# Supplementary material for: CircCode: A Powerful Tool for Identifying circRNA Coding Ability
Source: Front Genet. 2019 Oct 10;10:981. doi: 10.3389/fgene.2019.00981 (PMC6795751; doi:10.3389/fgene.2019.00981)
Supplement: Supplementary Data 1 — The sequence of the predicted translated circRNA and short peptide. [file DataSheet_1.zip]

Archive with 9 entries (8 files):
- Supplementary_data_1/
- Supplementary_data_1/human_pep.fa.out
- Supplementary_data_1/human_translated_circRNA.fa
- Supplementary_data_1/ath_pep.fa.out
- Supplementary_data_1/ath_pep.fa.faa
- Supplementary_data_1/human_pep.fa.faa
- Supplementary_data_1/human_pep.fa.ffn
- Supplementary_data_1/ath_translated_circRNA.fa
- Supplementary_data_1/ath_pep.fa.ffn
