# Supplementary material for: CircCode: A Powerful Tool for Identifying circRNA Coding Ability
Source: Front Genet. 2019 Oct 10;10:981. doi: 10.3389/fgene.2019.00981 (PMC6795751; doi:10.3389/fgene.2019.00981)
Supplement: Supplementary Data 1 — The sequence of the predicted translated circRNA and short peptide. [file DataSheet_1.zip › Supplementary_data_1/human_pep.fa.out]

>-::X:103684680-103685260()
>+::X:118746953-118766976()
1	150	+	1	1.411436	I:	D:
651	728	+	3	1.304328	I:	D:
1435	1638	+	1	1.416919	I:	D:
2108	2383	+	2	1.362921	I:	D:
2896	2970	-	1	1.221358	I:	D:
2984	3283	-	2	1.347327	I:	D:
3710	3793	+	2	1.251730	I:	D:
3999	4169	+	3	1.368797	I:	D:
4340	4411	-	2	1.273795	I:	D:
4612	4737	+	1	1.402107	I:	D:
4849	5145	+	1	1.353345	I:	D:
5939	6034	-	2	1.335884	I:	D:
6044	6127	+	2	1.274679	I:	D:
6349	6432	+	1	1.290836	I:	D:
6548	6679	-	2	1.365195	I:	D:
6711	6848	-	3	1.364192	I:	D:
7009	7098	-	1	1.342800	I:	D:
8406	8561	-	3	1.285777	I:	D:
8788	8934	+	1	1.309449	I:	D:
8968	9171	+	1	1.348951	I:	D:
9568	9642	+	1	1.299807	I:	D:
10272	10457	+	3	1.425257	I:	D:
10916	11053	+	2	1.374596	I:	D:
11071	11181	+	1	1.268899	I:	D:
11226	11300	+	3	1.288736	I:	D:
11677	11778	+	1	1.384698	I:	D:
11955	12068	+	3	1.361324	I:	D:
13728	13856	-	3	1.339127	I:	D:
14008	14187	+	1	1.329926	I:	D:
14479	14550	+	1	1.262216	I:	D:
14924	14995	+	2	1.313181	I:	D:
15529	15720	-	1	1.360953	I:	D:
15724	15810	+	1	1.295921	I:	D:
16021	16149	+	1	1.393595	I:	D:
16792	16914	-	1	1.242287	I:	D:
16916	17176	+	2	1.371763	I:	D:
17288	17437	+	2	1.317853	I:	D:
18331	18501	-	1	1.404305	I:	D:
18522	18767	+	3	1.391072	I:	D:
18921	19043	+	3	1.291173	I:	D:
19379	19456	-	2	1.191718	I:	D:
19882	20022	+	1	1.348108	I:	D:
>-::X:120442598-120449128()
2	94	+	2	1.280277	I:	D:
487	594	-	1	1.325248	I:	D:
1059	1151	+	3	1.318652	I:	D:
1300	1494	+	1	1.338728	I:	D:
3315	3410	+	3	1.260106	I:	D:
3875	4021	+	2	1.302514	I:	D:
4053	4229	+	3	1.389510	I:	D:
4486	4638	-	1	1.360158	I:	D:
4835	4948	+	2	1.408887	I:	D:
5029	5175	+	1	1.380490	I:	D:
5204	5314	+	2	1.323826	I:	D:
6364	6528	-	1	1.297410	I:	D:
>+::X:120605406-120611078()
2	157	+	2	1.278955	I:	D:
451	528	+	1	1.236481	I:	D:
946	1200	+	1	1.376178	I:	D:
1509	1724	+	3	1.302223	I:	D:
2568	2732	+	3	1.345680	I:	D:
2734	2970	+	1	1.326193	I:	D:
3168	3500	+	3	1.359222	I:	D:
3844	4152	+	1	1.421945	I:	D:
4488	4574	+	3	1.274123	I:	D:
4989	5087	+	3	1.365758	I:	D:
5429	5536	+	2	1.355679	I:	D:
5593	5670	+	1	1.288283	I:	D:
>+::X:120608224-120611078()
3	152	+	3	1.315954	I:	D:
350	682	+	2	1.367408	I:	D:
975	1334	+	3	1.420665	I:	D:
1670	1756	+	2	1.291007	I:	D:
2171	2269	+	2	1.361684	I:	D:
2331	2420	+	3	1.368375	I:	D:
2611	2718	+	1	1.358733	I:	D:
2775	2852	+	3	1.281423	I:	D:
>-::X:130133312-130138701()
3	161	-	3	1.376615	I:	D:
507	635	+	3	1.366988	I:	D:
667	870	+	1	1.400626	I:	D:
1571	1654	+	2	1.281841	I:	D:
1872	2129	+	3	1.393041	I:	D:
2252	2470	+	2	1.377279	I:	D:
2703	2882	-	3	1.335419	I:	D:
3284	3442	+	2	1.382193	I:	D:
3564	3632	+	3	1.309508	I:	D:
3737	3895	+	2	1.358828	I:	D:
4135	4809	-	1	1.392454	I:	D:
4878	4991	+	3	1.379189	I:	D:
5270	5386	-	2	1.339870	I:	D:
>+::X:134473358-134486530()
1	111	+	1	1.311478	I:	D:
596	718	+	2	1.346092	I:	D:
796	1080	+	1	1.319028	I:	D:
1399	1479	+	1	1.128776	I:	D:
1553	1750	+	2	1.403705	I:	D:
1848	2027	+	3	1.370778	I:	D:
3764	4012	+	2	1.451819	I:	D:
4189	4311	+	1	1.355079	I:	D:
4493	4666	+	2	1.375715	I:	D:
4864	5004	+	1	1.294414	I:	D:
6107	6316	-	2	1.382771	I:	D:
6323	6529	-	2	1.401759	I:	D:
6550	6726	+	1	1.239750	I:	D:
7223	7420	-	2	1.354833	I:	D:
7463	7624	+	2	1.246636	I:	D:
8483	8599	-	2	1.304309	I:	D:
9117	9185	+	3	1.336395	I:	D:
9501	9587	+	3	1.286175	I:	D:
10894	10983	-	1	1.229037	I:	D:
11702	11812	+	2	1.266073	I:	D:
12254	12514	+	2	1.401431	I:	D:
12691	12795	+	1	1.336632	I:	D:
>+::X:134486464-134498436()
1	153	+	1	1.337550	I:	D:
785	907	-	2	1.256364	I:	D:
914	1114	+	2	1.334854	I:	D:
1639	1734	+	1	1.275805	I:	D:
2177	2254	-	2	1.252698	I:	D:
2987	3055	+	2	1.285945	I:	D:
3465	3641	+	3	1.272250	I:	D:
4246	4335	+	1	1.336157	I:	D:
5623	5757	+	1	1.408238	I:	D:
5868	5942	-	3	1.288000	I:	D:
7285	7353	-	1	1.259792	I:	D:
8995	9087	+	1	1.287197	I:	D:
9712	9990	+	1	1.358082	I:	D:
10278	10418	-	3	1.366590	I:	D:
10578	10658	-	3	1.216600	I:	D:
10669	11040	-	1	1.435290	I:	D:
11194	11295	+	1	1.439254	I:	D:
11676	11783	-	3	1.376443	I:	D:
11837	11971	+	2	1.393093	I:	D:
>+::X:134486464-134498684()
1	153	+	1	1.337550	I:	D:
785	907	-	2	1.256364	I:	D:
914	1114	+	2	1.334854	I:	D:
1639	1734	+	1	1.275805	I:	D:
2177	2254	-	2	1.252698	I:	D:
2987	3055	+	2	1.285945	I:	D:
3465	3641	+	3	1.272250	I:	D:
4246	4335	+	1	1.336157	I:	D:
5623	5757	+	1	1.408238	I:	D:
5868	5942	-	3	1.288000	I:	D:
7285	7353	-	1	1.259792	I:	D:
8995	9087	+	1	1.287197	I:	D:
9712	9990	+	1	1.358082	I:	D:
10278	10418	-	3	1.366590	I:	D:
10578	10658	-	3	1.216600	I:	D:
10669	11040	-	1	1.435290	I:	D:
11194	11295	+	1	1.439254	I:	D:
11676	11783	-	3	1.376443	I:	D:
12037	12123	+	1	1.254982	I:	D:
>-::X:136879016-136879123()
1	105	-	1	1.277992	I:	D:
>-::X:1412731-1439144()
62	298	+	2	1.396428	I:	D:
316	462	-	1	1.368917	I:	D:
573	755	+	3	1.352398	I:	D:
1688	1981	-	2	1.411599	I:	D:
2397	2627	+	3	1.382857	I:	D:
2922	3374	+	3	1.421668	I:	D:
3412	5307	+	1	1.455685	I:	D:
5404	5853	+	1	1.398697	I:	D:
6286	6375	+	1	1.306069	I:	D:
6467	6679	+	2	1.397029	I:	D:
6704	7186	+	2	1.411397	I:	D:
7314	8045	+	3	1.435440	I:	D:
8250	8333	+	3	1.350471	I:	D:
8421	8537	+	3	1.375807	I:	D:
8903	9145	+	2	1.386352	I:	D:
9406	9510	+	1	1.362114	I:	D:
9535	9639	+	1	1.320711	I:	D:
9762	9947	+	3	1.417405	I:	D:
10740	10907	-	3	1.379864	I:	D:
11137	12474	+	1	1.434857	I:	D:
12765	12929	-	3	1.334017	I:	D:
13407	13559	+	3	1.399998	I:	D:
14898	15422	-	3	1.370218	I:	D:
16751	17113	-	2	1.397549	I:	D:
17321	17584	+	2	1.372837	I:	D:
17796	17870	-	3	1.325824	I:	D:
19077	19202	+	3	1.392290	I:	D:
19361	19615	+	2	1.396137	I:	D:
19763	19936	+	2	1.364976	I:	D:
19985	20494	-	2	1.404713	I:	D:
20812	21333	+	1	1.387414	I:	D:
21371	21526	+	2	1.350322	I:	D:
21977	22330	-	2	1.388172	I:	D:
22557	22865	+	3	1.423332	I:	D:
22959	23156	-	3	1.393609	I:	D:
23195	23299	-	2	1.362669	I:	D:
23419	23547	+	1	1.357467	I:	D:
23801	23989	-	2	1.340906	I:	D:
24882	25004	+	3	1.333969	I:	D:
25666	25950	+	1	1.411474	I:	D:
26029	26130	+	1	1.386616	I:	D:
26336	26410	-	2	1.322347	I:	D:
>-::X:1421657-1439144()
1	219	+	1	1.388605	I:	D:
480	584	+	3	1.360869	I:	D:
609	713	+	3	1.319836	I:	D:
836	1021	+	2	1.418571	I:	D:
1838	2077	+	2	1.410620	I:	D:
2211	3548	+	3	1.431575	I:	D:
3669	4037	+	3	1.402028	I:	D:
4481	4633	+	2	1.400202	I:	D:
5972	6496	-	2	1.379918	I:	D:
6640	6807	+	1	1.348496	I:	D:
7027	7164	+	1	1.404535	I:	D:
7410	7607	+	3	1.375012	I:	D:
7825	8187	-	1	1.394267	I:	D:
8395	8658	+	1	1.374067	I:	D:
8870	8944	-	2	1.327142	I:	D:
10273	10827	-	1	1.431363	I:	D:
10837	11010	+	1	1.367007	I:	D:
11059	11568	-	1	1.403485	I:	D:
11886	12407	+	3	1.390189	I:	D:
12423	12650	-	3	1.376822	I:	D:
13051	13404	-	1	1.388675	I:	D:
13422	13697	-	3	1.414034	I:	D:
13923	14174	-	3	1.407931	I:	D:
14195	14365	+	2	1.409065	I:	D:
14493	14621	+	3	1.357606	I:	D:
14875	15048	-	1	1.347163	I:	D:
15956	16078	+	2	1.340317	I:	D:
16320	16454	+	3	1.373362	I:	D:
16611	16721	+	3	1.364249	I:	D:
16740	17024	+	3	1.410061	I:	D:
17103	17204	+	3	1.376152	I:	D:
17410	17484	-	1	1.336472	I:	D:
>-::X:1435021-1439144()
3	68	+	3	1.337133	I:	D:
669	866	-	3	1.388407	I:	D:
905	1009	-	2	1.357789	I:	D:
1129	1257	+	1	1.360473	I:	D:
1511	1699	-	2	1.340747	I:	D:
2592	2714	+	3	1.330318	I:	D:
3159	3416	-	3	1.402351	I:	D:
4046	4120	-	2	1.310588	I:	D:
>-::X:153462609-153469261()
174	260	+	3	1.298810	I:	D:
1167	1535	+	3	1.401775	I:	D:
3096	3332	+	3	1.404824	I:	D:
4740	4952	-	3	1.378328	I:	D:
5578	5697	+	1	1.294053	I:	D:
6073	6177	+	1	1.382139	I:	D:
6533	6649	-	2	1.391740	I:	D:
>-::X:153715541-153723288()
3	203	+	3	1.373912	I:	D:
316	447	-	1	1.388122	I:	D:
897	1073	+	3	1.328730	I:	D:
1332	1475	-	3	1.325421	I:	D:
2405	2560	+	2	1.393152	I:	D:
2719	2982	+	1	1.346589	I:	D:
2997	3221	+	3	1.371046	I:	D:
3779	4039	+	2	1.390479	I:	D:
4182	4463	+	3	1.376333	I:	D:
4642	4899	-	1	1.365871	I:	D:
5113	5394	+	1	1.371636	I:	D:
5502	5840	+	3	1.393832	I:	D:
5872	6114	+	1	1.359692	I:	D:
7305	7460	+	3	1.370193	I:	D:
7675	7746	+	1	1.346005	I:	D:
>-::X:153786211-153786449()
140	235	-	2	1.243288	I:	D:
>-::X:153786211-153787153()
162	308	+	3	1.356812	I:	D:
611	763	+	2	1.311578	I:	D:
>-::X:153863476-153875944()
3	74	-	3	1.280393	I:	D:
396	536	-	3	1.310184	I:	D:
805	1185	+	1	1.412156	I:	D:
1328	1735	-	2	1.335034	I:	D:
2189	2299	+	2	1.282673	I:	D:
3138	3383	-	3	1.321738	I:	D:
3812	4420	-	2	1.397625	I:	D:
4822	5229	-	1	1.365165	I:	D:
5361	5522	-	3	1.369912	I:	D:
6015	6212	-	3	1.324998	I:	D:
6323	6724	-	2	1.376812	I:	D:
6908	7057	-	2	1.273710	I:	D:
7234	7677	-	1	1.381550	I:	D:
8362	8826	-	1	1.397711	I:	D:
9112	9219	-	1	1.327992	I:	D:
11933	12466	+	2	1.393350	I:	D:
>-::X:153864584-153865500()
3	77	+	3	1.370064	I:	D:
220	627	-	1	1.338342	I:	D:
>-::X:153869519-153869934()
2	169	-	2	1.304952	I:	D:
>-::X:153869802-153869934()
2	130	-	2	1.399405	I:	D:
>-::X:153869802-153871179()
3	398	-	3	1.383561	I:	D:
582	731	-	3	1.266976	I:	D:
908	1375	-	2	1.394783	I:	D:
>-::X:153872151-153872697()
2	151	-	2	1.286034	I:	D:
437	544	-	2	1.327781	I:	D:
>-::X:153930762-153932584()
1	351	+	1	1.409237	I:	D:
1565	1714	+	2	1.358960	I:	D:
>-::X:154349361-154349565()
2	202	-	2	1.346614	I:	D:
>-::X:154350030-154350207()
2	175	-	2	1.349199	I:	D:
>-::X:154351580-154352447()
263	865	-	2	1.386592	I:	D:
>-::X:154351580-154352924()
263	850	-	2	1.395142	I:	D:
1130	1342	-	2	1.350731	I:	D:
>-::X:154351580-154358568()
263	850	-	2	1.402621	I:	D:
1130	1303	-	2	1.374630	I:	D:
1377	1619	+	3	1.373402	I:	D:
1645	1917	-	1	1.370405	I:	D:
1951	2250	-	1	1.391000	I:	D:
2324	2455	-	2	1.346465	I:	D:
2597	2731	+	2	1.344622	I:	D:
3224	3643	-	2	1.343726	I:	D:
5741	5983	-	2	1.327677	I:	D:
6478	6759	-	1	1.317999	I:	D:
6861	6986	-	3	1.393965	I:	D:
>-::X:154354824-154357623()
1	399	-	1	1.333768	I:	D:
2497	2796	-	1	1.342655	I:	D:
>-::X:154357433-154357623()
2	187	-	2	1.316820	I:	D:
>-::X:154358983-154366850()
2	91	-	2	1.330942	I:	D:
144	476	-	3	1.364091	I:	D:
497	652	-	2	1.298963	I:	D:
684	1766	-	3	1.336686	I:	D:
2235	2585	-	3	1.351363	I:	D:
3375	3560	-	3	1.303371	I:	D:
3577	3834	+	1	1.385135	I:	D:
4145	4273	+	2	1.318738	I:	D:
4468	4569	+	1	1.384819	I:	D:
4791	5117	+	3	1.404979	I:	D:
5525	5743	-	2	1.313534	I:	D:
6149	6262	-	2	1.317983	I:	D:
6799	7248	-	1	1.373252	I:	D:
7260	7481	-	3	1.343959	I:	D:
7582	7866	+	1	1.404293	I:	D:
>-::X:154361307-154362332()
1	261	-	1	1.307973	I:	D:
>-::X:154361669-154362332()
>-::X:154361978-154362332()
1	351	-	1	1.387409	I:	D:
>-::X:154366023-154366224()
2	199	-	2	1.302294	I:	D:
>-::X:154366731-154367738()
1	165	-	1	1.329295	I:	D:
598	813	-	1	1.362417	I:	D:
817	1005	-	1	1.349097	I:	D:
>+::X:154445632-154446560()
1	198	+	1	1.348466	I:	D:
200	316	+	2	1.265461	I:	D:
715	927	-	1	1.389017	I:	D:
>+::X:154764898-154767382()
9	182	+	3	1.300717	I:	D:
507	644	+	3	1.346386	I:	D:
1056	1193	+	3	1.349668	I:	D:
1264	1461	-	1	1.383756	I:	D:
1815	1949	-	3	1.363847	I:	D:
2237	2341	-	2	1.360406	I:	D:
>+::X:154765443-154767382()
1	99	+	1	1.344039	I:	D:
511	648	+	1	1.351363	I:	D:
719	916	-	2	1.382609	I:	D:
1085	1327	+	2	1.399636	I:	D:
1692	1796	-	3	1.358829	I:	D:
>+::X:154768301-154768432()
3	128	+	3	1.389351	I:	D:
>+::X:155089262-155120168()
3	221	-	3	1.397592	I:	D:
242	376	+	2	1.375451	I:	D:
800	907	+	2	1.285925	I:	D:
1035	1229	+	3	1.307537	I:	D:
2522	2623	+	2	1.292591	I:	D:
2722	3042	+	1	1.304505	I:	D:
3365	3529	-	2	1.380191	I:	D:
4218	4352	+	3	1.371737	I:	D:
4945	5037	-	1	1.341373	I:	D:
7409	7486	+	2	1.315106	I:	D:
7622	7756	+	2	1.315837	I:	D:
8194	8271	+	1	1.250109	I:	D:
8309	8521	+	2	1.307264	I:	D:
8544	8762	-	3	1.461152	I:	D:
9615	9788	+	3	1.298073	I:	D:
11465	11608	-	2	1.293327	I:	D:
12386	12580	-	2	1.332680	I:	D:
12997	13074	-	1	1.290186	I:	D:
13213	13434	+	1	1.331895	I:	D:
14189	14392	-	2	1.300495	I:	D:
14573	14683	-	2	1.224707	I:	D:
14767	15087	-	1	1.287884	I:	D:
15236	15559	+	2	1.412430	I:	D:
16255	16329	-	1	1.290526	I:	D:
16632	16760	-	3	1.402528	I:	D:
17888	17977	+	2	1.221122	I:	D:
18432	18596	-	3	1.303648	I:	D:
18893	19030	-	2	1.289792	I:	D:
19177	19302	+	1	1.333332	I:	D:
20003	20164	-	2	1.328958	I:	D:
20368	20439	+	1	1.207242	I:	D:
20523	20807	-	3	1.281597	I:	D:
21257	21370	+	2	1.282990	I:	D:
21793	21924	+	1	1.266472	I:	D:
23075	23230	+	2	1.319880	I:	D:
23678	23773	+	2	1.259148	I:	D:
23784	23897	-	3	1.232142	I:	D:
24053	24229	+	2	1.334730	I:	D:
24447	24692	+	3	1.326104	I:	D:
24726	24806	+	3	1.326493	I:	D:
26573	26734	+	2	1.346323	I:	D:
27052	27183	-	1	1.292736	I:	D:
27852	27926	-	3	1.229224	I:	D:
28778	28900	+	2	1.297706	I:	D:
29030	29212	+	2	1.404029	I:	D:
29335	29517	+	1	1.414601	I:	D:
30284	30409	+	2	1.373046	I:	D:
30753	30905	+	3	1.345651	I:	D:
>+::X:155208873-155228482()
2	94	-	2	1.357883	I:	D:
964	1119	-	1	1.314480	I:	D:
1289	1405	-	2	1.379839	I:	D:
1601	1738	+	2	1.416665	I:	D:
2004	2129	+	3	1.355076	I:	D:
2186	2422	+	2	1.398029	I:	D:
3265	3381	+	1	1.337628	I:	D:
3442	3555	+	1	1.360867	I:	D:
3893	4234	-	2	1.401364	I:	D:
4253	4609	+	2	1.404922	I:	D:
4855	4959	+	1	1.223121	I:	D:
5012	5188	+	2	1.359124	I:	D:
5923	6015	+	1	1.333496	I:	D:
6983	7081	+	2	1.314532	I:	D:
7502	7738	+	2	1.435854	I:	D:
7810	8289	-	1	1.488583	I:	D:
8372	8656	+	2	1.365038	I:	D:
9269	9373	-	2	1.266168	I:	D:
9630	9713	-	3	1.284663	I:	D:
10650	10739	+	3	1.228697	I:	D:
11268	11438	+	3	1.293435	I:	D:
11526	11720	+	3	1.355864	I:	D:
11891	12007	-	2	1.308874	I:	D:
12294	12584	-	3	1.407374	I:	D:
13031	13159	+	2	1.363187	I:	D:
13167	13460	+	3	1.352291	I:	D:
13473	13682	+	3	1.404334	I:	D:
13947	14195	+	3	1.374011	I:	D:
14521	14658	+	1	1.374088	I:	D:
14834	15454	+	2	1.497689	I:	D:
15600	15821	+	3	1.419842	I:	D:
16177	16356	+	1	1.320887	I:	D:
16559	16741	-	2	1.384930	I:	D:
17053	17163	-	1	1.359054	I:	D:
18371	18685	-	2	1.340776	I:	D:
19477	19608	-	1	1.342034	I:	D:
>+::X:155220182-155236367()
1	129	+	1	1.306787	I:	D:
217	411	+	1	1.358125	I:	D:
582	698	-	3	1.306477	I:	D:
985	1275	-	1	1.412038	I:	D:
1701	1850	+	3	1.368378	I:	D:
1858	2151	+	1	1.352240	I:	D:
2164	2373	+	1	1.408062	I:	D:
2638	2886	+	1	1.376042	I:	D:
3212	3349	+	2	1.377753	I:	D:
3525	4145	+	3	1.510365	I:	D:
4291	4512	+	1	1.424892	I:	D:
4868	5047	+	2	1.317529	I:	D:
5250	5432	-	3	1.388034	I:	D:
5744	5854	-	2	1.361057	I:	D:
7062	7376	-	3	1.339601	I:	D:
8788	8901	+	1	1.373626	I:	D:
9326	9538	-	2	1.314033	I:	D:
9834	10079	-	3	1.368324	I:	D:
10252	10362	+	1	1.344931	I:	D:
10457	10711	+	2	1.422632	I:	D:
10937	11098	+	2	1.410840	I:	D:
11310	11396	-	3	1.275976	I:	D:
11399	11497	+	2	1.374287	I:	D:
11971	12168	+	1	1.332914	I:	D:
13908	14039	-	3	1.308620	I:	D:
14616	14702	+	3	1.329888	I:	D:
15004	15123	+	1	1.271591	I:	D:
15758	15895	+	2	1.307648	I:	D:
16029	16184	+	3	1.291392	I:	D:
>+::X:155898111-155900587()
1	159	+	1	1.399340	I:	D:
748	969	-	1	1.329929	I:	D:
1017	1085	+	3	1.274181	I:	D:
1258	1572	+	1	1.351939	I:	D:
>+::X:155898111-155919880()
1	159	+	1	1.377854	I:	D:
748	969	-	1	1.327615	I:	D:
993	1085	+	3	1.307183	I:	D:
1120	1221	+	1	1.341957	I:	D:
1255	1572	+	1	1.348478	I:	D:
1923	2069	+	3	1.387631	I:	D:
2422	2532	+	1	1.325739	I:	D:
2926	3177	+	1	1.332034	I:	D:
3311	3976	-	2	1.356723	I:	D:
4042	5133	-	1	1.344380	I:	D:
5195	5320	+	2	1.286818	I:	D:
5438	5545	+	2	1.296205	I:	D:
5567	5806	+	2	1.407611	I:	D:
5896	6039	+	1	1.316143	I:	D:
6938	7054	+	2	1.302027	I:	D:
7267	7353	-	1	1.219753	I:	D:
7566	7691	+	3	1.304756	I:	D:
7902	8048	+	3	1.315973	I:	D:
8556	8690	-	3	1.271411	I:	D:
8979	9143	-	3	1.301304	I:	D:
9183	9293	+	3	1.377450	I:	D:
9358	9882	+	1	1.462900	I:	D:
9923	10162	+	2	1.501399	I:	D:
10170	10526	+	3	1.473729	I:	D:
12552	12746	+	3	1.327159	I:	D:
13181	13291	-	2	1.317134	I:	D:
13349	13519	-	2	1.306262	I:	D:
13818	14015	-	3	1.376383	I:	D:
14309	14719	-	2	1.370941	I:	D:
14883	14999	-	3	1.318862	I:	D:
15004	15084	-	1	1.256383	I:	D:
15090	15338	-	3	1.272892	I:	D:
15843	17240	-	3	1.349161	I:	D:
17275	17646	-	1	1.311725	I:	D:
17827	18069	-	1	1.343881	I:	D:
18349	18690	-	1	1.352968	I:	D:
18829	19329	-	1	1.351711	I:	D:
19354	19620	+	1	1.373367	I:	D:
19666	19998	+	1	1.446730	I:	D:
20028	20306	+	3	1.454668	I:	D:
20679	20768	-	3	1.270343	I:	D:
20796	21026	-	3	1.345794	I:	D:
21397	21621	+	1	1.398051	I:	D:
21662	21766	+	2	1.268832	I:	D:
>+::X:16735226-16736232()
3	146	+	3	1.234362	I:	D:
>+::X:16735264-16736232()
1	108	+	1	1.238830	I:	D:
>+::X:16736165-16757309()
1	78	+	1	1.274360	I:	D:
160	318	+	1	1.410485	I:	D:
770	859	+	2	1.367353	I:	D:
1162	1359	+	1	1.384975	I:	D:
1952	2305	-	2	1.395233	I:	D:
4830	4979	-	3	1.332129	I:	D:
5303	5416	-	2	1.306110	I:	D:
5597	5671	-	2	1.329829	I:	D:
5946	6167	+	3	1.368636	I:	D:
6395	6514	-	2	1.302977	I:	D:
6524	6811	-	2	1.365779	I:	D:
6860	7030	+	2	1.406415	I:	D:
7386	7679	+	3	1.361679	I:	D:
7705	7845	+	1	1.383646	I:	D:
7916	8125	-	2	1.385995	I:	D:
8320	8547	+	1	1.375870	I:	D:
8853	9086	+	3	1.402717	I:	D:
9106	9360	+	1	1.417690	I:	D:
9442	9645	+	1	1.378971	I:	D:
9770	9970	+	2	1.359109	I:	D:
10061	10384	+	2	1.385321	I:	D:
10408	10710	-	1	1.418498	I:	D:
11150	11398	-	2	1.388752	I:	D:
11602	11901	-	1	1.387473	I:	D:
11979	12245	+	3	1.390778	I:	D:
13038	13217	+	3	1.366695	I:	D:
13391	13573	+	2	1.394944	I:	D:
14520	14783	+	3	1.394805	I:	D:
14852	14968	-	2	1.319028	I:	D:
15014	15100	+	2	1.418793	I:	D:
15548	16096	+	2	1.399832	I:	D:
16103	16282	+	2	1.295306	I:	D:
16362	16634	+	3	1.376804	I:	D:
16893	17024	+	3	1.372038	I:	D:
17275	17679	+	1	1.400452	I:	D:
17810	17938	-	2	1.334821	I:	D:
17958	18038	-	3	1.306872	I:	D:
18130	18348	+	1	1.365201	I:	D:
18763	19221	+	1	1.383706	I:	D:
19688	19891	-	2	1.385357	I:	D:
19904	19996	-	2	1.270307	I:	D:
>+::X:16741715-16757309()
3	101	+	3	1.329064	I:	D:
396	617	+	3	1.368636	I:	D:
845	964	-	2	1.302977	I:	D:
974	1261	-	2	1.365779	I:	D:
1310	1480	+	2	1.406415	I:	D:
1836	2129	+	3	1.361679	I:	D:
2155	2295	+	1	1.383646	I:	D:
2366	2575	-	2	1.385995	I:	D:
2770	2997	+	1	1.375870	I:	D:
3303	3536	+	3	1.402717	I:	D:
3556	3810	+	1	1.417690	I:	D:
3892	4095	+	1	1.378971	I:	D:
4220	4420	+	2	1.359109	I:	D:
4511	4834	+	2	1.385321	I:	D:
4858	5160	-	1	1.418498	I:	D:
5600	5848	-	2	1.388752	I:	D:
6052	6351	-	1	1.387473	I:	D:
6429	6695	+	3	1.390778	I:	D:
7488	7667	+	3	1.366695	I:	D:
7841	8023	+	2	1.394944	I:	D:
8970	9233	+	3	1.394805	I:	D:
9302	9418	-	2	1.319028	I:	D:
9464	9550	+	2	1.418793	I:	D:
9998	10546	+	2	1.399832	I:	D:
10553	10732	+	2	1.295306	I:	D:
10812	11084	+	3	1.376804	I:	D:
11343	11474	+	3	1.372038	I:	D:
11725	12129	+	1	1.400452	I:	D:
12260	12388	-	2	1.334821	I:	D:
12408	12488	-	3	1.306872	I:	D:
12580	12798	+	1	1.365201	I:	D:
13213	13671	+	1	1.383706	I:	D:
14138	14341	-	2	1.385357	I:	D:
14354	14446	-	2	1.270307	I:	D:
>+::X:16756662-16757309()
3	92	+	3	1.352785	I:	D:
>-::X:16845827-16863100()
2	106	+	2	1.366828	I:	D:
617	808	-	2	1.364960	I:	D:
1014	1121	+	3	1.410927	I:	D:
1424	1651	-	2	1.432621	I:	D:
1791	2141	+	3	1.390729	I:	D:
2736	2870	+	3	1.348958	I:	D:
2960	3064	+	2	1.336454	I:	D:
3365	3634	+	2	1.334679	I:	D:
3700	3849	+	1	1.365140	I:	D:
4575	4802	+	3	1.344752	I:	D:
4914	5177	+	3	1.358944	I:	D:
5885	5998	+	2	1.305616	I:	D:
6235	6381	-	1	1.348257	I:	D:
7025	7204	+	2	1.414829	I:	D:
7851	7967	-	3	1.297288	I:	D:
8475	8726	+	3	1.392830	I:	D:
9370	9639	+	1	1.363033	I:	D:
9803	10000	-	2	1.379505	I:	D:
10324	10575	-	1	1.355796	I:	D:
10701	11006	-	3	1.314265	I:	D:
11080	11178	+	1	1.335874	I:	D:
11193	11339	+	3	1.351634	I:	D:
12034	12357	-	1	1.386183	I:	D:
12841	13074	-	1	1.303260	I:	D:
13153	13302	+	1	1.330653	I:	D:
13936	14112	+	1	1.390642	I:	D:
14188	14400	-	1	1.369612	I:	D:
15112	15363	-	1	1.422991	I:	D:
15976	16404	+	1	1.395710	I:	D:
16498	16647	+	1	1.313496	I:	D:
17045	17272	-	2	1.338363	I:	D:
>-::X:16849243-16858849()
3	218	+	3	1.322176	I:	D:
284	433	+	2	1.367713	I:	D:
1159	1386	+	1	1.345685	I:	D:
1498	1761	+	1	1.362642	I:	D:
2469	2582	+	3	1.301638	I:	D:
2819	2965	-	2	1.346305	I:	D:
3609	3788	+	3	1.419986	I:	D:
4435	4551	-	1	1.300090	I:	D:
5059	5310	+	1	1.395805	I:	D:
5954	6223	+	2	1.364197	I:	D:
6387	6584	-	3	1.379964	I:	D:
6908	7159	-	2	1.358081	I:	D:
7285	7629	-	1	1.317403	I:	D:
7664	7762	+	2	1.333471	I:	D:
7777	7923	+	1	1.349288	I:	D:
8618	8941	-	2	1.386632	I:	D:
9425	9604	-	2	1.269836	I:	D:
>-::X:16849243-16863100()
3	218	+	3	1.322093	I:	D:
284	433	+	2	1.365140	I:	D:
1159	1386	+	1	1.344752	I:	D:
1498	1761	+	1	1.358944	I:	D:
2469	2582	+	3	1.305616	I:	D:
2819	2965	-	2	1.348257	I:	D:
3609	3788	+	3	1.414829	I:	D:
4435	4551	-	1	1.297288	I:	D:
5059	5310	+	1	1.392830	I:	D:
5954	6223	+	2	1.363033	I:	D:
6387	6584	-	3	1.379505	I:	D:
6908	7159	-	2	1.355796	I:	D:
7285	7590	-	1	1.314265	I:	D:
7664	7762	+	2	1.335874	I:	D:
7777	7923	+	1	1.351634	I:	D:
8618	8941	-	2	1.386183	I:	D:
9425	9658	-	2	1.303260	I:	D:
9737	9886	+	2	1.330653	I:	D:
10520	10696	+	2	1.390642	I:	D:
10772	10984	-	2	1.369612	I:	D:
11696	11947	-	2	1.422991	I:	D:
12560	12988	+	2	1.395710	I:	D:
13082	13231	+	2	1.313496	I:	D:
13629	13856	-	3	1.338363	I:	D:
>-::X:16852045-16852628()
60	152	+	3	1.331182	I:	D:
344	580	-	2	1.358218	I:	D:
>+::X:19349311-19350110()
1	84	+	1	1.304288	I:	D:
174	380	+	3	1.316477	I:	D:
707	796	+	2	1.326754	I:	D:
>+::X:19349311-19353173()
1	84	+	1	1.320070	I:	D:
174	380	+	3	1.319861	I:	D:
707	898	+	2	1.353811	I:	D:
974	1270	+	2	1.407403	I:	D:
1285	1416	+	1	1.344118	I:	D:
1543	1668	+	1	1.374942	I:	D:
1716	1964	+	3	1.385560	I:	D:
2193	2399	-	3	1.357426	I:	D:
2465	2575	-	2	1.291195	I:	D:
2675	2773	+	2	1.356896	I:	D:
3067	3357	+	1	1.413466	I:	D:
3481	3552	+	1	1.302282	I:	D:
3677	3859	+	2	1.374576	I:	D:
>+::X:19355348-19355757()
77	154	+	2	1.349458	I:	D:
308	406	+	2	1.413378	I:	D:
>-::X:20132181-20135841()
2	97	-	2	1.284103	I:	D:
918	1058	+	3	1.325358	I:	D:
2353	2640	-	1	1.372374	I:	D:
2708	2848	-	2	1.288816	I:	D:
2876	2950	-	2	1.235720	I:	D:
3378	3659	-	3	1.357652	I:	D:
>-::X:20132181-20138622()
2	97	-	2	1.283712	I:	D:
918	1058	+	3	1.327745	I:	D:
2353	2640	-	1	1.371802	I:	D:
2708	2848	-	2	1.294242	I:	D:
2876	2950	-	2	1.242985	I:	D:
3306	3392	+	3	1.272100	I:	D:
3527	3799	-	2	1.355549	I:	D:
4629	4703	+	3	1.292703	I:	D:
4998	5261	-	3	1.464364	I:	D:
5530	5682	+	1	1.371555	I:	D:
6072	6296	+	3	1.401096	I:	D:
6323	6439	-	2	1.286765	I:	D:
>+::X:21977060-21985223()
2	208	+	2	1.391945	I:	D:
224	301	+	2	1.253981	I:	D:
389	553	+	2	1.299036	I:	D:
902	1072	+	2	1.338130	I:	D:
1999	2115	+	1	1.333196	I:	D:
2281	2451	-	1	1.396077	I:	D:
2503	2625	+	1	1.343666	I:	D:
3173	3478	-	2	1.346670	I:	D:
3915	4277	-	3	1.427316	I:	D:
5052	5366	-	3	1.427159	I:	D:
5427	5573	+	3	1.388292	I:	D:
5599	5781	+	1	1.316867	I:	D:
6942	7217	-	3	1.332561	I:	D:
7816	8052	-	1	1.358438	I:	D:
>+::X:21984303-21985223()
1	129	+	1	1.327578	I:	D:
573	809	-	3	1.365820	I:	D:
>+::X:23671528-23679287()
3	122	+	3	1.314358	I:	D:
728	814	-	2	1.244198	I:	D:
1697	1846	+	2	1.375662	I:	D:
2329	2550	-	1	1.378950	I:	D:
2908	3033	+	1	1.393205	I:	D:
3415	3663	+	1	1.317718	I:	D:
4140	4346	+	3	1.372300	I:	D:
4530	4661	+	3	1.269428	I:	D:
6254	6325	+	2	1.209083	I:	D:
6436	6684	+	1	1.433226	I:	D:
6804	7058	-	3	1.420064	I:	D:
7452	7568	+	3	1.274157	I:	D:
>+::X:23679164-23683705()
2	181	+	2	1.385717	I:	D:
464	598	+	2	1.367662	I:	D:
1019	1150	-	2	1.271400	I:	D:
1939	2082	+	1	1.392626	I:	D:
2350	2523	-	1	1.258491	I:	D:
2926	3027	+	1	1.266294	I:	D:
3188	3379	+	2	1.362145	I:	D:
3504	3647	-	3	1.370614	I:	D:
4081	4293	+	1	1.335291	I:	D:
4321	4452	+	1	1.330297	I:	D:
>+::X:23682395-23683705()
2	148	+	2	1.392698	I:	D:
850	1062	+	1	1.351361	I:	D:
1090	1221	+	1	1.343587	I:	D:
>+::X:24057420-24062574()
3	212	+	3	1.302450	I:	D:
226	330	+	1	1.390189	I:	D:
471	539	+	3	1.275625	I:	D:
636	908	+	3	1.385591	I:	D:
1081	1212	-	1	1.276092	I:	D:
1296	1586	-	3	1.428584	I:	D:
2037	2336	+	3	1.383145	I:	D:
2627	2836	+	2	1.317695	I:	D:
3253	3489	-	1	1.411453	I:	D:
3572	3691	+	2	1.370825	I:	D:
3861	3938	+	3	1.378048	I:	D:
4556	4702	+	2	1.351163	I:	D:
4914	5153	+	3	1.312600	I:	D:
>+::X:24060087-24064335()
2	169	+	2	1.318581	I:	D:
586	822	-	1	1.416711	I:	D:
905	1024	+	2	1.371674	I:	D:
1194	1271	+	3	1.381211	I:	D:
1889	2035	+	2	1.349637	I:	D:
2247	2501	+	3	1.311747	I:	D:
2865	3245	-	3	1.397415	I:	D:
3466	3582	+	1	1.351930	I:	D:
3592	3726	+	1	1.355191	I:	D:
>+::X:24717289-24735488()
3	206	+	3	1.313704	I:	D:
355	483	+	1	1.303862	I:	D:
1013	1159	+	2	1.357224	I:	D:
1309	1458	+	1	1.401869	I:	D:
2226	2432	-	3	1.422758	I:	D:
2737	2889	-	1	1.326082	I:	D:
3166	3258	+	1	1.338530	I:	D:
3461	3574	-	2	1.325241	I:	D:
3617	3817	-	2	1.376014	I:	D:
4441	4596	-	1	1.306703	I:	D:
5729	5821	+	2	1.305154	I:	D:
6387	6629	+	3	1.428680	I:	D:
6790	6867	-	1	1.261262	I:	D:
7091	7180	+	2	1.260696	I:	D:
7412	7522	+	2	1.329343	I:	D:
7868	7993	-	2	1.306318	I:	D:
8104	8286	-	1	1.392672	I:	D:
8467	8604	+	1	1.320334	I:	D:
8695	8826	+	1	1.295665	I:	D:
9274	9648	+	1	1.328811	I:	D:
9650	9874	+	2	1.321566	I:	D:
10465	10653	+	1	1.339444	I:	D:
11027	11107	-	2	1.273334	I:	D:
11985	12128	-	3	1.368281	I:	D:
12298	12453	+	1	1.330063	I:	D:
13501	13578	+	1	1.325524	I:	D:
14060	14179	-	2	1.230745	I:	D:
14457	14534	+	3	1.205581	I:	D:
14709	15053	+	3	1.392899	I:	D:
15090	15209	+	3	1.329675	I:	D:
15636	15899	+	3	1.347258	I:	D:
16432	16626	+	1	1.306928	I:	D:
17092	17259	+	1	1.312118	I:	D:
>+::X:2717604-2720424()
3	146	+	3	1.368129	I:	D:
353	610	+	2	1.377568	I:	D:
699	1004	+	3	1.392890	I:	D:
1045	1197	+	1	1.384620	I:	D:
1425	1511	-	3	1.310442	I:	D:
1960	2160	+	1	1.326224	I:	D:
2233	2376	+	1	1.349474	I:	D:
2542	2796	-	1	1.370754	I:	D:
>+::X:2719660-2738256()
3	104	+	3	1.263279	I:	D:
177	320	+	3	1.350187	I:	D:
486	740	-	3	1.371440	I:	D:
952	1080	-	1	1.338110	I:	D:
1197	1295	-	3	1.344537	I:	D:
1823	1945	+	2	1.384847	I:	D:
2432	2566	-	2	1.307581	I:	D:
2618	2791	+	2	1.380063	I:	D:
2861	3166	+	2	1.388569	I:	D:
3844	4038	+	1	1.403320	I:	D:
4099	4185	+	1	1.333082	I:	D:
4526	4660	+	2	1.375846	I:	D:
4791	5114	-	3	1.394279	I:	D:
5465	5683	+	2	1.409173	I:	D:
5837	6016	-	2	1.332500	I:	D:
6225	6557	-	3	1.391572	I:	D:
6563	6829	+	2	1.354895	I:	D:
6910	7290	+	1	1.404742	I:	D:
7763	7921	+	2	1.370741	I:	D:
8426	8848	+	2	1.386182	I:	D:
9151	9453	+	1	1.386194	I:	D:
9719	9916	+	2	1.370515	I:	D:
9925	9999	+	1	1.337372	I:	D:
10101	10238	+	3	1.336220	I:	D:
11025	11108	+	3	1.283532	I:	D:
11457	11603	+	3	1.375956	I:	D:
11635	11802	-	1	1.364397	I:	D:
11805	12059	+	3	1.378218	I:	D:
12356	12538	-	2	1.359859	I:	D:
12595	13119	-	1	1.394417	I:	D:
13547	13783	+	2	1.368405	I:	D:
13861	13947	+	1	1.303064	I:	D:
14220	14342	+	3	1.352478	I:	D:
14359	14508	+	1	1.355793	I:	D:
14612	15103	+	2	1.356986	I:	D:
15640	15714	+	1	1.297032	I:	D:
16264	16380	+	1	1.380103	I:	D:
16575	16889	-	3	1.368780	I:	D:
16967	17035	+	2	1.335906	I:	D:
17068	17142	+	1	1.388488	I:	D:
17269	17496	+	1	1.406559	I:	D:
17696	17821	-	2	1.376846	I:	D:
18121	18387	-	1	1.355386	I:	D:
>+::X:2720355-2726373()
257	385	-	2	1.334057	I:	D:
502	600	-	1	1.343858	I:	D:
1136	1222	-	2	1.370318	I:	D:
1737	1871	-	3	1.299391	I:	D:
1923	2096	+	3	1.379584	I:	D:
2166	2471	+	3	1.386565	I:	D:
3149	3343	+	2	1.407101	I:	D:
3404	3490	+	2	1.337958	I:	D:
3831	3965	+	3	1.372085	I:	D:
4096	4419	-	1	1.395556	I:	D:
4770	4988	+	3	1.409730	I:	D:
5142	5321	-	3	1.333779	I:	D:
5530	5862	-	1	1.393257	I:	D:
5868	6017	+	3	1.358312	I:	D:
>+::X:2722626-2726373()
3	200	+	3	1.385257	I:	D:
878	1072	+	2	1.396593	I:	D:
1133	1219	+	2	1.322546	I:	D:
1560	1694	+	3	1.391239	I:	D:
1843	1965	+	1	1.334393	I:	D:
2499	2717	+	3	1.411947	I:	D:
3259	3591	-	1	1.390610	I:	D:
3597	3746	+	3	1.347197	I:	D:
>+::X:40588985-40600881()
3	170	+	3	1.359679	I:	D:
797	895	-	2	1.286944	I:	D:
1055	1123	+	2	1.311218	I:	D:
1410	1727	+	3	1.422247	I:	D:
2273	2557	+	2	1.343857	I:	D:
4413	4592	-	3	1.321740	I:	D:
4721	4849	-	2	1.409505	I:	D:
4860	5030	+	3	1.343342	I:	D:
5539	5616	+	1	1.336555	I:	D:
5911	5997	+	1	1.268650	I:	D:
6278	6373	+	2	1.269149	I:	D:
6430	6597	+	1	1.315278	I:	D:
7124	7231	+	2	1.353722	I:	D:
7891	7983	+	1	1.224053	I:	D:
8162	8431	+	2	1.283930	I:	D:
8551	8700	+	1	1.379522	I:	D:
8751	8858	-	3	1.392525	I:	D:
9034	9354	+	1	1.388064	I:	D:
9490	9588	-	1	1.222170	I:	D:
10096	10272	+	1	1.313442	I:	D:
10586	10777	+	2	1.314283	I:	D:
10940	11020	+	2	1.244150	I:	D:
11063	11185	-	2	1.323611	I:	D:
11431	11544	-	1	1.322321	I:	D:
11756	11893	+	2	1.352509	I:	D:
>+::X:40591233-40597664()
1	309	+	1	1.348146	I:	D:
2165	2344	-	2	1.321740	I:	D:
2473	2601	-	1	1.409505	I:	D:
2612	2782	+	2	1.343342	I:	D:
3291	3368	+	3	1.336555	I:	D:
3663	3749	+	3	1.268650	I:	D:
4030	4125	+	1	1.269149	I:	D:
4182	4349	+	3	1.315278	I:	D:
4876	4983	+	1	1.353722	I:	D:
5643	5735	+	3	1.224053	I:	D:
5914	6183	+	1	1.283930	I:	D:
6303	6428	+	3	1.416544	I:	D:
>+::X:40591233-40600881()
1	309	+	1	1.351288	I:	D:
2165	2344	-	2	1.323237	I:	D:
2473	2601	-	1	1.417681	I:	D:
2612	2782	+	2	1.347854	I:	D:
3291	3368	+	3	1.338656	I:	D:
3663	3749	+	3	1.264721	I:	D:
4030	4125	+	1	1.267078	I:	D:
4182	4349	+	3	1.318104	I:	D:
4876	4983	+	1	1.361887	I:	D:
5074	5160	+	1	1.283968	I:	D:
5643	5735	+	3	1.222947	I:	D:
5914	6183	+	1	1.282562	I:	D:
6303	6452	+	3	1.384615	I:	D:
6503	6610	-	2	1.398966	I:	D:
6786	7106	+	3	1.393761	I:	D:
7242	7340	-	3	1.218026	I:	D:
7848	8024	+	3	1.315807	I:	D:
8338	8529	+	1	1.317669	I:	D:
8692	8772	+	1	1.235433	I:	D:
8815	8937	-	1	1.323075	I:	D:
9183	9296	-	3	1.323318	I:	D:
9508	9645	+	1	1.353990	I:	D:
>+::X:40597248-40597664()
1	168	+	1	1.249671	I:	D:
288	413	+	3	1.443834	I:	D:
>+::X:41144521-41205493()
1	159	+	1	1.268611	I:	D:
413	490	+	2	1.256938	I:	D:
722	823	-	2	1.285189	I:	D:
828	938	+	3	1.310198	I:	D:
983	1075	+	2	1.279635	I:	D:
1076	1285	-	2	1.335921	I:	D:
1372	1473	+	1	1.245687	I:	D:
2948	3238	+	2	1.443377	I:	D:
3373	3645	+	1	1.358641	I:	D:
3935	4087	+	2	1.414400	I:	D:
4181	4318	+	2	1.333787	I:	D:
5521	5607	+	1	1.299482	I:	D:
5828	5926	-	2	1.245453	I:	D:
6391	6540	+	1	1.299742	I:	D:
7172	7405	+	2	1.476672	I:	D:
8404	8583	+	1	1.339361	I:	D:
9319	9411	+	1	1.316232	I:	D:
9704	9796	-	2	1.307055	I:	D:
10434	10529	-	3	1.232168	I:	D:
10745	10906	+	2	1.305730	I:	D:
10998	11066	-	3	1.260733	I:	D:
11323	11484	+	1	1.320148	I:	D:
11657	11818	+	2	1.374015	I:	D:
11855	12022	+	2	1.387567	I:	D:
12253	12402	+	1	1.303108	I:	D:
12424	12504	+	1	1.401914	I:	D:
12537	12641	+	3	1.352834	I:	D:
12922	13011	+	1	1.372187	I:	D:
13150	13350	-	1	1.386399	I:	D:
13434	13967	-	3	1.379881	I:	D:
14336	14626	+	2	1.369983	I:	D:
14755	14907	+	1	1.355244	I:	D:
15531	15632	+	3	1.333009	I:	D:
16680	16949	+	3	1.347357	I:	D:
17155	17409	+	1	1.423550	I:	D:
17463	17585	+	3	1.271027	I:	D:
18117	18185	+	3	1.286507	I:	D:
18200	18298	+	2	1.292294	I:	D:
18898	19245	+	1	1.386002	I:	D:
20464	20532	+	1	1.184262	I:	D:
20751	21035	+	3	1.430058	I:	D:
21325	21708	+	1	1.319198	I:	D:
21818	21934	-	2	1.346620	I:	D:
22709	22897	+	2	1.274517	I:	D:
23486	23713	+	2	1.350255	I:	D:
23829	23966	-	3	1.289870	I:	D:
24334	24402	-	1	1.192538	I:	D:
24505	24576	+	1	1.213834	I:	D:
24726	24866	-	3	1.308112	I:	D:
25122	25268	+	3	1.379974	I:	D:
25442	25732	+	2	1.345047	I:	D:
25985	26206	+	2	1.367664	I:	D:
26312	26542	+	2	1.313210	I:	D:
26543	26803	+	2	1.391212	I:	D:
27026	27166	+	2	1.346849	I:	D:
27320	27451	+	2	1.363054	I:	D:
28046	28192	-	2	1.303778	I:	D:
28257	28529	-	3	1.385310	I:	D:
29214	29366	+	3	1.312474	I:	D:
30416	30589	-	2	1.313851	I:	D:
30917	31198	+	2	1.366520	I:	D:
31212	31550	+	3	1.419216	I:	D:
31721	32032	-	2	1.370087	I:	D:
32131	32262	-	1	1.330416	I:	D:
32693	32776	-	2	1.288442	I:	D:
32855	33088	+	2	1.376435	I:	D:
33134	33283	-	2	1.287238	I:	D:
33641	33958	+	2	1.426624	I:	D:
34042	34284	-	1	1.304991	I:	D:
34392	34478	-	3	1.225630	I:	D:
34760	34969	-	2	1.298151	I:	D:
35934	36110	+	3	1.290398	I:	D:
36467	36640	-	2	1.317802	I:	D:
37135	37335	-	1	1.425377	I:	D:
37550	37675	+	2	1.402525	I:	D:
37696	37887	+	1	1.424021	I:	D:
38025	38165	+	3	1.314980	I:	D:
38235	38348	+	3	1.292121	I:	D:
38364	38657	+	3	1.425625	I:	D:
39153	39341	-	3	1.269748	I:	D:
39894	40172	+	3	1.351880	I:	D:
40299	40382	-	3	1.314303	I:	D:
40634	40756	-	2	1.230079	I:	D:
40783	40899	+	1	1.291943	I:	D:
41059	41208	-	1	1.262585	I:	D:
41769	41927	+	3	1.355080	I:	D:
41951	42202	+	2	1.335647	I:	D:
42343	42630	+	1	1.440501	I:	D:
42892	43011	-	1	1.302209	I:	D:
43483	43629	+	1	1.303028	I:	D:
44037	44210	-	3	1.344022	I:	D:
44590	44697	+	1	1.361065	I:	D:
44731	44958	+	1	1.310082	I:	D:
45407	45565	-	2	1.314903	I:	D:
45578	45649	-	2	1.251084	I:	D:
46431	46499	-	3	1.285743	I:	D:
46580	46753	+	2	1.394091	I:	D:
47482	47622	-	1	1.368573	I:	D:
47841	48005	-	3	1.299288	I:	D:
48848	48961	+	2	1.418334	I:	D:
49004	49114	+	2	1.399307	I:	D:
49760	50035	-	2	1.442617	I:	D:
50429	50737	+	2	1.425243	I:	D:
50869	51084	+	1	1.419450	I:	D:
51406	51525	+	1	1.325496	I:	D:
52801	53028	+	1	1.343590	I:	D:
53162	53482	-	2	1.408868	I:	D:
53581	53685	-	1	1.267751	I:	D:
53823	53894	+	3	1.236499	I:	D:
54058	54243	+	1	1.300595	I:	D:
54317	54535	-	2	1.375092	I:	D:
55103	55231	-	2	1.410513	I:	D:
55712	55849	+	2	1.349539	I:	D:
55928	56050	+	2	1.291048	I:	D:
56348	56479	+	2	1.341421	I:	D:
56499	56804	+	3	1.362315	I:	D:
57134	57451	-	2	1.414369	I:	D:
58658	58753	-	2	1.277601	I:	D:
59127	59507	+	3	1.411735	I:	D:
59854	59994	-	1	1.263897	I:	D:
>+::X:41217219-41218597()
3	203	+	3	1.308483	I:	D:
1013	1090	-	2	1.307336	I:	D:
1139	1375	+	2	1.368474	I:	D:
>+::X:41217219-41223402()
3	203	+	3	1.308483	I:	D:
1013	1090	-	2	1.307336	I:	D:
1139	1402	+	2	1.365335	I:	D:
1787	2059	+	2	1.319443	I:	D:
2863	3060	-	1	1.306547	I:	D:
3434	3565	-	2	1.409957	I:	D:
3642	3923	+	3	1.407834	I:	D:
4414	4494	+	1	1.330476	I:	D:
4531	4659	+	1	1.375974	I:	D:
4664	4744	+	2	1.350485	I:	D:
5410	5574	+	1	1.411564	I:	D:
5912	6181	-	2	1.352520	I:	D:
>+::X:41217219-41225137()
3	203	+	3	1.309595	I:	D:
1013	1090	-	2	1.304194	I:	D:
1139	1402	+	2	1.364644	I:	D:
1787	2059	+	2	1.321618	I:	D:
2863	3060	-	1	1.308207	I:	D:
3434	3565	-	2	1.402601	I:	D:
3642	3923	+	3	1.403773	I:	D:
4414	4494	+	1	1.332182	I:	D:
4531	4659	+	1	1.373616	I:	D:
4664	4744	+	2	1.351981	I:	D:
4856	5035	-	2	1.361443	I:	D:
5410	5574	+	1	1.404527	I:	D:
5826	5921	+	3	1.217048	I:	D:
6048	6299	+	3	1.340931	I:	D:
7152	7271	+	3	1.357843	I:	D:
7576	7758	+	1	1.332097	I:	D:
>+::X:41343215-41345548()
1	153	+	1	1.292718	I:	D:
271	483	+	1	1.320408	I:	D:
1050	1577	+	3	1.410417	I:	D:
1605	1766	+	3	1.331061	I:	D:
1972	2202	+	1	1.298042	I:	D:
2225	2332	+	2	1.339186	I:	D:
>+::X:41345179-41345324()
2	142	+	2	1.326640	I:	D:
>+::X:41346228-41346622()
3	329	+	3	1.359029	I:	D:
>-::X:41739383-41853227()
3	122	+	3	1.304260	I:	D:
229	336	+	1	1.296992	I:	D:
2031	2144	+	3	1.321038	I:	D:
2215	2391	+	1	1.405172	I:	D:
2464	2694	+	1	1.331999	I:	D:
3167	3424	+	2	1.367968	I:	D:
4005	4118	+	3	1.278683	I:	D:
4436	4555	-	2	1.404341	I:	D:
4589	4807	+	2	1.415582	I:	D:
4848	5063	-	3	1.375949	I:	D:
5141	5263	-	2	1.467220	I:	D:
5474	5596	+	2	1.346663	I:	D:
5772	5921	-	3	1.380738	I:	D:
5947	6087	-	1	1.382043	I:	D:
6122	6217	-	2	1.317347	I:	D:
6812	6940	-	2	1.354245	I:	D:
7757	8002	+	2	1.353577	I:	D:
8238	8405	-	3	1.427625	I:	D:
8746	8892	-	1	1.342877	I:	D:
8948	9028	+	2	1.266243	I:	D:
9260	9340	+	2	1.374070	I:	D:
9435	9542	-	3	1.336768	I:	D:
9684	9851	+	3	1.405659	I:	D:
10582	10704	+	1	1.310828	I:	D:
10864	11004	-	1	1.274602	I:	D:
11318	11464	-	2	1.333915	I:	D:
11560	11994	+	1	1.370081	I:	D:
12310	12483	+	1	1.359728	I:	D:
12873	12995	-	3	1.278017	I:	D:
13107	13346	+	3	1.379896	I:	D:
13380	13469	+	3	1.291047	I:	D:
13834	13980	-	1	1.244722	I:	D:
14151	14474	-	3	1.396673	I:	D:
14883	14963	+	3	1.428302	I:	D:
15303	15386	+	3	1.240889	I:	D:
15446	15583	-	2	1.350754	I:	D:
15674	15796	-	2	1.409472	I:	D:
16904	17023	+	2	1.371114	I:	D:
17830	17919	-	1	1.246114	I:	D:
18733	19008	-	1	1.444913	I:	D:
21292	21390	-	1	1.334696	I:	D:
22005	22199	+	3	1.310853	I:	D:
22318	22431	+	1	1.285050	I:	D:
22858	23028	+	1	1.336140	I:	D:
23162	23230	-	2	1.200438	I:	D:
23252	23500	-	2	1.375496	I:	D:
24541	25008	+	1	1.388862	I:	D:
25921	26049	+	1	1.367385	I:	D:
26146	26238	+	1	1.321644	I:	D:
27224	27532	-	2	1.440031	I:	D:
28289	28480	+	2	1.393148	I:	D:
28725	28841	-	3	1.341781	I:	D:
29712	29900	-	3	1.306398	I:	D:
31055	31348	+	2	1.401415	I:	D:
31480	31548	+	1	1.274596	I:	D:
31629	31805	+	3	1.308767	I:	D:
31900	31983	+	1	1.287972	I:	D:
32172	32261	-	3	1.292703	I:	D:
32577	32924	-	3	1.395597	I:	D:
33038	33136	+	2	1.226552	I:	D:
33731	33937	+	2	1.461600	I:	D:
34078	34149	+	1	1.292568	I:	D:
34766	34936	+	2	1.327380	I:	D:
35057	35659	+	2	1.353156	I:	D:
35704	36054	+	1	1.367358	I:	D:
36205	36405	+	1	1.359642	I:	D:
37386	37460	+	3	1.242362	I:	D:
37580	37690	+	2	1.325104	I:	D:
38254	38373	+	1	1.317195	I:	D:
38427	38531	+	3	1.331192	I:	D:
38731	38847	+	1	1.227811	I:	D:
38885	39169	+	2	1.441141	I:	D:
39459	39632	+	3	1.263311	I:	D:
40072	40209	+	1	1.361029	I:	D:
40876	40995	+	1	1.316084	I:	D:
41138	41233	-	2	1.231028	I:	D:
41333	41662	+	2	1.419625	I:	D:
41747	41845	+	2	1.424970	I:	D:
41999	42082	-	2	1.240265	I:	D:
42890	43090	-	2	1.318198	I:	D:
43449	43727	-	3	1.412452	I:	D:
44053	44289	+	1	1.359552	I:	D:
44699	44869	-	2	1.329272	I:	D:
45231	45335	+	3	1.400005	I:	D:
45769	46050	+	1	1.389308	I:	D:
46108	46218	-	1	1.268974	I:	D:
46513	46647	+	1	1.413364	I:	D:
46737	46853	+	3	1.379800	I:	D:
47546	47752	-	2	1.323443	I:	D:
47791	47922	-	1	1.335882	I:	D:
48482	48628	+	2	1.410676	I:	D:
48885	48998	-	3	1.256968	I:	D:
49758	49880	+	3	1.316987	I:	D:
49928	50134	+	2	1.397583	I:	D:
50469	50627	+	3	1.319390	I:	D:
50809	50928	-	1	1.317577	I:	D:
51121	51231	+	1	1.391848	I:	D:
51248	51508	-	2	1.280733	I:	D:
51632	51850	+	2	1.318395	I:	D:
51979	52296	-	1	1.419075	I:	D:
52491	52733	+	3	1.327810	I:	D:
53139	53342	-	3	1.289281	I:	D:
54711	54788	-	3	1.247614	I:	D:
57286	57393	-	1	1.342685	I:	D:
57495	57680	+	3	1.335484	I:	D:
57818	58051	-	2	1.400373	I:	D:
58054	58317	+	1	1.382158	I:	D:
58629	58775	+	3	1.270050	I:	D:
59112	59408	-	3	1.436768	I:	D:
59699	59803	-	2	1.188360	I:	D:
61458	61562	+	3	1.325688	I:	D:
61702	61818	+	1	1.277610	I:	D:
61895	62071	-	2	1.402695	I:	D:
63721	63885	+	1	1.375007	I:	D:
64467	64565	+	3	1.250495	I:	D:
64574	64921	-	2	1.416269	I:	D:
64996	65274	-	1	1.362291	I:	D:
65315	65416	+	2	1.343715	I:	D:
65559	65879	-	3	1.294721	I:	D:
65889	66038	-	3	1.312823	I:	D:
66926	67105	+	2	1.301194	I:	D:
67188	67355	+	3	1.262762	I:	D:
67366	67467	+	1	1.314525	I:	D:
67903	68088	-	1	1.340254	I:	D:
68466	68537	+	3	1.300116	I:	D:
68545	68673	-	1	1.370785	I:	D:
68830	68946	+	1	1.324178	I:	D:
69131	69313	-	2	1.389198	I:	D:
69339	69686	+	3	1.492142	I:	D:
69981	70217	+	3	1.448477	I:	D:
70519	71058	+	1	1.379480	I:	D:
71163	71267	-	3	1.329630	I:	D:
71615	71788	+	2	1.385997	I:	D:
71822	72307	+	2	1.381392	I:	D:
72611	72919	+	2	1.378342	I:	D:
72933	73961	+	3	1.355493	I:	D:
74310	74495	+	3	1.321639	I:	D:
74553	74879	+	3	1.385870	I:	D:
75012	75356	+	3	1.391467	I:	D:
76051	76119	+	1	1.176291	I:	D:
76201	76368	+	1	1.285959	I:	D:
76438	76596	-	1	1.366614	I:	D:
77727	77942	-	3	1.311211	I:	D:
78233	78319	-	2	1.263313	I:	D:
79303	79413	+	1	1.254106	I:	D:
79433	79666	+	2	1.287128	I:	D:
79737	79931	+	3	1.283972	I:	D:
80293	80478	+	1	1.282315	I:	D:
81100	81249	-	1	1.303424	I:	D:
81569	81679	+	2	1.234413	I:	D:
81712	81879	+	1	1.300795	I:	D:
81962	82066	+	2	1.288279	I:	D:
82207	82350	-	1	1.282629	I:	D:
82462	82530	+	1	1.370324	I:	D:
82678	82806	+	1	1.322434	I:	D:
82841	83176	-	2	1.459975	I:	D:
83287	83409	+	1	1.340621	I:	D:
83417	83500	-	2	1.317750	I:	D:
83733	83903	-	3	1.418220	I:	D:
83923	84048	-	1	1.318464	I:	D:
84148	84237	-	1	1.308151	I:	D:
84251	84379	-	2	1.290714	I:	D:
84872	85303	+	2	1.446905	I:	D:
86120	86311	+	2	1.325653	I:	D:
86626	86733	+	1	1.358828	I:	D:
87052	87189	-	1	1.333345	I:	D:
87290	87526	+	2	1.375843	I:	D:
87937	88023	+	1	1.312464	I:	D:
88070	88318	-	2	1.382220	I:	D:
89412	89495	+	3	1.290226	I:	D:
89585	89899	-	2	1.389110	I:	D:
90110	90187	+	2	1.290455	I:	D:
90372	90962	+	3	1.389095	I:	D:
91354	91488	+	1	1.333784	I:	D:
91523	91825	+	2	1.383396	I:	D:
92097	92204	+	3	1.326093	I:	D:
92412	92645	-	3	1.377226	I:	D:
92845	93012	+	1	1.394504	I:	D:
93076	93324	+	1	1.353218	I:	D:
94276	94551	+	1	1.400292	I:	D:
94708	94848	-	1	1.300101	I:	D:
94917	95066	+	3	1.315977	I:	D:
96939	97058	+	3	1.290829	I:	D:
97323	97463	+	3	1.252393	I:	D:
97588	97680	+	1	1.301468	I:	D:
97779	98054	-	3	1.313275	I:	D:
98350	98505	-	1	1.327041	I:	D:
98610	98753	+	3	1.357276	I:	D:
98840	98917	-	2	1.243343	I:	D:
98952	99044	-	3	1.211992	I:	D:
99082	99195	+	1	1.408262	I:	D:
99911	100009	-	2	1.272750	I:	D:
100036	100224	-	1	1.324008	I:	D:
100304	100522	+	2	1.336148	I:	D:
101623	101952	-	1	1.318782	I:	D:
102106	102378	+	1	1.407929	I:	D:
102984	103289	-	3	1.386276	I:	D:
103486	103701	-	1	1.261268	I:	D:
103920	104099	-	3	1.294554	I:	D:
104384	104539	+	2	1.326179	I:	D:
104583	104705	+	3	1.310810	I:	D:
104791	104985	+	1	1.317248	I:	D:
105890	105964	-	2	1.272306	I:	D:
106179	106283	-	3	1.288465	I:	D:
106742	106813	+	2	1.311301	I:	D:
106841	106966	+	2	1.362837	I:	D:
108022	108111	-	1	1.206204	I:	D:
108753	109028	-	3	1.413317	I:	D:
109052	109213	-	2	1.401417	I:	D:
109377	109637	+	3	1.327574	I:	D:
111390	111497	+	3	1.257532	I:	D:
111539	111619	+	2	1.325999	I:	D:
112438	112515	+	1	1.216933	I:	D:
113355	113507	-	3	1.275398	I:	D:
113658	113843	-	3	1.331424	I:	D:
>-::X:41853114-41853227()
2	112	-	2	1.348428	I:	D:
>-::X:46620976-46653714()
3	113	+	3	1.399059	I:	D:
682	771	-	1	1.272717	I:	D:
874	1002	+	1	1.301123	I:	D:
1188	1304	+	3	1.312523	I:	D:
1820	1906	+	2	1.347403	I:	D:
2192	2536	+	2	1.417335	I:	D:
2577	2669	+	3	1.368334	I:	D:
3213	3347	+	3	1.429215	I:	D:
3414	3590	+	3	1.319831	I:	D:
3595	3696	-	1	1.292199	I:	D:
3898	4107	+	1	1.347892	I:	D:
4503	4679	+	3	1.408290	I:	D:
4819	5058	-	1	1.372823	I:	D:
5333	5683	+	2	1.409610	I:	D:
5746	5910	-	1	1.394020	I:	D:
6202	6375	+	1	1.418284	I:	D:
6438	6611	-	3	1.363685	I:	D:
6878	7009	+	2	1.320268	I:	D:
7232	7534	+	2	1.370967	I:	D:
8123	8377	+	2	1.428601	I:	D:
8458	8805	+	1	1.366033	I:	D:
9046	9192	+	1	1.339569	I:	D:
9363	9542	-	3	1.397868	I:	D:
9561	9851	-	3	1.388508	I:	D:
9940	10125	-	1	1.391244	I:	D:
10622	10786	+	2	1.349110	I:	D:
10829	11062	-	2	1.423725	I:	D:
11323	11511	-	1	1.323820	I:	D:
12065	12166	+	2	1.332525	I:	D:
12251	12421	+	2	1.264154	I:	D:
12535	12705	+	1	1.366194	I:	D:
12742	13107	+	1	1.417184	I:	D:
13339	13410	+	1	1.256169	I:	D:
13794	13976	+	3	1.358995	I:	D:
13980	14159	+	3	1.324455	I:	D:
14778	14963	-	3	1.333167	I:	D:
15051	15404	-	3	1.371439	I:	D:
15422	15550	+	2	1.357441	I:	D:
15973	16146	-	1	1.328042	I:	D:
17668	17949	-	1	1.326970	I:	D:
17958	18026	+	3	1.253592	I:	D:
18133	18588	+	1	1.398926	I:	D:
18775	18906	+	1	1.284759	I:	D:
18980	19051	+	2	1.271146	I:	D:
19353	19424	+	3	1.296241	I:	D:
19596	19754	+	3	1.312926	I:	D:
19912	20175	+	1	1.391205	I:	D:
20287	20388	+	1	1.345704	I:	D:
20512	20598	-	1	1.328296	I:	D:
20986	21054	+	1	1.348249	I:	D:
21062	21136	+	2	1.327329	I:	D:
21166	21537	+	1	1.395178	I:	D:
21587	21832	+	2	1.381739	I:	D:
22238	22399	-	2	1.367455	I:	D:
22454	22558	+	2	1.320366	I:	D:
23028	23168	-	3	1.326900	I:	D:
23603	23767	+	2	1.336279	I:	D:
23996	24112	+	2	1.289242	I:	D:
24251	24568	+	2	1.397098	I:	D:
24597	24665	-	3	1.220039	I:	D:
24794	25021	+	2	1.350955	I:	D:
25040	25258	-	2	1.372383	I:	D:
25663	25926	+	1	1.387456	I:	D:
26011	26184	-	1	1.371931	I:	D:
26226	26408	+	3	1.383751	I:	D:
26557	26679	-	1	1.350728	I:	D:
26755	26886	-	1	1.362112	I:	D:
27507	27677	+	3	1.361382	I:	D:
27750	27836	+	3	1.331959	I:	D:
27901	28062	-	1	1.356717	I:	D:
28484	28585	+	2	1.349623	I:	D:
28768	28911	+	1	1.318185	I:	D:
29440	29559	+	1	1.310781	I:	D:
30013	30147	+	1	1.331374	I:	D:
30794	30913	+	2	1.253432	I:	D:
31137	31301	+	3	1.377803	I:	D:
31363	31494	+	1	1.389765	I:	D:
32067	32252	-	3	1.325416	I:	D:
32550	32735	-	3	1.435276	I:	D:
>+::X:47199479-47199614()
1	132	+	1	1.335410	I:	D:
>+::X:47202155-47209687()
3	143	+	3	1.373088	I:	D:
218	424	-	2	1.358815	I:	D:
519	758	+	3	1.363672	I:	D:
1003	1236	+	1	1.377851	I:	D:
1386	1724	+	3	1.358382	I:	D:
1793	1876	+	2	1.359382	I:	D:
1904	2197	+	2	1.356817	I:	D:
2317	2469	+	1	1.365450	I:	D:
3230	3385	+	2	1.412899	I:	D:
3413	3757	-	2	1.407939	I:	D:
3832	3978	+	1	1.307685	I:	D:
4095	4448	+	3	1.395193	I:	D:
5377	5448	+	1	1.284879	I:	D:
5681	5761	+	2	1.346339	I:	D:
5857	5931	+	1	1.350296	I:	D:
6523	6615	+	1	1.354650	I:	D:
6867	7145	-	3	1.383889	I:	D:
7186	7530	+	1	1.370487	I:	D:
>+::X:47212423-47214637()
3	227	+	3	1.389709	I:	D:
369	455	+	3	1.334544	I:	D:
534	824	-	3	1.378831	I:	D:
1130	1228	+	2	1.355734	I:	D:
1516	1656	+	1	1.391667	I:	D:
2084	2212	+	2	1.332262	I:	D:
>+::X:47240586-47240876()
1	66	+	1	1.252242	I:	D:
198	287	+	3	1.286891	I:	D:
>+::X:47242081-47244550()
1	255	+	1	1.358019	I:	D:
545	643	+	2	1.284859	I:	D:
661	834	+	1	1.382550	I:	D:
1214	1525	+	2	1.359312	I:	D:
2090	2263	-	2	1.359692	I:	D:
2315	2446	+	2	1.385725	I:	D:
>+::X:47243395-47243602()
2	205	+	2	1.325170	I:	D:
>+::X:48575167-48576419()
14	151	+	2	1.337484	I:	D:
419	553	-	2	1.346715	I:	D:
1019	1249	+	2	1.383497	I:	D:
>+::X:48575167-48577109()
14	151	+	2	1.337995	I:	D:
419	553	-	2	1.348355	I:	D:
618	815	-	3	1.421453	I:	D:
1019	1285	+	2	1.380070	I:	D:
1359	1445	+	3	1.332794	I:	D:
1816	1941	+	1	1.365961	I:	D:
>+::X:48575560-48576083()
3	254	+	3	1.386858	I:	D:
>-::X:48893899-48896858()
2	193	-	2	1.382456	I:	D:
860	1228	+	2	1.422604	I:	D:
1493	1570	+	2	1.340621	I:	D:
2195	2380	+	2	1.337512	I:	D:
2557	2958	-	1	1.401436	I:	D:
>-::X:53399588-53413435()
1	174	-	1	1.307174	I:	D:
199	348	+	1	1.393251	I:	D:
503	649	+	2	1.350390	I:	D:
952	1203	+	1	1.407174	I:	D:
1320	1424	+	3	1.380373	I:	D:
2992	3114	+	1	1.363453	I:	D:
3190	3651	+	1	1.367881	I:	D:
3974	4177	-	2	1.341841	I:	D:
4238	4441	+	2	1.401954	I:	D:
4967	5227	+	2	1.408138	I:	D:
5367	5555	-	3	1.377640	I:	D:
5761	6084	-	1	1.380558	I:	D:
6099	6290	-	3	1.400083	I:	D:
7099	7443	+	1	1.398761	I:	D:
8328	8486	+	3	1.352592	I:	D:
8963	9130	-	2	1.382858	I:	D:
9444	9773	-	3	1.383639	I:	D:
9817	10047	+	1	1.393693	I:	D:
10303	10443	+	1	1.309734	I:	D:
10608	10820	-	3	1.383791	I:	D:
10968	11255	-	3	1.379255	I:	D:
11294	11452	+	2	1.357511	I:	D:
11733	11882	+	3	1.394298	I:	D:
12113	12295	-	2	1.323744	I:	D:
12353	12649	-	2	1.340000	I:	D:
12854	12925	-	2	1.321248	I:	D:
13308	13604	-	3	1.319348	I:	D:
13614	13844	-	3	1.305166	I:	D:
>-::X:53409061-53415169()
1	300	-	1	1.374014	I:	D:
311	457	-	2	1.319893	I:	D:
830	970	+	2	1.315026	I:	D:
1135	1347	-	1	1.380924	I:	D:
1495	1782	-	1	1.380611	I:	D:
1821	1979	+	3	1.356868	I:	D:
2260	2409	+	1	1.396485	I:	D:
2640	2822	-	3	1.323156	I:	D:
2880	3176	-	3	1.336501	I:	D:
3381	3452	-	3	1.320713	I:	D:
3835	4131	-	1	1.314085	I:	D:
4141	4353	-	1	1.308646	I:	D:
4613	4783	+	2	1.386051	I:	D:
4823	5035	-	2	1.375222	I:	D:
5608	5679	+	1	1.328530	I:	D:
5912	6106	-	2	1.321694	I:	D:
>-::X:53411994-53412253()
1	258	-	1	1.311382	I:	D:
>-::X:53535383-53536252()
2	163	+	2	1.383330	I:	D:
695	868	-	2	1.349274	I:	D:
>-::X:53590403-53594621()
1	87	-	1	1.328463	I:	D:
546	716	-	3	1.382846	I:	D:
798	896	+	3	1.310711	I:	D:
1758	2258	-	3	1.399202	I:	D:
2387	2482	-	2	1.313749	I:	D:
2528	2683	-	2	1.408001	I:	D:
2736	2903	+	3	1.322743	I:	D:
2916	3176	-	3	1.358065	I:	D:
3505	3690	-	1	1.446926	I:	D:
>-::X:53600117-53607699()
2	268	-	2	1.326397	I:	D:
612	779	+	3	1.320230	I:	D:
1624	1872	-	1	1.428412	I:	D:
2145	2261	-	3	1.263788	I:	D:
2421	2600	-	3	1.351788	I:	D:
2888	3103	-	2	1.390812	I:	D:
3416	3754	+	2	1.319285	I:	D:
4161	4328	-	3	1.328710	I:	D:
4436	4672	-	2	1.433385	I:	D:
4736	4891	-	2	1.342421	I:	D:
5040	5126	+	3	1.300167	I:	D:
5130	5237	-	3	1.300833	I:	D:
5401	5553	+	1	1.310534	I:	D:
5895	6194	+	3	1.293294	I:	D:
6479	6577	+	2	1.310046	I:	D:
6845	6985	+	2	1.315607	I:	D:
7013	7174	+	2	1.335155	I:	D:
7295	7579	-	2	1.365593	I:	D:
>-::X:53600117-53608909()
2	268	-	2	1.326397	I:	D:
612	779	+	3	1.320230	I:	D:
1624	1872	-	1	1.428412	I:	D:
2145	2261	-	3	1.263788	I:	D:
2421	2600	-	3	1.351788	I:	D:
2888	3103	-	2	1.390812	I:	D:
3416	3754	+	2	1.319285	I:	D:
4161	4328	-	3	1.328710	I:	D:
4436	4672	-	2	1.433385	I:	D:
4736	4891	-	2	1.342421	I:	D:
5040	5126	+	3	1.300167	I:	D:
5130	5237	-	3	1.300833	I:	D:
5401	5553	+	1	1.310534	I:	D:
5895	6194	+	3	1.293294	I:	D:
6479	6577	+	2	1.310046	I:	D:
6845	6985	+	2	1.315607	I:	D:
7013	7174	+	2	1.335155	I:	D:
7295	7582	-	2	1.361876	I:	D:
7707	7877	-	3	1.311779	I:	D:
8059	8202	+	1	1.340495	I:	D:
8310	8501	+	3	1.305592	I:	D:
8546	8623	+	2	1.340974	I:	D:
8705	8791	-	2	1.328076	I:	D:
>-::X:53600117-53627515()
2	268	-	2	1.325155	I:	D:
612	779	+	3	1.322726	I:	D:
1624	1872	-	1	1.418001	I:	D:
2145	2261	-	3	1.263430	I:	D:
2421	2600	-	3	1.349593	I:	D:
2888	3103	-	2	1.386180	I:	D:
3416	3754	+	2	1.317780	I:	D:
4224	4421	+	3	1.370338	I:	D:
4436	4672	-	2	1.415893	I:	D:
4736	4891	-	2	1.340163	I:	D:
5040	5126	+	3	1.301453	I:	D:
5130	5237	-	3	1.305294	I:	D:
5401	5553	+	1	1.308566	I:	D:
5895	6194	+	3	1.295486	I:	D:
6479	6577	+	2	1.315907	I:	D:
6824	6985	+	2	1.324377	I:	D:
7013	7174	+	2	1.337455	I:	D:
7295	7582	-	2	1.354693	I:	D:
7707	7877	-	3	1.307907	I:	D:
8059	8202	+	1	1.336342	I:	D:
8310	8501	+	3	1.302561	I:	D:
8546	8623	+	2	1.330983	I:	D:
8754	9020	+	3	1.366415	I:	D:
9598	9750	+	1	1.333540	I:	D:
10143	10520	+	3	1.378630	I:	D:
10557	10736	+	3	1.349582	I:	D:
10781	10861	+	2	1.300907	I:	D:
11198	11311	+	2	1.339748	I:	D:
11329	11571	-	1	1.385201	I:	D:
11822	11902	+	2	1.357387	I:	D:
12126	12206	+	3	1.335536	I:	D:
13847	14122	-	2	1.428278	I:	D:
15148	15441	+	1	1.410259	I:	D:
15911	16144	-	2	1.379737	I:	D:
16297	16365	+	1	1.301124	I:	D:
16495	16644	+	1	1.388025	I:	D:
17103	17321	-	3	1.343160	I:	D:
17422	17556	+	1	1.285472	I:	D:
18298	18432	+	1	1.300374	I:	D:
19192	19338	+	1	1.301520	I:	D:
19389	19709	+	3	1.325419	I:	D:
19832	20050	-	2	1.385427	I:	D:
21762	21989	+	3	1.343893	I:	D:
22577	22774	-	2	1.334492	I:	D:
23117	23326	-	2	1.349826	I:	D:
23436	23594	+	3	1.293595	I:	D:
23859	24023	+	3	1.315737	I:	D:
24068	24301	+	2	1.398509	I:	D:
25048	25197	+	1	1.332379	I:	D:
25586	26002	-	2	1.424134	I:	D:
26299	26442	+	1	1.344633	I:	D:
26986	27081	-	1	1.274018	I:	D:
27285	27395	-	3	1.315742	I:	D:
>-::X:53607522-53614745()
1	177	-	1	1.364111	I:	D:
302	472	-	2	1.307907	I:	D:
654	797	+	3	1.336342	I:	D:
905	1096	+	2	1.302561	I:	D:
1141	1218	+	1	1.330983	I:	D:
1349	1615	+	2	1.366415	I:	D:
2193	2345	+	3	1.333540	I:	D:
2738	3115	+	2	1.378630	I:	D:
3152	3331	+	2	1.349582	I:	D:
3376	3456	+	1	1.300907	I:	D:
3793	3906	+	1	1.339748	I:	D:
3924	4166	-	3	1.385201	I:	D:
4417	4497	+	1	1.357387	I:	D:
4721	4801	+	2	1.335536	I:	D:
6442	6717	-	1	1.428278	I:	D:
7008	7220	-	3	1.355034	I:	D:
>-::X:53607522-53617446()
1	177	-	1	1.358992	I:	D:
302	472	-	2	1.307275	I:	D:
654	797	+	3	1.335642	I:	D:
905	1096	+	2	1.302494	I:	D:
1141	1218	+	1	1.327804	I:	D:
1349	1615	+	2	1.365683	I:	D:
2193	2345	+	3	1.331311	I:	D:
2738	3115	+	2	1.378944	I:	D:
3152	3331	+	2	1.348015	I:	D:
3376	3456	+	1	1.300289	I:	D:
3793	3906	+	1	1.341452	I:	D:
3924	4166	-	3	1.382827	I:	D:
4417	4497	+	1	1.357513	I:	D:
4721	4801	+	2	1.333130	I:	D:
6442	6717	-	1	1.422667	I:	D:
7743	8036	+	3	1.404299	I:	D:
8506	8739	-	1	1.374996	I:	D:
8892	8960	+	3	1.302071	I:	D:
9090	9239	+	3	1.386887	I:	D:
9698	9922	-	2	1.337045	I:	D:
>-::X:53616969-53624675()
2	214	+	2	1.399027	I:	D:
251	469	-	2	1.341349	I:	D:
570	704	+	3	1.290416	I:	D:
1561	1833	+	1	1.415080	I:	D:
2392	2580	+	1	1.342335	I:	D:
2693	2857	+	2	1.330703	I:	D:
2980	3198	-	1	1.383523	I:	D:
4910	5137	+	2	1.344408	I:	D:
5725	5922	-	1	1.336341	I:	D:
6265	6474	-	1	1.349173	I:	D:
6584	6742	+	2	1.296629	I:	D:
7007	7171	+	2	1.313431	I:	D:
7216	7449	+	1	1.392597	I:	D:
7612	7704	-	1	1.387700	I:	D:
>+::X:54809302-54813550()
1	162	-	1	1.375665	I:	D:
339	962	+	3	1.353390	I:	D:
1152	1271	+	3	1.371714	I:	D:
1513	2043	+	1	1.410225	I:	D:
2097	2396	+	3	1.372935	I:	D:
2408	2488	+	2	1.351555	I:	D:
2870	2953	+	2	1.337191	I:	D:
3129	3311	+	3	1.378042	I:	D:
3674	3976	+	2	1.385568	I:	D:
>-::X:70287275-70289354()
2	142	-	2	1.360298	I:	D:
417	596	+	3	1.396055	I:	D:
919	1122	+	1	1.397947	I:	D:
1379	1771	+	2	1.393310	I:	D:
1953	2078	-	3	1.346401	I:	D:
>+::X:71284396-71291972()
1382	1498	+	2	1.314826	I:	D:
2461	2568	-	1	1.274284	I:	D:
4183	4257	+	1	1.380526	I:	D:
4305	4532	+	3	1.339410	I:	D:
5185	5310	+	1	1.320687	I:	D:
5551	5751	-	1	1.395074	I:	D:
6001	6102	-	1	1.243833	I:	D:
6242	6460	+	2	1.351542	I:	D:
6523	6684	-	1	1.376075	I:	D:
6733	6963	+	1	1.380616	I:	D:
6978	7214	-	3	1.317738	I:	D:
7361	7573	+	2	1.330656	I:	D:
>+::X:71297376-71298508()
3	89	+	3	1.354460	I:	D:
156	362	+	3	1.368396	I:	D:
443	604	+	2	1.375989	I:	D:
745	951	+	1	1.403073	I:	D:
>-::X:72275543-72275724()
2	178	+	2	1.356864	I:	D:
>+::X:74520989-74525893()
3	248	-	3	1.349906	I:	D:
286	516	-	1	1.409834	I:	D:
742	813	+	1	1.343934	I:	D:
1322	1750	+	2	1.390970	I:	D:
1837	1935	+	1	1.362697	I:	D:
2568	2777	+	3	1.377484	I:	D:
3090	3167	+	3	1.348066	I:	D:
3374	3577	-	2	1.319688	I:	D:
3623	4192	-	2	1.401084	I:	D:
4301	4498	-	2	1.378438	I:	D:
4761	4901	+	3	1.350384	I:	D:
>-::X:77830804-77841320()
3	83	-	3	1.304686	I:	D:
146	496	+	2	1.413668	I:	D:
681	773	-	3	1.286266	I:	D:
980	1072	+	2	1.351663	I:	D:
1472	1579	+	2	1.399758	I:	D:
1585	1941	+	1	1.364224	I:	D:
1946	2131	+	2	1.277683	I:	D:
2166	2345	-	3	1.296049	I:	D:
2781	2972	+	3	1.265501	I:	D:
2989	3066	+	1	1.267886	I:	D:
3504	3848	+	3	1.383711	I:	D:
4168	4395	+	1	1.447496	I:	D:
4538	4861	-	2	1.364312	I:	D:
4988	5239	+	2	1.393230	I:	D:
5250	5441	+	3	1.347195	I:	D:
5676	5930	-	3	1.369861	I:	D:
7736	7834	+	2	1.378333	I:	D:
8145	8312	+	3	1.355685	I:	D:
8383	8784	-	1	1.424185	I:	D:
9369	9512	+	3	1.318768	I:	D:
9705	9902	-	3	1.373778	I:	D:
10386	10514	-	3	1.322604	I:	D:
>-::X:77841245-77870925()
2	127	-	2	1.330611	I:	D:
632	748	+	2	1.400689	I:	D:
1906	1974	-	1	1.244699	I:	D:
2189	2302	-	2	1.370061	I:	D:
2352	2429	-	3	1.300786	I:	D:
3143	4063	-	2	1.353302	I:	D:
4290	4394	+	3	1.354297	I:	D:
4455	4637	-	3	1.351060	I:	D:
4661	5038	-	2	1.331822	I:	D:
5162	5308	-	2	1.318535	I:	D:
5311	5580	+	1	1.393404	I:	D:
5871	6200	-	3	1.451563	I:	D:
6313	6441	-	1	1.268942	I:	D:
7848	8156	+	3	1.409092	I:	D:
8304	8456	-	3	1.374717	I:	D:
9592	9813	-	1	1.299655	I:	D:
9986	10438	+	2	1.436231	I:	D:
10544	10729	-	2	1.342594	I:	D:
10845	11000	+	3	1.397255	I:	D:
11381	11791	+	2	1.413828	I:	D:
12804	13106	+	3	1.366196	I:	D:
13291	13455	+	1	1.387188	I:	D:
13549	13710	-	1	1.318243	I:	D:
13998	14159	+	3	1.315200	I:	D:
14673	14882	+	3	1.361395	I:	D:
15407	15589	-	2	1.272974	I:	D:
15651	15776	+	3	1.241814	I:	D:
16091	16246	-	2	1.341405	I:	D:
16401	16583	+	3	1.328355	I:	D:
16873	16965	+	1	1.290633	I:	D:
16983	17351	+	3	1.383062	I:	D:
17661	17843	+	3	1.388935	I:	D:
18084	18239	-	3	1.254836	I:	D:
18324	18452	-	3	1.366958	I:	D:
18823	18939	-	1	1.323246	I:	D:
18991	19158	+	1	1.363563	I:	D:
19195	19482	+	1	1.387589	I:	D:
19655	19741	+	2	1.378437	I:	D:
20005	20220	+	1	1.307524	I:	D:
20357	20599	+	2	1.345565	I:	D:
20631	20741	+	3	1.319276	I:	D:
21180	21269	+	3	1.252180	I:	D:
21350	21475	+	2	1.344561	I:	D:
21610	21744	+	1	1.413617	I:	D:
22077	22364	-	3	1.395501	I:	D:
22551	22802	-	3	1.407528	I:	D:
22804	22884	+	1	1.275189	I:	D:
22911	23108	+	3	1.442603	I:	D:
23297	23371	+	2	1.231064	I:	D:
23645	23758	-	2	1.400531	I:	D:
24066	24287	+	3	1.452892	I:	D:
24469	24768	+	1	1.376485	I:	D:
24773	24886	+	2	1.416897	I:	D:
25710	25883	+	3	1.380420	I:	D:
25916	26095	+	2	1.394992	I:	D:
26344	26487	-	1	1.353311	I:	D:
26780	26854	+	2	1.270040	I:	D:
27049	27159	+	1	1.335737	I:	D:
27604	27951	+	1	1.380993	I:	D:
27957	28115	+	3	1.368827	I:	D:
28270	28362	-	1	1.300091	I:	D:
28451	28564	+	2	1.263667	I:	D:
28658	28807	-	2	1.315471	I:	D:
29000	29107	+	2	1.362057	I:	D:
29533	29679	-	1	1.324751	I:	D:
>-::X:77870807-77875597()
1	171	-	1	1.318533	I:	D:
674	889	+	2	1.357324	I:	D:
1112	1336	-	2	1.362581	I:	D:
1805	2011	-	2	1.331721	I:	D:
2042	2218	-	2	1.278139	I:	D:
2487	2648	+	3	1.324294	I:	D:
2668	2931	-	1	1.285050	I:	D:
3345	3536	+	3	1.348062	I:	D:
3574	3669	+	1	1.320908	I:	D:
4243	4362	+	1	1.394787	I:	D:
4587	4787	-	3	1.370025	I:	D:
>+::X:78109866-78125425()
1	96	+	1	1.377336	I:	D:
597	737	-	3	1.349205	I:	D:
1218	1502	-	3	1.409325	I:	D:
1770	1907	-	3	1.343391	I:	D:
2180	2254	-	2	1.295530	I:	D:
2397	2549	-	3	1.252401	I:	D:
2630	2698	+	2	1.291165	I:	D:
3216	3344	+	3	1.348572	I:	D:
3477	3803	+	3	1.387621	I:	D:
3858	4037	+	3	1.389572	I:	D:
4091	4336	+	2	1.364265	I:	D:
4434	4517	-	3	1.330330	I:	D:
4537	4620	+	1	1.255163	I:	D:
5180	5308	-	2	1.319799	I:	D:
5506	5733	+	1	1.413173	I:	D:
5939	6082	+	2	1.341689	I:	D:
7415	7495	-	2	1.240221	I:	D:
7510	7698	+	1	1.379700	I:	D:
7735	7947	+	1	1.357353	I:	D:
8165	8335	+	2	1.347712	I:	D:
8518	8646	+	1	1.386467	I:	D:
8882	9181	-	2	1.424627	I:	D:
9786	9893	-	3	1.332945	I:	D:
10461	10715	+	3	1.385756	I:	D:
10799	11017	+	2	1.381765	I:	D:
12593	12832	+	2	1.328508	I:	D:
12856	13191	-	1	1.341226	I:	D:
13380	13538	+	3	1.317701	I:	D:
13571	13807	+	2	1.360795	I:	D:
13975	14118	-	1	1.360983	I:	D:
14149	14232	+	1	1.280616	I:	D:
14701	14802	+	1	1.292255	I:	D:
15011	15220	+	2	1.380758	I:	D:
15400	15558	+	1	1.364264	I:	D:
>+::X:78122834-78125425()
2	148	+	2	1.283553	I:	D:
226	342	-	1	1.346434	I:	D:
412	570	+	1	1.315317	I:	D:
603	839	+	3	1.360874	I:	D:
1007	1150	-	2	1.361161	I:	D:
1181	1264	+	2	1.285440	I:	D:
1733	1834	+	2	1.295208	I:	D:
2043	2252	+	3	1.376953	I:	D:
2432	2590	+	2	1.362190	I:	D:
>+::X:78125326-78125425()
3	98	+	3	1.363620	I:	D:
>+::1:10403070-10404279()
1	114	+	1	1.366028	I:	D:
246	359	+	3	1.356384	I:	D:
463	612	+	1	1.347040	I:	D:
696	803	+	3	1.342575	I:	D:
1030	1206	+	1	1.428430	I:	D:
>+::1:10403070-10413251()
1	114	+	1	1.368189	I:	D:
246	359	+	3	1.350564	I:	D:
463	612	+	1	1.358938	I:	D:
660	803	+	3	1.363667	I:	D:
1048	1296	+	1	1.422071	I:	D:
1742	1960	-	2	1.382236	I:	D:
2558	2884	-	2	1.416884	I:	D:
3262	3414	+	1	1.320569	I:	D:
3703	3879	+	1	1.356684	I:	D:
4024	4152	+	1	1.376922	I:	D:
4500	4706	-	3	1.383535	I:	D:
5030	5125	+	2	1.309692	I:	D:
5394	5501	+	3	1.324643	I:	D:
5686	6033	+	1	1.396762	I:	D:
6233	6484	-	2	1.394121	I:	D:
6731	6901	+	2	1.367754	I:	D:
8156	8344	+	2	1.350638	I:	D:
8348	8611	+	2	1.378796	I:	D:
8779	8862	+	1	1.272128	I:	D:
8895	9125	+	3	1.392301	I:	D:
9238	9393	-	1	1.340009	I:	D:
9645	9923	-	3	1.403840	I:	D:
10025	10180	-	2	1.334220	I:	D:
>+::1:10404160-10413251()
2	181	+	2	1.423813	I:	D:
652	870	-	1	1.382236	I:	D:
1468	1794	-	1	1.416884	I:	D:
2172	2324	+	3	1.320569	I:	D:
2613	2789	+	3	1.356684	I:	D:
2934	3062	+	3	1.376922	I:	D:
3410	3616	-	2	1.383535	I:	D:
3940	4035	+	1	1.309692	I:	D:
4304	4411	+	2	1.324643	I:	D:
4596	4943	+	3	1.396762	I:	D:
5143	5394	-	1	1.394121	I:	D:
5641	5811	+	1	1.367754	I:	D:
7066	7254	+	1	1.350638	I:	D:
7258	7521	+	1	1.378796	I:	D:
7689	7772	+	3	1.272128	I:	D:
7805	8035	+	2	1.392301	I:	D:
8148	8303	-	3	1.340009	I:	D:
8555	8833	-	2	1.403840	I:	D:
8935	9090	-	1	1.334220	I:	D:
>+::1:10404160-10418925()
2	181	+	2	1.423813	I:	D:
652	870	-	1	1.382236	I:	D:
1468	1794	-	1	1.416884	I:	D:
2172	2324	+	3	1.320569	I:	D:
2613	2789	+	3	1.356684	I:	D:
2934	3062	+	3	1.376922	I:	D:
3410	3616	-	2	1.383535	I:	D:
3940	4035	+	1	1.309692	I:	D:
4304	4411	+	2	1.324643	I:	D:
4596	4943	+	3	1.396762	I:	D:
5143	5394	-	1	1.394121	I:	D:
5641	5811	+	1	1.367754	I:	D:
7066	7254	+	1	1.350638	I:	D:
7258	7521	+	1	1.378796	I:	D:
7689	7772	+	3	1.272128	I:	D:
7805	8035	+	2	1.392301	I:	D:
8148	8303	-	3	1.340009	I:	D:
8555	8833	-	2	1.403840	I:	D:
9206	9382	+	2	1.344201	I:	D:
9697	9798	+	1	1.353232	I:	D:
9838	9918	+	1	1.349163	I:	D:
10398	10529	+	3	1.369962	I:	D:
10609	10770	+	1	1.364825	I:	D:
10802	10960	+	2	1.363911	I:	D:
11968	12102	+	1	1.383708	I:	D:
12178	12414	+	1	1.356540	I:	D:
12660	12770	+	3	1.351097	I:	D:
[truncated: 76,749 more rows]
