# Supplementary material for: CircCode: A Powerful Tool for Identifying circRNA Coding Ability
Source: Front Genet. 2019 Oct 10;10:981. doi: 10.3389/fgene.2019.00981 (PMC6795751; doi:10.3389/fgene.2019.00981)
Supplement: Supplementary Data 1 — The sequence of the predicted translated circRNA and short peptide. [file DataSheet_1.zip › Supplementary_data_1/human_translated_circRNA.fa]

>-::X:103684680-103685260()
atgtgccatgcactgtcctggtactttacatgtaatcctctcaacaatcctatgaagtag
gaactattattatcacctctgtttcatatacgaggaacttaggtataaagtgagtaaata
tcttgcccaagatcacatagttaagtggcagagccaggatttaaattcaggaagtatttg
ctcttaaccactaaactatgctgcATATAGGATGCTCCAAGGAAAAATGTAATCTATGGA
ACTGTGGAACTACTACAGGAGATTGACTGTAGTATCTTTTATCAAGGGATGTAAGATTAC
AAAGCCCTCTGTTGCTTATGCACTTTCTATACTGGAACTATCAATGGACTTAGCTCCACC
CTTCCCTTCTCAGAATTTAGACTActttcccagataggagcttattaattttcaaaatat
tcctggacagttaggaaggttatgtggtattatcctgtttgagaactgaggacagaaggg
aggcacttacccaagatTCTGTAATCAGGGAAGGTTCTGCAATCAGGATCAGATCTCCTG
ATCCTCACTATACAGCAAACTTAGCTTTTCTGATGGTGAC
>+::X:118746953-118766976()
AAAATAGCTCCGGAAACTCGTCGTTCAATAGAAGTACCCCTGAATGAGAGGATTTGTCTG
CAAGTGGGGTCCCAGTGTAGCACCAATGAGAGTGAGAAGCCTAGCATTTTGGTTGAAAAA
TGCATCTCACCCCCAGAAGGTAACAACTGAAAGCGCTATCTCTTGGTGTTTAGAGAATAA
ATCTGAATGCTCCAATGCTTTTGTGCATTGTTCattaattaattcaattctcaaacattt
tctgagtctaataagtgccaggcattgtactaggtgctagcagctcaatgaaaatatgag
tatgtctctgccttgaagaagcttacaAACAACTTGAATAACAATGCCTAATAGTTATAT
AAAATTTAATAATTTAAAAAATGATAtacacatgcacgcgcgcgcacacacacactcaca
cacacacacacgcacacCCCTCCTTTAGATCGAGAGTCACAAGCTTatcttgtgaagtga
gtaaggcatgtattattaccctgatccattttatgaggaagaaaGGAACTGCGTGACTTG
CTGTATGTCTTCACATTTCAGGCCCAGTGCTTTAAAAATAAAACACAAAATACTCTCTTA
CCCATTATGTGTGATACTTAGTTTGATATGCAGGATATATTTGGGAAAAGATGTTGTTTA
AAGAGAAAAATATTATGCTGGCCTGGCTCCAATACAAGTCTAGACAAGATAGTACAAGAC
AACCTTAGGAAAAGCTGTCAAGTAGTGAGGATGATCATTGTTCCCCAATCCCACCTCTCC
CAATGTCCTTCTGGCTCTTATGTTACATACAGGGagtagcatatactgattaagagcagg
gctaccagaaaccaactgtctaactttaaatcccagctctgccagctactagctgtgtaa
ccttgggcaaatttcttagcccctctgcaccttagtttcctcatctgtaaactgggcatg
atgatagtatctatctcctagaattattgggatgattacgtaagtcagtatatgtgaggt
acttagaatagtgcctggcaaagagtgaatgttgtgtgtgtgtgtgtgtgtgtgtgtgtg
tgtgtACACACACAAAAAACatatatatataacacatatatatactatatataatatata
ttatatacattatatgtaatatatataatattatataatatataattatatataatatta
tGTTGTCCCTTGGTTGGGTAGGGCTGGGCCCCATCTCTTAACCTCCAGTCCTTAGCTCTA
TGTGCCCTTTGCTCTAAGCCATTCCATTTACCTGCTTTGTACTGATCACAAACACATGAA
GTGCTGTTTGTAAAATTATAAAATTCAGGACTGCCAGGAGATTTGAAACAACTTACCTGC
CCTATTCTCCTTTCCTTAGGAGTTAACGaaaaaaaaaaaaaaaaaaaCggctagatgcag
tggctcacacctgtaatcccagcactttgggaggccaaggtgggcgaatcacctaaggtc
aggagtttgagaccagcctggtcaacatggagaaaaataataataattagccaggtgtgg
tgcatgcttgtagtcccagctactcaggaggctgaggcaggagaatcgcttgaacctggg
aagcagaggttgcagtgagccaagatcacatgactgcactccagtctgggtgacagagca
agactctgtctcaaaaaaaTAATAATTACTATACTATGACATAAaatggttgatgatggc
tcagtgtagtaccccttcaaggatcatgagggataacagatttacattttaaacagaggt
gtttaatttaaagacattataccttaactaaaatggctttataaagatagagattttagg
TCAGAAAGATACTAGGGCTCTTAAAGTCATGACACTTAAGAGGCAACTACTAAGAGTTAA
ATTAGGCTTACCTTTCCCCAGAATTGCTTCAGGAGGAATGtttgtttgtttgtttattta
gagacagagtcttgttctgttgtccaggctggagtgcagtggcaagatcttggctcactg
caacctccacccccctggtttaagcaattcttgtgcctcagcctcccgagtagctgggac
taaagatatgtgccaccacacctggctattttttgtatttttagtagagacagggttttg
ccgagttggccaggctgttcttgaactcctgacctcaaatgatccacccttgttggcctt
ccaaagtgctgggaatacaggcgtgagccaccctgcctggcTGAATGTTTATTTTTTAAA
AAATGTGTCAGTATTGATCAAAAGACAGAAAGTTAAATTGTACCTCAATAATTTTTTAAG
ACAGATATATATAAGGGTTGTTTGTATATCCACATTCATTTAGGAATTGTGTAGATATTG
TCTATGATTGAAATAGTTTTTGATCTTTTATCTCTCCCTCCAGTTAGGAATATTAGTTAG
GGTCCCTCAGTGATAGGGAAGATGTTTTCTTTGTATCAGGAGGTAAGAGAGAAGGTTGTG
AACAAATTAGATTTGAGTTTCCTCCATCCTGGGTGACTTCTGGGTAAAATGGGGTGAGAG
ATGAAGCATTTGCTTTCTGACAAAGCAGCATGAAGCACTCTCATCATCCCCATGCCAAAG
AGTGATTTGCTACTTTGCATTACAAGGAAAGAAGGGTCTTAAACTCTTGGCCTGGATATT
CTAGGTGATCCTGAGTCTGCTGTGACTGAGCTTCAATGCATTTGGCACAACCTGAGCTAC
ATGAAGTGTTCTTGGCTCCCTGGAAGGAATACCAGTCCCGACACTAACTATACTCTCTAC
TATTGGTGAGTATGTACAGTACAATTACTGGAAGACTGATTGTAATTGTGTTGGGAGCCT
TTGGATCCAACCTAGTCaaaaaaaaaaGAACTGTTTAATTTTTTCTGCAAACTCAACAAG
ATGGACAGTTTGCTTCAATGAAAAATGCATCTGTCTTTGGTGTCTACtttttaaataaac
tttctatttttaaatatagatcctgtatattaccagaaaaaatgtacagagagatcccat
atactccactcagtttctcccagtggtaacatcttgtgtaactatagtgcattatcaaaa
ccagaaaattggcattggtacaatccaaaaacctcagtcctatttcaacagttttacatg
cactcgtgtgtgtgtatatgtagttgtatgcaattttatcacatgtgaagatatacaatg
gttgcatcaccataaggagttgctcttttatagccacactcacctccgtcttaaaccatc
tctccttgtacacccctctcccccaatcctctaacctctggcaaccactaatctgttctc
cagctctttaattttattatttcaagaatgttactgaaatggaatcctatagtatataac
cacttaagactggcttaaaaaaaaaaaactcagcgtaataccctggagatctatacaagt
agttgtatatcacgaggccactcctttttatagctcagtagtattccatgatatggatgt
accagttttttaaaccattcattcattaaaggatatctcagttttttccagttttttgct
attatgaataaagctactgtaaatattcacatacagatttttatatgaacataacttttc
atttctctggaataaatgcccaagagtgcaattgctgggtcatatagtaatggcttattt
agtttttttttttaatgccaaactgttttctaaagaagttagttcaccttacatttccac
tagcaatgcatgagttatTGATGTCTACTTTTAAAAAGGAAAATGATATGTCCGGGGTCA
AAAAGTTGtttgtttgtttatttatgtttttgagatagagtcttgctctgtcacccaggc
tagagtgcagtggtgagatctaggctcactgcaacctctgcctcctgggttcaagtgatt
ctcctgcctcagcttcccaagcagctggaattacatgcatgcaccaccatgcctggctaa
tttttgtatttttggtagaaacagggtttcaacgtgttggccaggctggtctcgaactcc
tggcctcaagtgatctgcccatctcggcctcccaaagtgctgggattacaggtgtgagcc
accacacccagccTCAAAAAGTAGTTTAGCTTCCTGCAAAACAACtttgatattttgata
tttgatactttagtatttggtatttgTGACTATATCTACTACAAAGTTTGTTAAATTTCT
AAGTTAGTCTTCCATCATTCCCTTTAGAGCCTAGAATTATTAGCAACAGAACAAGGAAGA
AAGACCAGATTAATCCAGTTTAATTCAGTAAACCTTTATTTAGAACACTTTGTGGATAAA
CCACTGAATGCACAGCAGAGACAAAAAACATATCTCTTCTCTCCTAAAGCTCAAAATATA
GAGGAGAAGATAGTGCCTGATACAGTGACCTGCATTAAATTAAGTAAGACAGTGTATGCT
GAAGGCTGTTGCAGAGGGATAGATAGATTCCTGTGGGAAGTTAGGTTGGAGCTTGGGGTG
GTGGTCGAGGGGAGGTGGATGGGTGGATGGAGAGGGGACTGAGAGGCTTTGATGAAGGAG
GAAGACTGCCTAGATGGGGGAGTTTCTCTGATGCTGGCCTCTGGGGAAGAGCATTTTGAG
AAATGGAGGTATTTAATCGTTGTGATGTCAGGGTGGAGAAGGGGAGACCTAGCATAGGCA
GTCTGCCTCTACATGGCCTTGTTCCCTGACTGTCATTTGTTAAGACTTCTTCTGAGAGAA
TGGGATGTGGAGAGCCATGTCCAAGACTTGTgaagctactggataaacatggcctttcat
gctagagtgtctattttgcctgatgacatgatggaaagcatttttgatacattaaaacac
tcatggctatatcatggaatagaatgcaaaaaaaaaaaaaaaaaaaGTAACACACATTTT
TGGATGAAAACCTCCAAAGTTGCCCCAGGATTCACATCCGCACTCCTCCCTGGTGGAAGG
ATCCTCCTGGCAAAGTTGGGAAATCCTGCAGGTGGAGCCAGAAGTTCTGTGTGGTTATGT
CTGAGGTCTGTTTCTTTTTCCCCCCCTGATGTAAATCTCATTTGAGGTTTTGTAGTTTCA
CCTGCTCACTCTTGGTACCTGTTGTTTCTCCTTTACTTAAAACCCTTCAGTGGCTCCCTG
GTGGCTTTAGGTTAAAGTCCAAACTCTCCAGCATGACAGACAAATCGCTTTATGACAGAC
CTGGCCCCTGTCAACCTCTCCAGACTCGGTTGCATCTGCCTCCATGCACCCCCGCCCCTC
TTGCAGCCTACCATTCGCCCGCAGCAAACTTCTTTCAGTTCCTCAGACTGCTTTCTTCAA
ATACTCAAACACAACACTAGATttcaaacagaatattcaaacagaataGTGGAAacattc
tgcatcctcttgtagcctaggcctttccttttcatttggatgcctcttatttgtctttat
ccttatttcagcccagacaccatttcctctccagaaagccttccttgacctctcaagtct
agacatgtgtcccttcctcttgtctcacggcaccttgcaatttcttgtgtcatactaccc
agcacattgtgttgtcatttcctgttacttggtggtagcctgctacaggcttcagtttct
cttgagagcgggagctgtgtcttgtttctcctggtgcctgatatatagtaggtattccat
aaataagttgtgaatgTTTGGTAGGATCCAAAGCTAGAGAATATTCAGGGTTGCGGTGAT
GACTTATGAGGTATAAGCAACTGAGGAATATTATGGTTCATGAATAAAAAGAGAGAAGGA
TTGAGTAGATCCAGCTCCCTAAAGAATTGCTAAGAAGGGGCCAAAGAACTAAGCCTTACT
AAGAAGGAGTAGCCTGGCTGTTGATGTTGTAGTAAAGTTTAGGGAGAGCTGTTACACAGG
CTTTTAAGATGTCTTGTGAGTTGGCAGCATCCATGTGTTTATTATGCTATTAACCCCTCT
TGTTTTCCCTGGAATCATTATTGGTAAAACCGCAGGGAAAACCTTTAAAGAATCTATGTC
TATATAAGGGACTGGAAAAGAAGGGAAGAAGTCTTAAAACTGTATCTCATTCCATGGCAG
ACTGGGTAGAAAATTATCCCAGCTATTAGAATCAGGGTGGCACTGGAGGCAGATGGTAGC
CTAGTCCTTGGGGTTCTTCTAAGACAAAAATAGGGAAGTGCCTTGGGGATATACTAGCAA
AAACAAAGTCTCAATGCAAATTGTTAAAAGAATGTTTCCTCTGGGTGAATGAATTACAAA
AAAACCTGGACTGACCaatttgaaaaagcattcctcttcctctgggctgaagcaggctct
caccaaagctgagagcagatggtacttgggctggctttcagccctcagttgatgtctttt
tgcagggaacaatctgcacagcCACTGGAGGTCGCTCAAGATGCAATTCCAAGATAGTGG
TGGGTCACTAGCATCCAAGGGGGCAGATATCAAGGATCCTACttttttttgcgatagggt
cttgctctgttgcccaagctgaagtacagttggtgtgatcattgcccactgcggcttcaa
ccacccaggcccaagccatccccccatgtcagcctcctgagttgctgggatcacaggtgt
gtaccaccatgcccagctaatttttgtgttttttgtagagatggggttttgctatgttgc
ccaggttgctctcgaactcctgggctcaagcccgtctcggcctcccaaagtgctgggatt
ataggcatgagccaccgcacctggccTACTTCTTGTCATATACAGTCCCAGAGCTGGTCA
TCAGCAGGGGATCTTTCTGTAGTGTAGTTctgtgccatccagtataggagccactggcta
catgtggctagttacattttaatttaaatcaattaaaattgaatcaaattaaaacttcag
ttgcatagtctcgccaaccactttcacaagtgatgagtggctcttgtattggacagcaca
gatagcgaccatttccataatcccagaaagttctgttggatggtgctgGTATAGATTCTG
TATCTTATCCCCTTACCACCCCACAGCTTATTCTTtctggagccacactgcttgggttga
aatcctggctctcttccttactttagtgtgattttgggtaagtcccttctctctcagcct
tagtttcataatctgtgaaatggagatagtaataatagtgcctacttcttaaggttgttg
tgagggctagtgtttagagccatgactagctgctagcatatgtagagtaagtgctcaatc
cataatagctattattACTATTggccaggcgtggtggctcacgcctgtaatcccagcact
ttgggaggctgaggcaggtggatcatgaggtcaggagatccagaccatcctggctaacac
agtgaaaccccgtctctactaaaaatacaaaaaaatagccaggcgtggtggcgggcacct
gtagtcccagctactcaggaggctgaggcaggagaatggtgtgaacccgggaggcggagc
ttgcagtgagccgagatcccaccactgcactccagtctgggcaacagagcaagactccat
ctcaaaaaaaaaaTACTATttattattattattattgttattatCCCCACTCCTTTGCAG
ATGCAGTCAGTACACAGCGCTGGCCTCTTCCCGTCTCACAGAATTAGTACCTAACCCATA
TCTCCTTCTTTCTTGCTCTCCTCTAGATAGATCCTTTCTAATCAAAACCACAAAAGAAAG
GGAGTCAAGACACAGTGCTCATTAGCAAGCACCAGAAATGGTTTAGGTACCAGTATAAAT
CACATCAAACAAACTGCCAGAGACTGTTTTCCCTAACCCCCAACCATAAAATACGGAGTC
tttcttttttttttttttcttttttttttttttggagacagagtctcattctgtcgccag
gctggagtgcagtggtgcgatctcggctcactgcagcctctgcctcccgagttccagtga
ttctccagcctcaacctcctgagtagctgggattacaggcacgtgccaccacacctggct
aatttttgtattttcagtagagacagggttttaccatgttggccaggccggtctggaact
cctgacctcaagtgattcacccacctcagcctcctaaagtgctgggattacaggcgtgac
ccatggcgcctggccTGGAGTCATTTTTTGAAATCAAAATAATTCATTGAAGCCCTAGGG
CAATGACTTGTGTCCCTGTAGGGACAGTCTGGCATTGAACAGACCCCGGCCTGAAGAGCT
TCAGACTAGTCATGCCAGCGAATTTTAGGGAttttttttttttttACCACATTAATCATC
TTCTGAGTTGGGAGAATAGTCTTTAATTTGTCAATTTCCTTCTCATATCTGCAGTGTGAC
TCTGCAGATGAATTCAGTATATAAATTTTAACAGGAATCACCTGCTGTTTTAGGTTAATG
TTTCACAAGAATTCAAGAAATGTTATCTATTCAGAACCAGTATTTTCCCTTCTATAATTA
TTTCTAAATTACAACAAAATTGTTTTAAAATTTCATTATCTGAGATCCATGAGCATATGC
AGAATACTCAGGGTACAGAAATGAAAAAGGGATCAAGAAGATTGTGCATTCGAGGAGTTC
CTTTCATCATTAAAAACAATTTTACACATGGCTTTCTTTAGTTATGTAAGAAAAATGTCA
TTAAATTTCTTCAGTTTCTGTTTTTGGCCATGGGCGGAAAACATTCCAGGACAGTCTGAT
CCAAAAACTAGTCATGACAATAACTTCATTTTTACAACACTGTTTTCTTCATAAACCACA
GGGCGCTGCAACTAGGGGGAAAAGCTTATGTACTACCTATTGAAGGAAAAAAGCATTTTC
TATATCGAAGCATTCCTTTGTGCAGCCTTTGAAGGAATAAATACATTAGCTCTGAGtttt
tttttttttaaactgacttgcagcagaatctcctggagaattgctgttcaaatgctggtt
cctaggtcctggcaaaaccttctaaatcagattttctgggagagggtttgagaaacctgc
attttaaagtagtacagaggattctgaGGTAACAGGTTAAGGATTTGGGACTCTTTACTC
TTAGTTCATTTTTCTTAAAATTGTCTTCCTTTTCTGCAAAACCTTTGTGCAACTCCCTTT
GTGGCTGATGATGTAAGACTTGACTCTGTCTTCTGCCAGTTACTACAAAACAGTTCTCTG
ATAGCCTAGACTaaaaaaaaaaGTGTAATAAACACATTGTCTGCCTGCGCTGGGCTAGGT
GCTGATGATCTTTGGGGAAAGGTATGTGTCGAGGAGAAATGGGAAATAAGGTACCTGTAA
TACTGCTTATGGAAGACAGTTAAAGCCACACAGTGGAGTGAGACACTTAGAAAGCCATTG
TGTTTTAGAACATTGACCTGGCAGTGATTGGAGGGCACTAATAATGAAGGTCAGGGAGGT
CAATCTGAAGAAGCAATGGAGCCTGTAGTCATTAGGGTATGAATCTCAGGGTGTGGGCAA
TGGATGTATCATAAAAGACGAGGATCCATGAAGCTTTGCAAAGGAAGAAAGAACAGAATT
TGGTGATAGAATACAGGGAACAGAGGTGGGGGAAAAGGTGATTTTAATTTAAATTACCTA
ATCTAGGAGCCCAAAGAAAATGAGCTCTGGCTGATAATGGGAAGGTTGGAAGAAAAAACA
GTTTGGTGGAGAAGAGGGTGCATGATGTGTTTTGGACACTGGATTTGAGGCAATGGTAGA
ACACTCAAATGGAGCAGTTGGAGATCTGGGATTTGTTCTGAGGTGAGATGTCAGGATTAG
GAATTACCAGCATAGAAACTGTAGTTGAAGGATGAGGGAGTGATAAACTGGATGTGAGTG
GATGAGGGAGTCAGAAAGAGGGAAGAATGTGAGTAGTCCTCCTACTCCCCCTCTGCTGGA
AGAGAGAGGAGGGAACAGAACAAGCCAAGAAACAAGGAAGGAGCAGGGCAGAGGGACCAG
AGGAGGAATCGTAGACTTCAGCAGATAGGCATTTTCAAGAAGCATGAAACTTCTAATCCC
AGCCTTAGAATGTCTTCTCTTATACAGAAGAAATAGGCCTCCTGTAGTCTCTATAGCTGC
TGACAGTACCAGTGTTCATCAAAAAGGAACAATCTAggctgggtgcaggggctcacgcct
gtaatcccagcagtttgggaggccgaggcgggtggatcacttgtggtcaggagttcgaga
ccagcctggccaacatgctgaacccgtctccactaaaaatacaaaaattagccgggcgta
gtagtgtgtgcctgtaatcccagctactcaggaggcatgagattcactggaactcgggag
gcggaggctgcagtcagctgagatcgtgccactgtactccagcctgggcagacagagtga
gactctgtctcaaaaaaaaaaaaaaaaaaaagcagaaaaCAGTCTTTTCTTCCTAGCATA
TGAAATGAGTCACATTGTACAATAGGGTTTTTTTAAAAAAAGTTATCTTGCCCATTGCAA
ATATTGCTTTTCATGGACATCTCAGTCATTAAAAAGAATTCTGCCttttttttttttttt
tttttttttttttttgtggaagggtcttactcggtcacccaggctggagtgcagtggtgc
aatctcagttcactgcaacctctgcctcccaggttcaagagattctccttcctcagcctc
ctgagtaggtgggattacaagcacctgccaccacacccggctaatttttgtatttttggt
agagacagggtttcaccatgttggcaaggctggtttccaactcctgacctcaagtgatcc
gcctgcctcagcctccaaaagtgctgggattacaggtgtgagccaccgcgcccagccTGC
TCTTATTTCTTGAATACTCTGTTGAATATAATGCAGAAGATTGTCTCATTTTATCTTGTA
GGCACAGAAGCCTGGAAAAAATTCATCAATGTGAAAACATCTTTAGAGAAGGCCAATACT
TTGGTTGTTCCTTTGATCTGACCAAAGTGAAGGATTCCAGTTTTGAACAACACAGTGTCC
AAATAATGGTCAAGGATAATGCAGGAAAAATTAAACCATCCTTCAATATAGTGCCTTTAA
CTTCCCGTGGTAAGTTTTAGAAGTCCTCTAAAACAGTATGGATAAAAAGTGTGTTATATC
TTTTGCACAATCAATACAAATAATAAAAAATGATCATTCTGGGTTTAAGATCTTCTGAAA
GAAGGGACTATATTGATGTATAACTTTCTTTGATAGATCCTTTTTAAAGAAGTAAACTTG
GAAATTCTTTTTATTGAACACATGTGCCAGATGCTTTATCCTTGTTTAGAGTACACTGAG
AGTTAGAACAGTTAGTTGTAGAACCAACATTGGAATTGTCTTAGTTCATTTTTTGTTTGg
tattttctggtattctgttgcttataacagaataccagagactgggtaatttataaagaa
aaggaatttatttcttagagttctggaggcagggaagtggaaggtcaaggggccaagtct
gatgagtgccttcttgtttgtggggactttctgcaaagtcccaagacagcacagggcatc
acatggttagggagttgagcatgctagctcaggtctctcttcctctttgtatacatccac
gagtcccactcccatgataatccattaatcggtcaatagatcaatcaattcatgaaggca
gaaccctcatgacccaattatctctttaaaggtccaacctctccatactgccacattggg
gatgaagtttcaacatgagtttgggagaagataaacattcaaatcatagcaGGAACCCAG
GCCATCTGACTCTAAGGTCTAGTCTCTTGATACTTAAAGAGGATGATACTCATAATGATC
ATATGTAGTTCCTAAATAATCTGTCTCTTAGAAAAGGCATAGACTTAAGGTAGTGTAATC
gggtgatattcaaaatatttaacattctgtatggcatgggcactgatcagttagaaaaac
cagtatagccttaactgtgggtgccagctgcatgtcagccTGTTAGAAAGCACCCTCAGC
TTGAACACAGATTATCTGATTAGGTTctaactccttcactttgggcaaggcatataaacc
cccttcaaatatttccttatctgtgaaatggaatatataatctccctctatctaaaaaaa
ttgtcataaggtccaaatgacataaagcgtattaacacattgtgtaaattactaaagCAA
ATTCCATTAGCGTAATGGTTTATTTGTTGAAATATCCCAACTGGGAGCTCAGATTCTGGC
TTAGATAGTCATAGAAGTGAATTCTAATAGGGTACCAAAGTCAGCTTACTTTGTAGGCCA
AGGGAGTGAGGTTGGAGTATTTTGCCTAGTGGGGTAAGCTGAAGCAGAGCCCTTCTCTTT
GTTTGGCAGATTATCTTAGATGATCTTTTAAGTCTTATTTTGCTGTTTTCCTCTCTGGAT
ATTAATGGTGACATAAAGGAAGAAGGAAGATCCTTCTCAGATAGAAGATGATATCTTCAA
GTTGTTTTCTGTTAATTACCCATTATCTTCTATTGCTTGGTCTTAAGTATAGCTGACTCC
TGAAAAAGTAAATTGACCAGGCTAATGCATTTTTAAAAATAAATTAtttttttctttttc
tgagacagggtctctgttgcccaggctggaatgcagtggcgtgatcacagctcactgcag
ccttgacctcccgggctcaagctatcctcccatctcagcctccctagtacctgggaccac
aggcatgtgccaccacgccaggctaatttttgtattttttgtagagacggggttttgcca
tgtttcgcaggctggtctcaatctcctgagctcaagcgatctacccaccttggctcccaa
agtATTTTACtcttaattgtggttataaacacacaacattaaaattaccatcataaacat
tttaagtgtacagttcggtagtgttaagtatattcacattgttatgcagcagctctttag
aactttttcatcttgcaaaaccgaactctgttcattaaacattaatttcccctcccctcc
gcccttagcaaccacctttctactttctgtttctatgaatttgactacttaagatacctc
ataggagtggattcatacaatatttgtcttttgtgactggcttattttacctagcataat
ttccttgaagtgcatttatgttgcagtgtgtgtcagAGACTAAGCCAATGTTTTAATGGT
GGTCTTTGATTGGCATTAATAAGTGACAACTAGGGAAGCCCCTTGTATCTGGTGCCTTAT
TACTCATCAGGTGGAAGTACATCTGGATCCAAGCCTTTCTTTATTCTCTATGTTGCGTCT
AGATGTCCTGATTATACCCTGGCCATTTTCTAACCAGATGCAGGTCAGAGTTCATATCAT
CTGCTAGATACCCCAAATATGTTCCTTAAATTCATTTTACTAGGCAGTTTTAAATAAACT
TCTTCTATAATTGTGGCTAAATAGAAATTCTAAAACTATGTATCTGATCATGAAAGGCCA
CTAAATGCATCAGCTCTGTTTTGATTTAACTTTATGAACCCTGCATATATCTGcagttgt
ctctcagtatttgtgagggattgcttccaggaacttccaaggataccaaaatccatggat
gctcaagtccctgataaaaagtagcatagtacttgcatataacctatgcatattttctca
catactttaaatcatgtctacattacttataatacctaatacaatgtaaatgctatgtaa
atagttgttatattatctagggaataaatgagaagaaaaaactctgtacatgttcagcac
agatgctattttttaaaaaatattttcagttcatggttggttgaattcatgaatgtggaa
tccatggatatggagggccgactgTGTGTTTGTGTGTATAATCAAGCTTTGGAAGCTTAC
TTGTGTTCTATTTTTGTTTTTCAGTGAAACCTGATCCTCCACATATTAAAAACCTCTCCT
TCCACAATGATGACCTATATGTGCAATGGGAGAATCCACAGAATTTTATTAGCAGATGCC
TATTTTATGAAGTAGAAGTCAATAACAGCCAAACTGAGACACATAATGTTTTCTACGTAA
GGTTTTAAAATTATTGTTTTTATTTGGCTATTTTTCTTTTACTTGAATTTCTTACATTGA
AATATCAATGAAACATAGCTCTTACATTTGTCACCTTATGATGATGATGGTAATGAAACT
TCTTGTCTAAAATAAGGCATGGTGGAAGATTTGAAGATTTATGGTATGATAGTATCAGCT
GCAAGTTTCAAGCCATTTATTCATCTGTAAGCTTCTTAGAAAGGCCTATTAAACGATAat
tcatttgctcaacacgttcttattaaatatccaccacatgccaagcactcttttgtgtgc
tagggataaggcagtgaacatgacacctgacaagtttttttcttcatgaaacctacataa
tagaaaacgtaagtaaataagcaagctaatttcagaggatgagtgctgtgaagaaaataa
aatgggctgatgtagtagagtgactgggagaacgagagggaatattaggtagggaaatca
tctgaggtaataacatttgagatgagaccagaatgatgagcagacgctagccatgtgaag
atctgggtgtagggggtcagcagatacagactctgaggcaaaaatgagcttagcatgtgt
gagagaacagaaaggagggtggtgtgaacaaaatgtagcaggaaaagatgtctaagcagt
aggcagacatcagatcttgcggacactttggaggcTCTGATAATACCATTCTGTTTTCTT
GGAGTTTGTGGCAACTAAAGTAATCAGATTTGAGTAGTCAATATTTGTTGGATTATGTGC
CTGTATGCTATTCAGAATCAAATGCAGAACATGCTAATTAGAGGCCCTGTAGGACACTGA
CCAGAGTGTACTATAATCTCAGGACATCAGTCCAGTTGTTCTGCTTTAGGGTAAAGGTCA
CAAACTAGGGCCTCACACTTTTTTGTGTGGAACACAAAGTCGTGTTTTGTTTGTTTGTTT
GTTTACTAGATTTGAATTTTTTGCCCAGATTTTAAATCATAGTACTTTAAGAGTGTGTGT
CCATAAGATGGCGCCTTAAGACCATGAAGACTGCACCACTCACTTGTCTGCTACCTGCCT
GGACCCTTTGTGTGTTTGAGTTTTAGAGATTAGAAGTGAAGTGTTTTATATTGGCTTTTA
AAGGAGCCTAGCATCTCGCACGTGGGTAAATTCCTTGGTCCAGTTGTTTTAGCTCATCAT
GGAACTTCCAAAATGCTTGCTAAAATAAGCCAGTGTTGACAGGCTATAATTCCAACTCCA
GAGGGAGTGACCAAGTCCACAGCAGAACAGAACAGCAAATGCTCTTCTGGGCATTTGCAT
TATGAATCCTTCTGCTGAAATATAATAATCATTACTAGTACCAGAAATTAAGTGCCCCAT
GAAATGCAGCAAAGGGAAAAATCTAAGGGCTTTCATGTGGAAGGGGGCTGGTACTTGAAT
TTACAACAAAAGGAGTTATCAGAAAGCTGAAATACACTTGTTTACTCCAGTCTTTACTGT
TCTCTCCTGTCTGAAATCCTGAGATGCATGTCTGAAATCCTGAGATAGTATTCATTTTGC
CACTCAATTATTTTCTGCTGTTTAACCTATCACATGTATGCATTTTCTCTCCACTGAAAA
TATAGACTCCTacagaaaaccaaatgccacatgttctcacttataagtgggagctggaca
atgagaacacatggacacatggaggtgaacaacacatactggggcctgtgggggctgtgg
tgggaggagggagagcatcaggaagaacaactaatggatactggccttaatacctgggtg
atgggttgatctgtgcagcaaaccactatggcacacttttacctatgtcacaaacctaca
caccctgcacatgtacctcagaatttaaaagttgatattttttaaaaaaagaaaATATAG
ACTTCTGTAGGAAGGAGTTTGGTGCTGTCTACTTTGTGCAGTTCCTGCTACTAaatagca
gctaacctgtattgagtgattactatgtgctaggtatcttaataagcactatatctgaat
tgtttcatttaatcttcacaataaccctaaggatctaggtcctgttattttgtctccatt
ttacaagataagaaaacttagttactcctaaggtcacatttttagtaagtggtagaatca
acatttaaccaaagttgtaacgctaagacttggattcttaaccgctaGAGAACACCTCAA
TACTTCCTCTTAATAGCaatagctatcattcattaagtgtttatggcatgctacaaagat
gctcttctatgtgcttcttaatacagtagctcatagcaacccatgaaatagaaactattt
taacctacattttattgaaaaaactaaggctcagagaggttaagtaacttgctacaagcc
acacagctaataagtCAGTAACACTTCAAAGGTTGGTTGGTCTCCATGTATTTAACTTTG
ACCAAGAATACTTAGCATAATGTCATGTGCACAATCATCATTTAATAAATTATTATTGAA
TTGAGTTACtttttttttttttACAAACTTCTGAACTGAAGAGAACACATACACTATGGA
AGTTATCTACCTAAATCAGAACTATTTTCTATTTGGAATTAACTCTGTTTGTACACTTGA
GTTTAATATTCTTCCTCCTAGCAGATGTAGAATGTCATCAGTTTTTTGTGTGCTCACAGA
TTTTGAACTCTGCTGCTTAGAtttttctttttttttcctttttGAGGAATTATTTTGCCT
GGTGTTACACTTAAGAGGGGGAAGTAAGCGGGAACATGAACTGGTACCAACACATGGGGG
CTGTGGTCAGAGGTAGCTCATGACAGAATTATGAAGTAAGGAACAACTTGTCTGTGAcca
ccccccaccccccacccccACCTTCCCAGCAGACTATCTTCTTGGTGCCCTGGCTTTCCT
TCTCTTAGTGGTCTCTGAAGAGCCAGTAAACTATGCAGGGGGATTTACATTTGAACAAGA
GCCTAGAGACGTAAATCTACAGGTTGATTCGGCAAGTTTGGAATTTCTATATATGGGAGA
TGGTCCAGGGGAGGAGGGACATCAATTTGCAACTTGATCCCTCACTGGTAGTTGACGCTT
GTGATTCCCCAACAGGTCTACGATTCTAAATGGCCAGTAATAGGGTATACTAGCCCCCTG
AGTGGGGttttttttttCTCAACCTCTGTATGAAATATTGAAAGGATGTCCCTTCATCAT
TTGCTTGGCCTCTCAGCTCTTTACACAGGCTGGTAGGAACTATTTAGTGAATGACATTGA
ATGTCAAAAATAATATCTATGTGTTCTGGTCTTGGTTCCAAGTTTAAACGTCTCTTTGAT
AGAAGTTGACTATTTAAGCAACAGATTTTCATGTGTTTTTTACTCCATTTTGGAAATACT
TGCATTTAAGGAAATTAGTATTCTCTTTACATTAGACAGCAAGTGACTTTTATTGTGTGG
AGGAGAATTTTGCATTACACTTTCTTTTCTCCAACCCAGTCAAGTTTTATATCTTATACT
CTCAACAAGGGACACTGGTTTCTCGCTCCCTGTCTCtttttaaaaagtttttactgagtt
ataatacatgaacaaaattacacaaatcataacctatagctcaatgatttttcacaaatg
atttttcacctatgtaaccagcaccacagaagcccccttcagttgctgtcctcccaaaga
gcagctactctcctggcttctaatcccatagattgattttgttgctactttaaaacttta
tataaatggaattatatagaacgtacttttttttttcgagacagagtcttgctctgtcac
ccaggctggagtgcagtgcagtggcgcaatctcagctcactgcaacctccacctcccggg
ttcaagcgattctcctgtcttagcgtgcggagtagctgggattacaggcacatgccatca
agcccagctttttttttttttttgtattttttagtagagacgaggtttcgccatgttagg
caggctcctggctctcgaactcctggcctcatgtgatccaccctcctcagcctcccaaag
tgctgggattacaggcgtgagccactgtgcctggcccagaatgtacttttttgtgtgttt
gccctttttttcactcaacattatgtttatgagattcaccaatgttgtttcttatagctg
tagatggcacgttctcactacattcattccattgtgtgaatataccatactttatccatt
ctcccattgatggacgtttggatagtttcccatttggttttatgaatggagttcttatga
acgttcacatacttgtctcttggtacacatgtgcgtacatttgtatggggcatttatata
ggcatatgtgggtcataaggttacatatgattgtctctagtagataataacagttttcct
ggatggttgtgccagtttacactactaagcagaaattgtgagttctagatgcttcatatc
ctcacaacacttgttgttgtcaggtaagtgtgtgtattgttatcttgtggatttaatttg
catttttctcatgaccagtgatgttgaacactttttcagatgtttattcgcaacttgctt
atcctcttatgaagtgcctgttcaagtcttttgccagtttttttaaaattgggttttctg
tttttgccttattagtagggtaagaaaaaatacatatgcaagtcctttgtcagaaattgc
aaatatgttctcacactctatgcattgcctgtttatttccctataaggtgtcatttgatc
aacaaatgtttttaattttaatatggatgactttattaaaaaattctctttatggttaat
atgggaggtttttttggtcttgtttaagaaatatttcccttcttcaaggtcattaagata
ttctctgtttttatctaaaagcttgctatagttatgtatttattaattcattttatctta
cacatttaaatctgcaatatatcaggaactgattttgtgaatagtatgaggtagggcgtc
aagaatctttttttttttcatatgcatatgtaattgacccagcaccatttattaaaaaag
gccaaccttttttcactgtaCCTGATCATCTTTTAATGGGATAAAAGGAAAGCTTGTTAG
AAATGACTAGGTGATAGAAAATGggtttttaaacatttaggactcattagtttatttatt
tatttttattttCAAGGTCCAAGAGGCTAAATGTGAGAATCCAGAATTTGAGAGAAATGT
GGAGGTCAGTAAATTCAACATTAGCTATTTGGGTTTAGACTTAGAGCAGTTGGGGGTGGA
GCATAGCCTAAATATGAGCTGCTTTGAGAAAAACAAATTACGTTGTTCCGTGAGTTATTG
ACAATTTTTTCGAAAAGTCAAAGATAATTTGAATTGCAATCCAAGTCTTAATCATAGACA
GAATTTGGCAGATAATTGTATTATGATTCAATAACAGTGAAAAAGAATAAACTGGTAATA
TTCCTTGTGTATTTTTATTTTATGCCTAAGAATACATCTTGTTTCATGGTCCCTGGTGTT
CTTCCTGATACTTTGAACACAGTCAGAATAAGAGTCAAAACAAATAAGTTATGCTATGAG
GATGACAAACTCTGGAGTAATTGGAGCCAAGAAATGAGTATAG
>-::X:120442598-120449128()
CGGAGCCATTAACCAAATACATGCTGATGTTCACTTCCTTCAGATAAAATCGGTTTTCAT
TTTTCTGTTTGAAAAAGAGCTTCCAGTTAATTAACATTTCACAACTGTCTACAGATAACA
GATACGGTTAATACCCACAGAAGAAAAGCAATCTAACACTATTACACAGAAGAAGAAATC
ATGCGGTAGAATAAACTGCAACTAAGTAAAAGAGAACTCATAATCTGACAGAAATCCCTT
TCCTCTGTATTTTGTTTCCAACTTTTGGAGCACAGGTGTAGTCATGTGGATCTCAGACAC
TTGAAGATTTATGGCCTCAATTTTATTcctcctgtcacttgctgagccctcaccacctct
agcctggatcacagcagcctcttaagtgggctccctgcctttcagcccctccagtcCTAA
TCTTTCCTTTTCACTGCTATTATCTTTCTGAAGTACTCATCTGATCAGCCAGTCATTCTA
ATAATTTCAGAGTGCAAGTACTCCAGGAGCTACCAAAATGAACCACACTTCAATCCTGCC
TTCACCCTGTTTGCAATCTGCCAGGGAAGGTAAGATAAACACATAAACAACCATATTACA
AAAAAGAAAGTGAGAAGTCATGAAAATAGGAGAGAAATCACTTCCAAATAAGGGAGGAGA
AAAAGTAATGCCAGCTTAGGGATGGGGCATTTTGAACCGGGCAGGATTCTCTTAGGAAAC
AAGTGGGAAAAGGGGTATTTGAGAGAGCAAGAGTATAAATAACGGTAGTTAGAAAATAAG
CATAATCTCAAATTTTTATGCTAGCATttgagcacttactaagtgcccagcactgttctt
aaaactttacatatgatgcttcgctgagtaagtacaacactcctatgcaataggtgctgt
tatcatccccattttGGGAGTATGGCTGCGGAGTCTATGTAATTATTATTACTATGTTCT
CCTACCTCACAAGAAGTGCACAGAGGACAGGATGAGGGAAGCACCCTGAAGGAACTAAAG
GAAACATAAGGTTCATAAAGAGGGAGTGAAGGCTGAAAATGCAGGCTGCATTGCATGGGA
GAAAAGAAGGCTTGAACTACCCAGCCATGGACTTTAGATGTTACCTTGTTGGCAAAAGAG
AAACATTGTgaggcaggcagaccatgaggtcaggagatcgagaccatcctggctaacacg
gtgaaatcccgtctctattaaaaatacaaaaaattagccaggcgtggtggcacatgcctg
tagttccagctatttgggcagctgaggcaggagaatcgcttgaatctgggaggcggaggt
tgtagtgagctgaggtctcgctactgcactccagcctgggcgacaaagcgagactctgtc
aaagaaagaaaagaaaagaaggaaaagaagaaagaaggaaggaaggaaggaaggaaagaa
aagaaaagaaaaaagaaaagaaagaaagaaagaaaagaaagagagaaaCACTGATGGAGA
GATGTGCTTTAGGAAGGTTAAGTTGATGTAGAACAATGGAGAAGGTGAGGAAGAGGAGCA
ATCAGGCAGGAGCTGTTTGAATGGTCCAGGCAAGAGGTAATGTGGACTGGACCCAGAGCA
AAGGCAATGGGGAGTAAAAGCTAGGAGACAGACTTCAGAGAAATTTCAGGAAGAAGCATA
ATGGAGGACTTCACACCTTCATCACATCCCTCCTCGACTTAGGCTACATCTTGGCTTTGC
ATTCAAGACTCCACAATTTGTCCCAATGACTTTTCCACATTTTCACTAAACATATAACAC
TCCTCATTCTCCCAGCTGGTCTTGATTATGCCCTTTATCCAGGGATAACCTGCACTTTCC
CACTtactctccttatctccctaccaatacaaatcagacccatccttgaaggcccagctc
aaatgccatctctgccattaaaccttcctgactctcctccagccggaattaacctctccc
tcctccattctcctgcagcactttgtactattctctggtctggcactcatcCCATTTCAT
ATACACCTTCCACAGTACTATACTGCCTACAGAATCGAGTTCAAAAGCCTTGGCATGGCA
TGTAGGCCTTTCACAAAAATGGTAATTATTTGCAGATTTCTCCCATTACCACTAAACTGT
GGGCACTTTAAGAATACTGGCTTTCTTCTCCATAACCCACCATAGCAGCCTGCACATAAC
GCACTCGAATTCTATAAATTCTCCTAAGGAGCATCTATCATGACAGGGTTGAAGGCAAAA
ATGGGCCCCACTGAACTCTGGGGACATTGCAGGTGTCTCTTGATTTTTCAGAGTGCCTGT
AGCATGATTAAAATGTCACTATTTTGGATTACGTTTTAAGATAGCCTGCTGGGTAAATTA
AATATTGTAATTCTTAAATACTAAACATTGCCGTATAAGAGTCAAGAGAAATCATGTTCC
TTTTAGGAGTCTACCACAGCTAGAAAGATCAAACTCAATCACTTGAAAGGGAATAAACCC
AAAATACTACTTTCCTTGTTCTTATTGACCATAACCCCTATTAGGTAACTTTAAAAGAGA
ATGTGCCTGAGGCTTGCTTTTACCATACTGGAGAGGACAAATTCAATTAGACATTTTCAA
TAGTAATTCACTGGTCACATGGTACTTTAACAGAGGAATTATTTGAATGCTGGAAAAAGG
AACATTTTTGTAAACCTTTCCAAAATACAAGTGCCTAATGTAATCCTCAATTACTCGGCA
TATATTCTAAAGAGAAAAATGTGCTTTAGACTCAAAATACCAAGATCACATATGAAATAA
CAACATACCTACTTTTTATATATCAGATGTTGAGATTATTTCCCCATCCCCAAACACAGT
AATCTGATTTAAAAACAGAACTGGTTTTTATCTAATTATACAATATTTTTAGTTTGAGAA
TAGTTGGTGGTTCAACATTTTCCCTCACTTACAGCTATCTTCTATTCCACCAGTCTCATT
TGCCACAACATGTTCACACATACATCCCTTCACAGAAATTATGGGAATAATAGTTGCTTC
TGAGAAGGTGGAAATAAAGATCCCCGATGATTAATTTATGCTAGCAAGAAGTAGAACAGG
TATGCTTAACCCAAAACCTTCTGTTTAGGTTTCAGCTCTTGATCAACAACAAAAACCTGA
ATGCTGCCATTATAAATTGTCCTgatttaatgaattcatatacacacttaacacagagct
ttgtacatagtaagtactcaatagatgttacctatttttATTACTGACACTATCACAAAT
AATATAGCCTCCAAATGGCTTCAAATAGTATCACAGAAAAACATGAGCACTACCTAACCA
ATAACAGAGAAAAAATTATCATGGAAATTACTTATGTATGGATAGATTAGACAATTGTGG
GTTTCGtttttttcttttttttGATGTGAGTTAATTCTTGCTTCTACCCTAGAGTCTCTC
TAATGGTAAAATGGCCACTCTTGGTGAACATTAATGCAAGAGTCCAGTCCACAGACCATT
GCACAGACTCTGAGGGATGAACAGGGATGAATGGACTACACTTTATAATTGAGTACTGTA
GAACTGGAAAATAAAGCTAAATAcccccctccccccATGCAACTATTTAGACTTTCAGAT
GTGTTTCTAAGAGAATGAACCTAACTTTAAAAAATCTGTTACTCACCACAGCAAAGACAA
AGTCTAGATACTTAATGGTGCTGCTATTGAGTCTAAGTAGAGCAGTGTGAGAACGGCAGC
TGCCTGTGGAGTGAGTTGTATTGGGGTTGATGTTAATAACTGAAGCAACCTTCAGGAGAA
GAAGAAAGGGAAAAGGTACAGGTTAGCTATAAAAGTGGCCAGCAAAGCCTTACACTCTAC
CAAACAAAATCAACTTCAGCGTAGAACAAAAAATCTTTTGTCTGGATACTTAAAATTCAT
GGTGTCTTCACTTTCAAACAAAGTTGGCATGGGTCCTCAAGCTATGACTCAGACAACTTa
aaaaaaaaaaCAAGAGGGAAGCTTCTACAGTAATGAGCCAAATGAAAACACACATTTTTA
TGGAGCACAAGAGCCATCTGCCTCGCTTGTTTAAGTCACAAGATCCTGGAAATCGGATTT
GTTTCTTGGCAATCCCTCTACAGCCTGAGTGGAACATTGCAACTAGAAGTGCCATCATGT
ACTCGGGCATGTCTACACGATCCGAGTAATCAAATAGCTGGAGAAACGGATAGCTGTGCC
ACTCCTGTACGCCAACCTACAGTGCATTTCAGATCAAAGTGTGAAGGAGTTATATTTTAA
ACTGACTGAAATAAAGGCCAATTGTTTGTACTCTGATCCACTGATGGCAAATAGAATCTA
AACCCCCAAGAGTACTTTAAACTGCTAGGTTTTCTGCCGGCCAACACAACACCTGAAAGT
GACATTAACACATCATGGTTATAGTAACTCCTAACTAATCAAAGCTCAACAAGCCAACAT
GAAATCTCCATTTAAAACTGAATCAggctgggcgcggtggctcacgcctgtaattccagc
actttgagaggctgaggcgggtggatcacttgaggtcaggagttcaagaccagcctggcc
aagatggtaaaaacccatttctactaaaaatacaaaaaaattagttgtgcatggcagtgc
acgcctgtaaccccagctactcgggaggctgaggcagaagaatcacttaaaccctggagg
cggaggttgcagtgagccaagatcatgccactgcactccagcctgggcgacagtgtgaca
ctccatctcagaaaaaaaagaaagaaaaacctgggtgtggtggctcacgcctgtaatccc
agcactttgggaggccgagacgggcggagcacaaggtcaggagatcgagaccgtcctggc
taacacggtaaaaccctatctctactaaaaaaatacaaaaaattagccgggcatggtggc
aggcgcctgtagtcccagcaactcgggaggctgaggcaggagaatggcgtgaacccggga
ggcggagtttgcagtgagctgagatcgcaccactgcactccagcctgggggacagagcgt
gactccatctcaaaaaaacaaacaaacaaacaaaaagaaaaCGGAATCATTCTAGTAACA
CTACCTTTGGGCTGAAGGTAGGATACGCAATATTTGAAATGAAATGCAAAAAGGATGTAT
TGATAAAGATAGACACCTATACCTTATCCTGAGTGATGTTCAGCTGCAGCCCCATGGTAG
CCAGCAGACAAGTATCATTGCCATTATTAACTGAATAGGTTCCAGCTTCTGGTTTTTCCT
TTGGAGTAGGTGTTGTAGTAGGAGATGGCACAGTGGTGTGTATGGTGGGTGCCACTGTTG
AAGTTTTGTCTTTATCACACAGGAACTCTAAAACAAGCGAAAAGGGACAAAAGAAACCAA
AGCGGACATTTTCTTAATTCATAAGGCCAGGGaaaaccaaaaaaaaTTCTCATAATAGAA
GTCCAAAAGGGTTATATTAGGGGAAGAGAATATCTTGTTAGTATATTTGAAACTAAATTA
GGCAGAGGTTCTTAAACTGCTGCTTCATATACAGAATATCTACATGAGTTATGACACAGC
AAACTCAGGACACATCCCTATGCTTTATCTGCTCCCACATGGCCACATACTCGTCTTTTT
CAGACCCTTAAATCTTTTTATTCCCAAAGAACTTTGCCTGCCTCTGATACGAAATTCAGA
GAGTTAAGTCTTAAATTTTTTGGTTCTTTATTCCCACATACAATCACCATAAGGAAGGAT
ACTGTTTACTAGAAAAAAGCTTAGAAATCATCAAAGGACTTAAATACAAATGAACCATTT
ATTTGCATTAGCCCTATGGCAAATCATAGGCATTTCAACCTCTTCTTGGGAAGTGTTCAT
AGTTTTCCAGAACTGGTGAATGAGAAATTATTACCTTTCCATAAAGCTATATAAAAATTA
TAAAATCAACTTTAAAAATTCAAGATTAGAATATGAATCTGATTTCTAAGCTTTGGTCTT
GGAACCGCTAAAAAAGCTGATAATCAAGCTATCTGAGGATCTGTTCAAACAATGATTAGG
TTTTATCAGCTGAGAACAGTATAGGTAGTGTCTTTTAAAATACCATTCCACAACATGTAC
ATCAAAAACTTTAAATTGTAAGATACACAAAAATAAGAATTGCTATTATTTACAAAAACT
TTATAGCCTAGTAGAAGCTATGAATAAACCTTAATATATAAATGCTTTCAGATAATGACT
TCAATGAAAGCTACCTGGTATACTCTACTCTTAAATTAGGATCCAAGTAGAGAAATATAT
ACTTTACTCACCATTTGTGCTCACTGTGCCATTTTGGACAAAAGCTTGTACAAGAACATC
CCAGTAGTGTTGGACAACATCATTCTTTTCCAAAGTTGATAAACTATTGCATCTAAAAAG
GTCATTCAATGGAATTCTGATGGCCAAAAGTTCATCAACAGTAAGAATTC
>+::X:120605406-120611078()
ATTTGATGAAAAAGAAAATGTGTCCAACTGCATCCAGTTGAAAACTTCAGTTATTAAGGG
TATTAAGAATCAATTGATAGAGCAATTTCCAGGTATTGAACCATGGCTTAATCAAATCAT
GCCTAAGAAAGATCCTGTCAAAATAGTCCGATGGTAAGTCTTTGTTTTTGTCTGTGTAAA
GCTCGGTATAGCTGAATATTTAATGATTAGATTGCACTCATACTAAATGGAATTATTTTC
AGATTAACTATTGATAGATTAATAATGGGGTAGACACAGAATAACTCTAAAACTCCAATA
TTTGTATTTTCAAAGATTTTCTATGTCCCTGAAAAAATGTGGCTTTGTGTATTGATTGTT
CTAGTAAAGAGTTAAATGTTTTAGTTCAGAGTTGGATTTAATTTATTTCAGTTTGTTGTT
TAGAGAATTGTTTTATTGAATTACCTAACAATGGAATTAATAAAATGTGAAATAAAATTG
GTTGTAGCAGGTAATAtttttctttttttCTCTACTGGACTTGCATGATAGGAAAAACAA
TGTAAACAATATTTTTTGGCCAGGATTTTTACTGACTTTTTAAGAAAGTTTATCACTGTA
TATGCGTGTTTTATATTGTGAATTTTTGAAAGAAAATATCTAACTTGGTACTTTGTGACA
TTTGTCTTACAGCCATGAACATATAGAAATCCTTACAGTAAATGGAGAATTACTCTTTTT
TAGACAAAGAGAAGGGCCTTTTTATCCAACCCTAAGATTACTTCACAAATGTAAGGtttt
tttatttttattttttgaaattttACTCCTATTGCAATATTCAAATGTAAAGTCTTGTAA
GAAATATGCATTTAATCAGATAAGACACTGCTGGGGGAGAAAAACAGAAATATGCATTTG
GGAATACTGAAAGACACAAAAAGAGTTTAGAGTGACTTCTGATAATTGACTCATTATTTA
TTAGTACTAGGTAATAATGGATGTAAAACTAAAATGAATGCCCATCTTGTGGTAAATCTG
AAAAATGCAGATTCTCTCATGCATTCCAGAAAGCCCAAGAAAGATCATTTattaattcat
tcaacaaatatttattgccgggcacggaggctcacgcctgtaatcccagcactttgggag
gccaaggcgggtggatcacctgagatcaggagttcgagaccagcctggccaacatggtga
aaccccgtctctactaaacatacaaaagttagccgggcgtggtcacaggtgcctgtaatc
ccagctactcgggaggctgaggcaggagaatcacttcaacccgcgaggcggaggttgcag
tgagcagagatcacgccattgcactctagcctggggaacaagagcgagacttagtctcaa
aaaaaaaaaaaaaaaaaaaaagacaaatatttattgaacttactatgtgctaggcattca
gctaggtgctgagaatacaatgggaagcaaagacattgtctctgtccttaagaaactaat
agtctagtttggagaataaacaacaattagataattacgcaaatatgtatttacaaactg
tgataagcattgtgAGCATTTTCATCTTTTATATTTGTATCTATTTGCCTAATAGAGAAA
AGTCTATATATGGGAAAGCATTGACTAAGTGTCCTTCCGTCCAGGTATTTCCTGTGATGT
GTGTAAATGCAtttttttttAAAATTGGGCTCTCTGTTACATAGTTTTTAAAAATTGATA
CGTCATAGCTGTACATTGTCTGCTGTTGTGGTGCCTGTATCCCCCACCACCTATATATAT
Ttataatagttgtacatattttaggggtacatgtgatatttgatacctttatacagcgtg
taatgatcaaatcagggtaattagggtatctgtcacctcaaacgtttatctttgtgttga
gaagattacaattcttctagctattttgaaatatagagtaaatcattgttaaatataatt
tccttattgtactctcgaatactagaacttatcgacctgtatttttataccccttaacca
acttctcctcatccccTTGTAGtttttttttaaattaacaggcttttattttttagagca
gttttaggtttccagaaaaagtaagcagaaagaatagagttccctctccccagttcagat
tcccctatgaataacatcttgttttggaatgatacatttgtaacaattgaaccagcattg
atacattattattaacgcaagtccttagtttacattagggtttactctttgtattctaca
gttttatggtttttcccaaatacatgtcaagtatctactgttaaagtatcatacagaatg
gttttactggcctaacatcctttgtgctccacctattcatccttcctccccccacttccc
caaccccaggtaaccactgatctttttaATCGTttttttactctgcgtttttcacttaac
attatatcacaaaaatttcccagggcatattaagtagtctccaaaaaccatagttttgaa
ATTACGGTTTTTGGAGAAtacttgggatgctgaggcgggaagattgcatgagtccaagag
ttcaaggttattgtgaggtattgattgctccactgtactccagcctgggtggcagagcaa
gaccctgtctcaaaaaaacaaacaaaaaaGATTACCAATTTGGTAAACAAATGATAGTGT
TTCAGAGTTTTCTTTTGTATCTGTCAGATTAAtttggggaaatactgttcagatcctttg
cctttttctgttgagtcattagtcttattattaatatattgtaTATCTTTTCTTACAGAT
CCTTTTATCCTGCCACACCAGCAGGTTGATAAAGGAGCCATCAAATTTGTACTCAGTGGA
GCAAATATCATGTGTCCAGGCTTAACTTCTCCTGGAGCTAAGCTTTACCCTGCTGCAGTA
GATACCATTGTTGTATCCTTCCCAGGCTAAAACTGCTGAAAAATGTATTCATTGTGCTCT
TATCATTACTGCGAAAGGTGTACCATCCAAGAGAACATTAGATGTACTTTTTTGAAGGTT
ACTGTTACTCTTATCTCATGCCTTTCTGGTTACATTTGAAGTTGTACAAAGTAATTTTAT
TTGTTGCTACTAAATTATCTCATCTTAGGTCGTTTCTTAGAAGTTAAATGAGAACAAGTT
ACAGAAGAGTCTCAGCTGCATTTCAGCCCAGTCAGGGCCTACTGTTATCAGACTTAGGAC
ACAATAGGGAATTCTTGATTACTAGGGGAAAGGATATAGATGATATAATTGGATCAGCTT
TTTGGATATCAACTTGCCACTGTAATGTTCATTTTGACTTACTGACATACGTTGGAGTGA
AAGCTCTCAAAAGGGAAAAGAATTTAGGCACCAGGTATAGGTATCTCTTACCAAGCAACA
ATTTTGTGTTAGGAGTGAATAGTGGGAAATATTGGCAACCTCCAACTTTTATTTTGAAAA
TTAATTATTTGAAAAGTTGAGTTTGGGGGCCTCAGAGCACGTTTTCTCAAAGAGAAATGT
CAGAGTCCCAGATGGTCCTTAAAGATCGATTCAACTCATGACATAGCTGAATAATTCTGC
ATTATTTCCATTTCTACCATGCTGTTTCAGCTATTTTCTGGATTAAATAGATTTTTGTGA
CTATTCTGGACAGGAGAACATCTTCTCCTTTATCATAGCTAAAGTAGCCATTTGCCTCGG
GTATAGAAAAGGAATGGTACTTGGTGGGAATAGGGAAACTACTTTTAGAGTGTGTTTATC
TTATTTTAGtttttgagatggagtctcgctctgtcgtccaagctggagtgcagtggcacg
atcttgtctcactgcaacatctgcctcctgggttcaagcaattctcctgcctcagcccct
cgagtagctgaggttacaggcacccactaccacgcccggctcatttttgtatttttagta
gagacagggtttcaccatgttggtcaggctagtctcaaactcctgacctcaggtgatcca
cccgctttggcctcccaaagtgctgggattacaggtgtgagccaccacacctggccAGGG
GTGTGTTTAAGAAGAATAAGaaaaaaaaaTGATATTCTCTGTTGGGGCAGTTATAGCGAA
GAGGTAGTATAAGTAGTATGTTTATATTCTAGGAACAGCTTATGTTGACATGCTTTTTGC
CTAATAGGTGCTCACATATTTGGAACACTGAGTGAATTGAAAATCAAGGGAGAAAAGTGA
GGACGGgttttttgttgttgttgtttgtttttAATATTTATTAAGTGTTGGTAAATTTAT
AGTTCTGGAGTTAACCTTAAATGGAAAATTTCCTTAGTACCTAGTCTTTACttttaaaaa
taatttttattttgaaacagttacagatttagagaaagttgttaaagaaaatggtacaga
gaggtcttgtgtaccctGAATCTTGACTTTTTAAAATATGTACTGCAGTGTTTAACATTC
CAGAAACTTCATATGTTAACCAAGACCACTCTGGTTTTTCTAGAAAGGTTGAAACTGTTA
TATCAGGCTCTTAAAGATAGACTGGGAATTTACCTATTATTTTAAAACAGCCTTTACATA
AAACCACCATTCAggccgggtgtggtggctcatgcctgtaatcccagcactttaggaggc
tgaggcgggcagatcacctgaggtcaggagttcgagacaagcctggccaacatgacgaaa
ccctgtctgtactaaaaatacaaaaattagctgggtggggtggcatgcgcctgtaatccc
atctactagggaggttgaggcaggagaattgcttgaactcaggaggcagaagttgcagtg
agctgagatcatgccactgcactccagccgggtgacaaagcaagactccatctcaaaaaa
acaaaCggccggctatggtggctcacgcctataatgccaccactttgggaggctgaggca
ggcggatcatgaggtcaggagttcaagaccagcctggccaacatggtgaaatcccatctc
tactaaaaatacaaaaattagctgggtgtggtggcacacgcctgtagcaccagctactcg
ggaggctgaggcaggagaattgcttgaacccgggaggcagaggttgcaatgagccaagac
tgcgccattgcactccagcctgggcaacagagtgagactctgtctcaagaacaaacaaaa
aTCCCCACTAGTCAGTGATCAGAATAATTAATCAGAACAATTAATATTTATTGATTTCAC
AGTTTTTAGTATTTATGTGCAAGAAATTTTACTCCTTTTTTGTGTGACTTATTCTGGTTT
TGTTAGCATGGGGTTATAGTATTAACATTTGACTTGAAAGAAAAGGGGTTATTAGattta
ttcatttagcatttactgagtatttacagtgtacccacagactctgctaggtctctgctc
tcaaggagttaatggtctaggagaagacaCAAGAGGGGTTCCAAGTGGCTTAACTAGTAA
CATGATCATTATTTGACACCCTTCCCTTGATGGGGAGGCCCCAAGGCATTTTGATAAATA
GTTTTCTTAGCTGTGTTCTTTCAGGCTATCATGGCAGAAGGAAAACAGCATGCTCTATGT
GTTGGAGTCATGAAGATGTCTGCAGAAGACAT
>+::X:120608224-120611078()
ATCCTTTTATCCTGCCACACCAGCAGGTTGATAAAGGAGCCATCAAATTTGTACTCAGTG
GAGCAAATATCATGTGTCCAGGCTTAACTTCTCCTGGAGCTAAGCTTTACCCTGCTGCAG
TAGATACCATTGTTGTATCCTTCCCAGGCTAAAACTGCTGAAAAATGTATTCATTGTGCT
CTTATCATTACTGCGAAAGGTGTACCATCCAAGAGAACATTAGATGTACTTTTTTGAAGG
TTACTGTTACTCTTATCTCATGCCTTTCTGGTTACATTTGAAGTTGTACAAAGTAATTTT
ATTTGTTGCTACTAAATTATCTCATCTTAGGTCGTTTCTTAGAAGTTAAATGAGAACAAG
TTACAGAAGAGTCTCAGCTGCATTTCAGCCCAGTCAGGGCCTACTGTTATCAGACTTAGG
ACACAATAGGGAATTCTTGATTACTAGGGGAAAGGATATAGATGATATAATTGGATCAGC
TTTTTGGATATCAACTTGCCACTGTAATGTTCATTTTGACTTACTGACATACGTTGGAGT
GAAAGCTCTCAAAAGGGAAAAGAATTTAGGCACCAGGTATAGGTATCTCTTACCAAGCAA
CAATTTTGTGTTAGGAGTGAATAGTGGGAAATATTGGCAACCTCCAACTTTTATTTTGAA
AATTAATTATTTGAAAAGTTGAGTTTGGGGGCCTCAGAGCACGTTTTCTCAAAGAGAAAT
GTCAGAGTCCCAGATGGTCCTTAAAGATCGATTCAACTCATGACATAGCTGAATAATTCT
GCATTATTTCCATTTCTACCATGCTGTTTCAGCTATTTTCTGGATTAAATAGATTTTTGT
GACTATTCTGGACAGGAGAACATCTTCTCCTTTATCATAGCTAAAGTAGCCATTTGCCTC
GGGTATAGAAAAGGAATGGTACTTGGTGGGAATAGGGAAACTACTTTTAGAGTGTGTTTA
TCTTATTTTAGtttttgagatggagtctcgctctgtcgtccaagctggagtgcagtggca
cgatcttgtctcactgcaacatctgcctcctgggttcaagcaattctcctgcctcagccc
ctcgagtagctgaggttacaggcacccactaccacgcccggctcatttttgtatttttag
tagagacagggtttcaccatgttggtcaggctagtctcaaactcctgacctcaggtgatc
cacccgctttggcctcccaaagtgctgggattacaggtgtgagccaccacacctggccAG
GGGTGTGTTTAAGAAGAATAAGaaaaaaaaaTGATATTCTCTGTTGGGGCAGTTATAGCG
AAGAGGTAGTATAAGTAGTATGTTTATATTCTAGGAACAGCTTATGTTGACATGCTTTTT
GCCTAATAGGTGCTCACATATTTGGAACACTGAGTGAATTGAAAATCAAGGGAGAAAAGT
GAGGACGGgttttttgttgttgttgtttgtttttAATATTTATTAAGTGTTGGTAAATTT
ATAGTTCTGGAGTTAACCTTAAATGGAAAATTTCCTTAGTACCTAGTCTTTACttttaaa
aataatttttattttgaaacagttacagatttagagaaagttgttaaagaaaatggtaca
gagaggtcttgtgtaccctGAATCTTGACTTTTTAAAATATGTACTGCAGTGTTTAACAT
TCCAGAAACTTCATATGTTAACCAAGACCACTCTGGTTTTTCTAGAAAGGTTGAAACTGT
TATATCAGGCTCTTAAAGATAGACTGGGAATTTACCTATTATTTTAAAACAGCCTTTACA
TAAAACCACCATTCAggccgggtgtggtggctcatgcctgtaatcccagcactttaggag
gctgaggcgggcagatcacctgaggtcaggagttcgagacaagcctggccaacatgacga
aaccctgtctgtactaaaaatacaaaaattagctgggtggggtggcatgcgcctgtaatc
ccatctactagggaggttgaggcaggagaattgcttgaactcaggaggcagaagttgcag
tgagctgagatcatgccactgcactccagccgggtgacaaagcaagactccatctcaaaa
aaacaaaCggccggctatggtggctcacgcctataatgccaccactttgggaggctgagg
caggcggatcatgaggtcaggagttcaagaccagcctggccaacatggtgaaatcccatc
tctactaaaaatacaaaaattagctgggtgtggtggcacacgcctgtagcaccagctact
cgggaggctgaggcaggagaattgcttgaacccgggaggcagaggttgcaatgagccaag
actgcgccattgcactccagcctgggcaacagagtgagactctgtctcaagaacaaacaa
aaaTCCCCACTAGTCAGTGATCAGAATAATTAATCAGAACAATTAATATTTATTGATTTC
ACAGTTTTTAGTATTTATGTGCAAGAAATTTTACTCCTTTTTTGTGTGACTTATTCTGGT
TTTGTTAGCATGGGGTTATAGTATTAACATTTGACTTGAAAGAAAAGGGGTTATTAGatt
tattcatttagcatttactgagtatttacagtgtacccacagactctgctaggtctctgc
tctcaaggagttaatggtctaggagaagacaCAAGAGGGGTTCCAAGTGGCTTAACTAGT
AACATGATCATTATTTGACACCCTTCCCTTGATGGGGAGGCCCCAAGGCATTTTGATAAA
TAGTTTTCTTAGCTGTGTTCTTTCAGGCTATCATGGCAGAAGGAAAACAGCATGCTCTAT
GTGTTGGAGTCATGAAGATGTCTGCAGAAGACAT
>-::X:130133312-130138701()
CAGAACATTGACTGATGCCAGTACGGCTTAGCAGCTCCAGTCATATTTTCTCCAGCCAAT
CTTCCACTCACAACAGCGTGATCATGGTGCTCTACCCGCCTCCTTCCCAACTTTATATCG
TAGAAGCATGCAGCATCTCCTGCCTGTGGAAACAAATACATAACATGAACACATGATaaa
aaaaaaaaaaGCAAGTTAAAGACAAAATATAAACTTTGGGGGCTCAAAGAACACTTGTAA
TGGTAACTAATTCATGTTTTCCATCTACAGGCCAGAGTTGTACTTAAACTAACAAAAACA
GCTGATAACCCATTTAAAttttttttttttcttttagacagggtctcactctattgcctg
ggctggagtgcagtggtgcgatcatggctcaccacagcctggacctccaggctcagatga
tcctcccgcctcagcctcccaagtagctgggactacaggaatgcaccaccatgcctggct
aaattttttttttttttttggtagagatggggtgttgccatgttgcgcaggctggttttg
aactcctgggctcaagcaatgtgcctgcctcagccttccaaagtgctgggattacaggca
tgagtcaccacgcctggccTGAGATCTCATTTTAAAACATCTATTCCAggccaggtgcag
tggcaaatgcccgtaatcccagcactttgggagaccaaggtgggtggatcacaaggagtt
cgagacaagcctggccaatatggtgaaaccccatctctactaaaaatacaaaaaattagg
cgtgtgtggtggcaagcgcctgtaatcccagctacttgggaggctgagacaggagaatgg
cttgaacccaggaggcggaggttgcagtgagctgagatcgtgccactgaactccagactg
ggaaacagagcgagacaccgcctcaaaaaaaaaaagaaaaaaaaaTCTATTCTGCTTCCA
TAAAGCTAACCTAAATCTTCTATAGTTTTGTTTACTTATGTCTACTTCCTGTTCTTTCCT
TAACAGACAGGATATTTAATAACCATGATTTGCAGAATATTCTTTTCTATATGTAGAAAC
CAGTTTTTGGATGTGACTGCCTCTCACCTAGAAATGTTTTCTTAGATTTCTTTTTGTCAC
TCAGTattcattcattcgacaaatatttatggagtacttattatatacaaaagtattatg
ttgtccgggttgctgagacaaaactgacatggaccttgactatgaggagcatacaaccta
gtacagaaagatacagccttgctcacaactacagagcaatgtaaacagtagtgtgccata
tgagaggtacagattaaaggagtcaagtatttcaagcagagggcgagaacctccagccgg
gggtgaactggaccagcttcatgaaggatgtggcatttgagctCTCTAACCCTTTGTTCA
TCTTTGTGGCTATTTAGACTCCCCCAaagcaacctaaaaatccaacgagtgagcaaccgt
aaactgtgaaattcgcttaatggaatatatagtcattaaactgtttacaaagtctgaagc
aacatagaaaatgcttacatttatggtgttaagtggaaaagagcagaatattatatatag
tatgcttgccacgaataaaacaaaccaacaataaaacctacatgcaaggaaacacaggga
aggaaatacaccaaaatattaatggttgctgcaggtgactttcctctcctctctccttct
tgtctgtcttctacattgaccacatattactttttttttttttttgagactgagtcttgc
tctgttgttgcccaggctggagggcagtggcatgatctccactcactgcagcctctgcct
ccttagttcaagtgattctcctgcctcactcagcctcccaagtagctgggattacaggcc
tgtgccaccacacccggctaatttttgtatttttaggagagacagggtttcaccatgtta
gccaggctggtctcaaactcctgatctcaagtgatccacctgcctcagcctcccaaagtg
ctgggattacaggtgtaagccacttctcctggcccacgtattacttttataacaggttaa
aaaGATCCAGTACATCTTTTTTTTTTTaaaaaaaaaaaaaaaaaCAAGGTTTGGAGGGGG
AAAAAAATTCCTCCAAGGTACCTACGTCCTTAGTTGCAGAGTCCATAAACAAACACAATA
CACTTGTAACTAGCAATGGGGAAATTACCTCATGGTTCCTACATACTATAGTCTTGTTTA
TGTCATAATAGATTGTAAAAAACAGCTAAAAATAGTACTCAAGGAAAATGAAAACAGAGT
AATTTTCCTTTCTAGGGAACAGGTTATAACATTGCTTCATCCTCCATCCTCCGGATTCAA
GTTTGAGCAAAGGGAACAGCAGATCCATCTGAAGGCTTATGTGCATGCCCACCAGGGGTT
ATGCCAGTAGCTGCTGCCAATAAGTAGAACCGGAAGAGCTCTACCCCTGCAGGCATGCAC
ACTGTTCATTTCATCTGCCACTAGCTTGCAGATGAGGCCATACCTGGTCTTCTGAATCAA
GCAGTTCACACATTTCTATTCTGTACCCTCAGCCTCCAAACACTCTGACCCTATTTGGTT
AGGCTGTTGATGAGCTTTAGCACACCACCGGGCAGACTTGTTCACAGGCTAGGGAGAATG
AATTATGCCTGGTCATGCTGTAGCACACTTACCACCCAGATGTTAGAGCGTGCTTGTAGC
TCTGCATTTACCCGGAAGCCACCAAAATCTGAGTCTATTTCCAGGCCACCAGTCTTGGCC
AACTCAACATTGGGCTCCAGGCCCACAGCTGCCACTATGTGGTCAGTTTCTACCTGAGGC
AAAAAAGAAATAATTCAGTCAATTACCACAGTTTCCATTTATGCCTACAGGCGTAACAAT
GGCCCTTCATGCCATTAAGAATTGGGACTTTAAAAAATCATGGGTTAACTTACCTCTGAT
AAATGGATTTTAAGTTCTATTTCATAAGCCTCCACCACCCCATCCCATGCACATCCCCCA
TGTCATTCGAACAGAAATCTGCCACCCTAGCCAGGACTCAAAACTCTGTGAGACAGATAG
AATGGGGCTAAGGGAAAGTGGTTCACAGGAGCCTACTCTGGCTCTCATCATTCTGTTTTA
ATGGAGGGATGGTTAATTCGGAAAATTATATCAGGTTAATGGCAACTGCCAGGAAAACTA
ATCTACTGGTGTCAAATGAAGGAGTAAAAATGAGGCAAGGGGAGTGGAGAACTGGAAGGC
CTCTTGGCAGACTATCTTTTCCTTCCTTACCTTCCTGCCGTCTTTCAGCTTGATAAGTAA
CTTGCCACTGCTGACTCCAACGGATTGCACAATAGCATTGGGCATCACCTTAACCCCCTC
TGTAAAGGCAAACAAGACCTGAGAGTGAGCCTACAAGGCTATCACTTTCATGGGAAGTAG
GAAAGCTGACCAGCGGTCTCCTCCACGGTAAAACCAATTATCAGTACACAGGCAGTTTTG
GAGAGCTGCAAGAACCTACACCCATGGTTCATTTTCAGCACTTCCAGGAATTTGGGGCAT
CTGATTCAGAACACCTAGATGAACTTAGCTGACTGGAGAATGGTGGAAACATTTTACAGG
CCAGGTGATAGGGCTTATGTCAAGGGGGTTCCTATAGAAGCGAAGTTTGCCTTAGGTCAC
ACTCAAAGGAAATAGAGTGGCAGCATATAGAAACAGTCTCTCTACCTCGTCTGACTTTTT
CCATGGTCCAGTTGCTGAGGTATTCGGGGAGGATCTTTCCCATATTTCCTTTCTCGGGGA
AGAGTTGAATCACTTCTGTGCCCAAGGCTCGAGCTGGGAAGAAGAAACAGAGTAGTTACA
GCAGGAAGCAAAAGTCAATCCTAGGAATACAGGAAGAGAAGTAAAGGAGCAGCAGGCAGC
CCTCACTACAGACAGGGCAGAGCTGCAATCCAGGCCGAGCGCCCACTTACAGGACAGTGG
GCATGAGGGCCTCGGTGCTCAAGTTCATTTGTAACGCAAATACAACAGGTATCAGAACTG
CTGGCCCCAGATTAAGCTTCAGATGGTGAACTCTGTGCACTTCCACCCATGCAGTCACCT
AAGGCTTACATAAGTGCTTTGCAACCTCTGAATAGGAAGCATCCTCCTGAAAAGATGCCC
TGATTTCATATATCTGAAAAAGAACATTAAGAAAACTAGTTGCCATGAAACATTCCAACT
GGAGCTCACAGATCTCTCAAGCTGGGAACCATCATGTGCCCAAAGAAGTTTTTGGCATTT
TACAGGAAGCAGCAGTTCAAAGACACCCATAATTCTGTAGTCTGCATTGCCCTTATCATC
TTCATAACTCACTTTCCTTAATATTTTATTTCTAAGGAGTCCTGGCATAGAGGGTAGAGG
AAAAGAAAGGAAAGAAAGTATTGCTGTTggccaggtgcagtgactcacacctataatccc
agcactttgggtggccgaggtgggtggatcacctgaggttgggagttcaagaccagcctg
accaacatggagaaaccctgtctctaccaaaaatacaaaattagccaggtgtggtggtgc
atgcctgtaatcccagctactccagaggctgagacaggagaatcgcttgaacctgggagg
cggaggttgtggtgagcagagatcacaccattgcactccagcctgggcaacaagagtgaa
actccatctcaaaaaaaaaaaaaaaaaaGCATCGCTGTTAAGTTGCTCAGGTGACAGCTT
TTTGGTCACCAAGGGATCCCTCACCAGAACTAATCTCAGTGTTTAGCTTTTCACTATATA
AACCTTAATTAggctgggtgtggtggctcacgcctgtaatcccagcactttgggaggcca
aggtgggcggatcaccaggtcaggagatcgagacagtcctggctaacacggtgaaacccc
atctctactaaaaatacaaaaaattagccaggcgtggttacaggcgcctgtagtcccagc
tactcgggaggctgaggcaggagaatggcctgaacccgggaagcggagcttgcagtgagc
cgagatcgcgccactgcactccagcctgggtgacagagcgagactccatctcaaaaaaaa
ataaataaataaaCCTTAATTAAACTCTTCCTACTGATCCTGCCAAACACATCTCTGGGA
TTCACAGAAAAGCTATATAAGACTAGAGAAAGAAAATCAAGGTCACTCCTCAATACTCAC
CCTTTCTGCCAAGAGCACAGGCCAGTTCGCTACCAAGGAAGCCCCCACCGATAATCGTAA
TTGATTTGACTTCCCGTGAAATCTTCTCCAAGCTTCTAAAGTCTCCAAT
>+::X:134473358-134486530()
ATTAGTGATGATGAACCAGGTTATGACCTTGATTTATTTTGCATACCTAATCATTATGCT
GAGGATTTGGAAAGGGTGTTTATTCCTCATGGACTAATTATGGACAGGTAAGTAAGATCT
TAAAATGAGGTTTTTTACTTTTTCTTGTGTTAATTTCAAACATCAGCAGCTGTTCTGAGT
ACTTGCTATTTGAACATAAACTAGGCCAACTTATTAAATAACTGATGCTTTCTAAAATCT
TCTTTATTAAAAATAAAAGAGGAGGGCCTTACTAATTACTTAGTATCAGTTGTGGTATAG
TGGGACTCTGTAGGGACCAGAACAAAGTAAACATTGAAGGGAGATGGAAGAAGGAACTCT
AGCCAGAGTCTTGCATTTCTCAGTCCTAAACAGGGTAATGGACTGGGGCTGAATCACATG
AAGGCAAGGTCAGATTTTTATTATTATGCACATCTAGCTTGAAAATTTTCTGTTAAGTCA
ATTACAGTGAAAAACCTTACCTGGTATTGAATGCTTGCATTGTATGTCTGGCTATTCTGT
GTTTTTATTTTAAAATTATAATATCAAAATATTTGTGTTATAAAATATTCTAACTATGGA
GGCCATAAACAAGAAGACTAAAGTTCTCTCCTTTCAGCCTTCTGTACACATTTCTTCTCA
AGCACTGGCTATGCATGTATACTATATGCAAAAGTACATATATACATTTATATTTTAACG
TATGAGTATAGTTTTAAATGTTAttggacacttttaatattagtgtgtctagagctatct
aatatattttaaaggttgcatagcattctgtcttatggagataccataactgatttaacc
agtccactattgatagacactattttgttcttaccgactgtactagaagaaacattcttt
tacatgtttggtacttgttcagctttattcaagtggaatttctgggtcaaggggaaagag
tttattgaatattttggtattgccaaattttcctctaagaagttgaatcattttatactc
ctgatgttatatgagagtacctttctcttcacaatttgtctcttttttttttttttttga
gacaaggtctctgttgcccaggctggggtgcagtgcagcagaatgatcacagttcactgc
agtctcaacctcctgggttcaagcgatccttccacctcagcctcctgagtagctgggact
ataggtgtgcgccaccactcccagctaatatttttattttgtagaaacagggttcgccat
gttacccagcctcccaaagtgctgggattacaggcatgagccactggcccagtttctaca
gtctctcttaatattgtatattatccaagaaatttcatttaatcagaacctgccagtctg
ataggtgaaaatggtatcttgtttttatttgcatttaaaaaaaaTTATGATAGTGGTATG
CTTGGTTTTTTTGAAGGTATCAAATTTTTTACCTTATGAAACATGAGGGCAAAGGATGTG
TTACGTGGAAGATTTaaaaaaaaTTTTTAATGCAtttttttgagacaaggtcttgctcta
ttgtccaggctggagtgcagtggcacaatcacagttcactccagcctcaacatcctgcac
taaagtgattttcccacctcacctctcaagtagctgggactacaggtacatgctaccatg
cctggctaatttttttttttttgcaggcatggggtctcactatattgcccaggttggtgt
ggaaGTTTAATGACTAAGAGGTGTTTGTTATAAAGTTTAATGTATGAAACTTTCTATTAA
ATTCCTGATTTTATTTCTGTAGGACTGAACGTCTTGCTCGAGATGTGATGAAGGAGATGG
GAGGCCATCACATTGTAGCCCTCTGTGTGCTCAAGGGGGGCTATAAATTCTTTGCTGACC
TGCTGGATTACATCAAAGCACTGAATAGAAATAGTGATAGATCCATTCCTATGACTGTAG
ATTTTATCAGACTGAAGAGCTATTGTGTGAGTATATTTAATATATGATTCTTTTTAGTGG
CAACAGTAGGTTTTCTTATATTTTCTTTGAATCTCTGCAAACCATACTTGCTTTCATTTC
ACTTGGTTACAGTGAgatttttctaacatattcactagtactttacatcaaagccaatac
tgtttttttaaaactagtcaccttggaggatatatacttattttacaggtgtgtgtggtt
ttttaaataaactccttttaggaattgctgttgggacttgggatacttttttcactatac
atactggtgacagataccctctcttgagctacatcggtttgtggggagtcaaaagtcctt
tggagctaggtttgacaaataaggtgggtTAACACTTGTTTCCTAGAAAGCACATGGAGA
GCTAGAGTATTGGCGAATTGAAGAAATCCCCCtttttttttAacacacttaagaaagggg
actgcaggtatactcaagagagtaagtcgcaccAGAAACCACTTTTGATCCACAGTCTGC
CTGTGTCACACAATTGAAATGCATCACAACATTGACACTGTGGATGAAACAAAATCAGTG
TGAATTTTAGTAGTGAATTTCATTCATAATTTGATCGTGCAAACGTTTGATTTTTATTAC
TTTAGACTATTGTTTCTGATTTTATGTTGGGTTGGTATTTCCTGTGAGTTACTGTTTTCC
TTTAAAATAGGAATTTTTCATACTCTTCAAAGATTAGAACAAATGTCCAGTTTTTGCTGT
TTCATGAATGAGTCCTGTCCATCTTTGTAGAAACTCGCCTTATGTTCACATTTTTATTGA
GAATAAGACCACTTATCTACATTTAACTATCAACCTCATCCTCTCCATTAATCATCTATT
TTAGTGACCCAAGTTTTTGACCTTTTCCATGTTTACATCAATCCTGTAGGTGATTGGGCA
GCCATTTAAGTATTATTATAGACATTTTCACTATCCCATTAAAACCCTTTATGCCCATAC
ATCATAACACTACTTCCTACCCATAAGCTCCTTTTAACTTGTTAAAGTCTTGCTTGAATT
AAAGACTTGTTTAAACACAAAATTTAGACTTTTACTCAACAAAAGtgattgattgattga
ttgattgattgatGGTTTACAGTAGGACTTCATTCTAGTCATTATAGCTGCTGGCAGTAT
AACTGGCCAGCCTTTAATACATTGCTGCTTAGAGTCAAAGCATGTACTTAGAGTTGGTAT
GATTTATCTTTTTGGTCTTCTATAGCCTCCTTCCCCATCCCCATCAGTCTTAATCAGTCT
TGTTACGTTATGACTAATCTTTGGGGATTTGTGCAGAATGTTATTTTAGATAAGCAAAAA
CGAGCAAAATAGGGGAGTTTAACTTTAATATTTTCTTTTAAAAAGCATTTCATGTTATAA
GATCAATTCTGAGTGGTAGAAATGctttgacattttatttccattttctacttttagttt
ttttcctatttgtttAAGATCTTAGAGGATTATTAAGCTGAACTCCTCAACTGATAAAAA
GCATGACATCTTAAACATAAGCAAAGCATATTTTTAGGTTAATTTTCACATAGAAAACAG
TTTATTTTATGTGAAATTCTATGTAGATATACtatttttttggtatttattgatatgttt
attttattttattttattttattttattttattttattttatttatttattttttttttt
gagacagagtctcactctgttgcccaggctggagtgcagtggcatgatcgtagctcactg
caacctccacctcccgggttcaagcaattcttctgtctcagcctcccgagtagctgggac
tacaggtgcctgccactatgcccggctaatttttgtgtttttagtagagatggggtttca
ccttgttggtcaggctggtctcgaacccctgacctcaggtgatccacccacctcagcctc
ccaaagtgctgggattataggcatgagccaccgtgcccggccGACATGTTAATtttttaa
aaaaggctttactggggtatattttatataatataataatcacatgttttaactatacaa
ttccaagctttttagtatatttatagggctatgcaaGGAAGATATACTGTTAAACAGTAG
AAATTGAGAAAGCTCTTCTGATAATATCTCTTGATTTGATgatggctcatgcctgtaatc
tcagtgctttggaaggccaagacagcagaatcacttgaggccaggggttcgagaccagcc
tgggcaacacagcaataccctatctttacaaataataaaaaTATCTGTTGATTTGAAGTA
AAGtttttttttaaagacaaggtctcattctgtcacccaggctggaatgcagtagcaaga
tcacagctcactgtggccttgaccttctgggctcaagtgattctcccacttcggcctccc
gagtagctgggactaacaggtgtgcaccaccatggctggctaatttttttttatgtttgt
agagattgggtcttactgtgttgcccaggctgatcccgaactcctgggctcaagcagtct
tcctgcctcagcctctaaaattgctgggattacaggcttgagtcaccatgcccagccTGA
AGTAGCATTTCTACCCTGTTTAATAATTCAGCAGCTTGTCATGTAAGATATTCATATATG
CATATAAAACATTAGGCAGCTTAATTTGGTAAAACTGTAAAATGGAAATTTTAAATTGTT
TGCAGCATCAATAACATTGATGTCAGTATGATTTTTACATGCTGATCTTGACCAATTTGA
AACAGTGAGTTAAAATCTGGCTGATCCGTACTAATCCTAAAGAAATATTCTATGAACTAT
TAAATGTTTCCAGAATATATAAAGAAACATTATGATGTCAACACACCCATCTAttttttt
ttGGAAATAAAAACTCCATTTTTCTTATTAAAGAAAACATGCTTATTAGAAAACATACgg
ctgggtgcagtggcacacatgtaattccagtgctttgggagatcgaggtgggagaatcac
ttgaggccaggagtttgagaccagcctagacaacataatgagaccccctctctacacaaa
aagaattagttgtgcatggtggcgtgcacctgtagtcccagctacttgggaggcagaggc
aggagcatcccttgagcctaggagtttgagactgcaggagttcgagactgagtggaatgc
agtggaactgcattccagcctgagtgacagagggagaccctgtcttaaaaaaataagaaa
gaaaaCACAACTGCAGAAAATTATAAAGGATTTAAGTCATTCCAAATATCACTGCCACTT
TTTATTTAGAATATTCTAAAGAATTCTCTCTCTGTGTACACACACACATATGCGTACTCT
TAATCCAAGTAGCTTGGTAGGATTTTATTTACCTAGTGCCTAGATGGGAAATTGCCTGGG
GATTCCAAATACCtatttcattaaattaaagatgtcactgattttaagacttaacactat
ttttcatactgccaagaaagaaaacactaccagttataaatgtaaattgccatcaattgt
aatacatcaattttagagctattattaataaaatgtgaatgtgcatcttagagcaatgaa
atatagTACTATATATTTGATGACCTTTTCTGCCCTGTGATATTCAGAAAGTGAAAGTTA
AATATGggctgagcatggtggctcacacctgtaatcccagtactttgggaagtcaagacg
ggaggctggcttgaacccaggagttcaagaccagcctaggcaatgtagcgagacgccatc
tcaaaatattaaaaataagtaaataagtaaataaaaaGAAGGTTAAGTATACAAATGTAT
TTCCTTTGTTGTGAATTTATTTCAATTTTATAGTGAttttttttttttgagacgaagtct
cactcttgtcccccaggctggagtgcgatggcgtgatctcagctcactgcaacctctgcc
tcccaggttcaagctatactcctgccttggccccccgagtagctgggattacaggcgcct
gctaccatgcctggctaatttttgtatttttagttgagatggggtttcaccatgttggcc
aggctggtctagaactcttgacctctggtgatccacccgcctcggactcccaaaatgctg
ggattacaggcgtgagccaccgtgcctggccAGTGgttttttgttgttgttgttgttgtt
gttttgtttttgtttttgtttttgttttgagacaggatcttgctctgtcacccaggctgg
agtgcagtggtgccatcttggttcactgcaacctctgcgtgggctcaagcaatcctccca
cctccctttccagagtagcggggaccacaggtgtgtgccaccacacctgactaatttttg
catttttttttgtagaaacagggttttgccatgttgcccaggttggtctgaaactcctga
gctcaaacaatccaactgccttggcttccctaagtgaaattacaggcatgggccactgta
cccagtcTAGTGAtttttttatttttatttttattttattttattttatttttttaCCAA
AAAAACAACAAAGCCTCAGGAGGAAAAGTTGATACACAAGTAAATTTTATTGGAAATGTT
TTTGTGTGGACCTTAAGCAGAGGGAAAATTAGTCTGCATTATGGTGTATCCAGACTAAAT
GACTGATATTAAAATGAAATTATTCTTAGGATTTGCAATCTTAGAGAAAACtttttcatt
tttatttttttGAGTTACAAattatcttcatttacatttgagaacagtgagtcacagagg
gattaagtaacttactcaagatcatacaagtctttgatttgaacccaatcttttaactcT
GCAGAACTCAGAGTCACTCTTATTTGGAAAAACTTTTTAACTGATGTGGATCCTCTAATA
TGGGCTTCCTATTATTCATTCTCTATTAGTCAGAAGTTTTGCAAGCAGACAGAATTCATT
TTGCCAATTACGGGATTTTCCCTCAGTTGCAGTCAAGGTTCATAAAACTATAACTCTTTA
TCTTTAATTAGAAATGtttttttttttgagacaaggtcttgctctgttgcccagactgga
atgcagtggcatagtggcccattgcagctttgaactcctgggctcaagggatcctctgcc
tcagcctcccaagtatctgagactacaagtgcgtgccatcacccatggctattttaaaaa
aaaaaaaaattgtagagatagggtcttgctgtgttgcccaggctggtctcaaactcctgg
tctcaagcaatccttctgccttggtctcccaaagtgctgagattacaggtgtcagccgtt
gcacctggccAAAACGATAACTTAAAATacacacacacacacacacacacaaacacaTAt
gtgtatttgtgtgtgtgtgtgtgtgtgtgtgtCTCAAAAGGTATCAAAAGAGAATAGCTA
TAACTTTAGTGTTGATCTTGATAGTGACTTGATTAGGCTCTGTTTAACATCAAAGATGCA
AATTAATACTTTCTTTGAACATATTAAAAATGCAGAAAATATTGGAGTATTTTATTTTAA
ATaaattgtattctgtatatttaaggtatacaacatgatgttatgggatacatataggtg
gttaaaagattactgcagtgaagcaaattaacgtatccctcaactcacatagttacccat
tttttttttgttttggtggcaagaggagcttaaaatctcatttagtgtgaatcccaaata
cagcacaattttattacctatatacttcatgttgtacattatatttctagacttgttcat
cctacatatctgctactttgtatcctctgagctacatctccccattttctcacttgcccc
ccaAGTAGTTTCTTAAAGTGTCTCATGTAAGAGGGCAGTAGCTTTCAGCTTAAACTTTTT
CTCTGTATGTAGTCGATTTCTTTGAGGTATACTTTTCTCTCCAGAATAGTTAGATGTAGG
TATACCACTTTGATGTTGACACTAGTTTACCTAGAACTtatcttctgtaaatctgtctct
atttccatctctgtctccatctttgtctctatctctatctgtctatctctatctatctat
ctatctatctatctatctatctatctatctatctatctatctaAAGCAAATTCATGCCCT
TCTCCTATTTATTGAATCGAGACCATAGACAGGGGTGAGAGAAAGAATTTGGCAGGAATG
GGGATGTGTATTATCTGTGGCATAAGGAAACTTTACAGAACTAGGTTCAAAAGTATACTT
TCTAGTTCTTTCCCATGGCTTTTCACTTTGATGTAGTCCTTATCAGGTAACTGAGGTTTT
ATATAAGTCCCCTGATTCTTAGAACATGAAGGTGTAGTAGTCAAGGTTGGTCCCTTGAAA
CCACAAATTTTGTGaaaaaaaaTTAAGAAAATTGAATAATTTCCTCAGCAAATACATATT
GATCATCTGTTATACAGCCATGAGAAGTGGTTCTGTTGCACACGTTTATTTTATCAGATC
CTAATCCCAAACCAGGCATAAAATGGAAACCATGAAGATAGGATGAAATAACTTCtgaat
gtttgaatgtttgaaAATAGTGTACTTAAAAATACCAGGTGGtttttgtttgttttttgt
ttttttctttttttgagacagggtctcactctgtcacccaggctggagtgtagtggtgca
atctcatctcattgcagtcttgacctcccaggctcaggttatctcccacctcagcctccc
aagtagctgggactacaggcacatgccaccacgcccagctaattttttgtattttttgta
gagacggggtttcaccctgttgcccaggctggtctagaactcctgggcttaagcgatcct
cccacctcagcctcccaaagtgctaggattacaggcatgagccaccatgcctggcAGAAA
ATACCAGGTTTTTAAGTATCAGCACTTACTCTTCAATCTTTTCTATTACTATGTTGTGCT
AAATGGTATTTTTTATTTAATTAGAGcaatgctgttcaatagaactttctttgaggatgg
aaatcttttatgtttctgctatgtggtacagagccactagtgacatgtggcttttgagcg
cttgacacatcttgtgcaacacaggaactgaatttttaagtaatttatattgccacatgt
ggctaccgtatgggacagtgtagTACTAGATGATCTGTAAGGGCTGTGCTTCATCAGTGT
CGTTTTTTAACTGACAAAAACCTTTAGttttttttttAGTAATGTGTTTATTTAAAAGAA
TTCATAAAATACAAGTAAACAAATTAACTTGTTACCTGAGCATATGTCCTTTCATACTTA
TTTTTTCTGCATACATATTTTGGAAAATGGAATATCTGCCCtttttttttATCTGAGATA
CAGTCTACCTCTAAAAATACATGATTCTAACATTCTCACTTTTGTTGGCATTTGATCAGG
GTATAGAAAAACAGTTAAAAGGACAGAGAATGGTTGAGAGATTATGATATGAAGAGAAAA
TGTGATTGAGTGTGGTAGACTTGGGGCCTGCTTGAATGTTGAGAGAATGACTGTTTTCCG
ATaaaaaaaaaaaGTCCATTCTAGGATCCTAAAAGAAGGGTCTGAAGTTCACTGCAGAAA
GCAAGCTACATAGTACTAAGCCACTAAGGGGACATGGAGCCCTTAGTAATTCCTACCTTA
GTAATAGTCTCATCATGCCCTCTTGGGAACCCAGCCTTGTTGATTAGCCTCTCTGCTTTC
TCTCCTTATAGTTCAACCTCCCTGTTTGTTCCAAGCAGTTCTTTTCCTGCCCATTTATTA
TGCATTTCTATACAGCTTTCCTCCTCTTTTTCTATACCATGCTGCAGTTCTTATTGCTAC
CTAGAGGTTTTCAAAATTCCTAGGGGCGGATAAGTAGGCATAAACAAAGTTCTTCCCTAT
TATCCTTCCTATTTTTTCACCTAGACTGAAGAGGTAGACAAAATAGAAATAAAGACATTA
AGGGTATGTGTTTGTAGTCCCAAAGAGCTTCTCTGGCAATTTTATGTAGTTGACAGTGAC
GCTCTGAGTTCAGGACAGATTGGACTCCTTGGCTGAGAGGAGTGAGGAGATAGGACGGTA
GAGGAGAGGGTAGAGCAACTCTGGAGGAAGCTTTCCCCTCACCTTTGCCAGTCCTGTTAT
CCTAGACTTAACCATAATTAAAGATGAGGGAGGCACTCAGTAAAGGGATCTAGTGGGAAG
CTTGTTCCAGACAGCCAAGGAGGGAGGTTCGCGCAGTTCCTTTGGCCACCCAGGTGGGGT
AATTGATCCATGTATGCCATTCATGTACAATGTAGGCACTTATACCTGTATTCCAATGTA
GTGAACTATACCATTACTCTTAAATTAATATTCTTTATTAGCTTCCATGGTGGCTATAGG
CCAGGCAAGAGAGTTAAGAAAAAATAAATAgccaggtatggtgactcaagcctgtaatct
cggcactttaggaggccgaggcaggaggatcgcttgagtccaggagttcaagaccagcct
gagcaaaatagtgagatcctgtctctaTTTTTTAAAAAAGCCTTGGGGCAAACAGGAGTA
TGGAGGTTTGGATGCTAATAGAACAGCAGTGTCTTACTGCTTGGAGTTCTCTTGTTTCTT
GTCCTATCACCGTAGCCTTTGGATCACAGCAATTTTTCCATGACTCCATACTTTTCAGTT
CTTGAATATTTTTTCCTTTATTCCTCTTGTCTCTGTAAAGACATCAACTGGAGTTGGACT
GTAATACCAGGTATCTCCAGAAGATGGCACTATTTAACAGATTTTATAAATAATTTGATG
TGAGTCACTGTCATCTGAAGCTTGTTGCcttttctttctttcttctttcttttttttCCC
CATCAATTCTGTATGTTTGAAATGCTGGGTTTTAAGTTAGTTAGAATAAGGGATGTCTGT
AATTTCCCTAAATTGAGAAGTAATATGCAAAGGTTGATATCAGAAGTCATATGCTCACCT
TGCAACACCAAATAATACTGGCCCATTTGTGATTTTTGAAAGTAACACTCCATAATAAAT
GGATGTATATATAGAAGCATAACAAAAATAGAAGCACATAAAAGTGAAAAGTCTCATAAA
CGCCATTGTCACTACTCATGTAATTGCTGTTACAAATTTGTTTAAATGTTGAATAAAAAT
GGTGTCATAGGCAACACAGTGTTCCACTACTTGGTGTTTTTAATAGCATTATTCTGTCTC
AGTGTGCTTTGGATTATCAGGTGctttttaatagttgcatggtattacattgtgtagatg
aacttgattaatttaaatggttccctgttaatggacatgttggtttgtttttgtgaacaa
ctgatacagtgaacatttattttttaaataaaaaaaagagagacagggtcttgctgtgtt
tctcgggctggccttgaactcctggggtcaagcgatcgtcttgcctctgcctccctggga
ttacaggcatgaagccaccgcacccggcccagtgaacactcttgaatgtatctttgtata
cttgtcagtgtttttgtagcattgattcccagaagtgggattactggattaagtgacatg
catgtttgcaattttaacaggtattgctatgtcattttcaaaagaagctatgccaattaa
tactctcaccaacaagagtgcttatttcccctcagcatattatcaggcttaagttttgcc
agtatgggtgggagaacagtagaatcacattgttttagtgtttgtttctcagatagatat
aattttacaccttataaccttctcttctataaattgtctatttgtgttcattctccattt
tcctatgggTTCTTATTGTTGGAGCCCAATATATAAAAGGGGGTATTTGTTACAGAACCT
CTTCAGTTTTGGTTCATGTCATGCCTGGGTTTTTACCCTTTCTACGGATGTTaaaaaaaa
ttctctattttcttccagtccacttatggctttattttttacatttagattttaatccgt
ctggaatttatttttgtgtatgctgtgaggtagggaccatacttttattttttcccaaat
gggttactagttggccaaacatcatttattgaataattcatcttttccctactgactcga
aataccatctttattgtatactaaatcctcatatagttctgggtctgtttctgggctcta
ctttgttcatttactgtgctggtactgcaccgttgtaattgctgtggctttgtggtatgg
tatggcttgctctctgctagggcaagtcGAAGCTCTTTTGTTCACCTGCTCTTTCACCCA
AATTTTCTGTCCTGAATCCAGCACAGCCAAATTATGGTCATTGTCACCACCAACTACAGT
GGGTGTTGAGCATTTCCCATTGAATCTCCTGTAAGGGTTTTATTGGATTCTGTGATAGCA
GTAAAATGGGAGCCTAAGAGGTATTCCTTAAAGGACTACTAATCAGACCTGGTTTCCCAG
ATGATGCTGAAGATGACGGGGCCTGGGCTAGACTTTTGAGGGACATATCCTTGGGGTTGG
GTGTGATATAGACCAGCCCTTACAATTTGCTTGACTCATGGGAATCGTACAGGGCCAGAA
CCAGACACCTGTCATGCTAATAACTTCCCTCACAATTCAGAAATCACTGTGATTGAAGAT
GGGTGGCTGTTATAATACTACCCACTTAAAAATGGATGTAACCCATTTTTTAGGACTCTT
AAAAACATCAAATCAGTAATGGCCGATTAGGACTTTTTAATTTTTACTAATCTCTACTTG
AAAGTTTTCTAGTCATTCATTTCAGGAAACCTAATTCTTATAATTCATATCATTTAGAAT
ATCATAATGCTATGGATATTAGCTAGCTAACTTCTCAAATCTTCTAGTTCTCATTTAATT
TGAAGTTTGTGTGTGTACATAAGGATATACATATACATATGTGTGTGTAGATATATATAT
ATATAGttttttttttttttAACTAGAATGACCAGTCAACAGGGGACATAAAAGTAATTG
GTGGAGATGATCTCTCAACTTTAACTGGAAAG
>+::X:134486464-134498436()
AATGACCAGTCAACAGGGGACATAAAAGTAATTGGTGGAGATGATCTCTCAACTTTAACT
GGAAAGGTATGTATCTTGAAAGGGAAGaaaaaaaaGCACTTCATACCGAGTCAATTAGTA
ACAGTGTGCTTTCAATCAATCACTAAGAGATAATTTACATAGTATAACTAAATGGGTTAT
TTAACCCTTGGAAGCAGTCTAGGTTAATTATCGTTCCCTAGGTCATGTAGTAAAAAGACA
GTAGAATCCAACATTAACCTTAAATGTCCATATTGTCAAGTACTGCTGTCTGCCTCTGTG
GGACTCTAATTTGGGATCCTTCAAAAAACATTGATGGGGGAAAAGATAGCCTTTaaaaaa
aaaaaaaaaaCAAACCTATGTGAGTCTATGTGAGGTAGACTCACATAGTTTCCTAAAAGA
TAGCAAAGcagtattatgtagtggctgaaagtgtgagttccggagcctgacaactgattc
aaagcatggcttagtacttcctaactctgaccttgggcaagttacttaacctctctgtgt
cccatatgtgattagggtgaggttgataatagcagccatagagttaagaggattaagtgc
tataatgcaagtagagctcttacaacagtttctggtaaatcactcaataaatTCAGACAT
ACTATTATTTTAAGAAATCTCAAAGAGTTTTCTTGTACCTTAAAATTCTCCTAGTGTGAA
ccattggttttggtatattgtgcttccatgtagtttaatatcaagatgtttttagatttc
ccttttaatttatttgttgacccattggttgttcaggagcatgctgtttaCCTGAAAATA
ATGGAGATATTAAGGTATTTGAATATTTATCTTCTAGTACATTGAAAAACTTTTTGAGAG
TAACCAATAATAAATGATGGAATGCTACTGCtttttttttttGAagctgccagttattgt
ttacttacactatgccaaatataaaggcattaatctcataaaagtttcacaacaatcctg
tgagggagacgatatccccattttacaaatcaggaaattaagacttaataaggttaaaag
acttgcccaaagtcacagaaccagtaagtggtagagcttgaatttgaatacagacctgac
tctaaagctcttttctttcTTTAGATTTTAGTGTTCATTGCTTACTTGAATGAGTATCTA
TAAGAAAACTTTAACATGTAAAACTTCTGTGAAATTATCTTGTCCCATATCAGGGTCATG
TCAAACTAATGTCCTCCTCAGCATCTTTGGAAAACTTCAGAGGAGAAATGAGCTTTGCCC
CTCCTGTTCATTTCATATACCACTGTTAGACCTGTCCTTCCCTTTCAGCATGCTTTGTCC
ATATTTAGAAGCTGTTGAAGCCATTACTTGTCTGGTCAGTTTTTAGTGCTGGAATGGACC
TAGCCTTTTAGGCCTTCTGAGATTTAGTTTGATCTCGTCTTTCCCACCTAATGGCTCTGT
TCTACTACATAGATTTGATCTGAAACAGTTCTCTGTTTCTAAAATAACTTTCTTTTCATG
ATAGTCACAGTAAAGTACATTTATTATGGAAAAATCAATAAGTATAACGAGTGAAAGTTA
TTTCTTGGTGGTAAGATTATGGGattatttgaactttctgtttcattgtattttatttat
ttatttatttttgtgatggagtctcactctgctgcccaggctggagtgcagtagtacgat
cttggctcactgcaacctccccttcccagttcaagtgattctcctgcctcagactcccaa
gtagctgggattacaggcgcacgccaccatgcctggctaatttttttatctttagtagag
acagggtttcaccatgttgaccaggctgatctccaactcctgatctcaggtatccacctg
cctcagcctcccaaagtaccgggattacgggtgtgagccaccctgcctggccTCATTTTG
TCTTTTGGGGGTATTTTTGTGTGCAGATATATATGTATATAAATATTTTTCCCTCTTTTC
CCCAGTTAGTATTTgagcagatgaactttggacccgaatacctgtattcaagtctctaat
accacttcttggctattttcattttatcaaatggcctcttatcctcgtttttctcattta
ttaagtagagatGTAACTACTTGATATAATTCAAAAACTCAATAATGGCATTCTTTTGTT
TTTTAGACTCTAGTGTCTGTACTCGTTGTACCATGCTGGGATTCATTTGAACAATTGCAT
GGCTTTTTTAGTGTATTATTAAATTTGCAGTTTACTTAGAATTTACTGGGACCTCATACA
AATGGGAAAAAAACATAACTGTGTTACTCATTTGCTGTGTGCCTTTGGATTGACCCTATT
TTTTGTATTCATTTTCTCCCCATGTCCTGAGTTCCACTTTGAATAAAAAGTAATTTTTTT
CCTGCCTGTAAAATAGGCTACCAATAGGCTGCAGTTGTCTATAGTAGCTGCTTCACTGAG
GAGAGCTCAGCATGAGAGAAATAGTATGAATTGCTTGCCACAAGTTATGGGCTAGCCTTA
CTTCATTCTGTACTTGGACCTGTTTAGGCTTCTAAGAGATCTTACCTCCAACAATAAACT
GCTTTGAGACATGAAAAGGTGGAAGCTTTACTTGGTTATAACTTTACTTTTAATACCTAG
AAcagtgagtcttcaaacttgtatttgcatgcccaatttataaaaagtttcctgagcatt
tacccctaatatatgcattttaaattatatatgatttatggtaataataatatatatgtt
acaaaatacatacaaaaatatagattaaacaaggtgaggtaaaaaatttaaaagttctaa
tctttcttgcaaaccagtggatcTTTTGTGCCTTACTCTGGTAAACACTGTCTTAGAaga
atatatagaacattaaaatcttaatgctatagttatatgacagagtatgatgagagctac
agataaacaacacatcatgaatcttcttgtggcagtgtttataaccattatgtgaaatgc
tgcctcattcttataactagcataagaACAGATAGGACTTTCTCGATTTTGAGGGGTAAT
TATTAGATGGTATTTTCTGTTAAGGACTCTTCCAGCTATAAAATTCTTAAATGTAGAAAG
CGAAGTGAGGGTTTATGGTGAGAGGAAGCATTGGTATCATGTTTTAGTGTAGTCCAAGAA
TATGGACACATCCAGAAAATGCAGATCAAGTTTAGCCTAATGAGAAAATATATTTTGGAG
TCCATATGGTAAATTAAATTATGTGATTTTTGAGTTATTGTACAAatataattcttagaa
tgttagagtcaggagactataagagaccaactgcttcaagtttcatttaacacatgggaa
actaaggccagagaaatttcaagacttgcccaagattagacctcttgttaagtaatgaaa
gtgttttaaaaacaggtgggtcaaattctgtttttaaaatttccattatgATGAAAATTT
CAGTATTACAGGCTTCCAAATCCCAGCAGATGGGCCACTTGTTTAAAGGAGAGTTTGATA
TAATAAAGCATCTAAAAACAAGAGTTTGGATAATTCCTTAGGGTTGTTATGATGTGATTT
GACTTATAATTGGAAATACCGTTTTATTCATTGTACTGATTTTCATTTCTCTTTTTCTTC
TAGAATGTCTTGATTGTGGAAGTAAGTTCACATTTACTTTTAATATAACATTTATGACTT
TTCTAACTTAGTATGCACCATCCTAAAGGTAAGCCAGGGAGAGAAATTCCTCTGCATCAG
TTTTAATGGTGGGCTTGTGTTCTAAAGGAGTGAGATTGGTTTTTTGTAAAGACTACTTAG
TAATTTGTTTTTACCAATAATGGAATGGTATACTTCCTACCTCTCTTTTTTTAGTTTGAA
GTATTTTCTTTCTAAACATAACTCTCTCTCTCtatttatctatatataatatatacatat
atatcttatattttatgtatatatatatatatCTTGCTTAGATTTTGTCTTATGTAATAT
TTGGTACATAAAAAATAATATTTATAATTTATAGACTATTTTCCATGTGTTATTATGTGC
TAAAGTATTTTGTATCTTAgcaccgagaggctaagcagtttcctagggttaccagctagt
aaACTAAGGGAAAcctttacttcctttagctcagtggttctcaaaatgtggttccctaga
ccaaaagtattaatatcagacaagaacctaccgaatcaaaatatctgtgatgaggcccag
caagctatgctttaacaagtttccgagtgattctgatgcatgctaaggtttaggatccct
tgtttttactcataagtcactttctcattaaggccttccctggccatcctatataaaatc
tcatgttttcacaccgtcaacttcgtattcctcctcaatacttttattttcctgatcact
tatcactaACAGCctctctctctctctctctctctctctATGTATATATATATATATATC
ACTTATCACTGTCTAACAGCCTCTCTTtatatatatataatctatagattatatatatat
gcagcattgtgcaatcattatcacgctcaattttaaaacattttcattgccccacaaaga
aacccaatccccttagccatcactccccatttccccttcccccagcacctagcaaactga
tcatctacctacttgctgtctataagatttgcctattctggacattttgtataaatagaa
tcatacaatatgtggccttttgtatctggcttctctcacttaatgttttcaaggttcatt
catgttgtggagtatatctgcactcatttcctttttattgccaaattgtatggataGAca
ggtgttcctcaactgtgtcctgataaacccatctgaagttgaaaatatcataagttgaaa
atggatttactacTTTgataaatctatcctaaagtcagaaaaatctcatgttgaaccatc
gtaagttggataccatctgAATTacatttttgttatccattcactggttgacagacgtta
ggttgtttccactgtttgCTCCTtatttctcgtacctgaaatgtccttattccctccctt
cttatcccatgtttaagtcatttaagacccagctcaaacgtcacctccacaaaaccttcc
ttgataccccTTTCCTCTTCAATTCACTTGGACCttttgcatttaattttaatttttatt
ttttttaagacagagtctcactctgtcaccaggctggagtgcagtggtatgatctcagct
cactaactactctgcctcccaggttcaagcaattctcatgtctcagcctcccaagtagct
gggactacaggtgtgcgccaccatgcctggctaattgtgtgtgtgtgtgtgtgtatgtat
gtatgtatatatgtgtgtgtgtgtatatatatatatacacacacatatataaatatatat
acatatatatatatacacacatatataaatatatatacatatatatatatacacacacac
acacatatatatatatataGttttttttttttttaagtagagatggggttttgccatgtt
ggccaggctggtctggcctcaagccatcctcccacctcggcctcgcaaagtgctggtatt
ataggcatgagccactgtgcctggccTGCATTTCATTTTaattataaaatattttgaact
cagaaaaaagggtatgctgaatacctacgtacccacaaaagtattaacattttgccatat
ttgcttctgatcttattttttttgagaaattaaagatcataatacaactaaagccccatt
tctttcccttcattcccagaagtatgacaattatccttaaagttgatatatatcattccc
atgcatgttttttatacttCcctagtacaagttagctgtatcctctgctcaggggctcat
caagctgaatcaagggactcatgatcctcttcaaagttccttcaggttgttggcagaatt
tagttccttgtgattgtaggactgagggcccgttttctcactggctgctggccaggggtt
gctcccagatatttaaaggctcatgccctagcccatgacagtctcacaacatggcagctg
acttcttcaaaaccagcaggagaatcttgctctagtctACCacataacctaatcacagga
gcggctatcccgttattttcacagatcctggtcacattcaaggggagggaacccttctgt
gtgtgtacaccaggaggcaggaattttttttttctttttcttttttGTTAAAAAGTCTTA
AAGTCTTTTATCCCTAAaggaggcaggaattttgagagccatcagaattctgcctaccac
agcccagaaatctgcatttttcacaagtctccagccatgatgtttctgatggctcacact
GCTTTATTCCATTTTTAAAGAGTATTTTTATTGAAAAGCATTAGGGTTATGGTTTAAAAA
ATATTTTCCCTAACAAAGATGGGTTTGTTTAGAGTCCTACTTTTGACTAAATAGCTGAGA
TTCACTTTTATGTAAAGTCATTTTATAGCGTTATTAATTTGGGTGCCTTTAAAAATAGTA
TAAAGCATGTTTCTCGAGTGTAGTCTGTTAGCCACCTATATTGGAGAGTTGGGAGGAGAG
AGTCTCTATCTTGAATTTATGGGAAAAATTCTAAAATACTTTTTATAATGAAGGACAACA
TCATAACTCCCTAATAAAATGTGCATGTATATATTCAAATTTGCTGTCATTGATCCTGCA
CCTACAAAATCCAGTCCTGGGGGCTGGCATTCTTACTGCTTGCTGAGGGCCAGATGATAT
AGATTCCAGAATATCTCCATGTAGATTTTGGTGAGAATTACTGTGCTGAAAAGAATGACA
GTATTGCAGTTATACATGGGGGTTTTGGTACTTTATATTGTGACTCTGAATTTAAAGCTA
TGCAATGTCTTCTTTTTTGAAAGGATATAATTGACACTGGCAAAACAATGCAGACTTTGC
TTTCCTTGGTCAGGCAGTATAATCCAAAGATGGTCAAGGTCGCAAGGTATGTATGACATT
TTGACACAGAATATTTTCCTCATTTGAAGGGGGATTAAGTGATTGCTTCTTTTTAAGGAT
AAATGTTTTCAACTGTCATTTTATCTTCGAAAAGTAATGTAATCTCATATAAGACTTAAG
ATATAATCCTTTTAAATAATTTTGTCATGTGTTAATAAAGCTCATAATTACAGTCACTTC
CTTGCCTAATATTAACATTTGGTTTTTCAGCATGCTAATTATATCAGTTTGTCCTGAATA
GCATGGCAGAGGATTTTGGGCCCCCTTGCAAAATTAAGAATAAGGATTCCAAAGCGGGTG
AGGAAGTGATAGGAAGGGGTGGGCCCTGAAGATCTGGACCTCCTGGAATTGAGTGATGAA
TGCTGCATCTTCTTTGTGTCTGTAGTGAAATTTTATAATGCCTGCTTCCTTTTTTATTAA
GTCGGCCTCACCTCCTCACCTTACCTATGCTGTTTTACTTTTGCTTTTATAGTTCTACCT
GTGTTTATTTCTCATTTtcgtttcatctctcaacaactctggggtggcattattattccc
acttttcagataaggttactgaggcatagggaattgtccaaaggtacagagctagtccgc
tatagagatgagatttgaacccagggaacctggctcacagtttatgcttttGCTACCTTA
AGTTTTTAATAGAGTGACATCAAACAAACATTTAAGAATATGTTTTTCTTTTCCTTTTAT
AATTTCATTAAAAACATTAAGTCTCTGATCAGTCTGCAGTTTTTATGTAGGGGTCAGGTA
ATGTTCTAACTTCTGCTTTTTCCTAAGTGATTAACAGGTTTTTATAAGCCCTTTTGAAAA
AATCACGGTATCTGTCGAGCATCTTTGAATCAGAGTAAGCCTTCTAGTGAGTCATATGTC
AGCAGTTTGACTGTATGGGCTTTTCTAATATCCAGTTCAAGTGTTTATCAGTGAGTTTTT
CTTTTAAATAGATTTGGGACAGGTACTATGAGAGTATATAAGTGATACGTTATAGGACAC
TAACTAGTATCCTATGAaatggcaaaaactgcaatcacttttgcaccaaccAAATAGAAA
CTAATCAGTGCACTTGCTTATTTTTCTACATGCTCTTTAGGGTTTTAAATGTCAACCTAC
TGTGGCATAGACTTTAATCCTCTGGGTATTCTTTTGTTGTTCTTTCCTGGTATATGCTGT
GGAATTGAGATAGACTGGTTCGTGAGCGAGAGATTTTGTGTTGCCACAGGTAGGACATGC
TCAAACAATACTTGGGTCATTTCTTGACCCAagtcatctattcaccatagttttgtagca
ccgatcttgcatacatttcatgtatcttctttgaaccccacgtcagtgctgcttatatga
tactcagaaattaaacactaaggaataagattttcaggtaggattgagttttggagggtc
acaaatcttgtaatgtctaatatttccactctccctgctgagaattagttttggcttcct
tggaggtgatatcgcctctgttgagTATAAGTGGCCTActgtgatcacaccactgcactc
cagcctgggtgacagagtgagaccctgtctcagaaaaaaaaaaaaaaaaaaagaaTGCat
ggcctagatgacttctaaggtttttcccaCCCAGTTCCAGTTTTCATGTTCTaggcagag
cagtaaagtgagaaacacatggacttgggagtttagtctcgcatttcactgccacttaat
ctgagcgactattccatatttaatctctctgaatgtatttactcatctttaaaggggaat
gattattaacatctttttctcagggaaactatatgagtcaaggagataatatatttgaaa
atctttttaactgcaaagcgctgtTTCACTGTTGGTTATAATGTGATTGATCTCATTGTA
GTGAGCAGCTGCTTAATTGCGTTTTAGAATGTAGGGAAGATAGTAATATTTTTCACATTA
TATATGTAGCTGGTTCTGGAACTGTAAACATACTCCTTTtttatggagatctgagtcacg
taccataaaattcactcttttaaagttgtacaatccagtggtttttgatatattcagagt
tgtgcatctgctaccactatttcattttggaacccaaagaaaccttgtacccattagcag
tcattctcccttctcccagcccctggcaactactaatctactttctacagaaagtccgta
cagatttgtgtattatggacattccatataaatggactcatgcaatatcctgtcttcttt
cacttagcatagtgttttcaaggttcatctaggttggggcatgtatcagtacttcatccc
ttgttttggctgaataatatttcattgtacaaatatatcacattttgcttatccatctgt
tggtgaacatttgagtttctacctgttggcttttatgaataatgttgatttgaatgtttg
tgtacaagtatgaatacctgttttcaggtctcttgagtatatagttgctaggtcatatag
taactctgtgtttaacattttgaggaattgcccgactatttaacaaggtatatgtactgt
tttacaccagtaacatatgagggttccaatatctccacatccttgacaacacttgttact
gtcctttttattgtagccatcctagtggctatgatgtggtatctcattgtggttttgatt
tgtgtttctctgatgctgatgatgttgaacatgttttcatctgcttattggccatttaca
tatatcttcttAAGAACGGTTACCCATTTACAGTATGGAAAATGCTTCAGATGCAACTCT
AGTCATGCCTTAGAGATGGAGCTTTATTAAACATTCAGATCTCTAGGCATATGAAGTGCT
GAGTTCTCTTGAACTCCTAATACAGATTGCACTGAGTTTAGTGATACCTTTTCTGGAGCA
TTCCTGAGTTCAGGTAGGGAGAAGGGTTTTTGCTGTGATTGGCTTGTTATGTTCTTTCTA
AATGGAAATAGAATTGAAGTGTCTCCTCTCTCCATTTATTGGAAGAGTCATGAGGGACAT
AATTAGATGATCCCTTGGAGTCTCCGGCTTAGGTcagtggttatctacttaggctgcaca
ttggaatcacctgagagttaaaaaaccaggataacctctgcctgtgtctcatctccagca
attctgatgtaattggtcagggctgtggcccgagtaggtgagttctggttttttaaagct
cccaggtgattctgatgtgcaatccaggttgagatcactTTGGGCCCTTTCCAGCTCTTT
AAACATATATATTTATCTAGGAAGGTATGAAAGCATAAGTTTTCTTGAGACTGCCTTTAA
CATCTGTAAAGGCTTTCAAAGCAGCTTCTGTAGttttttttAAATGGCTGAATATTTTTC
AACAGGCAGCATTTGGGTTATAAAATTAGCTTTTGGTAGAGTTGACTTATACCACCTCCA
GCTTTTGTTCCAAAAATAAATACTGGTTCTTTTGGCACACTAGTTGTTTTACCCTAAAGT
TCCTCTTTGTAAGCCAGTTATTAAAAGTTGTGATGCagccagggcgaagtggtacacatc
tgtagtcccagctactcggaaggctgaggggggaggatcgctagagcccaagaagtcaag
gctgcagtgaactgtgattacaccactgcactgcagcctgggccacagagcgagactcat
ctctttaaaaaaaagaatgttgtgaggccgggcgcagtggctcacgcctgtgatcccagc
actttgggaggccgaggtggacggatcacctgaggttgggagttcgagaccagcctgacc
aacatggagaaaccctgtctctactaaaaaaaatacaaaattagccgggcgtggtggcac
atgcctgtagtcccagctactcggcaggctgaggcaggagaatcgcttgaacctgggagg
cagaggttgtggtgagttgggcgagccattgcactccagcctgggcaacaagagcaaaac
tccatctcaaaaaaaagaaaagaaaagaaaagaatgttgtggccaggcgcggtggcttac
gcctgtaatttcagcactttgggagaccgaggtgggcggatcacgaggtcaggagatcaa
gaccatcctggctaacacagtaaaaccccatctctactaaatacaaaaaaaaattagccg
ggagtgctggcgggtgcctgtagtcccagctactcaggaggctgaggcgggagaatggcg
tgaacccaggaggcagagcttgcagtgagcggagatcgcgccactgcactccagcctggg
caacagagcgagattccgtctaaaaaaaaaaaaaaagaaTGTTGTGATAAAAGGTGATGC
TCACCTCTCCCACACCCTTTTATAGTTTAGGGATTGTATTTCCAAGGTTTCTAGACTGAG
AGCCCTTTTCATCTTTGCTCATTGACACTCTGTACCCATTAATCCTCCTTATTAGCTCCC
CTTCAATGGACACATGGGTAGTCAGGGTGCAGGTCTCAGAACTGTCCTTCAGGTTCCAGG
TGATCAACCAAGTGCCTTGTCTGTAGTGTCAACTCATTGCTGCCCCTTCCTAGTAATCCC
CATAATTTAGCTCTCCATTTCATAGTCTTTCCTTGGGTGTGTTAAAAGTGACCATGGTAC
ACTCAGCACGGATGAAATGAAACAGTGTTTAGAAACGTCAGTCTTCTCTTTTGTAATGCC
CTGTAGTCTCTCTGTATGTTATATGTCACATTTTGTAATTAACAGCTTGCTGGTGAAAAG
GACCCCACGAAGTGTTGGATATAAGCCAGACT
>+::X:134486464-134498684()
AATGACCAGTCAACAGGGGACATAAAAGTAATTGGTGGAGATGATCTCTCAACTTTAACT
GGAAAGGTATGTATCTTGAAAGGGAAGaaaaaaaaGCACTTCATACCGAGTCAATTAGTA
ACAGTGTGCTTTCAATCAATCACTAAGAGATAATTTACATAGTATAACTAAATGGGTTAT
TTAACCCTTGGAAGCAGTCTAGGTTAATTATCGTTCCCTAGGTCATGTAGTAAAAAGACA
GTAGAATCCAACATTAACCTTAAATGTCCATATTGTCAAGTACTGCTGTCTGCCTCTGTG
GGACTCTAATTTGGGATCCTTCAAAAAACATTGATGGGGGAAAAGATAGCCTTTaaaaaa
aaaaaaaaaaCAAACCTATGTGAGTCTATGTGAGGTAGACTCACATAGTTTCCTAAAAGA
TAGCAAAGcagtattatgtagtggctgaaagtgtgagttccggagcctgacaactgattc
aaagcatggcttagtacttcctaactctgaccttgggcaagttacttaacctctctgtgt
cccatatgtgattagggtgaggttgataatagcagccatagagttaagaggattaagtgc
tataatgcaagtagagctcttacaacagtttctggtaaatcactcaataaatTCAGACAT
ACTATTATTTTAAGAAATCTCAAAGAGTTTTCTTGTACCTTAAAATTCTCCTAGTGTGAA
ccattggttttggtatattgtgcttccatgtagtttaatatcaagatgtttttagatttc
ccttttaatttatttgttgacccattggttgttcaggagcatgctgtttaCCTGAAAATA
ATGGAGATATTAAGGTATTTGAATATTTATCTTCTAGTACATTGAAAAACTTTTTGAGAG
TAACCAATAATAAATGATGGAATGCTACTGCtttttttttttGAagctgccagttattgt
ttacttacactatgccaaatataaaggcattaatctcataaaagtttcacaacaatcctg
tgagggagacgatatccccattttacaaatcaggaaattaagacttaataaggttaaaag
acttgcccaaagtcacagaaccagtaagtggtagagcttgaatttgaatacagacctgac
tctaaagctcttttctttcTTTAGATTTTAGTGTTCATTGCTTACTTGAATGAGTATCTA
TAAGAAAACTTTAACATGTAAAACTTCTGTGAAATTATCTTGTCCCATATCAGGGTCATG
TCAAACTAATGTCCTCCTCAGCATCTTTGGAAAACTTCAGAGGAGAAATGAGCTTTGCCC
CTCCTGTTCATTTCATATACCACTGTTAGACCTGTCCTTCCCTTTCAGCATGCTTTGTCC
ATATTTAGAAGCTGTTGAAGCCATTACTTGTCTGGTCAGTTTTTAGTGCTGGAATGGACC
TAGCCTTTTAGGCCTTCTGAGATTTAGTTTGATCTCGTCTTTCCCACCTAATGGCTCTGT
TCTACTACATAGATTTGATCTGAAACAGTTCTCTGTTTCTAAAATAACTTTCTTTTCATG
ATAGTCACAGTAAAGTACATTTATTATGGAAAAATCAATAAGTATAACGAGTGAAAGTTA
TTTCTTGGTGGTAAGATTATGGGattatttgaactttctgtttcattgtattttatttat
ttatttatttttgtgatggagtctcactctgctgcccaggctggagtgcagtagtacgat
cttggctcactgcaacctccccttcccagttcaagtgattctcctgcctcagactcccaa
gtagctgggattacaggcgcacgccaccatgcctggctaatttttttatctttagtagag
acagggtttcaccatgttgaccaggctgatctccaactcctgatctcaggtatccacctg
cctcagcctcccaaagtaccgggattacgggtgtgagccaccctgcctggccTCATTTTG
TCTTTTGGGGGTATTTTTGTGTGCAGATATATATGTATATAAATATTTTTCCCTCTTTTC
CCCAGTTAGTATTTgagcagatgaactttggacccgaatacctgtattcaagtctctaat
accacttcttggctattttcattttatcaaatggcctcttatcctcgtttttctcattta
ttaagtagagatGTAACTACTTGATATAATTCAAAAACTCAATAATGGCATTCTTTTGTT
TTTTAGACTCTAGTGTCTGTACTCGTTGTACCATGCTGGGATTCATTTGAACAATTGCAT
GGCTTTTTTAGTGTATTATTAAATTTGCAGTTTACTTAGAATTTACTGGGACCTCATACA
AATGGGAAAAAAACATAACTGTGTTACTCATTTGCTGTGTGCCTTTGGATTGACCCTATT
TTTTGTATTCATTTTCTCCCCATGTCCTGAGTTCCACTTTGAATAAAAAGTAATTTTTTT
CCTGCCTGTAAAATAGGCTACCAATAGGCTGCAGTTGTCTATAGTAGCTGCTTCACTGAG
GAGAGCTCAGCATGAGAGAAATAGTATGAATTGCTTGCCACAAGTTATGGGCTAGCCTTA
CTTCATTCTGTACTTGGACCTGTTTAGGCTTCTAAGAGATCTTACCTCCAACAATAAACT
GCTTTGAGACATGAAAAGGTGGAAGCTTTACTTGGTTATAACTTTACTTTTAATACCTAG
AAcagtgagtcttcaaacttgtatttgcatgcccaatttataaaaagtttcctgagcatt
tacccctaatatatgcattttaaattatatatgatttatggtaataataatatatatgtt
acaaaatacatacaaaaatatagattaaacaaggtgaggtaaaaaatttaaaagttctaa
tctttcttgcaaaccagtggatcTTTTGTGCCTTACTCTGGTAAACACTGTCTTAGAaga
atatatagaacattaaaatcttaatgctatagttatatgacagagtatgatgagagctac
agataaacaacacatcatgaatcttcttgtggcagtgtttataaccattatgtgaaatgc
tgcctcattcttataactagcataagaACAGATAGGACTTTCTCGATTTTGAGGGGTAAT
TATTAGATGGTATTTTCTGTTAAGGACTCTTCCAGCTATAAAATTCTTAAATGTAGAAAG
CGAAGTGAGGGTTTATGGTGAGAGGAAGCATTGGTATCATGTTTTAGTGTAGTCCAAGAA
TATGGACACATCCAGAAAATGCAGATCAAGTTTAGCCTAATGAGAAAATATATTTTGGAG
TCCATATGGTAAATTAAATTATGTGATTTTTGAGTTATTGTACAAatataattcttagaa
tgttagagtcaggagactataagagaccaactgcttcaagtttcatttaacacatgggaa
actaaggccagagaaatttcaagacttgcccaagattagacctcttgttaagtaatgaaa
gtgttttaaaaacaggtgggtcaaattctgtttttaaaatttccattatgATGAAAATTT
CAGTATTACAGGCTTCCAAATCCCAGCAGATGGGCCACTTGTTTAAAGGAGAGTTTGATA
TAATAAAGCATCTAAAAACAAGAGTTTGGATAATTCCTTAGGGTTGTTATGATGTGATTT
GACTTATAATTGGAAATACCGTTTTATTCATTGTACTGATTTTCATTTCTCTTTTTCTTC
TAGAATGTCTTGATTGTGGAAGTAAGTTCACATTTACTTTTAATATAACATTTATGACTT
TTCTAACTTAGTATGCACCATCCTAAAGGTAAGCCAGGGAGAGAAATTCCTCTGCATCAG
TTTTAATGGTGGGCTTGTGTTCTAAAGGAGTGAGATTGGTTTTTTGTAAAGACTACTTAG
TAATTTGTTTTTACCAATAATGGAATGGTATACTTCCTACCTCTCTTTTTTTAGTTTGAA
GTATTTTCTTTCTAAACATAACTCTCTCTCTCtatttatctatatataatatatacatat
atatcttatattttatgtatatatatatatatCTTGCTTAGATTTTGTCTTATGTAATAT
TTGGTACATAAAAAATAATATTTATAATTTATAGACTATTTTCCATGTGTTATTATGTGC
TAAAGTATTTTGTATCTTAgcaccgagaggctaagcagtttcctagggttaccagctagt
aaACTAAGGGAAAcctttacttcctttagctcagtggttctcaaaatgtggttccctaga
ccaaaagtattaatatcagacaagaacctaccgaatcaaaatatctgtgatgaggcccag
caagctatgctttaacaagtttccgagtgattctgatgcatgctaaggtttaggatccct
tgtttttactcataagtcactttctcattaaggccttccctggccatcctatataaaatc
tcatgttttcacaccgtcaacttcgtattcctcctcaatacttttattttcctgatcact
tatcactaACAGCctctctctctctctctctctctctctATGTATATATATATATATATC
ACTTATCACTGTCTAACAGCCTCTCTTtatatatatataatctatagattatatatatat
gcagcattgtgcaatcattatcacgctcaattttaaaacattttcattgccccacaaaga
aacccaatccccttagccatcactccccatttccccttcccccagcacctagcaaactga
tcatctacctacttgctgtctataagatttgcctattctggacattttgtataaatagaa
tcatacaatatgtggccttttgtatctggcttctctcacttaatgttttcaaggttcatt
catgttgtggagtatatctgcactcatttcctttttattgccaaattgtatggataGAca
ggtgttcctcaactgtgtcctgataaacccatctgaagttgaaaatatcataagttgaaa
atggatttactacTTTgataaatctatcctaaagtcagaaaaatctcatgttgaaccatc
gtaagttggataccatctgAATTacatttttgttatccattcactggttgacagacgtta
ggttgtttccactgtttgCTCCTtatttctcgtacctgaaatgtccttattccctccctt
cttatcccatgtttaagtcatttaagacccagctcaaacgtcacctccacaaaaccttcc
ttgataccccTTTCCTCTTCAATTCACTTGGACCttttgcatttaattttaatttttatt
ttttttaagacagagtctcactctgtcaccaggctggagtgcagtggtatgatctcagct
cactaactactctgcctcccaggttcaagcaattctcatgtctcagcctcccaagtagct
gggactacaggtgtgcgccaccatgcctggctaattgtgtgtgtgtgtgtgtgtatgtat
gtatgtatatatgtgtgtgtgtgtatatatatatatacacacacatatataaatatatat
acatatatatatatacacacatatataaatatatatacatatatatatatacacacacac
acacatatatatatatataGttttttttttttttaagtagagatggggttttgccatgtt
ggccaggctggtctggcctcaagccatcctcccacctcggcctcgcaaagtgctggtatt
ataggcatgagccactgtgcctggccTGCATTTCATTTTaattataaaatattttgaact
cagaaaaaagggtatgctgaatacctacgtacccacaaaagtattaacattttgccatat
ttgcttctgatcttattttttttgagaaattaaagatcataatacaactaaagccccatt
tctttcccttcattcccagaagtatgacaattatccttaaagttgatatatatcattccc
atgcatgttttttatacttCcctagtacaagttagctgtatcctctgctcaggggctcat
caagctgaatcaagggactcatgatcctcttcaaagttccttcaggttgttggcagaatt
tagttccttgtgattgtaggactgagggcccgttttctcactggctgctggccaggggtt
gctcccagatatttaaaggctcatgccctagcccatgacagtctcacaacatggcagctg
acttcttcaaaaccagcaggagaatcttgctctagtctACCacataacctaatcacagga
gcggctatcccgttattttcacagatcctggtcacattcaaggggagggaacccttctgt
gtgtgtacaccaggaggcaggaattttttttttctttttcttttttGTTAAAAAGTCTTA
AAGTCTTTTATCCCTAAaggaggcaggaattttgagagccatcagaattctgcctaccac
agcccagaaatctgcatttttcacaagtctccagccatgatgtttctgatggctcacact
GCTTTATTCCATTTTTAAAGAGTATTTTTATTGAAAAGCATTAGGGTTATGGTTTAAAAA
ATATTTTCCCTAACAAAGATGGGTTTGTTTAGAGTCCTACTTTTGACTAAATAGCTGAGA
TTCACTTTTATGTAAAGTCATTTTATAGCGTTATTAATTTGGGTGCCTTTAAAAATAGTA
TAAAGCATGTTTCTCGAGTGTAGTCTGTTAGCCACCTATATTGGAGAGTTGGGAGGAGAG
AGTCTCTATCTTGAATTTATGGGAAAAATTCTAAAATACTTTTTATAATGAAGGACAACA
TCATAACTCCCTAATAAAATGTGCATGTATATATTCAAATTTGCTGTCATTGATCCTGCA
CCTACAAAATCCAGTCCTGGGGGCTGGCATTCTTACTGCTTGCTGAGGGCCAGATGATAT
AGATTCCAGAATATCTCCATGTAGATTTTGGTGAGAATTACTGTGCTGAAAAGAATGACA
GTATTGCAGTTATACATGGGGGTTTTGGTACTTTATATTGTGACTCTGAATTTAAAGCTA
TGCAATGTCTTCTTTTTTGAAAGGATATAATTGACACTGGCAAAACAATGCAGACTTTGC
TTTCCTTGGTCAGGCAGTATAATCCAAAGATGGTCAAGGTCGCAAGGTATGTATGACATT
TTGACACAGAATATTTTCCTCATTTGAAGGGGGATTAAGTGATTGCTTCTTTTTAAGGAT
AAATGTTTTCAACTGTCATTTTATCTTCGAAAAGTAATGTAATCTCATATAAGACTTAAG
ATATAATCCTTTTAAATAATTTTGTCATGTGTTAATAAAGCTCATAATTACAGTCACTTC
CTTGCCTAATATTAACATTTGGTTTTTCAGCATGCTAATTATATCAGTTTGTCCTGAATA
GCATGGCAGAGGATTTTGGGCCCCCTTGCAAAATTAAGAATAAGGATTCCAAAGCGGGTG
AGGAAGTGATAGGAAGGGGTGGGCCCTGAAGATCTGGACCTCCTGGAATTGAGTGATGAA
TGCTGCATCTTCTTTGTGTCTGTAGTGAAATTTTATAATGCCTGCTTCCTTTTTTATTAA
GTCGGCCTCACCTCCTCACCTTACCTATGCTGTTTTACTTTTGCTTTTATAGTTCTACCT
GTGTTTATTTCTCATTTtcgtttcatctctcaacaactctggggtggcattattattccc
acttttcagataaggttactgaggcatagggaattgtccaaaggtacagagctagtccgc
tatagagatgagatttgaacccagggaacctggctcacagtttatgcttttGCTACCTTA
AGTTTTTAATAGAGTGACATCAAACAAACATTTAAGAATATGTTTTTCTTTTCCTTTTAT
AATTTCATTAAAAACATTAAGTCTCTGATCAGTCTGCAGTTTTTATGTAGGGGTCAGGTA
ATGTTCTAACTTCTGCTTTTTCCTAAGTGATTAACAGGTTTTTATAAGCCCTTTTGAAAA
AATCACGGTATCTGTCGAGCATCTTTGAATCAGAGTAAGCCTTCTAGTGAGTCATATGTC
AGCAGTTTGACTGTATGGGCTTTTCTAATATCCAGTTCAAGTGTTTATCAGTGAGTTTTT
CTTTTAAATAGATTTGGGACAGGTACTATGAGAGTATATAAGTGATACGTTATAGGACAC
TAACTAGTATCCTATGAaatggcaaaaactgcaatcacttttgcaccaaccAAATAGAAA
CTAATCAGTGCACTTGCTTATTTTTCTACATGCTCTTTAGGGTTTTAAATGTCAACCTAC
TGTGGCATAGACTTTAATCCTCTGGGTATTCTTTTGTTGTTCTTTCCTGGTATATGCTGT
GGAATTGAGATAGACTGGTTCGTGAGCGAGAGATTTTGTGTTGCCACAGGTAGGACATGC
TCAAACAATACTTGGGTCATTTCTTGACCCAagtcatctattcaccatagttttgtagca
ccgatcttgcatacatttcatgtatcttctttgaaccccacgtcagtgctgcttatatga
tactcagaaattaaacactaaggaataagattttcaggtaggattgagttttggagggtc
acaaatcttgtaatgtctaatatttccactctccctgctgagaattagttttggcttcct
tggaggtgatatcgcctctgttgagTATAAGTGGCCTActgtgatcacaccactgcactc
cagcctgggtgacagagtgagaccctgtctcagaaaaaaaaaaaaaaaaaaagaaTGCat
ggcctagatgacttctaaggtttttcccaCCCAGTTCCAGTTTTCATGTTCTaggcagag
cagtaaagtgagaaacacatggacttgggagtttagtctcgcatttcactgccacttaat
ctgagcgactattccatatttaatctctctgaatgtatttactcatctttaaaggggaat
gattattaacatctttttctcagggaaactatatgagtcaaggagataatatatttgaaa
atctttttaactgcaaagcgctgtTTCACTGTTGGTTATAATGTGATTGATCTCATTGTA
GTGAGCAGCTGCTTAATTGCGTTTTAGAATGTAGGGAAGATAGTAATATTTTTCACATTA
TATATGTAGCTGGTTCTGGAACTGTAAACATACTCCTTTtttatggagatctgagtcacg
taccataaaattcactcttttaaagttgtacaatccagtggtttttgatatattcagagt
tgtgcatctgctaccactatttcattttggaacccaaagaaaccttgtacccattagcag
tcattctcccttctcccagcccctggcaactactaatctactttctacagaaagtccgta
cagatttgtgtattatggacattccatataaatggactcatgcaatatcctgtcttcttt
cacttagcatagtgttttcaaggttcatctaggttggggcatgtatcagtacttcatccc
ttgttttggctgaataatatttcattgtacaaatatatcacattttgcttatccatctgt
tggtgaacatttgagtttctacctgttggcttttatgaataatgttgatttgaatgtttg
tgtacaagtatgaatacctgttttcaggtctcttgagtatatagttgctaggtcatatag
taactctgtgtttaacattttgaggaattgcccgactatttaacaaggtatatgtactgt
tttacaccagtaacatatgagggttccaatatctccacatccttgacaacacttgttact
gtcctttttattgtagccatcctagtggctatgatgtggtatctcattgtggttttgatt
tgtgtttctctgatgctgatgatgttgaacatgttttcatctgcttattggccatttaca
tatatcttcttAAGAACGGTTACCCATTTACAGTATGGAAAATGCTTCAGATGCAACTCT
AGTCATGCCTTAGAGATGGAGCTTTATTAAACATTCAGATCTCTAGGCATATGAAGTGCT
GAGTTCTCTTGAACTCCTAATACAGATTGCACTGAGTTTAGTGATACCTTTTCTGGAGCA
TTCCTGAGTTCAGGTAGGGAGAAGGGTTTTTGCTGTGATTGGCTTGTTATGTTCTTTCTA
AATGGAAATAGAATTGAAGTGTCTCCTCTCTCCATTTATTGGAAGAGTCATGAGGGACAT
AATTAGATGATCCCTTGGAGTCTCCGGCTTAGGTcagtggttatctacttaggctgcaca
ttggaatcacctgagagttaaaaaaccaggataacctctgcctgtgtctcatctccagca
attctgatgtaattggtcagggctgtggcccgagtaggtgagttctggttttttaaagct
cccaggtgattctgatgtgcaatccaggttgagatcactTTGGGCCCTTTCCAGCTCTTT
AAACATATATATTTATCTAGGAAGGTATGAAAGCATAAGTTTTCTTGAGACTGCCTTTAA
CATCTGTAAAGGCTTTCAAAGCAGCTTCTGTAGttttttttAAATGGCTGAATATTTTTC
AACAGGCAGCATTTGGGTTATAAAATTAGCTTTTGGTAGAGTTGACTTATACCACCTCCA
GCTTTTGTTCCAAAAATAAATACTGGTTCTTTTGGCACACTAGTTGTTTTACCCTAAAGT
TCCTCTTTGTAAGCCAGTTATTAAAAGTTGTGATGCagccagggcgaagtggtacacatc
tgtagtcccagctactcggaaggctgaggggggaggatcgctagagcccaagaagtcaag
gctgcagtgaactgtgattacaccactgcactgcagcctgggccacagagcgagactcat
ctctttaaaaaaaagaatgttgtgaggccgggcgcagtggctcacgcctgtgatcccagc
actttgggaggccgaggtggacggatcacctgaggttgggagttcgagaccagcctgacc
aacatggagaaaccctgtctctactaaaaaaaatacaaaattagccgggcgtggtggcac
atgcctgtagtcccagctactcggcaggctgaggcaggagaatcgcttgaacctgggagg
cagaggttgtggtgagttgggcgagccattgcactccagcctgggcaacaagagcaaaac
tccatctcaaaaaaaagaaaagaaaagaaaagaatgttgtggccaggcgcggtggcttac
gcctgtaatttcagcactttgggagaccgaggtgggcggatcacgaggtcaggagatcaa
gaccatcctggctaacacagtaaaaccccatctctactaaatacaaaaaaaaattagccg
ggagtgctggcgggtgcctgtagtcccagctactcaggaggctgaggcgggagaatggcg
tgaacccaggaggcagagcttgcagtgagcggagatcgcgccactgcactccagcctggg
caacagagcgagattccgtctaaaaaaaaaaaaaaagaaTGTTGTGATAAAAGGTGATGC
TCACCTCTCCCACACCCTTTTATAGTTTAGGGATTGTATTTCCAAGGTTTCTAGACTGAG
AGCCCTTTTCATCTTTGCTCATTGACACTCTGTACCCATTAATCCTCCTTATTAGCTCCC
CTTCAATGGACACATGGGTAGTCAGGGTGCAGGTCTCAGAACTGTCCTTCAGGTTCCAGG
TGATCAACCAAGTGCCTTGTCTGTAGTGTCAACTCATTGCTGCCCCTTCCTAGTAATCCC
CATAATTTAGCTCTCCATTTCATAGTCTTTCCTTGGGTGTGTTAAAAGTGACCATGGTAC
ACTCAGCACGGATGAAATGAAACAGTGTTTAGAAACGTCAGTCTTCTCTTTTGTAATGCC
CTGTAGTCTCTCTGTATGTTATATGTCACATTTTGTAATTAACAGCTTGCTGGTGAAAAG
GACCCCACGAAGTGTTGGATATAAGCCAGACTGTAAGTGAATTACTTTTTTTGTCAATCA
TTTAACCATCTTTAACCTAAAAGAGTTTTATGTGAAATGGCTTATAATTGCTTAGAGAAT
ATTTGTAGAGAGGCACATTTGCCAGTATTAGATTTAAAAGTGATGTTTTCTTTATCTAAA
TGATGAATTATGATTCTTTTTAGTTGTTGGATTTGAAATTCCAGACAAGTTTGTTGTAGG
ATATGCCCTTGACTATAATGAATACTTCAGGGATTTGAAT
>-::X:136879016-136879123()
CTTTCCATTCATGTCTCTGGCTGCATCCTTAGCGTCTGCTGGGCTTTCAAAGGTGACAAA
AGCAAATCCTCTTGATTTGTTGGTTTCACGGTCTTTCATCAAGAGTA
>-::X:1412731-1439144()
CTGGCTTGCAGCTCTCGGCGACCCTGCTGAGTAACTTGTGGACTTTGTCGTCTGGCCAGT
CATGCAGGATCCGGCACAGGACGTACAGCTCAGCGCTGGGGAGGGGGTCCCTGAAAAAGT
CACCTGGTTTAAAGACAAAACGAGATACGTCCGTCAGGTATGGAAGAAGCAGTCCTCCCC
GGACAGATCCTGGGACGGCCACCCGCATCCTAAATCAGGGACAGAGAAGAGAGGGGTGTG
GGCGGGAATGGGTCTTCCTGAAGTACATCCCCGTGGGGACTTGAACAGAGCTCCATGAGG
AGCTGGTTAGTGATGTCACGCCCGTGCGGTTTGACTCGGGCTGAGAAAACgctggggaca
gtggctcacacctgtaatctcagcattttgggagcctgaggtgggcagattgtctgagct
caggagttcgagaccagcctgggcaacacggcgaaaccccatctctactaaaaatgcaaa
ttagctggacaggggtggcgggcgcctgtcatcccagctacgcgggaggctgaggcagga
gaatcgcttgaacctgggaggtggaggttgcagtgagccgagatcgcgccatcgcactcc
agcctgggcgacaAGAAGGCAAGGGAGGAAAAAAGCAGGGAATTCAGGGGCAgcacctgg
gcgaggcaggcagagtcggcgcacatgggcgtgtgccagggagagtcggGGCCGCACTGC
CGGTGAGTGGGCAATGGCAGGGCCTTCTCTGGTGATCCCCTGATTCAGGCGCCCCAGGAG
GGTTGCCTGTTGCGGGGGGCGCATGTAGCTGCACGCCCCTCTGTAATTGCTGAAATAAAA
AGATGGTCTGCTGTAGTGCAGtgaatggtgtccccttaaaagatatattcaggtgctgac
cctcagtcgctgggaatgggaccttatctggaaatagggtctctatggatgtcattgagt
aaagaatttcaaaatgagatcatcctggagtagggtgtcccctaaatccaatgacaggtg
tccttctaagagacagaagaggagacagacacagaggagaaggccacgtggagacggagg
cagagactggagtgatgcggccacaagcccagggacgcctggagcccccaggagctggaa
gaggcgggaaggatcctcccctagagcctctcagaaagaatcaaACACAACTGCAatggg
ttgggtggtgacgtccaaaagatctgtccaagtcctaagccccagaacctgggaatggga
cctcatttggataaagtttctttgcagatgtaattaaggatctggagatgggatcatcct
ggagtagggtgggccctaaatgcaatggcaggtgtccttctaagagacagaagaggagac
acacagaggagaaggccacgtggagatggaggcagagactggagtgatgcggctacaagc
ccagggacacccggagcccccaggagctgggagaggcaggaaggatcctcccctagagcc
tccagagggagcacagccctgagatgccttgatctcagacctccggtctgcaggacaggg
agaggataaatAGCAAGCTGTGAGTTGCATGAGGGGAAAGAAGGGGCGGGAGAGTGTGCG
GTGGGAAGTCTCCAGAGCTGTTTTCCCCCAGCTGCGAGGAGAAGGTGCTCTTTCAGGGCT
CATGATTTTAAACTTTAGCATTTCCGGCCGGGCGGGGtgtaatcccagcactttgggagg
ccaagacgggtggatgacctgaggtgaggagttcgagaccagcctggccaacatggtgaa
accccatctgtactaaaaatacaaaagttagccaggcgtggtggcgggcacttgtcaccc
cagctactcgggaggctgaggtgggaggatcccttgaacccaggaagtggaggttgcagt
gagctaagatcacgccactgcactccagcctgggtgacagagcgagacaccattcaaaca
taaataaaTTTCAGCATTTCTGTCTCTGCAGATCTGGCAAATCAGAAGCACAGCTATCAT
GATGTCCTGCAGGAGGAGCTGTAGGGTGGTTGCGTTTTGTTTTTTTAAAAACGAGAAAAG
CATCCAGGAACCTCTGGGGGAGGGTTGTGGAGGTCCCCAGCACCTGTGCCCACAGGCCTG
GCCGCTGTCGGATGGTGCTGAGTTACAGCACGTCAGCTGtctctttttttatttttttat
tttttttgagatggagttttgctgtgttgcccaggctggagtgcagtggcgcgatctcgg
ctcacggcaagctccgcctcccgggttcaagcgattctcctgcctcagcctcctgaatag
gtgggattataggcacccgccaccatgcctggctaatttctgtaattttagtagagatgg
ggtttcaccatgttgctctggctggtctcaaactcctgacctcaggtgatccacccgcct
cagcctcccagagggctgggattccaggcgtCTCCTGTCAATCCGTCCTGGCCTCAGCAG
CTGCCACCTGGAAGTTCTCCTTCAAGTCTAACCTAAGGCCACACTGTGACGGCTCTCGGG
TCAGTTCCTTCCGTGACCTCGGCACCGTGGATGCCCATGAATGCTGATCTCGGCTGTTCC
CCATCTCCACTCCCCTCACGTCTCGGCTACTTGCACTGATGATAACTTCACACAGTCGTC
CACCTGTTTATTTTTATTTATCATTATTATTATCAttgtctttttttttttgagatggag
tttcgctcttgttgcccaggctggagtgcagtggtgagatctcagctcactgcaacctcc
gcctcccaggttcaagcgattttcctgcctcagcctcctgagtagctgggattacaggcg
cccgccaccacgcccggctaatttttgtatttttagtagagatggggtttcgccatgttg
gccaggctggtctcgaactcctgaccacaggggatccgcccgcctcagcctcccagagtg
ctgggattacaggcgtgagctactgtgcccagccTTGTCCACCTGTTTGGAGATGCCCTC
GTGTCTGTGTGGACCCGCAGAGAGACacgcacaggcagacccacggacgcacagacacag
acacaggcacacacacaTATACCCATCCAGatgcacagaaatgcagacacaaaggcacac
atgcaagcacacgccacaagacatgcacacacGGacacatgcaggacacagatacactga
caggtacacacatggacacacagatacagcaagacaggcacacacacacacacggacaca
gatacagtgacaggcacacgcgcacagagacagacatgcacagatgggcacactcacgca
cggacacacagtgatacaccaacaggcacacacagacgcagacatgcacagatgggcaca
cacacatggacatacagatatagcgacaggcacacacagacgcagacatgcacagcaaca
ggcacacacagacgcagacatgcacagatgggcacagacagacacgcacggacacacaga
tacaccaacagacaggcacgcacacagacgcagacatgcacagctggacacacacacaca
cggacatacagatacagtgacaggcacacacagacgcagacatgcacagatgggcacaca
cacacacggacatacagatacaccaacagacaggcacacgcacataaacatagacatgca
cagatggacacgcagacacacatggacatacagatacagcgacaggcacacacacacgga
tgcagacatgcacagatgggcacacgcacggacacacagagataccccaacaggcacaca
gacgcagacacacagacatacacacatatacccacacagacgcacagaaacacacatacc
ctcacacatatgcaagcacacaccacagagagttgcacacacacaaacgcagatgcagac
acagagacacaTTCTTACGCACgcacacacaaggacataccacacacagtcagtcatgca
cacacagacacatgcacacacagacgtacacacaagcacagcagtgacatgcacacacac
catgcacacagatacagatgggcacacagacatgcacacacagacatgtacacatatatc
cacagacacgcagacacacataccctcagagacatacacaccacagaggtgcacacacac
acacggactcagacacagagacaTTCTGACGTACAGACACGCATGCAAGGACATACcaca
cagagatgtgcacacacagactcagaaacacacagagacacagacacaagcacagCAGAT
GCTCACATATCCACacagacacacaccatgcacatagatgcagacacacagacaagcaca
cccagacacatgcacacagacacacaaccacagcagtcacatatgcacacaaccaccggc
ccacagcatgcacacagatgcagacgtacacacagacacatgcacacagggacacacaac
cacagcagtcacatacacacacacacctaccagcacacagcatacacacaaatgcagaca
cagacgggcacacagacgcacatacacagacatgcacacatatatccacacggatgcaca
caCATCACCTCACAGAAACATATGCAACCACACAccacagagacttgcagacacgtggac
acacagtctcatgcacagacacacacacaaggacatactacacagacgtgcacacacagt
tacatatgcacggaagacacacaccatgcacacagatacagacacagacatgcacacaca
cacacatgcacacagacacacaagcacgacagtcatatgcacacaGACACCCACCGGCTc
acagcatgcacacagatgcagacacacacacacagacatgcacacatatacccacacaga
cacacacacatactctcacagaaacatatgcaaccacacaccagagacgtgcacacacat
gcggatgcagacacacacacacacagacatgctcacgcacagacatgctccatgtcacag
gtatgctccaGGGCATACcacacacatgcacacagagagacacacacacacaAGCACCGT
AGACAGTCCCATTTGCACACACATACCCACCATGGAAACGCCCAGGCAGAAACACAGGTG
CACACACAGCCATGCCCTCTGTCTAGAAAGAGATGCTGCAGTCTGGAAAAGGTTAGCAGG
GTGAACAGGAGGAGGGCTCACCTGCTGCGAAGTGGATCTGCACTGCCTGCGGTCCGGGGG
GTTGGAAGTGGGCGGCCAGCTCGATAATGTCTGGGAGGTCAAACACAGTCACCTGCATAC
GAGGGTACTCACGGGCCAGCTCTCGGGCCAGTGCACCCGTGCAGCCTGCGGGGAAGCAAA
TGCATGCTCTGTGGCTGGGTCGTCTATGGAACTCTGACGACTCTCCAAAGCTCAACTGGG
GCAGAAGTAATGTTCAAGGGCATGGCATTGATTCCCATGCTGGAAGGGAAAGCCAGTGGT
GGGGAGCTCGCTGGTATCCCAGACAAGACTGTACAAGCAGGTGAgtgtgggggcacagac
ctgcagggaaatccttccagcccaggggtggagggctgtactcccttctccttcctgccg
tggggatgtagacacaatggccggtgctacagcagccactctgggccacgtgtagggggc
acagacctacagggaaatcctttctgcccaggggtgggggctgtactcctcccttctcct
tcctgccatggggatgcagacacgatggctggtgctacagcagccactctggaccacaag
gaggaGAGGCATTCAGAGGTTGGGGAAATGTAAGCTGATGGTGTGAGAATCGTCCCAGGC
CCCGATCCCCCAGCAGCCCTTGGGAATGTGTCTACTGCTCCACCCACTGTCCAGGGCTGG
GGTGGGGTGGAGGGTGAGTCAGGATATAATCAGACTTGCTGAGGGGAATCCAGGGGTTCC
AAGGTGCTCTGCCTCAGCTCCGCAGCCAAAAGAGAGGGCCCCGGAGTTTCTAGGGGGGCA
TTTAGGCATCCCCGGGGTCCTCCTGGAACTTGGGAATATCCACCCATGATCTGGGACTCA
GCCTGGCCCGGTTCAGGTCGTTATCAGGTTTGTCAATGGAAAAAGGCAGTTGGTAGGTGT
CCTGAGCAGGGAAGATACCTGTGGCTTAATAAACGAAAGTAAGGAGAGCCCTGGCGGGGG
GGCCACCCACCTCCCACGTCGCAGGCGGAGGAGAAGCGGGACAGATTGAAGGCCGTGGCC
ACCTGGCACGCAGTCAGCTTCGTCATGCCGTGCATGGCCCGCATGAACCTCAGCCGCGTC
TCCGGGCTCTGGTAGTACGCATCCTGGAACACAGCAGGTGCTTAGGGGCACCAGAGAACA
CGGGGCGAGGGCTCGCCCAGCCTCTCCCTGGGGGTCGGGGGGAGAAGTGCAGGGCTCCAG
AGCGTGGGGGCTCAGCCGCGCCTGGGCTGCAGAGCGGGCTTCATGCCACAGCTGTGTGGG
CTACTCTTGTCTGTGTGGGGGCTGGGCTGGCTGGGGACAGAGGACCCCAAAGTGGTGGAC
GATCTCCTTGGAATCACTTGGTCCACACCACAGCCTGAACTCCAAGCGTCTGACTTTCGC
AGTAGGCTTTTCACAATAAAGCTTTTCACCCTGGAGGCTCCGGGTGGCCCACAAACACCT
CACTGGAGAAAACCAGGAGAGAAGCCACAATGTCTCTGCAGGTGCCCCGGCTCAGCCTTC
ACCACAATGGTGCGGTGTGCAGAGGGGGCTCCTCCGAGAATTCTGGTGTGCAGAGGAGAA
GCTCCTCCGAGCTTCTCCAAGTCCCCCCAGTGGCACCTACCCCGGGTCCCAGAGGAGCCC
AGGCTCATCCTGGCTCAGTGCTGTGTCCAGGGTTCGCCTGGACATCCCGTCCCTGCAGGG
CAAGCAAGCCCAGCTGAGGATGCTTCTGAGCCCCGCTCCCAGCAGGACAGCCGGTCTCCA
TCCTGGCTCCCTAAATCTCGCGGGGGCTCCCCGGCCCTCCCCTGCGTGGGTGGCAATCAT
GGGGCTCAGGGATCTGTCCTCTGCGATGCCCACGCTGGCTGCTCACGCCAGCTCAGGGCC
CCTGTCCGTGCCTCTCGGCTTCTCCACCACTGGCTTCTCTCTCTGACTCTTTCTCCCTTg
gtctctgtctgtctgtctctgtctccgtctgtgtgtctctgtcttcctctttctctctct
ctgtttctgtctcctgtctctgtttctttctatctccctctgtctctgtctctatgtctg
tctcctgtttctgtctctatctgcctctatctctgtctctccaagcctccctgtctctgt
ctcccatctccctctatgtgtctgtctgtctccatctttgtttctgtctccctatctcTG
tctccgcctccctctgtctctcaagtctccctgtctctccatctctctccctatctcact
atctgtctcccatctccgtgtctgtctcactctatctctgtctctgtctttctgtctccc
tgtttctgtctccctctatctccctgtctctgtctgcctccatctctgtctgtctctgtc
tccctctatctttctgtctgcctatctctctctctgtgtctccctgtctgtatgtctctc
CCCAACATCTGCAGGAAGCCCCCGGCTCCCTGGGGCTCATCTCTGCATCACACACACACA
CCCTGACTCCGTGCTCACTGCCACAGAAGCTCGGCCAGCGCTGCCAAGGAGGCATGAGGC
CACGGCCAGCCGAGCCCACAGCAGACTCCCCACGCCTGGCTGGCACAGCCCTGCAGACCG
AGACCCACCCATCTGCACAGGCCCCACGGACCCCACCATATCTCACACGTCCACCTCAGG
AAGGTTCTGGGCGGGGAAAGGGGAAGGAGGGGCGAGAGGATGCAGGGAGCGCTTTGCAAA
CAGCGGCCTCAGATAAGCAAGTGTCAGTTCCATTGAAGCAAAGAAGAAACAGGGCATTCA
TTTAAGGCAGCCTGTCCAACTCCTTCCTAtttctatttttcagacagagtcttgttctgt
cacccgggctggagtgcagcagcaccatcacggcttacactgcagccttgacctcccagg
ttcaagtgatcttcccacccacctgggcctcccaaagtagctgcctaatcatacctggct
aatcgttaatttttttttttttttttgagatggagtttcgctctgtcacccaggctggag
ggcagtggcgtgatctcagctcactgcaaccaccacatcccgggttcaagtgattctcct
gcctcagcctcttgagtagctgggactacaggcacgcgccatcatccccagctaattttt
tttttgtatttttagtagagatggggtttcagcacgttggccaggttggtctcgcactcc
tgacctcaggtgatcagcccaccttggcctcccaaactagctgggattacaggctcatgc
caccatgcccagcctaactgttaattttttgtagagatgggggtctcactatgttgccca
ggctggtctcaaactcccgggctcaaatcatcctcccaacttggcctcccaaagtgctgg
gagtgacaggtgtgagcccctgagcatggccTTCAAACCTGTTTCTAGGAGGAAATTCTA
TTTTCATCAGCTGCTGGATAACAGTGGAGGATGTCTAAGTTGCACCTGTTCCAGGGCTGA
GTGACACAAGAGCCACGGCACTAAGTTCTCCAGGCAGAACGAGCCAAGCCTTTGGGATCT
GTCAGACTGGAGACAGACTGGTCAAGGTGCCTACTGATCTGTGTGTCAAAGTGTTTTAGC
AAAATGCACGCTAGACGGAAAGGTGTCCGCGGGGGTGTTATGCTACCTGGAACAGATCTT
CCGCCTTCTTCCCCAACGCCCTGTGGTGCTGGTTTGTTCCCTCTCGGATGGCAAACTCCA
GGTATGTAAAGAGGTTCCATGTGAGGTCATTATTGTGCATGATGAAGCCGTGCAGAGAGT
ATTCGCCATCCGATGCCAGGTAGACGTTCGCTGTCTCTGTGTTACTGTAACCTGGAGAAA
TGGGGACAGTCGTGTGACCTCCTAACGAGAAAACCcaaggaaacctgaccgtaggggatg
tatcattgagatgttaaaataaacatcacccatctgactatagcaaaccgtacactcaag
gaaacctgaccataggggatgcatcattgagatgttaaaataaacatcatccatctgact
atagcaaactgtacactcaGGGTCAGCTGGGCAGGAAAACAGCAGCCACCACGCCCCAGC
TGTCAACTGCTGTAACTGTTACCCACTGAGGCTGATCCTTTCTTCATGATCGtggccacg
ctcaagttcccagttatgcaggcaaacacccatctagatgtggctgtggaggtgtgctgt
agctggcgtttgcatctaccatcagtttgactttaaggagattaaccccccaaaatgtgc
attggcctcatccagctcattgaaaaccccagaagcaaacattgggctttcctggaggag
aaattccacttgaagatggcagcagcagctcctgcctgagcttccagcctcctggcctgc
cctgtggattttggacttgccagcctacacaatcacgtaagtcctcaagataaatctcct
aggttatatcctaggggttctgttaccctggagagccccaaatgatacaGGGAACTTCAT
TCTCCACCCACTTCATGCCCAGGTCAGCTGTCCATAGACCCAGTCCCCAAGCTCCCTTCC
AGGATGCCCCCTCCCACAGAATGGGAGGCTGGAAGGTGGAGAAGTTGTTGGTGGAGACCC
GTATATGGAAACAGATGGCCTCGCACCACTCCGGTCCTCCTATGTAAGAAACAGCCCTGT
GTTCATGTTAATGATGAAATGTTACTGTTTTCCCACCGAGCTGACCCTGAGTGTACGGTT
TGCTATAGTCAGATAGATGACATTTATTTTCATCATGAATAAATGATGAGACCTATGGTG
AAGCAGGAGCAGCCTCTGCAGACGTGGAACTGCTCCTAGGACTCAACTGCACAAAGCGTT
GTCAAAAGGAGTTGGAACAAGCTTGCATGGTGCCGGTGATGAAAAGCCTTTCTCCATATT
CATCATTAttttctttcttttaattttttaattttttttgagatggagtctcactctgtc
ccccaggctggagtgcagtggcacgatctcagctcactgcaagctccgtctcctgggttc
atgccattgtcctccctcagcctcccgagtagctgggactacaggcacccgccaccgtgc
ccggctaattttttgtatttttagtagagacggggtttcaccgtgttagccaggatggtc
ttgatctcctgaactcgtgatctgcctgccttggcctccccaagtgctgggattacaggc
gtgGCCTATTCATCATTATTTTCAATACGGGAGAATGGTCCTGAACTGCTCTGGCTGGGG
AAGATGTTCTGGCTTCTATGTTCCAGCCTCTAAGGATATAGTCACATGTCTCTGTGGTAA
GGGCACAGCCTTTGGAGCCTCAACCAGGGCATGCTTTGTCTCCTAATCACAGAAGCACAG
CCACCTCTGCCCAGGTGTCATCTGTTGTCCTGCCCTTCCCAGGCTACTCAAGGACTTGGT
CATGTGCTCTCTATTCTAGCACCATGCTGAAGAGTTCTGTTCAATTCAGAAAACACATTG
TCATCCATCCATCCATCCacccactcacccacccatccagttatccactcacccacccat
ctagtcatccacccacccaTCTGCTGATCCACCCATTCATCACTCATCTATGCATtcccc
cacccatccaatccaccgatccacccatctacccactcatccatccattcccccacccAG
CTACCCATCCAGCAATCCACTGATACATCTatccatccatcctcccatccatccgtccac
ccacccatccatctattcacccaccctcccaATCatccacccagccatgcacccatccat
ccactcatccatccattcacacgcccacccatccacatgcccactcatccatccatccac
ctacccatccatctattcacccatccactgatggatccactgatccatgcacccatgcat
gcatccatacatccacatccatttatccattcattcccccacccatccaatcactcatcc
atccatctgtccatccatccatccatccacccacccacctacccatccatccacccatcc
actgatggatccactgatccatccacccatgcatgcatccatccatccacatccatttat
ccattcattcccccacccatccaatcactcatccatccatccatccacccacccacccac
ccatctgttcacccaccctccccatcatccACCCAGCCATGCACCCGTCCATCCATTCAT
GCactcatccacatgcccactcatccatccacccatccaaccacccacctacccattcat
ccatccATTCCCCCACCCAGCTACCCAACCACCGATCCACTGATATATCTGTTCATCCAC
CCTCCCATCCATCTGTCCACCCACCCATCCGTCTATTCACCCACACTCCCAATCATCCAC
CCAGCCGTGCACCCatccatccactcatccatccattcacacgcccacccatccacacgc
ccactcatccatctatccacacatctatccactcacccatccatccacacatccatccat
ccatccatctgtccgtccatccatccatccagccacccatccactcacccacttatccat
ccacccatccatccacttacccacccATCTATGCACTCATCCACCGATTCATCGATCCat
ccatccatctacccacctttatccatccagtcatccacccatccatccacacatccttcc
attcacacatccatccatctatccactcacccactcatccatccacccatccatccactt
acccacccatctacccacccttccatttatccatccacctctccatccatccatctatcc
atccacccacccacccatccatccacccatccactgatccaccaatccatccaccttccc
atccatgtatctatccatccattgatcaatccatctgtccatccatccatccatccatcc
ctcctcccatccatctatccacctaccatccatccatccatccatccatccttcctccca
tctatccacctaccatccatccatccatctatccatccatccatTTATATATCAACTCTA
CCCATCATCTATGTATCTGTCATCTCTCTATCGTCAATCTATATCAATGTATCTATGCAT
TTATCATCTATCTATGTATCTGTCTACCCATCCATCTACGTTATTTGTCTATAAAAATAA
ATAAGCaactaaatcaatgtctgtgtacaccgtattgggttctgtttctcaggagaacat
ggactgatacaGCCCCTTTGAGACTAGAGCCCATAAGGAGGTCACGCTTCTCCTATGTGC
TCGCGGCTGCCACTGTTCCCTCTCTGTCATTCACCCTCTGCTTCTCAACCTTTCGGGAAA
AGCAGCATTCCTGAGGGCAGAGGGACAGAAGGTGTGGGCCTCCTTCCTCGCTCTGCCCAG
GCTCCAGGTCACCTTCCCTCAGTGACTTCCACCTGCAAAGATCCTCAGAGCAAAACCCGC
TGGGTCCTGTCACCTTGCTCTGTCTTCTCCAGGAGCCCCATGGCAGCACAGATGTCCAGA
AGCCTCTCCATTCCACACGCAGAGGCGTCCACTTTGCTGGCAATATCCGCAGCCTTCTGG
GGTGCTTCATCTTTTAACAAATCGAACACCTTCAGTTTGCAAGCGGTGAGCAGGCCCTGT
TAAAAGCAAGTGCAGAGAGACTCATTAAGTCCCTTGTCCAGTACTTTCTACTCCCACAGA
CTCAAAAGATGGAGGCCAACGCTGTCGGAAGTATACAACTTGGCCATTGAGCCTTCTTTC
ACAGAGAACGGTGGGGATTTATAGGATCAAGTCCCCAGCTATAAAACAAGGTGTACACAA
GGAAAAAGCACATCAACGAATATCATGCAGAAAAACTAGCCCATGGGAGAAAAATCAACA
TGCTGCCGAtatggactgagttcaaaacccagatgttgaactcctaatccccccagtccc
tcaggatgtgactgtatttgtaggcagggttttaaagaagtgattcaggtaaaatgaggt
catttgggtggaccctaatccaataggactggggtccctataagaaaaggagatgaggac
acagacacacacacagggacgaccctgtgaggacacagggagaagacagcatctccaagc
ccaggagagaggcctcaggaggaaccagccctgcccacacgttgatcttggacctccagc
ctccaggactgtgggagaatcaatgtctgttgtttataaaccacctggtggtgatttaat
aATCACCACTTGGTAAATTAGAGGCACAGACGGAATGTGCTGTAACCACCTTTATTCCTT
ATTCACTGCATGTTCTCTCTCCTGATGATGAATGGCAGGAGGTGTCATCAGCCCGTCTCC
CTGTCTCCCAAAGCCTGCGTCCCTCCTGCACCCGACATCCCCACCTCTGCTTCCCGGAGG
ACGCCCTGTGAGGGACCCCTGGTGTTGGGAGGGCTGCATCCCTTCTAGGCTGCCACCGTG
AGGGGCCCCTGAACAGAACAGCTGAAAGATGGGGCCTCAggccgggcgcgctggctcacg
cctgtaatcccagcactttaggaggccgaggcgggtggatcagctgaggtcaggagttcg
agaccatcctggccaacatagcgaaaccctgtctctactaaaagtacaaaaattagccgg
gcttggtggtgggcgcctgtaatcaggaggctactcctgaggctACTCAGgatctcctct
tgagattcttaattacatctgctaagacccctttttaaaacaaggtcccattcacagatt
ctggggatcaggctatgaacagatctttcaggaggaccacagttAggaggctgaggcagg
agaatcgcttgaacccgggaggcagaggttgcagtgagccgagatcatgccactgcactc
cagcctggatgacagagccagactctgtctcaaaaacaaaaacaaaaacaaaaaaaagag
aaaaagaaaaaagggtctttgcagacgtaagtaagctaggggacttcagatgagttggag
tcagtggattagggagacctcaaaatccaatgacaggtgtccttctaagagacagaagag
acacagacacagaggagaaggccacgtggagacaaaggcagagactggagtgatacggcc
acaagcccagggatgcctggagcccccaggagctgggagaggcaggaaggaccctcccct
ggggcctccagaaggaacTGGATACATCtgtagtggactgaactgtggtcctcctgaaag
atctgtccatatcctgatccccagaatctgtgaatgggaccttgttttaaaaaggggtct
tggcagatgtaattaagaatctcaagaggaaatcatcacgaagaagggtggactccaagt
ccaatgacaggtgtccttctaagagacagaggaggagacacagacacagtggatgaggcc
acgtggaggacgtggcagagactggagtgatgcggccacaagcccagggatgcctggagc
tgtcaggagctgggagaggcaggaaggaccctctcctagaaccttcggagaaagcatggc
cctgagacaacctgacctcagactgccagcctccaggacagtgagaagtaaattcccttt
gatttaagccgagtgtgtaggctcatttgtgaaatgtggcctgaggagacagacacaGGT
ACCTTGGATAGCATAAAGCCCTCAATCAGCTCCAGGAGGCGTGTCGGGAACGGAGGCAGG
GTCTCCCGAGTCCTGTGACACTCAGCCTCTGCCGTGGCCTGTCCCGCCTCTCCCGCCTCG
GCCTTCTCATCGCGGCTGCCCGCGTCCCTCTGAGTGGGCTCCGAGCCGCCCCCCTCCACG
TCACTGAGGTCTTCGAAGGTGTCCGCGGCCGGGATGGAGTCGTGCTTGACACTCCGCCGC
AGGTCCTCCGGACGGGGCGGGTAGTAGAGCTTCACCAGCTGCTTGCAGAAGTGGTTCAGC
GGGAATCCCACCACGTTCAGAAAGTCCCCGTGTACGGACTCCACCAGCATGCCGCCCAGG
GCCTGGATCCCGTAGCCGCCAGCTTTGTCCCTGGGTGGGCAGGGGAAGGTAAGAGGTGAC
AAGGAGGAGAAAAGTTCCTGGGTCTGAACATTTCACGGCtgggaggcggaggtgggtgga
tcacgaggtcgggagatcgaggccatcctggctaacacagtgaaaccctgtctctactaa
aaaaaatacaaaaaattagccaggcgtgggggcaggcgcctTTGGCATCTCaaaaaaaaa
aaaaaaaagaaaaaCAATTTCACAGCAAggctgggcgcaatggctcacggctgtaatccc
agcactttgggaggccgagacgggtggattacttgaggtcagaagttcaagaccagcctg
gccaacacggtgaaaccccatctctactaaaaatacaaaaattagccgggtgtggtgtgg
tggcacacgcctgtaatcccagctacccaggaggctgagacaggagaatcacttgaaccc
aggaggaggaggttgcagtgagccgagatcgtgccactgcactccagcctgggcggcaga
ggaagactccgtctcaaataaataaataaataaataaaatTTCATgtgttaaatgggatg
ttttgacatatgtatacatgcgtcatcattaaatcaagccaattatcccattcagcatct
catctacgaattgtgtgtgtgtgtgtggggagaagacttcagatctagtgtgctggcaat
ttaccagtaagacactgttcctataaaccacagtcacaggctgtaaagagccttgaactt
cttcctcctgtctcacttttttattttttatttttattttttaaagacagagtctcgctc
tgtcgcccaggctggagtgcagtggcgcgatctcggctccctgcaacctccgcctcctgg
gttcaagcgattctcctgcctcagcctcccgggtagctgggatgacaggcacctgccaac
acacccggctaatttttgtatttagtagagacggggtttcaccatgttggccacgatggt
ctcgaactcctgacctcaggtgatgcgcctgcctcggccccccaaagtgctgggattaca
ggtgtgaaccaccacgtctggccCTCTTTTCtctttcttattttatctattttttttttt
caagacagggtctcactcggttgctcaggctgaagtgcagtggtacattcttggttctct
gctccctcaaaattctgggctcaaatgatgctgtaatctcagcctcccacgtagcaggga
cacactcagctagttttatcattttttataaagatggggtttcactctgttgcccaggct
ggtctcgaactcctgggatgaagtgatcctcccgtcttggcttGAGCTACTGTGCCCGGC
CTGTCTTTCTTTAAATGTATGTAAACATTAAAGTATGTATGAAAGTGCAGGTGTTGggct
gggcgcggtggctcccagcacttcgggaggctgaggcaggcagatcacctgaggtcagga
gttcgagaccagcctggccaacatggcaaaaccccttctctactaaaaataaaaaattcg
ccaggcgtggcggtgggtgcctgtagtcccagctacttgggaagctgaggcaggagaatc
gtttgaaactggaaggtggaggttgcagtgagccaagatcgcgccactgcactccagcct
gggtgacggaggaagactccgtctcaaaaaaaaTTTCATgtgttaaatgggatgttttga
tatatgtatacatgtgacatcattaaatcaagccaattatcccatcgagcacctcatgta
cctattctgtgtgtgtggggagaagacttcagatgtagtgtgctggcaattttccagtaa
gacactgttcctgtaaaccacagtcactaggctgtaaagagccttgaacttctcccgtct
cacttaattttttttttttaaaagacggagtctcgctctgttgcccaggctggagtgcag
tggcgcgatctcggctcactgcaacctccacctgctgggttcaagcgattctcctgtctc
agcctcctgggtagctgggattacaggcacctgccaccacaccgggctaatttttgtatt
tttagtagagattgggatttgccatatccaggctggtcttgaacttctgacctcaggtga
tccgcctgcctcggcctcccaaagtattgggatgacaggcgtgagccaccatgcctggcc
ctgatttaaatcttgtatcctttgaccaagtgcaactgttttatattccatataagtgag
atcctgtggtatgtgtcttcttctgccgggcttatttcaattgatgtaaaatcctctagg
ttaatATACATATATATTACGCAGACTCCATCTCTACAAAAACTAACAATAAAATCggcc
gcgtgtgttggtgcgtgtcctgtggtcccacctactcaggaggctttggtggaaggatcg
cctgagcccaggagttcaagaccagcctgggcaacatagtgagaccccattgctacaaaa
aatagaaaaaattagccaggcgtggtggtatgcgtctgcagacccagccactagtggggc
tgaggtgagaggatcattttgactcaagaggctgacgctgcagtgagctatgactgtacc
actgcactccagcctgggtgacagagtgagaccgtgtctcaaaaaaataaataaaattat
ttatataaatatataaaataaacatatattttatacaaatgtatttatatacatatattt
atatatttatatacttttataatataaaaatatattttatataattatatatttatataa
cacataatacattatatattatatataactaatatgtattacatatatttaattaatata
taatttacatataatcacactttatattattatgtaatatgtattaatatgcagttacat
atattaatcatatttaatacatattacatattatccatatattcatatatttctatatta
tataaatatataattatattttataatatataatcattttataattatatatataattat
atataatttatatttatataattgtttataattatatataattatatatcatttataatt
aattatatataattataaattatatttatatataattataaatatatgtaattatatatt
tatatataaataaaattaaatatataaaatatataaaattatatattttatatataatta
taaataattataaatataaattatataatttatatataattataatcgattataactacc
tattatataatctattttaacagttatataacctatcatataatctattataacagtata
tattataatagatggtatatattacattaatattaatcactacttattaaaattaatcat
taaaaatcattaaatttcaatcaaaagtgttaatatataatctatattataatatctata
tgtaatatagtatacatattacagtataatctattatagtatataatacaatatattata
aatatatattatataatttgtataatgtagattatatataattaatagaatatataatgt
ggaatacataaattatatataattgtaaatatatatcatgttacattatataatgtataa
ttatgtagacattatatgacatatgatgtagataaatataatacatataaacgcaaatgg
tgggtgatgaagtgaagctgattggtgcacgcatacttcccgtgctcaccaatctgtgga
cgggacgacaggtagaatcacctcttagggtgactttggatcacagagtttattcgtgtt
aattgcagccagcgtcctgggcacagacctctggggtctcctcctcccaccacgtgaact
cctctacccctgcccagcgcctccccagtccccaccgcagcccagcgttggctcccaccc
tgcccctctctgtcctgggagtttgcctctttgagcctccatgggtcagtgtggtcgtga
agggtttgtgcttctgagccgggcGGCTCTCCCTGTGCCACACGGCCCCCGGAGCGGGGC
CTCCTTCTTTCCCAAAGGCTGGGTGGGACACCCCACGTGTGAGGGTGGCCAGGCTTCCAC
ACGTGtcccccgtccccccaccgcccccGAGACTCACATGGGCTCCCCGCTGTGGACGTA
TTCCCAGAGCAGCTCCTCGGACAGCTCCGAGAACTTCACCTTCGTTTCCTCGTAGAATTC
CGAGACCCTGGTGTCCAGCTGATGGTCTGCAAGGACACAGCCGTGGGGGTGAGCGTGGAC
GCCAGCTTGTCACCTCCGTGCCCTGACAGCTGCGTGGCTGTGCTGTGGAGGTGTGTACTC
GAGCGCAGCGCACAGTTCAGATATGGATGCTTCATGGGAGAATAAGGTTCATTTCGGACA
AGAAAAGGGAGAAAGGggccgggcgcggtggctcacgcctgtcatcccagcaccttggga
ggccgaggcgggtggatcacgaggtcaggagttcgagaccatcctggctaacacggtgaa
accccgtctctactaaaaatacaaaaaattagccaggcctggtagtaggtgcctgtagtc
ccagctactcgggaggctgaggcaggagaatcgcttgaacccgggaggtgcaggttgcag
tgagccgagatcgcgcccctgcattccagcctgggccacagagcgagactccgtctctaa
aaaaaacaaaagaaacagcagtttgggcggccgaggcggatggatcaccagaggccaggg
gttcgagaccagcctggccaacatggcgaaaccccgtctctactaaaaatacaaaaatta
gccgggcgtggtggcatgcacctgtcatcccagctactcgggaggctgaggcaggagaat
cgcttgaacccgggaggcggaggttgcagtgagccaagatcacgccactgtactgcagcc
tgggcgacagagcgagactctgtctcaaataaataaataataaaagaaaCAGatgtttgg
tctgtgcctcagggtccggacacagagcccctgaatcccggggaatctgttgagtgacag
gagcgaaagcaggcgttttgctatgtggtgacaagcccctttcatccgcaggggacctta
tgttaatgaggggccttttggaaagggcaggctttggttgtcatgggaacagggggaggg
ggctggagatggagtttgctccccagtggcggatgatgtcgttaatcctggccttttaag
agacccagaagggaccgcgcgcggtggctcacgcctgtcatcccagcactttgggaggcc
gaggcgggcggatcacaaggtcaggagatcgagaccctcctggctaccacggtgaaaccc
cgtctctactaaaaaaaaaaaaaaaaaaaaaatagaaaaaattagccgggcgtggtggcg
ggcccgtcgtcccagctactcgggaggctgaggcaggagaagggcgtgaacccgggaggc
ggagcttgcagtgagccgagatggcgcaagtgcactctagcctgggcgataaagcgagac
tctgtcacaaaaaagaaaaaaaaaagagacccagaaggacagggttcagggagcttctgg
tgggtgaacacatcagggtgttggcagagctgtgccacggcgggcatggaggctccatac
atcctgcacccagcaccctgcgctgtgcctggcttctgtctggcacttcctgacctgctc
cttcataacaaaaccccaagctgggaaggaaagtgctgtcccgagttctgtgagcccctc
gagcaaatgacccaacctgagcaggtgcttgcaggagccagcagtgagcggcaggtgggt
gagaaaactacaggtgtgaccagggatatggggctgggattgtgcgtggaggtcccatgg
gacccggcccttcacctgtgggatctgcgctaactccgacggctactgtcagaactgact
gaattctacgatgcctcctggtgtccgccaacaagctgggaatgggttggtgcaggaaga
acccagcaatatggtgatacaactgCCTGGGCCGGGCACCGTGGTGCACACCTGCAGTCC
CAGCAATATGGTGAacacctgcagtcccagcactttgggaggctgagatgggaggatttc
ttcagcccaggagttcgagaccagtctgggcaacatagcaagaccgcacctctataaaaa
atacaaaaatgagccaggtgtggtggcgtgtgcctgtagtttctgtgactgtaggggctg
aggcgggaggatcgctggagctcaggaggtcgaggctgcagtgagctatgatcacaccac
tgcactccagcctgggtgacagagggagaccctgtctcaaaaaaaaaaaaaagaaagaaa
gaaagagaAAggccgggtgcagtagctcacacctgtaatcccagcactttgggaggctga
ggcgggtggatcacctgaggtcaggagttcgagaccagcctggccaacatggtgaaaccc
cgtctctactaaaaatacaaaaattagccgggcatggtggtgggcacctgtaatcccagc
tactgaggcagaaggatcacttgaacttgggaggcggaggttgcagtgagctgagatcgt
gccactgccctccagcctgggtaagagagcgagactccatctcaaaaaaaaaaaaaaaag
aaagaaaaagaaaaagataaaaCCACACGTTTTCCTTTGTCCTGCAGACTTCCAAATCGG
CGGACAACTTTCCCAAGCAGGACATAGGCACAAACCCCTCCACAGGTGGGGGTGAGCAAC
CGTCCTCCTCCCTCAAGCCAAGGGTCCCGAGAATGTCCCGGGTCCTTGTCTCGGCCTCTG
GGGCTACCCCGAAACCTGGGCCGCGGTTACCTTTGCTGGAGCAGTGGACGATCGCGACAC
CTGTGAACACGCTGTGTTCTCTCCCACTCAACCTGTAAGACAACAACGGGTGACCACGTG
ACCATGCTGTGACCCGTGGGAGCTACAAAGCGAGTTTCTCAAAACCAGGGGAGGCAGCGA
GGCGTCCTTAATCCTGGATCCGTCCCCAGCATCTTCTCCCCGATCGTCCCGCTGTGGGGT
CTCCAGGGAAACCTTTACGGAGAGGCCGAGGGAAGGGGTCACAAATCCCACCAGCAGTGG
CCCTGACGGGAGGCGCCAGGCCAGGCAGCTCTCAGCTGGGCCTATGGCGGGCAGGGGGTG
CATCTCTTCCACGTCCTGGGATGGGGATGACGTCCCAGGCTACGGGCTCAGGTCCAGGAT
GCCCAGTGGGAAGGACAGGACACTGCCAACTTCTCATGACCCCAACAGTCTGCAGTGGGC
ATGAGACATTCTGGGATCAGTGCTGCAGAATCCTAGACAAGGATGAGCATGGAGGGATAG
TGCCTGCCTCCCTgcatagctcagacagcacagctcagacagcacagctcagacggcaga
gctGACAGAGATCCACCCTGCTCCCCAGGACACCCGGCCAGATACCACAGCTACTCTGTG
GCTCAGAACCCGAGAGGGCTCAGAGGCCAACATGGTGCTTACCGGGACAGCATCCTGTAG
GCGTCCTGCTTGTCCACCGGCTTCTCCAGAATCAGCCCCCCGACTGTCTGTGAGAGGAAG
GGACAGAGGGAGTTGGTTCCCACCGGCTGGGTCAGGCCTGTGCAAGTCCCACGGTCCCAT
TCGCAGAAGTCACTTGTTTTATGGAAATGAAGCTGACACGTCCTGAGAGTCGCCATTTCA
AACAACTAACCAGAGTTGCCatgttgtaccaccactacctgcctggttccaggatgttct
cttcactccagaaggagaccctgtccccacgcagctgtccctccccagtgcgcctcccca
gatcctggtaaccgcccatcctctttctttcaccgtgcgtttgcctgttgcggacgtggt
gtagtcatggaatcctgcaacgtgtggtcctccggggctggtttctgtcactgaccgtga
tgtcctcaacattcatccatgttgcagcctgtttcaCAGCCTCGttcctttccttttctt
gagatggagtctcactctgtcgcccaggctggagtgcagtggcacggtcttggctcactg
caacctccgcctccggggttcaagtgattctcctgcctcagcctcccgagttgctgggaa
tacaggtgcacaccaccatgcctggctaatttttgttattttttatttatttattttttg
agacagagtctcgctctatcacccaggctggagtgcagtggcgcgatctcggctcactgc
aagctccgcctcccgggttcacgccattctcctgcctcagcctcccgagtagctgggact
acaggcgcccgccaccacacccggctaattttttgtatttttagtagagacggggtttca
ccatgttggccaggatggtctcgatctcctgaccttgtgatccacccgcctcggcctccc
aaagtgctgggatgacaggggtgagccaccgcacccggccAGcctcattcctgttcatgg
ctgcataatattccactgtgtgtggatggaccatgttgtaatttcccatttacccactga
cagacacttgagctgtttctgccttttagctgttgtgaatagtgctgctgtgaacattca
tgtagaaggttttggtggaacacctgttttgaatccttttgggtacatacaagagtagat
gtattagtctgactgggccaccatagcaaagtcctacaacccaggtggcttaaactacag
acattgattctcccatcgtcgtggagactggaagggcgagatccaggtgtgggcagggct
ggttcctcctgaagcctctctcctgggcttggagatgccatcttctccctgtgtcctcac
agactcgtccctctgtatctgtgtcctcatctcctcttcttatgagatgctttagtccat
ctcaggctgctgtcacagaataccacagactgggtggcttataaacaacaggcagtgatt
ctcccacagccctggaggctggaggtctgagatccaggtgtgggcagggctggttcctcc
tgaggcctctctcctaggcttgtagacgccgtcttctccctgtgtcctcacagggtcatc
cctctgtgtgtgtctgtgtccttatctgctcttcttatgaggtgtcttagtccatttcag
gctgctaaaacaatactatagactgggtggcttataaacagcagacattgattcttccat
aatcctggagtctggaagtctgagatccaggtgtgggcagggctggttcctcctgaggcc
tctctcctgggcttggagacgccgtcttccccctgtgtcctcacagggtcgtccctctgt
gtgtgtctgtgtcctcatctcctcttcttatgagatgtcttagtccatttcaggctgcta
tcacagaataccatagactgggtggcttatgaacaaaagacatGggccgggcgtggtggc
tcacgcctgtaatcctagcactttgggatgccgaggcgggtggatcacaaggtcaggaga
tcgagaccatcctggccaacatggtgaaaccccgtctctactaaaaatacaaaaaattag
ccacacgtggtcgcgcgcacctgtagtccccgctactcgggaggctgaggcaggagaatc
attgaaacccgggaggcggaggttgcaatgagctgagatcatgccactacagtccagcct
ggcgacagagtgagactccatctcaaaaaaaaaaaaaaggagaaaTgggtctttgcctag
gtaattaagatgcggttggacagaattaggatgcgcattttatgagtggtgttgttaaaa
gaaggggaaaatttcagccgggcgcggtggctcacgcctgtcatcccagcactgtgggag
gctaaggtgggcagatcacttgaggtcgggagtttgagaccagcctggccaacatggtga
aaccccgtctctactaaaaatacaaaaatcagccgggcgtggtggcgggtgcctgtgatc
ccagctactcaggaggcaggagaatcgcttgaacccgggaggcggaggtcccggtgagcc
gagatcacgccactgtaatccagcctgggcaacacagtgagactctctctcaaaaaaaaa
aaagaagagggaaatttggccacagacacccagaggggagaaggccacatggagatggag
gcacagataggaaccacagggccatgagccaaaggagacaatgggttgccaacagcctct
aggagctggagaaagaccaagaccaacttctcctcagtacctctggaaggaagaaaccct
acagacaccgtgatttgtggttgctggcctctagaactgcgTACCTTCCTGTGCCttttg
agacggagtctcgctcttgtcacccaggctggagtgcagtggcgcgatctcggctcactg
caaccccgcctcctgggttcgagcgattcccctgcctcagcctcccgagtagctgcgatt
acaggcgGAGTCTGTATTCTGTATCATTGATGATATAGAATTAATGTAGCTTATCTGTTA
CTATGTGTTATAATATTCTCTTGCAATTGATATCATATAGTATCACTTATGATACTATCA
ATTAgccaccacgtctggctaatttttgtatttttagtagagatggggttttaccgtgtt
ggtcgggctgatctcgaacccatgacctaaggtgatccgcccacctcggcctcccaaaat
gctgggatgacaggggtgagccacggcgcctggccCCTTCCCGTGCCCTTAGGCCCCTCA
TCTGCTGGTAGTTTGTGATGGGAGTTTCTGGAAGCGAGTCCACTGCTGTCTTAAGGGGAA
TGTACAACATCCACAAGAGGCAGAATCACCAAGCACAGGAAAACCACATCGGACATTAGA
AACGAGGCACCCTGGCCGCACTCACCACGATCGTGTCCGCTCCAATGACCACGTCGGGGG
CCCGCAGGTCTTT
>-::X:1421657-1439144()
CTGGAACAGATCTTCCGCCTTCTTCCCCAACGCCCTGTGGTGCTGGTTTGTTCCCTCTCG
GATGGCAAACTCCAGGTATGTAAAGAGGTTCCATGTGAGGTCATTATTGTGCATGATGAA
GCCGTGCAGAGAGTATTCGCCATCCGATGCCAGGTAGACGTTCGCTGTCTCTGTGTTACT
GTAACCTGGAGAAATGGGGACAGTCGTGTGACCTCCTAACGAGAAAACCcaaggaaacct
gaccgtaggggatgtatcattgagatgttaaaataaacatcacccatctgactatagcaa
accgtacactcaaggaaacctgaccataggggatgcatcattgagatgttaaaataaaca
tcatccatctgactatagcaaactgtacactcaGGGTCAGCTGGGCAGGAAAACAGCAGC
CACCACGCCCCAGCTGTCAACTGCTGTAACTGTTACCCACTGAGGCTGATCCTTTCTTCA
TGATCGtggccacgctcaagttcccagttatgcaggcaaacacccatctagatgtggctg
tggaggtgtgctgtagctggcgtttgcatctaccatcagtttgactttaaggagattaac
cccccaaaatgtgcattggcctcatccagctcattgaaaaccccagaagcaaacattggg
ctttcctggaggagaaattccacttgaagatggcagcagcagctcctgcctgagcttcca
gcctcctggcctgccctgtggattttggacttgccagcctacacaatcacgtaagtcctc
aagataaatctcctaggttatatcctaggggttctgttaccctggagagccccaaatgat
acaGGGAACTTCATTCTCCACCCACTTCATGCCCAGGTCAGCTGTCCATAGACCCAGTCC
CCAAGCTCCCTTCCAGGATGCCCCCTCCCACAGAATGGGAGGCTGGAAGGTGGAGAAGTT
GTTGGTGGAGACCCGTATATGGAAACAGATGGCCTCGCACCACTCCGGTCCTCCTATGTA
AGAAACAGCCCTGTGTTCATGTTAATGATGAAATGTTACTGTTTTCCCACCGAGCTGACC
CTGAGTGTACGGTTTGCTATAGTCAGATAGATGACATTTATTTTCATCATGAATAAATGA
TGAGACCTATGGTGAAGCAGGAGCAGCCTCTGCAGACGTGGAACTGCTCCTAGGACTCAA
CTGCACAAAGCGTTGTCAAAAGGAGTTGGAACAAGCTTGCATGGTGCCGGTGATGAAAAG
CCTTTCTCCATATTCATCATTAttttctttcttttaattttttaattttttttgagatgg
agtctcactctgtcccccaggctggagtgcagtggcacgatctcagctcactgcaagctc
cgtctcctgggttcatgccattgtcctccctcagcctcccgagtagctgggactacaggc
acccgccaccgtgcccggctaattttttgtatttttagtagagacggggtttcaccgtgt
tagccaggatggtcttgatctcctgaactcgtgatctgcctgccttggcctccccaagtg
ctgggattacaggcgtgGCCTATTCATCATTATTTTCAATACGGGAGAATGGTCCTGAAC
TGCTCTGGCTGGGGAAGATGTTCTGGCTTCTATGTTCCAGCCTCTAAGGATATAGTCACA
TGTCTCTGTGGTAAGGGCACAGCCTTTGGAGCCTCAACCAGGGCATGCTTTGTCTCCTAA
TCACAGAAGCACAGCCACCTCTGCCCAGGTGTCATCTGTTGTCCTGCCCTTCCCAGGCTA
CTCAAGGACTTGGTCATGTGCTCTCTATTCTAGCACCATGCTGAAGAGTTCTGTTCAATT
CAGAAAACACATTGTCATCCATCCATCCATCCacccactcacccacccatccagttatcc
actcacccacccatctagtcatccacccacccaTCTGCTGATCCACCCATTCATCACTCA
TCTATGCATtcccccacccatccaatccaccgatccacccatctacccactcatccatcc
attcccccacccAGCTACCCATCCAGCAATCCACTGATACATCTatccatccatcctccc
atccatccgtccacccacccatccatctattcacccaccctcccaATCatccacccagcc
atgcacccatccatccactcatccatccattcacacgcccacccatccacatgcccactc
atccatccatccacctacccatccatctattcacccatccactgatggatccactgatcc
atgcacccatgcatgcatccatacatccacatccatttatccattcattcccccacccat
ccaatcactcatccatccatctgtccatccatccatccatccacccacccacctacccat
ccatccacccatccactgatggatccactgatccatccacccatgcatgcatccatccat
ccacatccatttatccattcattcccccacccatccaatcactcatccatccatccatcc
acccacccacccacccatctgttcacccaccctccccatcatccACCCAGCCATGCACCC
GTCCATCCATTCATGCactcatccacatgcccactcatccatccacccatccaaccaccc
acctacccattcatccatccATTCCCCCACCCAGCTACCCAACCACCGATCCACTGATAT
ATCTGTTCATCCACCCTCCCATCCATCTGTCCACCCACCCATCCGTCTATTCACCCACAC
TCCCAATCATCCACCCAGCCGTGCACCCatccatccactcatccatccattcacacgccc
acccatccacacgcccactcatccatctatccacacatctatccactcacccatccatcc
acacatccatccatccatccatctgtccgtccatccatccatccagccacccatccactc
acccacttatccatccacccatccatccacttacccacccATCTATGCACTCATCCACCG
ATTCATCGATCCatccatccatctacccacctttatccatccagtcatccacccatccat
ccacacatccttccattcacacatccatccatctatccactcacccactcatccatccac
ccatccatccacttacccacccatctacccacccttccatttatccatccacctctccat
ccatccatctatccatccacccacccacccatccatccacccatccactgatccaccaat
ccatccaccttcccatccatgtatctatccatccattgatcaatccatctgtccatccat
ccatccatccatccctcctcccatccatctatccacctaccatccatccatccatccatc
catccttcctcccatctatccacctaccatccatccatccatctatccatccatccatTT
ATATATCAACTCTACCCATCATCTATGTATCTGTCATCTCTCTATCGTCAATCTATATCA
ATGTATCTATGCATTTATCATCTATCTATGTATCTGTCTACCCATCCATCTACGTTATTT
GTCTATAAAAATAAATAAGCaactaaatcaatgtctgtgtacaccgtattgggttctgtt
tctcaggagaacatggactgatacaGCCCCTTTGAGACTAGAGCCCATAAGGAGGTCACG
CTTCTCCTATGTGCTCGCGGCTGCCACTGTTCCCTCTCTGTCATTCACCCTCTGCTTCTC
AACCTTTCGGGAAAAGCAGCATTCCTGAGGGCAGAGGGACAGAAGGTGTGGGCCTCCTTC
CTCGCTCTGCCCAGGCTCCAGGTCACCTTCCCTCAGTGACTTCCACCTGCAAAGATCCTC
AGAGCAAAACCCGCTGGGTCCTGTCACCTTGCTCTGTCTTCTCCAGGAGCCCCATGGCAG
CACAGATGTCCAGAAGCCTCTCCATTCCACACGCAGAGGCGTCCACTTTGCTGGCAATAT
CCGCAGCCTTCTGGGGTGCTTCATCTTTTAACAAATCGAACACCTTCAGTTTGCAAGCGG
TGAGCAGGCCCTGTTAAAAGCAAGTGCAGAGAGACTCATTAAGTCCCTTGTCCAGTACTT
TCTACTCCCACAGACTCAAAAGATGGAGGCCAACGCTGTCGGAAGTATACAACTTGGCCA
TTGAGCCTTCTTTCACAGAGAACGGTGGGGATTTATAGGATCAAGTCCCCAGCTATAAAA
CAAGGTGTACACAAGGAAAAAGCACATCAACGAATATCATGCAGAAAAACTAGCCCATGG
GAGAAAAATCAACATGCTGCCGAtatggactgagttcaaaacccagatgttgaactccta
atccccccagtccctcaggatgtgactgtatttgtaggcagggttttaaagaagtgattc
aggtaaaatgaggtcatttgggtggaccctaatccaataggactggggtccctataagaa
aaggagatgaggacacagacacacacacagggacgaccctgtgaggacacagggagaaga
cagcatctccaagcccaggagagaggcctcaggaggaaccagccctgcccacacgttgat
cttggacctccagcctccaggactgtgggagaatcaatgtctgttgtttataaaccacct
ggtggtgatttaataATCACCACTTGGTAAATTAGAGGCACAGACGGAATGTGCTGTAAC
CACCTTTATTCCTTATTCACTGCATGTTCTCTCTCCTGATGATGAATGGCAGGAGGTGTC
ATCAGCCCGTCTCCCTGTCTCCCAAAGCCTGCGTCCCTCCTGCACCCGACATCCCCACCT
CTGCTTCCCGGAGGACGCCCTGTGAGGGACCCCTGGTGTTGGGAGGGCTGCATCCCTTCT
AGGCTGCCACCGTGAGGGGCCCCTGAACAGAACAGCTGAAAGATGGGGCCTCAggccggg
cgcgctggctcacgcctgtaatcccagcactttaggaggccgaggcgggtggatcagctg
aggtcaggagttcgagaccatcctggccaacatagcgaaaccctgtctctactaaaagta
caaaaattagccgggcttggtggtgggcgcctgtaatcaggaggctactcctgaggctAC
TCAGgatctcctcttgagattcttaattacatctgctaagacccctttttaaaacaaggt
cccattcacagattctggggatcaggctatgaacagatctttcaggaggaccacagttAg
gaggctgaggcaggagaatcgcttgaacccgggaggcagaggttgcagtgagccgagatc
atgccactgcactccagcctggatgacagagccagactctgtctcaaaaacaaaaacaaa
aacaaaaaaaagagaaaaagaaaaaagggtctttgcagacgtaagtaagctaggggactt
cagatgagttggagtcagtggattagggagacctcaaaatccaatgacaggtgtccttct
aagagacagaagagacacagacacagaggagaaggccacgtggagacaaaggcagagact
ggagtgatacggccacaagcccagggatgcctggagcccccaggagctgggagaggcagg
aaggaccctcccctggggcctccagaaggaacTGGATACATCtgtagtggactgaactgt
ggtcctcctgaaagatctgtccatatcctgatccccagaatctgtgaatgggaccttgtt
ttaaaaaggggtcttggcagatgtaattaagaatctcaagaggaaatcatcacgaagaag
ggtggactccaagtccaatgacaggtgtccttctaagagacagaggaggagacacagaca
cagtggatgaggccacgtggaggacgtggcagagactggagtgatgcggccacaagccca
gggatgcctggagctgtcaggagctgggagaggcaggaaggaccctctcctagaaccttc
ggagaaagcatggccctgagacaacctgacctcagactgccagcctccaggacagtgaga
agtaaattccctttgatttaagccgagtgtgtaggctcatttgtgaaatgtggcctgagg
agacagacacaGGTACCTTGGATAGCATAAAGCCCTCAATCAGCTCCAGGAGGCGTGTCG
GGAACGGAGGCAGGGTCTCCCGAGTCCTGTGACACTCAGCCTCTGCCGTGGCCTGTCCCG
CCTCTCCCGCCTCGGCCTTCTCATCGCGGCTGCCCGCGTCCCTCTGAGTGGGCTCCGAGC
CGCCCCCCTCCACGTCACTGAGGTCTTCGAAGGTGTCCGCGGCCGGGATGGAGTCGTGCT
TGACACTCCGCCGCAGGTCCTCCGGACGGGGCGGGTAGTAGAGCTTCACCAGCTGCTTGC
AGAAGTGGTTCAGCGGGAATCCCACCACGTTCAGAAAGTCCCCGTGTACGGACTCCACCA
GCATGCCGCCCAGGGCCTGGATCCCGTAGCCGCCAGCTTTGTCCCTGGGTGGGCAGGGGA
AGGTAAGAGGTGACAAGGAGGAGAAAAGTTCCTGGGTCTGAACATTTCACGGCtgggagg
cggaggtgggtggatcacgaggtcgggagatcgaggccatcctggctaacacagtgaaac
cctgtctctactaaaaaaaatacaaaaaattagccaggcgtgggggcaggcgcctTTGGC
ATCTCaaaaaaaaaaaaaaaaagaaaaaCAATTTCACAGCAAggctgggcgcaatggctc
acggctgtaatcccagcactttgggaggccgagacgggtggattacttgaggtcagaagt
tcaagaccagcctggccaacacggtgaaaccccatctctactaaaaatacaaaaattagc
cgggtgtggtgtggtggcacacgcctgtaatcccagctacccaggaggctgagacaggag
aatcacttgaacccaggaggaggaggttgcagtgagccgagatcgtgccactgcactcca
gcctgggcggcagaggaagactccgtctcaaataaataaataaataaataaaatTTCATg
tgttaaatgggatgttttgacatatgtatacatgcgtcatcattaaatcaagccaattat
cccattcagcatctcatctacgaattgtgtgtgtgtgtgtggggagaagacttcagatct
agtgtgctggcaatttaccagtaagacactgttcctataaaccacagtcacaggctgtaa
agagccttgaacttcttcctcctgtctcacttttttattttttatttttattttttaaag
acagagtctcgctctgtcgcccaggctggagtgcagtggcgcgatctcggctccctgcaa
cctccgcctcctgggttcaagcgattctcctgcctcagcctcccgggtagctgggatgac
aggcacctgccaacacacccggctaatttttgtatttagtagagacggggtttcaccatg
ttggccacgatggtctcgaactcctgacctcaggtgatgcgcctgcctcggccccccaaa
gtgctgggattacaggtgtgaaccaccacgtctggccCTCTTTTCtctttcttattttat
ctatttttttttttcaagacagggtctcactcggttgctcaggctgaagtgcagtggtac
attcttggttctctgctccctcaaaattctgggctcaaatgatgctgtaatctcagcctc
ccacgtagcagggacacactcagctagttttatcattttttataaagatggggtttcact
ctgttgcccaggctggtctcgaactcctgggatgaagtgatcctcccgtcttggcttGAG
CTACTGTGCCCGGCCTGTCTTTCTTTAAATGTATGTAAACATTAAAGTATGTATGAAAGT
GCAGGTGTTGggctgggcgcggtggctcccagcacttcgggaggctgaggcaggcagatc
acctgaggtcaggagttcgagaccagcctggccaacatggcaaaaccccttctctactaa
aaataaaaaattcgccaggcgtggcggtgggtgcctgtagtcccagctacttgggaagct
gaggcaggagaatcgtttgaaactggaaggtggaggttgcagtgagccaagatcgcgcca
ctgcactccagcctgggtgacggaggaagactccgtctcaaaaaaaaTTTCATgtgttaa
atgggatgttttgatatatgtatacatgtgacatcattaaatcaagccaattatcccatc
gagcacctcatgtacctattctgtgtgtgtggggagaagacttcagatgtagtgtgctgg
caattttccagtaagacactgttcctgtaaaccacagtcactaggctgtaaagagccttg
aacttctcccgtctcacttaattttttttttttaaaagacggagtctcgctctgttgccc
aggctggagtgcagtggcgcgatctcggctcactgcaacctccacctgctgggttcaagc
gattctcctgtctcagcctcctgggtagctgggattacaggcacctgccaccacaccggg
ctaatttttgtatttttagtagagattgggatttgccatatccaggctggtcttgaactt
ctgacctcaggtgatccgcctgcctcggcctcccaaagtattgggatgacaggcgtgagc
caccatgcctggccctgatttaaatcttgtatcctttgaccaagtgcaactgttttatat
tccatataagtgagatcctgtggtatgtgtcttcttctgccgggcttatttcaattgatg
taaaatcctctaggttaatATACATATATATTACGCAGACTCCATCTCTACAAAAACTAA
CAATAAAATCggccgcgtgtgttggtgcgtgtcctgtggtcccacctactcaggaggctt
tggtggaaggatcgcctgagcccaggagttcaagaccagcctgggcaacatagtgagacc
ccattgctacaaaaaatagaaaaaattagccaggcgtggtggtatgcgtctgcagaccca
gccactagtggggctgaggtgagaggatcattttgactcaagaggctgacgctgcagtga
gctatgactgtaccactgcactccagcctgggtgacagagtgagaccgtgtctcaaaaaa
ataaataaaattatttatataaatatataaaataaacatatattttatacaaatgtattt
atatacatatatttatatatttatatacttttataatataaaaatatattttatataatt
atatatttatataacacataatacattatatattatatataactaatatgtattacatat
atttaattaatatataatttacatataatcacactttatattattatgtaatatgtatta
atatgcagttacatatattaatcatatttaatacatattacatattatccatatattcat
atatttctatattatataaatatataattatattttataatatataatcattttataatt
atatatataattatatataatttatatttatataattgtttataattatatataattata
tatcatttataattaattatatataattataaattatatttatatataattataaatata
tgtaattatatatttatatataaataaaattaaatatataaaatatataaaattatatat
tttatatataattataaataattataaatataaattatataatttatatataattataat
cgattataactacctattatataatctattttaacagttatataacctatcatataatct
attataacagtatatattataatagatggtatatattacattaatattaatcactactta
ttaaaattaatcattaaaaatcattaaatttcaatcaaaagtgttaatatataatctata
ttataatatctatatgtaatatagtatacatattacagtataatctattatagtatataa
tacaatatattataaatatatattatataatttgtataatgtagattatatataattaat
agaatatataatgtggaatacataaattatatataattgtaaatatatatcatgttacat
tatataatgtataattatgtagacattatatgacatatgatgtagataaatataatacat
ataaacgcaaatggtgggtgatgaagtgaagctgattggtgcacgcatacttcccgtgct
caccaatctgtggacgggacgacaggtagaatcacctcttagggtgactttggatcacag
agtttattcgtgttaattgcagccagcgtcctgggcacagacctctggggtctcctcctc
ccaccacgtgaactcctctacccctgcccagcgcctccccagtccccaccgcagcccagc
gttggctcccaccctgcccctctctgtcctgggagtttgcctctttgagcctccatgggt
cagtgtggtcgtgaagggtttgtgcttctgagccgggcGGCTCTCCCTGTGCCACACGGC
CCCCGGAGCGGGGCCTCCTTCTTTCCCAAAGGCTGGGTGGGACACCCCACGTGTGAGGGT
GGCCAGGCTTCCACACGTGtcccccgtccccccaccgcccccGAGACTCACATGGGCTCC
CCGCTGTGGACGTATTCCCAGAGCAGCTCCTCGGACAGCTCCGAGAACTTCACCTTCGTT
TCCTCGTAGAATTCCGAGACCCTGGTGTCCAGCTGATGGTCTGCAAGGACACAGCCGTGG
GGGTGAGCGTGGACGCCAGCTTGTCACCTCCGTGCCCTGACAGCTGCGTGGCTGTGCTGT
GGAGGTGTGTACTCGAGCGCAGCGCACAGTTCAGATATGGATGCTTCATGGGAGAATAAG
GTTCATTTCGGACAAGAAAAGGGAGAAAGGggccgggcgcggtggctcacgcctgtcatc
ccagcaccttgggaggccgaggcgggtggatcacgaggtcaggagttcgagaccatcctg
gctaacacggtgaaaccccgtctctactaaaaatacaaaaaattagccaggcctggtagt
aggtgcctgtagtcccagctactcgggaggctgaggcaggagaatcgcttgaacccggga
ggtgcaggttgcagtgagccgagatcgcgcccctgcattccagcctgggccacagagcga
gactccgtctctaaaaaaaacaaaagaaacagcagtttgggcggccgaggcggatggatc
accagaggccaggggttcgagaccagcctggccaacatggcgaaaccccgtctctactaa
aaatacaaaaattagccgggcgtggtggcatgcacctgtcatcccagctactcgggaggc
tgaggcaggagaatcgcttgaacccgggaggcggaggttgcagtgagccaagatcacgcc
actgtactgcagcctgggcgacagagcgagactctgtctcaaataaataaataataaaag
aaaCAGatgtttggtctgtgcctcagggtccggacacagagcccctgaatcccggggaat
ctgttgagtgacaggagcgaaagcaggcgttttgctatgtggtgacaagcccctttcatc
cgcaggggaccttatgttaatgaggggccttttggaaagggcaggctttggttgtcatgg
gaacagggggagggggctggagatggagtttgctccccagtggcggatgatgtcgttaat
cctggccttttaagagacccagaagggaccgcgcgcggtggctcacgcctgtcatcccag
cactttgggaggccgaggcgggcggatcacaaggtcaggagatcgagaccctcctggcta
ccacggtgaaaccccgtctctactaaaaaaaaaaaaaaaaaaaaaatagaaaaaattagc
cgggcgtggtggcgggcccgtcgtcccagctactcgggaggctgaggcaggagaagggcg
tgaacccgggaggcggagcttgcagtgagccgagatggcgcaagtgcactctagcctggg
cgataaagcgagactctgtcacaaaaaagaaaaaaaaaagagacccagaaggacagggtt
cagggagcttctggtgggtgaacacatcagggtgttggcagagctgtgccacggcgggca
tggaggctccatacatcctgcacccagcaccctgcgctgtgcctggcttctgtctggcac
ttcctgacctgctccttcataacaaaaccccaagctgggaaggaaagtgctgtcccgagt
tctgtgagcccctcgagcaaatgacccaacctgagcaggtgcttgcaggagccagcagtg
agcggcaggtgggtgagaaaactacaggtgtgaccagggatatggggctgggattgtgcg
tggaggtcccatgggacccggcccttcacctgtgggatctgcgctaactccgacggctac
tgtcagaactgactgaattctacgatgcctcctggtgtccgccaacaagctgggaatggg
ttggtgcaggaagaacccagcaatatggtgatacaactgCCTGGGCCGGGCACCGTGGTG
CACACCTGCAGTCCCAGCAATATGGTGAacacctgcagtcccagcactttgggaggctga
gatgggaggatttcttcagcccaggagttcgagaccagtctgggcaacatagcaagaccg
cacctctataaaaaatacaaaaatgagccaggtgtggtggcgtgtgcctgtagtttctgt
gactgtaggggctgaggcgggaggatcgctggagctcaggaggtcgaggctgcagtgagc
tatgatcacaccactgcactccagcctgggtgacagagggagaccctgtctcaaaaaaaa
aaaaaagaaagaaagaaagagaAAggccgggtgcagtagctcacacctgtaatcccagca
ctttgggaggctgaggcgggtggatcacctgaggtcaggagttcgagaccagcctggcca
acatggtgaaaccccgtctctactaaaaatacaaaaattagccgggcatggtggtgggca
cctgtaatcccagctactgaggcagaaggatcacttgaacttgggaggcggaggttgcag
tgagctgagatcgtgccactgccctccagcctgggtaagagagcgagactccatctcaaa
aaaaaaaaaaaaagaaagaaaaagaaaaagataaaaCCACACGTTTTCCTTTGTCCTGCA
GACTTCCAAATCGGCGGACAACTTTCCCAAGCAGGACATAGGCACAAACCCCTCCACAGG
TGGGGGTGAGCAACCGTCCTCCTCCCTCAAGCCAAGGGTCCCGAGAATGTCCCGGGTCCT
TGTCTCGGCCTCTGGGGCTACCCCGAAACCTGGGCCGCGGTTACCTTTGCTGGAGCAGTG
GACGATCGCGACACCTGTGAACACGCTGTGTTCTCTCCCACTCAACCTGTAAGACAACAA
CGGGTGACCACGTGACCATGCTGTGACCCGTGGGAGCTACAAAGCGAGTTTCTCAAAACC
AGGGGAGGCAGCGAGGCGTCCTTAATCCTGGATCCGTCCCCAGCATCTTCTCCCCGATCG
TCCCGCTGTGGGGTCTCCAGGGAAACCTTTACGGAGAGGCCGAGGGAAGGGGTCACAAAT
CCCACCAGCAGTGGCCCTGACGGGAGGCGCCAGGCCAGGCAGCTCTCAGCTGGGCCTATG
GCGGGCAGGGGGTGCATCTCTTCCACGTCCTGGGATGGGGATGACGTCCCAGGCTACGGG
CTCAGGTCCAGGATGCCCAGTGGGAAGGACAGGACACTGCCAACTTCTCATGACCCCAAC
AGTCTGCAGTGGGCATGAGACATTCTGGGATCAGTGCTGCAGAATCCTAGACAAGGATGA
GCATGGAGGGATAGTGCCTGCCTCCCTgcatagctcagacagcacagctcagacagcaca
gctcagacggcagagctGACAGAGATCCACCCTGCTCCCCAGGACACCCGGCCAGATACC
ACAGCTACTCTGTGGCTCAGAACCCGAGAGGGCTCAGAGGCCAACATGGTGCTTACCGGG
ACAGCATCCTGTAGGCGTCCTGCTTGTCCACCGGCTTCTCCAGAATCAGCCCCCCGACTG
TCTGTGAGAGGAAGGGACAGAGGGAGTTGGTTCCCACCGGCTGGGTCAGGCCTGTGCAAG
TCCCACGGTCCCATTCGCAGAAGTCACTTGTTTTATGGAAATGAAGCTGACACGTCCTGA
GAGTCGCCATTTCAAACAACTAACCAGAGTTGCCatgttgtaccaccactacctgcctgg
ttccaggatgttctcttcactccagaaggagaccctgtccccacgcagctgtccctcccc
agtgcgcctccccagatcctggtaaccgcccatcctctttctttcaccgtgcgtttgcct
gttgcggacgtggtgtagtcatggaatcctgcaacgtgtggtcctccggggctggtttct
gtcactgaccgtgatgtcctcaacattcatccatgttgcagcctgtttcaCAGCCTCGtt
cctttccttttcttgagatggagtctcactctgtcgcccaggctggagtgcagtggcacg
gtcttggctcactgcaacctccgcctccggggttcaagtgattctcctgcctcagcctcc
cgagttgctgggaatacaggtgcacaccaccatgcctggctaatttttgttattttttat
ttatttattttttgagacagagtctcgctctatcacccaggctggagtgcagtggcgcga
tctcggctcactgcaagctccgcctcccgggttcacgccattctcctgcctcagcctccc
gagtagctgggactacaggcgcccgccaccacacccggctaattttttgtatttttagta
gagacggggtttcaccatgttggccaggatggtctcgatctcctgaccttgtgatccacc
cgcctcggcctcccaaagtgctgggatgacaggggtgagccaccgcacccggccAGcctc
attcctgttcatggctgcataatattccactgtgtgtggatggaccatgttgtaatttcc
catttacccactgacagacacttgagctgtttctgccttttagctgttgtgaatagtgct
gctgtgaacattcatgtagaaggttttggtggaacacctgttttgaatccttttgggtac
atacaagagtagatgtattagtctgactgggccaccatagcaaagtcctacaacccaggt
ggcttaaactacagacattgattctcccatcgtcgtggagactggaagggcgagatccag
gtgtgggcagggctggttcctcctgaagcctctctcctgggcttggagatgccatcttct
ccctgtgtcctcacagactcgtccctctgtatctgtgtcctcatctcctcttcttatgag
atgctttagtccatctcaggctgctgtcacagaataccacagactgggtggcttataaac
aacaggcagtgattctcccacagccctggaggctggaggtctgagatccaggtgtgggca
gggctggttcctcctgaggcctctctcctaggcttgtagacgccgtcttctccctgtgtc
ctcacagggtcatccctctgtgtgtgtctgtgtccttatctgctcttcttatgaggtgtc
ttagtccatttcaggctgctaaaacaatactatagactgggtggcttataaacagcagac
attgattcttccataatcctggagtctggaagtctgagatccaggtgtgggcagggctgg
ttcctcctgaggcctctctcctgggcttggagacgccgtcttccccctgtgtcctcacag
ggtcgtccctctgtgtgtgtctgtgtcctcatctcctcttcttatgagatgtcttagtcc
atttcaggctgctatcacagaataccatagactgggtggcttatgaacaaaagacatGgg
ccgggcgtggtggctcacgcctgtaatcctagcactttgggatgccgaggcgggtggatc
acaaggtcaggagatcgagaccatcctggccaacatggtgaaaccccgtctctactaaaa
atacaaaaaattagccacacgtggtcgcgcgcacctgtagtccccgctactcgggaggct
gaggcaggagaatcattgaaacccgggaggcggaggttgcaatgagctgagatcatgcca
ctacagtccagcctggcgacagagtgagactccatctcaaaaaaaaaaaaaaggagaaaT
gggtctttgcctaggtaattaagatgcggttggacagaattaggatgcgcattttatgag
tggtgttgttaaaagaaggggaaaatttcagccgggcgcggtggctcacgcctgtcatcc
cagcactgtgggaggctaaggtgggcagatcacttgaggtcgggagtttgagaccagcct
ggccaacatggtgaaaccccgtctctactaaaaatacaaaaatcagccgggcgtggtggc
gggtgcctgtgatcccagctactcaggaggcaggagaatcgcttgaacccgggaggcgga
ggtcccggtgagccgagatcacgccactgtaatccagcctgggcaacacagtgagactct
ctctcaaaaaaaaaaaagaagagggaaatttggccacagacacccagaggggagaaggcc
acatggagatggaggcacagataggaaccacagggccatgagccaaaggagacaatgggt
tgccaacagcctctaggagctggagaaagaccaagaccaacttctcctcagtacctctgg
aaggaagaaaccctacagacaccgtgatttgtggttgctggcctctagaactgcgTACCT
TCCTGTGCCttttgagacggagtctcgctcttgtcacccaggctggagtgcagtggcgcg
atctcggctcactgcaaccccgcctcctgggttcgagcgattcccctgcctcagcctccc
gagtagctgcgattacaggcgGAGTCTGTATTCTGTATCATTGATGATATAGAATTAATG
TAGCTTATCTGTTACTATGTGTTATAATATTCTCTTGCAATTGATATCATATAGTATCAC
TTATGATACTATCAATTAgccaccacgtctggctaatttttgtatttttagtagagatgg
ggttttaccgtgttggtcgggctgatctcgaacccatgacctaaggtgatccgcccacct
cggcctcccaaaatgctgggatgacaggggtgagccacggcgcctggccCCTTCCCGTGC
CCTTAGGCCCCTCATCTGCTGGTAGTTTGTGATGGGAGTTTCTGGAAGCGAGTCCACTGC
TGTCTTAAGGGGAATGTACAACATCCACAAGAGGCAGAATCACCAAGCACAGGAAAACCA
CATCGGACATTAGAAACGAGGCACCCTGGCCGCACTCACCACGATCGTGTCCGCTCCAAT
GACCACGTCGGGGGCCCGCAGGTCTTT
>-::X:1435021-1439144()
CTTTGCTGGAGCAGTGGACGATCGCGACACCTGTGAACACGCTGTGTTCTCTCCCACTCA
ACCTGTAAGACAACAACGGGTGACCACGTGACCATGCTGTGACCCGTGGGAGCTACAAAG
CGAGTTTCTCAAAACCAGGGGAGGCAGCGAGGCGTCCTTAATCCTGGATCCGTCCCCAGC
ATCTTCTCCCCGATCGTCCCGCTGTGGGGTCTCCAGGGAAACCTTTACGGAGAGGCCGAG
GGAAGGGGTCACAAATCCCACCAGCAGTGGCCCTGACGGGAGGCGCCAGGCCAGGCAGCT
CTCAGCTGGGCCTATGGCGGGCAGGGGGTGCATCTCTTCCACGTCCTGGGATGGGGATGA
CGTCCCAGGCTACGGGCTCAGGTCCAGGATGCCCAGTGGGAAGGACAGGACACTGCCAAC
TTCTCATGACCCCAACAGTCTGCAGTGGGCATGAGACATTCTGGGATCAGTGCTGCAGAA
TCCTAGACAAGGATGAGCATGGAGGGATAGTGCCTGCCTCCCTgcatagctcagacagca
cagctcagacagcacagctcagacggcagagctGACAGAGATCCACCCTGCTCCCCAGGA
CACCCGGCCAGATACCACAGCTACTCTGTGGCTCAGAACCCGAGAGGGCTCAGAGGCCAA
CATGGTGCTTACCGGGACAGCATCCTGTAGGCGTCCTGCTTGTCCACCGGCTTCTCCAGA
ATCAGCCCCCCGACTGTCTGTGAGAGGAAGGGACAGAGGGAGTTGGTTCCCACCGGCTGG
GTCAGGCCTGTGCAAGTCCCACGGTCCCATTCGCAGAAGTCACTTGTTTTATGGAAATGA
AGCTGACACGTCCTGAGAGTCGCCATTTCAAACAACTAACCAGAGTTGCCatgttgtacc
accactacctgcctggttccaggatgttctcttcactccagaaggagaccctgtccccac
gcagctgtccctccccagtgcgcctccccagatcctggtaaccgcccatcctctttcttt
caccgtgcgtttgcctgttgcggacgtggtgtagtcatggaatcctgcaacgtgtggtcc
tccggggctggtttctgtcactgaccgtgatgtcctcaacattcatccatgttgcagcct
gtttcaCAGCCTCGttcctttccttttcttgagatggagtctcactctgtcgcccaggct
ggagtgcagtggcacggtcttggctcactgcaacctccgcctccggggttcaagtgattc
tcctgcctcagcctcccgagttgctgggaatacaggtgcacaccaccatgcctggctaat
ttttgttattttttatttatttattttttgagacagagtctcgctctatcacccaggctg
gagtgcagtggcgcgatctcggctcactgcaagctccgcctcccgggttcacgccattct
cctgcctcagcctcccgagtagctgggactacaggcgcccgccaccacacccggctaatt
ttttgtatttttagtagagacggggtttcaccatgttggccaggatggtctcgatctcct
gaccttgtgatccacccgcctcggcctcccaaagtgctgggatgacaggggtgagccacc
gcacccggccAGcctcattcctgttcatggctgcataatattccactgtgtgtggatgga
ccatgttgtaatttcccatttacccactgacagacacttgagctgtttctgccttttagc
tgttgtgaatagtgctgctgtgaacattcatgtagaaggttttggtggaacacctgtttt
gaatccttttgggtacatacaagagtagatgtattagtctgactgggccaccatagcaaa
gtcctacaacccaggtggcttaaactacagacattgattctcccatcgtcgtggagactg
gaagggcgagatccaggtgtgggcagggctggttcctcctgaagcctctctcctgggctt
ggagatgccatcttctccctgtgtcctcacagactcgtccctctgtatctgtgtcctcat
ctcctcttcttatgagatgctttagtccatctcaggctgctgtcacagaataccacagac
tgggtggcttataaacaacaggcagtgattctcccacagccctggaggctggaggtctga
gatccaggtgtgggcagggctggttcctcctgaggcctctctcctaggcttgtagacgcc
gtcttctccctgtgtcctcacagggtcatccctctgtgtgtgtctgtgtccttatctgct
cttcttatgaggtgtcttagtccatttcaggctgctaaaacaatactatagactgggtgg
cttataaacagcagacattgattcttccataatcctggagtctggaagtctgagatccag
gtgtgggcagggctggttcctcctgaggcctctctcctgggcttggagacgccgtcttcc
ccctgtgtcctcacagggtcgtccctctgtgtgtgtctgtgtcctcatctcctcttctta
tgagatgtcttagtccatttcaggctgctatcacagaataccatagactgggtggcttat
gaacaaaagacatGggccgggcgtggtggctcacgcctgtaatcctagcactttgggatg
ccgaggcgggtggatcacaaggtcaggagatcgagaccatcctggccaacatggtgaaac
cccgtctctactaaaaatacaaaaaattagccacacgtggtcgcgcgcacctgtagtccc
cgctactcgggaggctgaggcaggagaatcattgaaacccgggaggcggaggttgcaatg
agctgagatcatgccactacagtccagcctggcgacagagtgagactccatctcaaaaaa
aaaaaaaaggagaaaTgggtctttgcctaggtaattaagatgcggttggacagaattagg
atgcgcattttatgagtggtgttgttaaaagaaggggaaaatttcagccgggcgcggtgg
ctcacgcctgtcatcccagcactgtgggaggctaaggtgggcagatcacttgaggtcggg
agtttgagaccagcctggccaacatggtgaaaccccgtctctactaaaaatacaaaaatc
agccgggcgtggtggcgggtgcctgtgatcccagctactcaggaggcaggagaatcgctt
gaacccgggaggcggaggtcccggtgagccgagatcacgccactgtaatccagcctgggc
aacacagtgagactctctctcaaaaaaaaaaaagaagagggaaatttggccacagacacc
cagaggggagaaggccacatggagatggaggcacagataggaaccacagggccatgagcc
aaaggagacaatgggttgccaacagcctctaggagctggagaaagaccaagaccaacttc
tcctcagtacctctggaaggaagaaaccctacagacaccgtgatttgtggttgctggcct
ctagaactgcgTACCTTCCTGTGCCttttgagacggagtctcgctcttgtcacccaggct
ggagtgcagtggcgcgatctcggctcactgcaaccccgcctcctgggttcgagcgattcc
cctgcctcagcctcccgagtagctgcgattacaggcgGAGTCTGTATTCTGTATCATTGA
TGATATAGAATTAATGTAGCTTATCTGTTACTATGTGTTATAATATTCTCTTGCAATTGA
TATCATATAGTATCACTTATGATACTATCAATTAgccaccacgtctggctaatttttgta
tttttagtagagatggggttttaccgtgttggtcgggctgatctcgaacccatgacctaa
ggtgatccgcccacctcggcctcccaaaatgctgggatgacaggggtgagccacggcgcc
tggccCCTTCCCGTGCCCTTAGGCCCCTCATCTGCTGGTAGTTTGTGATGGGAGTTTCTG
GAAGCGAGTCCACTGCTGTCTTAAGGGGAATGTACAACATCCACAAGAGGCAGAATCACC
AAGCACAGGAAAACCACATCGGACATTAGAAACGAGGCACCCTGGCCGCACTCACCACGA
TCGTGTCCGCTCCAATGACCACGTCGGGGGCCCGCAGGTCTTT
>-::X:153462609-153469261()
CTTGAGGAGCTCCTGGTCATCTGGCGCACACAGCATCAGCTCGTGGCCCAGCTTCGTCAT
TTCTGTTGAAACACAAAGAGCCCATCATGGCAGGCACCTGCCCAGACAGCAGGGGACAGC
AGACACCCAGGAAGCCCAGCACCCAcagactagactgggtataggagaccagggtgggcc
aggaggcaggcacccaggtgccagcgctgcctcttgctgagtggccccacccctctctgg
gcatcagcttcctcgtctgaaaattaggaattgtacccaatgctctcccaggtTTGGGGT
CACTCACTCTGGCTTTGAGCAGAAGCCAGCAGCTGCCTGAGGAGTGGACAGGGGTCAGTG
AACCTCTACAGTGCACTGTCTGCCACTCTCTCCAAGACCTCACAAGGCCAAAGCAAATGG
ACTCACCGCTCCCATCTggccatgtcctaaaggaccttcgtgccatcatctgctatcacc
ctgccagcagccctgggggtggaagaccttgttccatttcatgcatggggaacctgGCGC
CGTGCACACTGCAGACTATCCAGCCACATCTGCCAGGGTGCCCAGGGCATTTTCTGAGTA
ACTTGGAGCCAGAAAGCCtggggccgatgccagacctgcccctccacctaaccctggagg
gtttgttgcaagaagtaagcagagagtctgtggggaagcactcagtaaccccagaaccac
catataaatgCCAACTGCATGCCTAggcaagcctgttccaccactgcccttaaccccaca
tcctcaagtcctccctgacccctctcttcctctcagcgagtccagccaactctataaatc
cagatctggccagcgctgcctcctgcactgcctctccaaactttcacctggaccactcac
tgcaagagccccacaccgctctccctgcctcttccccgggcaccctgttcccagcacagt
gggccaggggtgtcgttacagccaagagcagaactcggccttcctcggagtcaaagccca
cgtccttctggggcccacatggcctggcctgatctggcccgtcccctcccaacctcactc
cttgccctgccctgctctccagccacaccagcctccttcttgtgcctccaagctgccagg
cacagcccacctggggccctgtgcgcatgctcttcctctccgcacatgccgcgctggctt
ccgcccctcctgccatcttatgtcaagacagcaccaccctttccccaagccctgcaggac
cctcagccctcagctggctgttcccagtgcttctcgctggcaggtgcatgaacaattctc
ccaccctctggccctgtctctccccgctagcacgcaagcgccacgagggcagtggaactc
actgctgcaccccagcaccaggaacagcgcctcgcatgtggtggctgctccttaaccatt
cgtcggatgaatTCCTGAACTATCCTCACACCCTACTGGTCCTGGTCTCTCCCACCTGCC
CTCTGACAAGCCtgacactcagtatattcccatgaggtaggcaaggctgggtttcatccc
cacttgacaggagaggaaacaggctgggaatggCGGTGTCAGGGCTAAGGCTGGGCTGGG
TCGGGTCACACATGTGTTGGTGTGGGTCAGAGAATCTGGAATGTACCAGACACGGCAGCT
CCAGGGAGAAGGGCAGTGCCTCTGTGTGGCCCAGGCCAGCCCACCGGCTGCTCTAAAACA
ACACCTCCTTCTTCTGGCCCACTTCAGCACAGGAAGAACTGGCCCCAGATAACTCATGTG
GCAATGCCAGCTGGGGCACGGATCAGGACTCCAGGGTCCAGCTTATCTACCCTGGAGTGG
CCAGAACAGACACAGGCCCATGAAAAATTTGACCTTTGACATTCCACCAACTTCTAGAGA
GATCACCATGAAGATGAAAAGTTAGCCACCAACTTGGGGACTGCAGTTTTGCTCACCTTT
ATCCAACATTCATTACCAGGTTAAGCACGGTTTCTACCAAGAAATGATAGAAAGGAGGTT
ATAAGGCAAGCTCCGCTGGAGAGCAGCAGGTGCCCCTAGAAATGCCACCTGTAGAGAGCG
TGTCACACACCACTGACACAGGGAGACGGAACCACTGCTGGCATCGGCAAAAATCTCTGT
CTCTGGCCACCAGCGCTGCAGGGACTGATGTGCTCTAGGTCCCTGCGAGAGGAGTTCTCC
CACCTGCCATGCCTAGGGAAGGGTGGGGTTCAAGAAGGCTCTAGCAACATCCACACAACA
TGCACCACCTAAAAGAAAACGTTGGTCCAATGGAACATGCACCACCACTCCATAAGGAGG
CTGTGGACAAGCTCAGAATGGACCAAGATTCCACCTACCTTGGATCTTCACCTCTGTTGG
GACCCCTTTCAGTGAGCTGAACCTGTCCTGCAGTGAGGGCCAGACCCTGCAGGGAAACAG
CAGAGCTGGTCAGGCCGGAGACAGCCAGAGAATCCCCCTGGGCCCTCTATACGCGCTGGA
AGAAGTGAATTCCtgtgcacgtgctcaacggcacggagcggctcactttaaagtggttac
ttctgtgtcacgtggatttcatttccattAATTATTAGGGAAAGAATATTCCAGGAAGTT
TACCTCGGAaatctggatacagaaatgaatctggatactgaaatgaaAATTCTTCTCAAG
ACCaaaaaaaaaaaaaaaaaaaaaaaaGATGGCTGCAGCAGAGGCAGAGAGGGAAGCTGC
CAGCACTCAGGGCTCTTTCTCGAAATGGCGCAGCGGGTGGGTTTTGAGGGCTGGCCCCGG
GCTCCTGGCACCCTCCCCGGCCTCGCCTGGGTCGGCATCAACTGCTCCAGGGTGGAAAAC
TTTCTTCCCACCCGGCCCTCTGCAGAAAAGGCTTGTGAGGCCTGCATTCAGTCATGTGGG
GGCTCCTGCCGCAACAGAGTCTGTGGTCACAGTCGAGGCTCATCACCTTGGGCACGGTGA
AGGCTTGCCCTTGACTGCAGCACACAGGGGCCGCTCAGAAGCATGTCACCTTAAAAGCCA
TCTGGTGGGCAAAACCAGATCCACATGCACAGCGCATGGAAGGCAGGAAGTCCCACGACA
CCCAGACATGCACCACAGGTGACACACGGCTCAGCCCTCCACTGGGTCTCCTCCTTCAGG
GGAGCACAGCCCAAGCACTGCATCCCCAGTCCCAAGCCCCATGCCTCAAGCCCGGTATGA
CACTGAGGCCCAGAAACATCACTCCGGCCGCTGGGGCCACAGGCTCTTACCCGGGAGCCC
CAGGCACCTGCCACCACAGCAGCCTTTCATAAACAAGAAGGAGTCGCTTTCCACCAGGCT
GCCAGAGCCTGGCTACACCTCACCATTGCCATCACTCTAGGAGCCTGCTGACTCGTGTGG
TGGGAAAGGGCTGGTGGCTGTTCCCTGGAGAGGCCACACTTGCCCCAGAACTGCAACAGA
GATCGGGCTGGGCTTGGCTGCCTCCACAGCACCACCCACCTCTGTGACTTATTAAGACAA
CCGTGGGTTCTGCGCAAGCGGGGTTGGGGAAGGAAGGGGGAGGCCAGCAGGCTGGGCTCT
GCCAGCGGGGTTGCCGAGAACATCTCTGAGCACAAGGCTCGGAGGAGCAGAGGGCACTCA
CCCAGCACTGTGCAAGGGCGGGCACAGTAAACCCTGAACACACTCAAAACCCACGCTGCA
GAAGCCCCAGTAGCCAGACTCAGTAAGGGCTGTCACTCAAGTCACCGCACCGTCACAGCA
GAGGGCAGAGCAGGAACAGAAAATGCTGGAGGCCTTGGAGGCCCCAAGGAAAGCCACAGG
GCCTTGACCTCCACAATCCAGGGGGCTCCATGAGCTCTGCCCCAACCCACACCAAGGACC
AACACTAGGTGCAGCTTCCAGGTTCTACTGGGAGGAGATGAAAAGGCGGCCCTAAATGGG
GCTGACAGGGTGCGGTCACGTACAAAGAAAGGCAATGGGAAATTCACAGGAAAACTCCCA
TCCATCTGATTCTCCTGTAGGACCCTCAAAAGGCCTAAGGAATTCTCGCCAACCTGAAAT
CAGACAACGTCATCGTATGCTCCCTGGCAGCTTTTTCAAAGGATTCGGTTTCTGGTATTT
ACAGAAGTACTAcaggttgaatatccctaatctgaaaacctgaaatgctccaaaatccta
aactttctgatcgccgatatgacgctcaaaggagatgctcactggagcatttgagatttc
ggattttcagattagggacactcgaccagtataatgcatatattccaaaatccgaagaaa
tcgaaatctgaaacacttctggcccccagacattttggatatgggacactcaacctgTAG
AAGCATCTGAGGGGCGTGGCTTTGGCCTCCTACCCGTCCCTCTCTGGCCAGATGACCCCA
GTTCCCCAAGTGCCCCCAGCTTCCACCTGAGTCAGGCAAATCTGCGCCCCCTCCCACAAG
AGCCTCCTCCTGGGAGCTCGCTCAAGACCCTCACACTCCACCCAGCCATCTCCAGTCCTG
CCTCACCTCCCAGCCTCCCAGGTTCCCAGGCCAGGGGCTGGTCCCTCCAGGGCCAGTAGT
GGCTGCCAGACAAGCCATCTGCCACTCAGCGCAGGGCTCCTTCTGTCTTTCCCTGGGGTa
ttggtctccctgcctgcagccattgccctccaaatccatctgccacagagcaccctgagt
caccttaccaaaatgccaatctcagcacgtcgctccccaggttccacgcctgccctgccc
agaacataaagctcaaaggccttggcacagcatgcaaggccctgagggagctgccctgag
ctgccattccagctgctgctgcccagctctctctcccacacctcaactccctgctcctgt
ccaaacgagcaccccgctgttACCGTCCCCATCCCAGATCAAATGCCACCTCCTCCCTGC
CAACATCCACAGCACCCAACTCAGACTGCAGTGCTGTGCATCATTTCTGCTGAACCCCAG
GACTTGTACCCACTAAATACCCAGCTCCTGAGGACACCCAGTCACGTCTGCAGCGCGTGG
AATGGCACACAGGTGCAGCCTGGAGAACCCCCCGACTGCACGGCCACACCATGCTGCGGC
TCCCATACTAAAGAGCCGGAAATGACAGCAGGCCAAGAGTGCACCCACAGGTTGAGGGCT
CCAGCAGGGGCAGGGTGTGCTCAAAGGCTGTGGGCATCCAGAGGGAAGCGGAATACATTC
TGCCCTGGGAACAGGAAACATTTTAAAAGGAGACAGGACGTGTGAGTTGGGTCTTTGCGG
GCTGTACAGGAGGACGTACGACATGCAGAGACTAGAAGGCCATTTCCAGGAGGGGGAACA
ATGTGAGCAAGAGCAAAAGGTTATGAAGCGAGGAGCTGCTGTGCTGAGCCCTGGGGAGAG
GCCTGAGGAAGGGCCTAGAAGGCAGAGGCAGGAGACGCCTCTGGAACAGCAAGGGCTCAA
ACACAAAAACGCCTCCTCCTTCCTCTGGGGGCCTGTATCCAGCTGGGCGTCCTGCTGATG
TCTCTGGTCCTGGCGGGCCAGACCGGCTGGATGCAGGTTGGCTCCCCACTGCTCTACTGC
CAGGCTCCCGCCCAGGCCCCTTCCTCAAGCAGCAAGGGTAGGCAGGCCGCAGGCTGAGGA
GGGGGAGGCCCGGGCCTGGACTCACGAGAGGCTCCTGTACCAACAGACTACAGCTGTTCC
TGAGCATGGCCTGGGCACACACCCAATCCCACAGGAGCCTGTGCTCTGTGGGAGGCGGGG
AAAGCCTTCTCCACTCACAGCTGTGAGGCAGTGAGACAGACCCTCAGCTCAGGGACTACG
TCACCAGGGGAAGGATGTCTGCCCTGGGAATGGGACACTCTGGATCATTTCCTCCACCAT
CACTCAGGAAGTCACCCTGTCACCATGGGCTTCATAGGGTGCCAGGCACACACCATGCTA
CACCCTGGCCCAAAGGCACCAGAGGACTGGGAAACGGGTCACGGCACAGAAGCTGACAAG
AGGTGACACTGCATGAGGACCACTTGGCCAGCTGAGACCCagccaggagcccacgccctg
gccctgcctgtcactcctccactgggagaccagagactgttcatgcctccagcctgaccc
ttggcttccgggtctgagaaggaaaggactggaatggagcatttctcaggtgcctgccag
tcctgaACCTCCAAACTCATAAGGCAAGGCAAACGCTGAGGGCAAGTTCAGCACTGCAGC
AAAGGGGTGGCTGGACTAGCCCAGCACCGCCAGGGGCCACTTTGCCCCAAGTTTGATCAT
GCCTGTCACCAGTACTCCTTACCTACACAGCTGTTCTCACGAGGGTCCAGGCTAGGGGGT
GGAGCCCTCTGGGAAGACAGCTACTCACAGTAACCACAAACCCCATCTTCCCCAGGTGGG
GCTGGCTGGCGCCCATGCACACCCCAGGTGGGAAGAGGAAGAAACTGATGCATTACCGGG
TACACATCCACTCTAGGATCTCCAAGCGGTACTCTGAGGGGCTGCACAGCAGTTCCTGAA
TTGTCTTTGGCTCTGTGATATACAGACCCTCGAGGAAGGGGCAGTTTAGGTC
>-::X:153715541-153723288()
AAGGACAGCAGCAAGGAAAAGCCAGCAATGTAGAGATTCCTCTGGGCACGGAAAAGCTTC
ATGTGGAAGTGCTCCATGGCCCCGGGATTGTTCTGGAGGTTCACCTTTTCCGTCACATCA
TCATACTTCCGAATTTCGCGCACGGCATCTGTGGTGGAGCAGAGAGGAGACACGGGCATT
TAGCGGACACTAGGGCAAGATAAGGCCATACCAGGCAGACAGGCGGCATGAGACAGGTCA
GACTCACTTCCCTCAAATCCGCCTCCCCAGTTCTTCCCACTTCTATGCACATACACCCCT
CATGGGATGCTGTTATCAGAAGCTCCCACCCTCAggccaggtgcagtggctcacgcctat
aatctcagcactttgggaggcagaggcgggcagatcacctgaggtcaggagttcgagaca
agcctggccaacatggcaaaaccccatctctactaaaaatacaaaaaaaaaaaatttagc
ccggcgtggtggtgggcgcctgtaatcccagctactcgggaggctgaggcaaaagaatca
tttgaacccgggaggcggaggttgcagtgagccgaaattgagccactgcactccagaccg
ggggacaagagcgaaactccatctcaaaaaaaaaaaaaaggaaGCTCCCACCCTCAGACC
CACTCCTTCCTCCAGCTTTTCAATCCCTGGCCCCATTCTACACAGGCCCCAGGCTTGCTC
TGCAGTTCACGATGCTAACCAAGCCTAAAGAGTTTCTGGAAATGGGGGTGGCTTCCTTTT
CCCATGGTACCCTCACCGCGTCTTGTTCTGTTCATCTCAAGTTGGCCCATAGCCCCCCAA
CCCCCACAATGATAAGTTGAACCTGGAGATGGAAATGCCTGCTCCGGGGACCTAAGGTGC
TTAAGAGTCAAGACCCAggccagatgtggtggctcacgcctgtaatcccaacactttggg
aggccaaggcaggaagactgcttgaggccaacgagttcaagaccagcctgggcaacacag
ggagactctctctcaacaaaaaaaaaaaaaaaaaaaaaaaaaattttaaatagctgggca
tggtgctgcacacctgtagtcccagctactcgggaggctgagacaggaagatcgcttgag
cccaagaggtcaaggctgctgtgagttacgatcacaccactgcattccagcctgggcgac
agagcgagactctgtctcgaaaaagccaaaacaaaacaagcaaacaaacaaaaaaaTAGG
AGTCAAGACCTGCAGGATACCAGCTAGGAGTCAAGGGTTTCATTTCAAAGCTTTACAATG
GGTTTTATTATCTATAATGTTTTATTCTGATTACGAAAGGAATTCACACTCATCGAAAGT
TCAAACACACCCAAAATGTAGAAACGGAAAGGATCCCATAACATAATCACATCTAGCAGT
ATATACAATAAAAATGTGGTCACATCTAAAGTCATTTTTAGTCACATTACACTGTTACCT
GCTTCGTAATAGACATCCATCTCTGAAATTCTCTTTAAACACATTTTTTGGgtccatctc
tcccaaagtagactacaaacttcataagagcagaaatcttttatactatattcccagggc
ctgggatagctctgggtgcagagtgggcactgaaataattgctgagtcagtgaGCAGCCT
CTGCTCCTGAAAGAGCCGCTGTTAGACATATAGAGCTCCAGTTAAAAATATATTTATATT
TGTCTCTAATGTAGAAATTGAGCCACGCCAAACCTACTGCTTTTCCCCATGCATCCTGAG
ACATCGTTTTAAGTCAATACACTAAGATGTACCCAAAGAATGCTCTTAATAGACTCCCAT
ATGAGAGGAGCAAGGTATCACTGTATGGGTATCGAGGTTCTTTTTGTATGGTGGGTTaca
gggtctcactctgtcacccaggcttgagtgcagtggcacgatcccagctcactgcaacct
ccacctctcagcctccccagtaactgggaccacaagtgtgtgctaccacactcagttaat
tttttctttttctatttttggtagagacggggtttcgccatgttgcccaggctagtttca
aactcctgagcgcaagcaactgcctcagcctcacaaagtgtggggattacaggcgtgagt
caGGGCACTGGCCTCATGGGGTTCTTAATTTCCGGTTTTAGGCTGCTTAGTTTTTATGTT
GATCTTGCATTATAAAAATCTGCCCATCCCTCAGCACCACGAAGCGAGTACTCTCAAACG
CTGTTAGCAGGGGTAAAAACAGCACACCTGTATAAAATGCAAAATGTTCATACCCTCGGG
TTCAACAATTCACCTCTGAAATTATCCCACAGAAGTATTTGCATAAATTTGCAATGATTC
GAAGATGCTTATAAAGAATGGATTACGGCACAACCACATGAGAGAATACTACATGATCTT
TAAGAAGAATGAGATTGCTATAAAAAGATGTTggccggacacagtggctcatgcctgtaa
tttcagcactttgggaggccgaggtgggcggatcacttgaggccaggagttcaagaccag
cctggccaacacggtgaaacctcgtctctactaaaaatacaaaaaattagccgggcatgg
tggcgggcgcctgtaacctgcagctactcggaagctgaggcaggggaaatcgcttgaacc
tgggaggcggaggttgcagtgagccaagatggcgccactgcactgcagtctgggcaacaa
agtgagattccatctcaaaaaaaaaaaaaaaaaaaaaagaTGTCTAACGTGCAGCAGGTA
GAAAAAGCACAATCCAAAGTATTGGCTAGGCTCTGCTATGGACAGCAGTCTTATCTCAGA
GCTGTGCTACCAGCTCAGGCGTGGAATGCTCCTCCTGCCATGTCCCAGCAGGAATGTGGA
AAGAAACATAAATACTTTGTGTGTATGATCCCACCGTTGTAGACATTTTATTAAAGATGT
CAGCATACAAAACCCCTCTggaaatgcacaacaaaatactcatgatggttacctgtggga
aatgggattatggggagtttaactttctaaattcaacttttgaatttttaagaataatta
cccattatttttgtaatcagaaaaacaaGATAAACATGTTTCCTTACACTGTCACCTGCA
TCCAGGAACCCCACCATCCTAAGGACCACCTTGGCCAATGACCAATAGTGGGGATGGGGG
ACTGAGCAATACTAACCCAAGTCCCACAGTAGAAACCAGCCCTCCCTGTCTCGGGCCTCA
GCCCAGGTGGGAAGATCCTGCACCCTCAGCAACTCCATCCTCCAGGAGGATCTGCTCAAC
CCTCCCCACCCCCAAGCAAGGCCACAGCTCTAGCTAGTTATGCCCCTTACCCTTCACTAG
TACCTGTGACTAACACTTCTGTTTGAAGAAGGCTCTGCAGATCTTTCTAGATTATGCTTC
TTAACATGGGAGTAGGAAGCAGCCAGTCATCATGGCCATATGTCCCCCTAGAACTTCCAA
GCAGTTCCCCGATCCCAAAAAAGAATGAAGGCTTTGTCAACTACTGGATTCCGCAAAGGA
TCTCTCCAGCCCACTCAGCTGCTCTAGGAAAGAAACATACTCCTTCTGGTTTGGGGAAGG
GGCAAGACCCTGAGGGAATCATCCTCAGCATGGTCCCTCCCCTCCCCAGTTATTACCCCC
ACCCCAGACCCAAAAGCCAAAACACACATGCTCAGTTCAAAAACTCAGTGGCCTGGGGAT
GACACATATATTACCTACCTACTCCTGGCTTGGAGGCTGCTCAGGGCGAGAACCCTGGTT
AGAAAGAGCTACTACCTCTTGGGGCCTTGCCAAGTATTTCAAGAACACTGAGGTGCTCAG
GCAGCTGGCACCTACCCTATGTGGTTGGAAGCTGTCAGGTAACACTTGGCCTGTTCAGAG
GCAGTCCAGCCTGAACATATCCTATCAGGCTCTGAGACATCAGGAAGGAGAAATGCCTAA
TGCTGAAGCTGGTGGGTGAGGCTTTGCACATTCCCCTGAACCACAGCCCCCCACCCGCTC
AGTGTTTCTGCTGGGACTCGGTGGGAGGAGTGTTCCACGCCTAGGCAGGCACCACAGCTC
TGAGACAAGAGTGGTGTCCACAGCAGAGCCAAGCCAATACTTTGGAGCCCAAACAGGGGG
ACATATCGATCACTTACCACAGCAAAACAACAAACATCTACCAGTCAGACAAGAGCTTTA
TTGATTCTTGTCTCCAGATGGTCACCCTACCACCTCATTGCAAAATGTCTGCCTTTCATC
TTACCACCACCTGGCCTGGCCTTATCCCAGAGCCTGCTTGCCCTTGGACCAGTTTATCTT
TCAAGCACCTGCTAGTGTACACCTCAATGTCAGAGTTTACAGAACTACAGAGCTGGAACG
ACCTGGGAAAACCTCAAGTCTAGCCCAGATGCAGAGAGGTCTAGGATCTCTCCCCAAGAT
ATGCTGCCACACATCTCTGTGTTCTCCTCCTACTACTACAGGGAATGGCAGGACTTCACT
GTGTGCTTGGTTGCTCAGTCCCCCATTAGAGGCCCTGCTCCAGGCAATTCTGCTGTTTAA
GTGACTGGTGAGCAGCACTACTCAGACCAAGGTCACAGGCCAGTTAGCTTCTCTTGGCTT
CAGTTCTAGAGTGACCTGAGGAGCAGCCTCAGAAACCTTAGGCGTCCCTCCTTCCAAGGT
CTTGAAAAAAAGCAATGTAAGGTGGCCGTCATAAGCTGCATACAAACTGCTTGGTATAAG
CCCACGCCCACTGCTAGAGGGGCCtcttttttttttttttgagatggagtctccctcttg
ttgcccaggctggagtgcaatggtgcgatttaggctcactgcaacctctgcctcgtgggt
tcaagcaattctcctgcctcagtctcccaagtagctgggattacaggtgcccgccaccac
gcccagctaattttgtatttttcgtagagatggggtttcaccacgttggccaggctgatc
tcgaactcctcatctcaggtgatccaccgacctcagcctcccaaagtgctgggattacag
gcatgagccaccatgtacggccTAGAGGGGCCTCAAAGTGAAGAACCGACTAGCGGTCAG
CAGCATGGGCAAAGGGAGCCTCTTCCCTCCCTCAAGAGAAAGACACAGCATTTCATTGGT
CTGTCTCCTAGCAGCCAAAACTGGATGCTACACATCAAAAGTGGCAAAGGGTTTTGCAGC
AGAGACCAGGGTCTAGGTCAGGTAGCTGCCCTCAGCCATAGCTCACTCACCGATGACCAA
CAGCACAAGGATGACAATGAGAACCACAAAGAAGGTGTTGCCATAGGACACTAACAACTC
CACCAGCCGGGACTTGAAAATCTTCTGCCATCTGTGAAGAAGACAAAAAGGACAGGAGTT
GAAGAGAAAGCACACACACGAGCTCTAGGGCCCTGAGCAAAATGGAAATCCAGCTTTGTA
CTCTTCTCCAATGGCCGAATAGCCCATGCAAAGTCAGCCTCAGTGGCTTGCAATTCTCTA
ATTTGACATCCATTCAAGACTATTGGAAAAAAggccaggtgcaatggctcacacctgtaa
tctcagcactttgggagaccaaggtgggtggatcacttgaggtcaggagtgcaagaccaa
actggccaacatggcgaaaccctgtctctactaaaagtacgaaaattagccaggcgtggt
ggtgggcacctgtaatcccagctactcaggagggtgaggcaggagaatcacttgaacctg
ggaggcggaagttgcagtgagccgagatcgcgccactgcactccagcctgggtgacagag
cgagaccttgtctcaaaaaaaaaaaaaaaaaaagaTGCTGGTCCACGTATAGATCAAAAT
GTCTGGAAAACTAAtcttttttttttttttttgagacagagtcttgctctgttgcccagg
ctggagtgcagaggtgtaaGCCACCGCGCCCAGCCTGGAAAACTAATCTTAAACGTGGGC
AGTTggctgggcgcactggctcacgtctgtaaacccagcactttgggaggctgagatggg
cagatcacctgaggtcagaagttcaagaccggcctggccaacatggtgaactcccatctc
tactaaaaatatatatataaaaaaaaattagctgggcatgttggcaggcacctgtagtcc
cagctactcgtgaggctgaggcaggagaattgcttgaacccgggaggtggaggctgctgt
cagccgagcaccacaccactgcactccagcctgggtgacagagcaagactctgtctcaaa
ataaaaacaaaaacaaacaaaaaaaccacaacaacaaaaagaaaaCATACTGGTAGTCTC
TGAAAAGGGAAACTTACTTTTCATTGTACTCCCCTTTGTAATATTCAAATGTTTGCCCCA
TACACGTTATTTCTTTAAACTGTCTTTCCACATGATAAACCTTGGTTTGTCTATATCCCC
CGACCCTGttatgatgagatggaccccagacctcacatcatttccatccacaaatgcttt
gggatgcagctctaagaagagacttcagaagtgtttacatattgttcaaatcaacaagaa
gccctcatcatcagggctagagttgaatatgccaatcactgaaggcaatgatatttgttt
gaatccggacccaacaaggtaccgatttggcattcggtagataaacgtcttaaatccagc
ttattctggaagctcccccttccctctccctctttcatttgcttttccagtttcctttgt
gtagaaatcagattgtctgtcctctaaagcttcccaGATTAAAGCTCCCCGGGGCCCTCT
ATCTCTGCACGTCTTGTCAACTGTACGAAGGTGTGGTTTTCTACAAGAATCCTCCTCAGA
CAGCACTGCATACTTTCTATGGTATCACATCAAAGATAATTTTTCACGAAAAAACGGCTT
TTAAAAATACCTGTGGAGATTTGGCCTTATTTGTAATATCGTAATTTAAATAGGGATGTG
TTCAGGTATTATACATAATTAAAATTAATCTCCAATTCACTTTTAACAGGTCCTCTGTTC
ATTAAAAGGGAATATGGCTTCATCCTCCACAGGCTGAGTAATGTTCATGCAGCCACTGCG
CAATACCAGTGAGACTAGTTAGGAGGACAAGAGTCACCAAATCAGCAACAACGTGACCCA
GTGGTGCAAGTCTTCCGAATCCCACGCTACCATCCCAGCACCCCGTGGACCAAGAGTGGG
TGGGAGGGCATCATTTCCAGAACTGTAACATAGATCTTCCTGCCTCTCGGGGGCATTCTG
AAGACCAGAAGGCAGGGGACACAGGAAAAGGAACTGAGCAAGTCATGACGAAGCAGAACC
CTGGGAAGGGTTGGCAATAACAAACACAACCCCTGCCACCCCCACCCCAGACAGGTTCTA
CCTGTTCCATCGGGTCCCAATTCCAGGGTCCACCAGCTGCACACACCAGTCCCAGGGCTA
GGGCACAGGCACCCTCCTGCCTAACTCGCCTGCTTGCTCCATAGGCCATACCTTTTAGGA
GAAATGAAGGGAATGCAGAGAAGCAACACAACAAAGACCTCCGCATAGAGGAAGGTGGCA
ACTGCAGTCCACTGCAGACTCATCCTGTTGCTAGAAGGTTTCCCACAGGAAGATGTGAGC
TTGTTTC
>-::X:153786211-153786449()
ATTCTCATTGTCCATGGATGCCAGGACAGCCTTACGGATGGAGGTGGCATAGGAGTGCAG
CCTAGAGGATGGGACAGCCAGCCTTCAGTCCCTGGGGCCCGGAGGGCTGGCCAGGGGCTT
GCGGGGCACTGGGAGCCACTCACTTGAGGTGGTCCAGCATCATGCAGCTGGCCAGCAGGG
TGGCCGTGGGGTTGGCGATGTTCTTATTGGCGATACTCTTGCCGGTGTTCCTCGTAGC
>-::X:153786211-153787153()
ATTCTCATTGTCCATGGATGCCAGGACAGCCTTACGGATGGAGGTGGCATAGGAGTGCAG
CCTAGAGGATGGGACAGCCAGCCTTCAGTCCCTGGGGCCCGGAGGGCTGGCCAGGGGCTT
GCGGGGCACTGGGAGCCACTCACTTGAGGTGGTCCAGCATCATGCAGCTGGCCAGCAGGG
TGGCCGTGGGGTTGGCGATGTTCTTATTGGCGATACTCTTGCCGGTGTTCCTCGTAGCCT
GGGGAGGCAAGACGAAGGAGAGTGGGTGGAGGGCAGAAGGATGCCGGGCAGtgactctgc
tcctgtgacacgtccagaagaagccactccacagggacaaaagcccaccagcgggtgcca
ggggttgggggaaggtgtggggacagatagcttatggggacaggctttcctcgtggggtg
gtgaaaatgttctggaatgacctggtggtgacggcagtacaaccctggatatccaaaaaa
ctactaaatcatgcattttgaacgggctaaccggatgggatgagtgtgcctcactaagtc
tgtGAACAGGAGAAAGGCGGCAAGCCGCGGCACTGCCACCGGCACTCACTGTTTCAAACA
CCGCGTACACATGGCCATAGTTGGCCCCAGCCACAAGGCCTGGGCCCCCGACCAGTCCCG
CGCAGACATTGTTGACGATGTTGCCATAGAGATTGGGCATCACCATGACATCAAACTGCT
GGGGCCGGGACACCAGCTGCGGGACAAGGAGGGGGCTGGCTGAGGAGCAGATTCGGAAGC
ATGGGTGAGAGAAGCCCAGGGCACTCAGGGCAGGGGGACAGCACTGGGCAGGCTAATACC
TGCATGGTGGTGTTATCCACAATCATGTTCTCGAAGGTGATCTGAGGGTAGCGGGCTGCC
ACCTCCCTGCAGCACTGGAGGAAAAGCCCATCGCCCAGTTTC
>-::X:153863476-153875944()
CTGTACTCGCCGAAGGTCTCATCTTTCATCGGTCGGGCCTCAGAGTCCACCTGGGTGTCC
TCCTTATCCTTCACTGGAGACACAGAGAGGGACAGCTTCTTCTCCCGCCCCAGCCTGACC
CGGGGCTCCAGGCCCCTCTACGCCCCGCACCCCCAGCACTCTGTCTCAACAGCGCCCAGA
GGCAAGAGGCCTTGAAAGAAACCGCTCACCCCCTGCGGTCCAGCCACCACTTGCCTGTTG
CCCCAACCCCGGCCTGGGAGGATGATCCCCCTGCCTGCCCCCACCATGCGCCTGTCATCT
TGTGGGGAGCTCGGGGAATCCAGGAGGCCTTGCAGAAGGGTGGAAGGGGCGAGGTGCTCC
TCTCTGCCCTCGGCTCCACCCCCGTCACGTGGGGCTCAGAGGCTACCTGAGTATTTGCCG
CCCTTGCTGCGCTTGATGAAGCAGAGGATGAGCAGGACGAGGAGCAGGAGGATGATGGCA
CTCACAAAGCCGATGAACCAGCCCTCAGTGGCGAAGCCAGCAGGAGGGAGCCTCACGCGG
CCTGAGGGTGAGACACCAGCCCCCCGTGCTGCCGCCCAAGCCAGAACCCGACCTGAGGCC
CTGAAGTATGCTCTTAAAGTTGGGGCCCTCTGGGGGGCTAAGGAGTGACAGGGACAGGGA
AAAGGGCATCTGCGGAAAGGGTATGAAAGGGGGCTGATTCGGGGACACCCAGATTCTGGG
AGGAGAAGCAGACAGGAGCCGTGGAGGGAGCCTGGGCAGTAGTGGCCATTCAGGGGACAG
AAGGACATGAATTGTGCAGCCCCCATGCTTCCCTGGCAGGTGATGGCGGGCCCCCGGCGC
CTCACCTGTGCCATTGGTCTTCACAGCCATTTGGTGCCGGAACATCCTCTCCTTAAACAA
GTGGATCTCGTAGTCAGTGTCAGGCTGCAGGTCCCACTGCGTGTAGGAGCTCTGGTTGTA
GCTGACATACTGTGGCGAAAGGGAAGCCCCACCCTTCTCTTCTGCCAGGGAGAGAGGGTG
GCAGCAGGGGTGAGTCGGAGTGCCAGGCAACCCCTCTGGCCCAGAGCCCCCTTCCCCACC
ACGCCCCAAGGCCCCCTTTCACGCTTACCTCCCAAGGCTTTGAACAAGATATGGAACCTG
AAGTTGCACTGGCCCTCCTTGGGGACCCAGGAGACGACACTGTAGTTTTCACCCGCTGTG
GCTGAGATGTTGCCAAAATCTGAGATCCCTGGGGGGATGCAGGGGAACGAGGAGAGTGTG
GCAGCTGCCAGGAAGTCTAAGGCCCTCCCTCCTGGACCCGGCTGGCCGGGGCCTCCCTGT
TGGCAGGTCATTCCTCCAGCTTACCAGACAAGGCCATAGTGCCTCCTTCCCGTACGATGG
CTTCACCAGGGCCCTCTTTGGTGGTGGCCTGAAGCTGGAAGCGGTACCGCAGGTGGGGGC
TGAGATCGGTCAGGTTGTGTGTCCGAAGTTCGGGGTCCCGAAGGTTGAAGGACAGTTGCC
CCTTGCCCCCCTCATCCACTGTGGGGACAGACAGGGGTTGGCTGTGGCTGCAGCTCTGCC
CCCTCCCCGTGGCCCCTCCACCTCCCTTCCCTGCTGGGGCGGCGCACGCACGGGGGTGGT
AGGAGAGCACGTAGCCGGTGAGCACGCCGTTGTGGCTGAGTGGGGGCTGCCAGCGCAGCA
GCAGGCTGGTGTTCGACTGGCACTCCAGGTGCAACGCCTCGGGGTGGCCAGGCACTGCAG
GGCACAGAACCGAGTGGCAGGTAGGTCCTCGCCCAGGTCTGGGGAGGAGGGCAGGGGATG
AGGCGTGGGGTGCAGGACTCACCTCCCTCTGGGGTGCTGAAGGTGAACTCGCTGGCGGGC
CCCGATCCTCGCCCGTTAAAGGCCTGCACCTCCAGGTGGTAGGAGCTATAGGGCCGCAAG
CCACTGAGGATGACACTGGTGGTGTTGGCGGGCACCACCACATGGTCTTTGTGGATATGT
CTCTTGCTGTGCTTCCTCTGACTGCCCTCCCTCCAGTACGTCACCTGCACAAGCGAACAG
GAGACCTCGCAGGGGCAGAAGGCACCCAGCAGGGCCCCCAGCGCACACCCCCACCACCCT
TAATGGGGACCCTCCTCTCAACCCAAGTCTTCCAGGAGAGCGGCTGGCAGGTGGCAAAGC
CCCCTCACCATCCTGTCGCTTTACCTCAGTGATCACCCTCCTGGGCCCCCATGCCTTCAA
CCCTTACATTGTATCCGCGGAGGTGGCCCTTGACCTGGGCCAGGTCCACCGGCCGCCACT
TGACCAGCACGGCACTTGAGTTGAGGATTTCAATGCCTTCCAGCTCAGGGATTGCCTGGG
GGTCTGGAAACCACCAGTGACTTGGATAGAGCCATAGGCTCTCACCCCAGCCCTGAGGCC
AGGCCCAAGCCCCTACACACAGAGAAGACGAATTCGGATATTTTATGAGGTACagtttga
ggaggagaggtgtgtttgcatggtctcaagatctcttcctggactgcttattagttgcaa
aggtgaaaatagtagcttatacaaaggagaaaccATggctgggcgtgatggttcacaccc
gtattcccaacactttgggagacagaggcgagtggaacatttgaggtctggagttcgaga
ccaacctgatcaacatggtgcaaccgcatctctactaaatacgaaaattagttgggtgtg
gtggcgcgtgcctgtaatcccagctaatcaggaggctgaggcaggagaatcgcttgaacc
cgggaggcagaggttgcagtgagccaagaccgctccactgcactccagcctggatgacag
agcaagactccatctcaaaaaaaaaaaaaaagaaagaaaagaaaagaaaagaaaaaagaa
aagaaaaaaaggagaaaccagaaaaaaaaCTTGACCGGGTACTTCAAGTTACCATCTGGT
CATGTTCCAGATTCAAGGAAATGAAAGAAGCAGCATTGGCTGATATAACTGGAATACCGC
TGCCAattatagaaatgtgaagtgtggggaatttcataacgtcgctctggttatgtaaga
gaatatcctcatccttaggaaaggcgcacACCAATGCTGAGAGGTGTGGACATGGGCTGG
GGTGGAAGCAGGCGAGCTCAACCGTGGGCGAGGGGCCCTGCCGGATACTCACAGTCCTCT
CCAGAGTAGCCGATAGTGACCTGGGGCTCTGGTCCCTTGCCCTGGCTGTTGACGGCCTGG
ACTTTGATCTCATAGGGCACGAAGGTGGACGTGTTGGACACCACCAGGAAGGGGTCGCTG
ACAATCTGCTCCTGCCAGGGCCCTCGTGTCCCCTGAGGGCGCCACTGCACGCGGTACTGA
ACCTGGGGGGCGTTCCAGTCCATCCACCGGAGCGGCTGGAGGAGGCCAGCAGAAGAGGAG
TTGGTTGGCCAAGAACACCAGCATTCTTTGGCCCGCCCCCCAGCACAAACCAGCATCCCC
AGACATCAGCCCCTTCCTTTGCATAGCCAAGGGGGAGCAACAGACACCCAGGTCATGGCC
TCATGTCCCCCAGGCAGCTCAGCCCAGGGACTCTCACCTTCCACGTGATGACCATATTGG
TGGTCTCATTTCCTTCCCCCTTCACATCCACAGGGTTCTTCTCTGGGGCTGGAAAGGAAA
GTATTAACACATCAATGCTGCAGCCTCTTTTGGAGAGCCACGAGGACCGAGGGCCAAGGA
ACAAATGGCTCATTCTGGCACCAAGGGAGTCCAGCCCCCTCGCGCTCCCCCTGGAAATTT
GGAAGCAGAGGAACTTGGGCATGGCACCTCTCTAAGCCCTCCCTTCACAGCCCGGAGCCC
CTTCCAGGTGGCATGGGAGTGGGTGCCACCCTGACTCACCTGCCTCAGGTGTGACCACAG
TCTCAGAGACCGGGCTGGGCTCCCCGGGGCCATATTTGTTTATGGCAGTAACCCTAAAGG
TGTAGTGGACATAGGGCGACAGCTTGAGGGTGGTAGAGGTCTGGTTCCCTGGAACCTTGC
CCAGACTGTACCATTTTTCAGGCGCCATTTCCTTGTCCTCAAATTCAATGTCATATTCTG
CCAAGAAATGAACCGACAATGGAGTGATCAGCATGTGGCTTTGGGGGAAGGGCTGTGGAG
GGGTTGGGTACAGTCTGGGTCCCTGATTACCCAGGCCAACTGGCATCTCCAGATTCCCAT
GAGGAACCGTGAGTCCCCCCAAACCGTGTCCCCCCAGGAAGGCTCCAGGAGGAGGGAGGA
CCCCAGGAGGGGCCAGGGCTGGCAGAAGTGACGGTGGGGTGGCACTGAGCTCAAGCCTCT
TACTCTCAATGGGGGCATTGTGGTCTTCTGCAGGACTCCAGGACACGCGCACCTGGCTCT
GCGTCAGCAGGTGCAGGTCGGACAGCACCAGCCGTGGCACCGGCCCAGGGCTCCCTGAGG
GTGGGGAGGGTCGGTGCTTGAAAGGGCCCAGGGATGTGAGCCCCGGCCTTCTGGAGTGGA
GGCTTCCACCCTAGGACTTACCCACCACCAAGAGCTGTGCCCTACTCTCCACCACATCCA
GTTCGGTACTGGCCACGCAGCTGTAGTTGCCCTGGTCGCTGTAGTCCAGGCTGTGGATGA
CCAGGCGCCCATCCTCTATGAAGTACCTGCGGAGGAGCCGTGTCTGTCTTTCCTGCCATC
TGGGCTcttctcccctcccatccctccctcctgtctccttcccccgctcctgtcagagcc
ttccccATCAAAGCAAGGACGAGGCCAAGAGGTCTGGACTTCCAGCTTTTCCCACTCTGC
CCCCTTTCACCGTCACTGTCCTCACTTGTCACTGTCCCCAAGCTCCTGGAGGTCTCGACC
GTCCCCACGCCAGGTGATGCTGGGCTGCAAGGAGGGGTCAAAGGAGGCCTGGCACGTGAA
GGTCACCCTGGAACCTTTCTTCTCGATTGTGCTGCGGGGCCCCTGAGTGATCTGAGTTGC
ATCTGAGGGTAATGCGTGCGTGGGGAAGTCACTCTGTTGTCCTCCAGAGGCCCAGACCCT
CCCTCCCAGAGGCACTGCCAGCCATGTGGCAAGGGTTGCCTGACCTTTAACCTTCAGGTT
AGCCATGATGGTAACATTGTTTTGGTCATTGGCAGCCAGGCAGAAGTAGCGTCCGGTGTC
ATTGGCCTGGAGGTCTCGAATGCCCAGGGTCCCATTGGCATAGGGGAAGAAGCGTTCGTC
CTGAAGCACTGTTGTCCCATCCTCGTCCAGCCTGGAGGGAGCAGGGCGGGCCTGGCTCTG
ACTGGCTGGCCTGggctccctgccctccctggctccctggcCACTGGGACACGACACTCA
CCACTACCAGGACGAGACACTCACCACTGAACACTGGGCACAGGCGCTCCGAAGGCCTTG
CACAGAAGGTAGGCAGTGCTGCCCTGGACAGCCATGTACGTCTGATTGTCCGCAGTCAGG
ATCTTGGCTGGCAGCTCTAGGGGAGGAACAGCCTCAGGAGACAGGGCAGGACTTGGGACC
ACAGCTGGGCCAGGAGCCAGGGACCCTCTGCACGGCTTCCTCGGGCCCCCAAGAGCCCTG
CAAATCTTGCTTCCCTGCTCCCAGCTGAGGCCCCCGCCAGGCTGTGTCTctctctgcctt
cagacactgccctctgcctcagatgcgcctctggtcacagccacccaacttttacgttat
tccaggcctaactgacagtcacctctccccagaagccttcctggcctagtccccagcctT
CCCTGAAGTTCCAGGAGAGGTGCCACCTGGGCTGGCCTTGGTCACATCCTGTGGCACAGC
GGTCCGCTCAGTCACAGTGACAAGACCTTTCCCCTCTTACATCTCCCTCGGCTATCGTGA
GGCTGAGTGAGATGGGGCGAAGGGTGTCAGCAAGGAGAAAGGTCGGCGCCAGCCTGGTAG
GCCGAGGACACATCAGCTGCCAGCTGAGCCACTCTGGTGGCCTGGCCCAGTGGGCTGCAG
GGACAGACTGGGAGTTAGGAGGTAAGGAAGGGAGGGCACTCACGGACAACGTAGATGTAG
GCATTGGCCAGCAAGAGCCCGTGCCGGTTGCGGGCCTCACATTGGGTCACCATTGTGTCA
CTGGGCTGCACGTTGCTCAGGATCAGGGCGCCACGCTGAATCCGGTACTTCTGGTCTTTG
GCCAGCTCTGTGCATGCAGCAGGTGGGCCCATGGGCCACAGCCCGGCATTGAGCTGCGTT
GAGGCCCTTCCTCACCCTCCTCTTCCTCTCCCCCACAGCCCCCAGGGCTCGCCACACTCC
CCACTCCTGCCTGAGGCCCTGCTCACCCTCCACAGGGATCCCGTTGATTCTCCAGGTGAC
CTCTGGTTGGGGCCTGCCCTGGACTTGGCAGTCCAGGCGGGCAGTCTCTCCTGGCCCATA
TAGATGGCTCTGGGGCTTGTGCAGCCAGTACGGGGCAGCTGGGAGGAAGGGGAGAGCCGC
CCTGAGCCCGCAGCCAGCAGCTGGCTCTTGACCCGGCGCAGACCCTCCCCTCCCCCATGA
CAGTGGGCATCACAGGCCACTGTCCCAGGAGGTCCATACCCTCCACGGTGACATAGTACG
CATGCCGGGCACTGCCCAGTGAGTTCTCGGCCAGGCAGCGGTACTCGCCATCATCCTCCT
CGCCCACTTTCAGCAGCTGCAGGGTCTTGTTGTGGTTCTGGTAGGTGACACGGTCGGCTG
GCATGGGGCCACTGGGGCGCAGCCATTTGATGGTGGGCGTGGGACTGCCCGGGAGGCAAA
GGGAAGAGAGCAGAAGGGAGAAAGGACAAGGCCAATCACCCCAGCCCCCTATACCCCGCG
GTGGTCTGAGCTCCCTGCTAGGGCTCCGCCAccctgccctgccctgccctgccctgGGTT
CCCAGACTCACAAGCCCTCGGCGATGCACTCCAGGACCAATGGCTGCCCCTGCAAGGCCA
CCAGGTGGCTGCTGGAGTTGGTGGGGAAGAGCAGGCGCGGCTTCCTGTCAATCATGCTGT
TGGCTGCCAGGAGAAAGTGGGTGGGTGGGCTGCCCACTCTTCCCTCCACCCCAGAATTGC
AAGGCTGAGGGACTCGACACTCCAGCCAGCCCCCGGGGCCTCTGTGTCTTCCTCCATTAA
GGAGAGTGTCCTGTCTCTGCTCTCGACGCCTGGGAAGGGGTCTGGGCAGGGTAGAGGTGG
GAGCCAAGCTGTTCTTGAGGAAGCCTGGAGTTGTCAGATGGACCTATGGTGGGAAGGGCC
ATGCCTGAGGGTGAAAGGAGTCAGGGAGAGAGTGCAGAGCCTCTGAGACTCACTGGCCTT
GACCCGGAGGTCAATGGGTTCCTTCTGAATGATGGTCCTGGTGCCTGGGAAGTGGGCGTG
GCAGATGTAGTCTGAGTGGTTGTCGGAGGTGAGCACATTGGCAAAGTAGAGGTTGCCGTT
CTGGCCCATCGTCACCCGCTCGTCCTGCTTGATGTGCAAGATCTCTGCAGGGGGCAAGGA
GGCCGAAGTCATGACCCCGTCCAGGAAGACACCCCCGCTAACACCCCGACCCCACGAGGC
AGCCGCTCGCCGGCACCCACTGCTGTTCATCCAGTAGATCCGGAGAGGCTCTGCACTTGG
GGGAGGGTTGCAAGGCAGAACCACTGACTCCCCTTCCTCCACCTCCACGGGCTTCACTGT
CTCCTTTGGCCACTTGGGGGCACCTAGAAGGGACAGACGGGCTGACACTCTCCTCCTGGT
CCAGATGGTGCTAGGCAGgagaagggaggtgggggcaggggggtggcgggctacaccagg
gatggacgagggggcgagagggTCAGGCCAGTAGAAACTTCACAGAAAAGGAGGCAGACA
CTCTGGATACCTTCTGGACTCATAGCAGAGACTAGCACTTAGGGAGGCCAGGGTGAGCAG
GAGACCAGGAGGCCAGGAAGGGTTAACCTTCCACGGTTCTCAGCTCTCCCTGCCCACCCT
AGGAAAGGACGGGTGGGGGGAGGCTGAGGCTGAGGTGCAGTGATGGGGGAGGGGAGCTGT
GGAGGGATGCAGGAGTCACAGACCCTTCCATCATCCTGACACAGAAACCATGGCAACGGT
TCCCAAGGTAACTGGAGGGGTGGGGAGGGGAGAGGAGAGCGCTCAGGAAGCAGAAAGCTC
AGGGAGGATGGAATGCAAAGGGAAAACCCCAGGGAAAAGGCGACACAGATCAAGACAGAG
CCGTGGAGCAAGAGAGACCAAGTCGGAGGTGGAGGGGAGGAGATGGAGAGCCAAGTGGAA
AAGCCAGAGAAGAGGGGCCCTGCTAAGGAGTGCAGGTGTAGACAGAGATGACTGCAGTGA
CTCAGGCAGGTCTGCCCAGAATCAGTCACTccccccaccagcccgcccccccctcccccc
GCCACCTTCCTGCTCAGCCATGAGGCAGGCACCAGGAAAGCCTGAGGGAGTGAAAGGGCA
TGAGATGACCGGAAGTGCAATGGAGACAGAGACAGGGCAAAGGAGGAGACTGCACAAGAA
ACAAGATGGGCCAGGGGAGAAGCTGGGGTGGGGTGGAGGGCTGGCAGGACACCCAGGCCC
CTCGCCACGAGACAACTGGCTGACAGCAGCTTCCAGCCCACAATCCCACACGAACTCCGG
GACCTGCCCTCCCTGGTCCCTGCAGCGCCTCGCACCCTCGGCCATGAGCCGGATCTCATG
GGACATGGCGGTGCCCAGCTTATTGCTGGCAAAGCAGCGGTAGATGCCCTGGAACCTCTG
AGCAAAGTTGCTGTTGTTGCCCGTGATGGTGAAGGAGCCAGAGTGGGGCGACTGGTACAC
GGTCACACCCAGCTCTTCCTTGGGTTTGAAGTGGACACCATCCCTCGTCCAGCGGAACCT
GTGGGCGGAAAAAGGCCCAGAGGCCTGAGGCCCTGGAACCCAACGGGGGCTGGAACAGGC
TGGAGGGACAGGTGCAAGCAGCCAGGGCCCCCAGGGGATGGACTGGGAGATGGCGAGGAC
TTGGGGTGATTAGCAAGGTTTGGGGCTTCTGGGCTTAGAAGTTAGGCAGTCCAGGGAGGC
ACAAGGCCGGGGTCAGTGGCAGGCAACAGGGGCTGAGACGGCAGAGATCACTCACTGCAC
TTCGGGCTTGCCACTGGCCTCACACTTGAGGCTGATGTCATCTGTGGGGAAGACAACCAG
GCGCCGTGGAGACTGTTCCGTGATGACAGGTGGCTCCATCACTGAAGACAGGGTGGAGAG
AGCGGTGGTGAGGGTGCTGCCTGGCTGGTGTCATAGCCTCAGCACCTGTCCCATCGTGAG
GGAAGCAGGGTCCAGAGCCCCTGGAGGCCCCATGGCCACAGGGGGACGAACGGAGGGGAA
GAACAAAAGAGGCTTGTGGGACATGAAAAGAGGGAGAGAGGGGACAGCCACGTAAGTTAC
AAAGAGATGCCTGAGAAAGACAAAAAGGGTATGACAGAAAGAAGCGGGGGCAACAAAAGC
CAAGACACAGAAACCAAGAAGGACAAACCCCAGACAGGGGAGAAGGGACCAGAGAGAATG
GCAGAGAGGAACAGTGAGGGTGACAGAGTACCCAGGCTGGGGCAGAGACAGAACAAAGCC
AGCCCCACACAGGTGAGAGAAGCACATGGTGCTCAGGGAGAGCCGAGCAGGGCCCCGGCA
CTCAGGAGGGCGGGGGTGCAGGCTCAGCTGAGGGCCTCCTTACCCTTCTCCTTGGCCTTC
TGGGAAACACTCTCACCCCTCCCCAACTTACCATGGTGTCCTTCATCTGAGAAATCCAGG
CAGGCAGCAAGGGAGGGAATGGAGAGAAATACTGACAGGCAGCCCCAGAGTGGGGCAGAT
GGCAGGGGACATAGTAAGCTCCTGCAGCCCCCCCGTGGAGAGGGAATGGCAGGAGAGGAG
GCCCTGGCAGTGGCAACAAGGGGGCACACGCTGGGCTGGAGCAGTGGCAGGTCAAGCCCA
GGGAGATGGGACAGAGAGATGCCCAGGGAGAGGAGCTCCACTGGATAGACACACAGGGCA
TGTAGCCCAGAGGCAGCCAGGCCATGCCTCCAGCTCTAGCAGACAGGGAGAGAGAAATTC
TTGCCTTTAACAAGGAGTGTCCTTGCAGCCCCCTGGCAGGGCCTGGCAGGGCCTGCAGAA
CTGACCCCACCCATTCAGGATGCCTTGGAAGGCACCGTCCCCTGCTCCAGCCTGCTTCCC
TCCTAATCCAATTAGCACAGCTGAGTGTTTTCAATTACCAGGGCCCAGCCTTCAGAGCCC
TGCTGCCCCCTCCCCCTGAAAACTATCCCAAAGGCCCTGCTGCCTCTGAGTTTCCATAGC
CTGCGGGGTTGGCGCCAGCCCTCCTCTTCTCCCTCCTTCCTCCCAGACAGCCACCAAGCT
CTCTGGGGCAGAGGCCAGAGCTGCTGTCCCAGCCCCAGGACTCTGCAGAGCACTGGCCAG
GGCGGCCTCGAGGAAGGGAGAAGAGGGAGGGAGGGAGCAGCAGGCTGCCTCTGAAAGCTT
TGTCTCTGCAGAAGACCTCAGTGTGAAGGTCCAGGGAGGGAGGAGGGGGCTCCCTGGGGA
CACTGCAGAGGGCCCTGAGCTGGGGAGGGAGATGGTGACAGGGATGACAGGATGCAGAAA
GCCAACTAGGTGGAGGAAGCAGGAAAAGAGACAAAGGGGGCTGGAGTGGCTGGGGAGGGA
GAGATGGAAGACAGGTTCCAACAGGGAGGGCCGGCTGCCTGCCACTGCCCACTGTGTCGT
ATCAGGGTCAAGAACAAGTGCTGGTCAGTGACCAGGGCAGCCTTGGAGCTGCCATGGCCT
TTTGGCCTAGTTCTCTCTCCCCACTCCCATCTTTCTGTAGAGAATGCACGGCTTGCATTC
CACTGTACAGTGTTATATTGTGTATCCACCTCTGTGTCCTCTGGGTCTAAAAGCCTCACT
GGTGTGTGTTTCCACCTGTGTGGCCTCTCAGCGGCTCTGCTCCTTCATCCCTGCACCTGC
CTTGTCTTCATGCACCTGTGTGCATGTGTCCATGTGCATCTGTACCAAGGGAGTCTGCCT
GGCCCTGGCCCTCCATGTATGTGTCTAAGGGGCCAGCCCCTTTACCTCCTCCAAGCCCTC
ACTGCCTCCCAACGCCAGGTGCCTCCCCAGCCTCTCTCTCGCAGCCCCTGTCCCACTGCT
GGCACAGACAGTCTTCCCAACCCCTATCCGCCAACTCGTCTCTCAGTGACACTGGCCTCC
TCCTTGTCCAGGCCCAGAGACAAAGGTGTCAAGGTGAGGCTGGGAAGGGACTGGAGCCTG
GTAGCTCAAGAGACACAAATGCCCTCACACATGATACCCTGTGACATGCCCCTCACACGG
CCTGACAGCTACTTACAGGAGAAAACACCATCACGGTAACACCCCCCACACGCAAGTGTG
TACTTACATTCAGCCCCACTCACACATACACATGACCCAATGCAATCAAATGTCGTGGTC
AAATACCTCCCGACCTCCACAAGCCTGGCCAGTAAGTAACAGAGTGACTCACACAGTCAC
CCATGTAAGGAAGTCAAAATCACATTCACGAATATCTACGCTCAGTCAATCACAAGAACA
CACAGACATACACAGTGTATCCATGCTTAATCACAACCCTACGGCCACACTCCCCAACAT
CCACTCACCTGCTTGTGCCCCCAACAAATGTTACAACCATAGACACATGCTCCAGCAGCC
CTGCCCCCACCCCCACCAAATAACTACACACAAAAAAGGGTCCAGAAGGCTGCTGGGCTG
GGACCAGGGTTTTTCAAGCCACCTTTTCCTGTCTCAGTTCAGAGACAGGGTGACCAAGGG
CCCAGGAGGGGAAAGAGAAATGGGGACAAGACTTGAACACAGGCCTTTGCACAAGCCAGC
TGAGGGCTGGGGACGACCCCATTCTCCTGCTGCCACACCCCTGTGGTGGGGGATGGAAGC
GGAGGAGTCGGAGTGGGGCGGGCAGAGATGGGGCGGGCTAAGGAGAGCATGGAGGAGGCC
CAAGACCTCGGGGCCCTGCTCCAGGTTCGCTGTCCCTGGTGCTGAAATCGCCCCGGCGGC
CGCGCCTGTCCCTGTCCATGGTCCTGACACGCCCCGCACCTTCTACCCTGCCCTTCTCTC
CGGGGGTACCCAACGTCCTGGCTATCTCCTGCCCACCCTGTGCCCAGGAAAGGCCAGGGA
GAGGAGTCAGGGTCCGGAACAGGGAGAAGGTGAGGAGGTAGAAGATAAAGAGGGGCCCAA
CATAGCGGCGAAGGTAGGCGCCCAGGCTCCCTTCAGCTACTCACATTCCTCGGGGATCTG
GATAAGCAGGCAGGGGCTGCAGAGGAGGAGAGGCCACACGTACCGCAGCGCCACGACCAT
CTTTCCCGGCGGCACCGCGCAGCACAGCCAGCCGGGCTCGGTTCAGGCTCCGGCCGGAGG
GGAAGGGGGCtggtgggcggcttggggcgggagttgggagtgggggca
>-::X:153864584-153865500()
CTCCCAAGGCTTTGAACAAGATATGGAACCTGAAGTTGCACTGGCCCTCCTTGGGGACCC
AGGAGACGACACTGTAGTTTTCACCCGCTGTGGCTGAGATGTTGCCAAAATCTGAGATCC
CTGGGGGGATGCAGGGGAACGAGGAGAGTGTGGCAGCTGCCAGGAAGTCTAAGGCCCTCC
CTCCTGGACCCGGCTGGCCGGGGCCTCCCTGTTGGCAGGTCATTCCTCCAGCTTACCAGA
CAAGGCCATAGTGCCTCCTTCCCGTACGATGGCTTCACCAGGGCCCTCTTTGGTGGTGGC
CTGAAGCTGGAAGCGGTACCGCAGGTGGGGGCTGAGATCGGTCAGGTTGTGTGTCCGAAG
TTCGGGGTCCCGAAGGTTGAAGGACAGTTGCCCCTTGCCCCCCTCATCCACTGTGGGGAC
AGACAGGGGTTGGCTGTGGCTGCAGCTCTGCCCCCTCCCCGTGGCCCCTCCACCTCCCTT
CCCTGCTGGGGCGGCGCACGCACGGGGGTGGTAGGAGAGCACGTAGCCGGTGAGCACGCC
GTTGTGGCTGAGTGGGGGCTGCCAGCGCAGCAGCAGGCTGGTGTTCGACTGGCACTCCAG
GTGCAACGCCTCGGGGTGGCCAGGCACTGCAGGGCACAGAACCGAGTGGCAGGTAGGTCC
TCGCCCAGGTCTGGGGAGGAGGGCAGGGGATGAGGCGTGGGGTGCAGGACTCACCTCCCT
CTGGGGTGCTGAAGGTGAACTCGCTGGCGGGCCCCGATCCTCGCCCGTTAAAGGCCTGCA
CCTCCAGGTGGTAGGAGCTATAGGGCCGCAAGCCACTGAGGATGACACTGGTGGTGTTGG
CGGGCACCACCACATGGTCTTTGTGGATATGTCTCTTGCTGTGCTTCCTCTGACTGCCCT
CCCTCCAGTACGTCAC
>-::X:153869519-153869934()
GGACAACGTAGATGTAGGCATTGGCCAGCAAGAGCCCGTGCCGGTTGCGGGCCTCACATT
GGGTCACCATTGTGTCACTGGGCTGCACGTTGCTCAGGATCAGGGCGCCACGCTGAATCC
GGTACTTCTGGTCTTTGGCCAGCTCTGTGCATGCAGCAGGTGGGCCCATGGGCCACAGCC
CGGCATTGAGCTGCGTTGAGGCCCTTCCTCACCCTCCTCTTCCTCTCCCCCACAGCCCCC
AGGGCTCGCCACACTCCCCACTCCTGCCTGAGGCCCTGCTCACCCTCCACAGGGATCCCG
TTGATTCTCCAGGTGACCTCTGGTTGGGGCCTGCCCTGGACTTGGCAGTCCAGGCGGGCA
GTCTCTCCTGGCCCATATAGATGGCTCTGGGGCTTGTGCAGCCAGTACGGGGCAG
>-::X:153869802-153869934()
CCTCCACAGGGATCCCGTTGATTCTCCAGGTGACCTCTGGTTGGGGCCTGCCCTGGACTT
GGCAGTCCAGGCGGGCAGTCTCTCCTGGCCCATATAGATGGCTCTGGGGCTTGTGCAGCC
AGTACGGGGCAG
>-::X:153869802-153871179()
CCTCCACAGGGATCCCGTTGATTCTCCAGGTGACCTCTGGTTGGGGCCTGCCCTGGACTT
GGCAGTCCAGGCGGGCAGTCTCTCCTGGCCCATATAGATGGCTCTGGGGCTTGTGCAGCC
AGTACGGGGCAGCTGGGAGGAAGGGGAGAGCCGCCCTGAGCCCGCAGCCAGCAGCTGGCT
CTTGACCCGGCGCAGACCCTCCCCTCCCCCATGACAGTGGGCATCACAGGCCACTGTCCC
AGGAGGTCCATACCCTCCACGGTGACATAGTACGCATGCCGGGCACTGCCCAGTGAGTTC
TCGGCCAGGCAGCGGTACTCGCCATCATCCTCCTCGCCCACTTTCAGCAGCTGCAGGGTC
TTGTTGTGGTTCTGGTAGGTGACACGGTCGGCTGGCATGGGGCCACTGGGGCGCAGCCAT
TTGATGGTGGGCGTGGGACTGCCCGGGAGGCAAAGGGAAGAGAGCAGAAGGGAGAAAGGA
CAAGGCCAATCACCCCAGCCCCCTATACCCCGCGGTGGTCTGAGCTCCCTGCTAGGGCTC
CGCCAccctgccctgccctgccctgccctgGGTTCCCAGACTCACAAGCCCTCGGCGATG
CACTCCAGGACCAATGGCTGCCCCTGCAAGGCCACCAGGTGGCTGCTGGAGTTGGTGGGG
AAGAGCAGGCGCGGCTTCCTGTCAATCATGCTGTTGGCTGCCAGGAGAAAGTGGGTGGGT
GGGCTGCCCACTCTTCCCTCCACCCCAGAATTGCAAGGCTGAGGGACTCGACACTCCAGC
CAGCCCCCGGGGCCTCTGTGTCTTCCTCCATTAAGGAGAGTGTCCTGTCTCTGCTCTCGA
CGCCTGGGAAGGGGTCTGGGCAGGGTAGAGGTGGGAGCCAAGCTGTTCTTGAGGAAGCCT
GGAGTTGTCAGATGGACCTATGGTGGGAAGGGCCATGCCTGAGGGTGAAAGGAGTCAGGG
AGAGAGTGCAGAGCCTCTGAGACTCACTGGCCTTGACCCGGAGGTCAATGGGTTCCTTCT
GAATGATGGTCCTGGTGCCTGGGAAGTGGGCGTGGCAGATGTAGTCTGAGTGGTTGTCGG
AGGTGAGCACATTGGCAAAGTAGAGGTTGCCGTTCTGGCCCATCGTCACCCGCTCGTCCT
GCTTGATGTGCAAGATCTCTGCAGGGGGCAAGGAGGCCGAAGTCATGACCCCGTCCAGGA
AGACACCCCCGCTAACACCCCGACCCCACGAGGCAGCCGCTCGCCGGCACCCACTGCTGT
TCATCCAGTAGATCCGGAGAGGCTCTGCACTTGGGGGAGGGTTGCAAGGCAGAACCACTG
ACTCCCCTTCCTCCACCTCCACGGGCTTCACTGTCTCCTTTGGCCACTTGGGGGCAC
>-::X:153872151-153872697()
CCTCGGCCATGAGCCGGATCTCATGGGACATGGCGGTGCCCAGCTTATTGCTGGCAAAGC
AGCGGTAGATGCCCTGGAACCTCTGAGCAAAGTTGCTGTTGTTGCCCGTGATGGTGAAGG
AGCCAGAGTGGGGCGACTGGTACACGGTCACACCCAGCTCTTCCTTGGGTTTGAAGTGGA
CACCATCCCTCGTCCAGCGGAACCTGTGGGCGGAAAAAGGCCCAGAGGCCTGAGGCCCTG
GAACCCAACGGGGGCTGGAACAGGCTGGAGGGACAGGTGCAAGCAGCCAGGGCCCCCAGG
GGATGGACTGGGAGATGGCGAGGACTTGGGGTGATTAGCAAGGTTTGGGGCTTCTGGGCT
TAGAAGTTAGGCAGTCCAGGGAGGCACAAGGCCGGGGTCAGTGGCAGGCAACAGGGGCTG
AGACGGCAGAGATCACTCACTGCACTTCGGGCTTGCCACTGGCCTCACACTTGAGGCTGA
TGTCATCTGTGGGGAAGACAACCAGGCGCCGTGGAGACTGTTCCGTGATGACAGGTGGCT
CCATCA
>-::X:153930762-153932584()
CTCGTCGGCCATCTGAGTGAGGTCCCGCTTCATGGCATAGGCGTCCTCCCCATCTGCATA
GTATTTGGGCTCCACTTCACTGATCCTGGGGGCAGAGGGTTAGAGAGCAAGGAGGAAGAC
CTGTATCCCGGGGACACCCTCCTCCACTCCTGGTATCGTGGCTACTGGAGCAAGGTGCCA
TGTTTTCTCCCTGAAGGCTCCATCCTGAGACAACAAGTCCAGTGTGACCTGCCCTCTGTT
CTCTCCAGCAAAGGCTCCAGGACACAGCGGCCCGCCCCACCCGTCCTGCCCCCGTTCTGT
GTCCTTAGCCTGGATACTAAGGATCCATTTCTGCGGTTTCTTGTGAGCTGAAGCCCTGAA
TTCAGCCTTCCCCTTCCCTCCCTGCCCTGCGCCCTGTCCCTTACTGAGCTGCCTCACAAC
AGCCATCAGAACCCAGGAAAGACGGTGAGCCCTGCCTGAGCAGCTCTGGGGCCGTGACTA
CACTGGGCAGGTGTGTGTGCAGACTCGCGTGGCCATGTCCCTGGAAGGGGAGCTGGACTC
AATGGCCTAGGCTGGCCCTGCCAGGCCTAAGACATGAGGATTGCTGACTTAGCTATAAAG
CAATTCCCACCAGACATCGTCATCTGGGTCACAGATCCCTCTTGCCAGCATCCAGCCCAG
AGGCCACCGCCCTTCCCAACAGTCCCTCTTCTTCATCCCCTACCAAACGGGCTGAGTGCA
GTTAGTGTCCCTCCACAGGCAGCCCACCCCAGCTTCACTTGCAAGCACTTTTTTCCACTG
TCTACTGGGCATGCCAACTGCCAGGTTCTCTCTAGTGTGCTAGGCACACGGGGCCTCCTG
GTCCTCAGGCAGACCTCCCCCATCCACTAGGCTGCCTGGCCACTGGCCCTTCCTTCCTGA
ATGTGCATTCTCCTCGATTCTGCTCTCTCTTGGATTCTTCTAGGTGCTTGGTCATGCTTG
AGTCCTGCTCCTCAGCATCTGCTCACGCCAGGGACCCACACCTCTCTATTCCCAAACATT
ACTAAACAGCCCGTGTGCCCTTCGCCAGCCTCAGCCATCATGGGCCAGAGCTCCTCCATC
ACAACACATGGAGCACGTTTCAGCAGGCAGGTGCTGTCTCCATGCCGGCTTTTCAACCAT
CAGCCGCCGAGTGAATGTGGAGGTATCCTGGCAGTGCTGGGGTCCACAGCCTCTTCCCCA
CAGCCGGCCCACCCCCGACCTGGAAGGCAACTCAGCCGGTCTCAGGTGCCCTGATGGGCC
AGACCTGGGATCAACCCCAGCCCATTAGAAAAATCGAGATCTACTTACTGAAAGTTGAGG
GTGTTGGAATAGAGGTGCAGGGCGGCCCGGTTACTGCAGGGGAACAAGGCACTGCTGAGC
TGCACGGATTTGGCCAGGGAGGGGTAGCACGTCCAGGTCTTGCCCCTCCTCCTGGTCCCT
CCTTCCCCCCAATCCCACTTCCTGGATCTTCACCAAAAGCTGAGGTACCCCAGGACCCCC
GTCAAGGCAGTATCTCTCCCCCTCAATCCCCCTTCCCTCAGCCCGGCTTCCACCTCTTCC
TGACATGCAGGGAGACATATTTGGCATTGAAGTTCTCTATCATGGCTCGAGAGGCCTGGT
CCATCAGTTTCTGAGCCAGACCGAGGCGCCGGTGGGAACGCTTCACAGCCTGGTGGGAGA
AGAGCAGAGATGGGGTGAGGGACTGGGACCTTGAGGGCTGCCCCAACTAACCCCCACTTC
CACCCCCACCAGAGAGCCTGGGTGGACCTTACATACCAATGAGGTGATATGTCCATGGGG
CACATCATCTGGGTCCTCTTCC
>-::X:154349361-154349565()
CTGCTTTGCTGCAGTCTACTGTGAAGCTGCTCTTCTGGCCTACGTAGGCCTTGCTCAGCC
CCAGGCCCTTGGCCACCACCTTGCTGGCGTCAGCAGGCCCAGGACCCGGGGCCCCATGCT
GGGGGGCACAGGTGGCCTTGGTCAGAGAGTCTACAAACACTGATGATGTCTCGTGGAGGC
TGTGGTTGCTGACGAGACGGGGGC
>-::X:154350030-154350207()
CTGTGACACCGCCTTCCAGACCTGCTCCGTAAGCAGACACCAAGCCTGGGTCCCCTCCAT
GCCCAGGCTCCCCAACTCGGATCTTGAAGGGGCTTCCAGGGATGTGGGTGCCGTTGAACT
TGACGTCAATCAGGTAAACGCCATTCTCCCGAGGGATGAAGCGCACAGCATACTTAT
>-::X:154351580-154352447()
CTGAAGGCTAGAAACAGTGAGGCGGCGGGCGTCGCCAGACGGAGAAGCCACAGGCACCAC
GAAGGGGCTGTCGGGAATGTGTTCCTCGTTGAACTTGACTGAGACTTCGTAGTCACCTGG
GCAGGGAAAGAGTGTAAGACCGGCTCATCAGCCTTTGGGCCTCCCACCTCCCACGAACAG
CCTGGGTGGCCCTGTGACCTCAAAGTGAAGAGTGAGTGCCAGGCAGGGCTATCTGTGCCA
GCCCTGGGTCCAATACCCACACTCAGGCCCCACCTCCTCCAACCCCAGCCGGGTTCCCAG
TACCTGGCTCCTGGACCACATAAGCCACACCACAGGAGCCGTCCTTGCGGTCCTCAAAAG
AGATCTCAGCCTTGCTGGGGCCCTCGACAGCAATGGCCAGGCCTCCAGCACCAGCTTCCC
GGGTCCAGATACTGAATTCGGCTGTGGGAGAACAGTTTGTCCTCACTGAAGGCTGCTTCA
CCAGCCTCGGCCCCCTCCAGGCATAGCCAAGGTAGACATGCCTGCCGGCTCTTTCCTCCA
CCCCCAACCCCACCCTGGCCAACGCAGGAGAGCGAGCACTCGGGGTGTGAGCAGGCCTAC
CTGGCACTCCAGCTTCAGCTCTCTCCAGGCCAGGGCCCCCAGCTCGGACCTTGTGGGCTC
CCCCTTCCCCTAGGGGCCCCACGGTGAACTGGAAGGGGCTCCCAGGCACGTGCTGGCCCT
TGTACTTCACGCTGACTGTGTGTGTGCCCATCTCAGCGGGAACAAAGCGGATGCAGTAGG
TGTGGTTCTCCCCTTCCACGATCTCGGCCTCATGGGTCTTGCCCGATGGGCTGGTCACCT
GGGCTGTCATATCCTGGATGCTAATTT
>-::X:154351580-154352924()
CTGAAGGCTAGAAACAGTGAGGCGGCGGGCGTCGCCAGACGGAGAAGCCACAGGCACCAC
GAAGGGGCTGTCGGGAATGTGTTCCTCGTTGAACTTGACTGAGACTTCGTAGTCACCTGG
GCAGGGAAAGAGTGTAAGACCGGCTCATCAGCCTTTGGGCCTCCCACCTCCCACGAACAG
CCTGGGTGGCCCTGTGACCTCAAAGTGAAGAGTGAGTGCCAGGCAGGGCTATCTGTGCCA
GCCCTGGGTCCAATACCCACACTCAGGCCCCACCTCCTCCAACCCCAGCCGGGTTCCCAG
TACCTGGCTCCTGGACCACATAAGCCACACCACAGGAGCCGTCCTTGCGGTCCTCAAAAG
AGATCTCAGCCTTGCTGGGGCCCTCGACAGCAATGGCCAGGCCTCCAGCACCAGCTTCCC
GGGTCCAGATACTGAATTCGGCTGTGGGAGAACAGTTTGTCCTCACTGAAGGCTGCTTCA
CCAGCCTCGGCCCCCTCCAGGCATAGCCAAGGTAGACATGCCTGCCGGCTCTTTCCTCCA
CCCCCAACCCCACCCTGGCCAACGCAGGAGAGCGAGCACTCGGGGTGTGAGCAGGCCTAC
CTGGCACTCCAGCTTCAGCTCTCTCCAGGCCAGGGCCCCCAGCTCGGACCTTGTGGGCTC
CCCCTTCCCCTAGGGGCCCCACGGTGAACTGGAAGGGGCTCCCAGGCACGTGCTGGCCCT
TGTACTTCACGCTGACTGTGTGTGTGCCCATCTCAGCGGGAACAAAGCGGATGCAGTAGG
TGTGGTTCTCCCCTTCCACGATCTCGGCCTCATGGGTCTTGCCCGATGGGCTGGTCACCT
GGGCTGTCATATCCTGGATGCTAATTTCTGCAGGGTGGGGATGGGCTAGTGAGCAGCAGC
CCTGGGCTCCACCCCTCCTCTTGGGGCTGCTTGAGCCCCAGGACCCCTCCCCAGGCTTCC
CACAGCCCCTACCAGGGATTTTCAGGCTGAGGTCACAATGACTACCAACGTTGGCCACTG
AAGGAGCCCGACGCCTGCGGGTGATGCTCTCTTTCACCCGGCCCTCGCCTGTCACCTTCA
CAGAGAAGGGGCTGCCTGCAGGAAGAAAGCACGGCCCACGCCCCTCCAGTCACATACTGC
CTGTGGGCCCTGGTGTAGTGAGGGGGGCTGCCGAGGCACTGCTGCACTCACCAGGCACGT
GCTGGTCGGCAAACTTGATGTTGATGATGTAGTTGCCTGGCTCTGTGGGGCAGTAGGTGA
CCCTGCACGTCCCGTCCTCCAGGTCCTCTGTGTTGATGTCCACCTTGCTGGGGCCCTCAA
TGGACAGGCTGAGCCCACCATAGC
>-::X:154351580-154358568()
CTGAAGGCTAGAAACAGTGAGGCGGCGGGCGTCGCCAGACGGAGAAGCCACAGGCACCAC
GAAGGGGCTGTCGGGAATGTGTTCCTCGTTGAACTTGACTGAGACTTCGTAGTCACCTGG
GCAGGGAAAGAGTGTAAGACCGGCTCATCAGCCTTTGGGCCTCCCACCTCCCACGAACAG
CCTGGGTGGCCCTGTGACCTCAAAGTGAAGAGTGAGTGCCAGGCAGGGCTATCTGTGCCA
GCCCTGGGTCCAATACCCACACTCAGGCCCCACCTCCTCCAACCCCAGCCGGGTTCCCAG
TACCTGGCTCCTGGACCACATAAGCCACACCACAGGAGCCGTCCTTGCGGTCCTCAAAAG
AGATCTCAGCCTTGCTGGGGCCCTCGACAGCAATGGCCAGGCCTCCAGCACCAGCTTCCC
GGGTCCAGATACTGAATTCGGCTGTGGGAGAACAGTTTGTCCTCACTGAAGGCTGCTTCA
CCAGCCTCGGCCCCCTCCAGGCATAGCCAAGGTAGACATGCCTGCCGGCTCTTTCCTCCA
CCCCCAACCCCACCCTGGCCAACGCAGGAGAGCGAGCACTCGGGGTGTGAGCAGGCCTAC
CTGGCACTCCAGCTTCAGCTCTCTCCAGGCCAGGGCCCCCAGCTCGGACCTTGTGGGCTC
CCCCTTCCCCTAGGGGCCCCACGGTGAACTGGAAGGGGCTCCCAGGCACGTGCTGGCCCT
TGTACTTCACGCTGACTGTGTGTGTGCCCATCTCAGCGGGAACAAAGCGGATGCAGTAGG
TGTGGTTCTCCCCTTCCACGATCTCGGCCTCATGGGTCTTGCCCGATGGGCTGGTCACCT
GGGCTGTCATATCCTGGATGCTAATTTCTGCAGGGTGGGGATGGGCTAGTGAGCAGCAGC
CCTGGGCTCCACCCCTCCTCTTGGGGCTGCTTGAGCCCCAGGACCCCTCCCCAGGCTTCC
CACAGCCCCTACCAGGGATTTTCAGGCTGAGGTCACAATGACTACCAACGTTGGCCACTG
AAGGAGCCCGACGCCTGCGGGTGATGCTCTCTTTCACCCGGCCCTCGCCTGTCACCTTCA
CAGAGAAGGGGCTGCCTGCAGGAAGAAAGCACGGCCCACGCCCCTCCAGTCACATACTGC
CTGTGGGCCCTGGTGTAGTGAGGGGGGCTGCCGAGGCACTGCTGCACTCACCAGGCACGT
GCTGGTCGGCAAACTTGATGTTGATGATGTAGTTGCCTGGCTCTGTGGGGCAGTAGGTGA
CCCTGCACGTCCCGTCCTCCAGGTCCTCTGTGTTGATGTCCACCTTGCTGGGGCCCTCAA
TGGACAGGCTGAGCCCACCATAGCCTAGGGGATGGATACCCCTGAGCCTCGGTGCTATGC
ACAGTGCTCCCGCCCCAGCTGGTGGGCAGCCACTGCCTACCTGCATCGCGGGTATCAATG
ATAAACTCTGCAGGCTCAAAGGTGTGGCCTTCGTGAAGGCCCTGACCAGAGACCCGAACA
CGACTGGCATCCCCAATTTCCGACTGGCTGATCACCACCGGGATGGGGCTGCTGGCCACG
TGCTGGCCATTTTTCTTCACATGCACCAGGTGCTCCCCCGTCTCCTTGGGCACGAATGAA
ATCCCTGGACACAGGGCATGGCTGTCAGTCAGGGAGGGCATGGCTCCCCACAGGCTGCCT
CCTTTCTGAACCCCCTGGACCCTTCAGCCGCTTACCCACGTGGCCATTACGCAGCCGCTT
CAGCAAACAGGGCTCCTCCCGGCCCGAGGGCGGGACCACAGTGGCCGTCAGCAGGCTGAG
ATCCGTCTCTGAGATGTTGATGGGGATGTCGGCAGCAGAGCCGACCTTTAGGTGGGACAT
ACGCATGGAGTCGTCACCTGGTGGGGACAGGCCAGCCATCAGTGTGCGTCCAGCCATGGG
AGACCATGCCCACCCTGCCACCCGTTTCTGTCACTGCTCCCAGTGCCACCCACCTGTGAC
CCGAGCAGTGAAGGGGCTGCCTGGGACGTGCTGTTCATTGTACTTGACTAGAATGCTGTA
GTCCCCCGGCAGCACAGGCAGGTAGGACACGCTGCATGTCCCATCCTGGTTGTCAGTGCA
GCTGATTTCTGCTTTGGACGGGCCCTCAATGGCCAGAGACAGGCCCCCTGGAGAGAGCCG
TGGGTGAGCATGGGAACTATGCTGGGGACACTCCAGTTGGCCTGCACTGAGGAGCTCCGA
TGGCCAGGGCAGCAGGGCAGGGAGCCCCATTCAGGAGTATCTCCTGAGTCCAGCCCTTAC
CCCGGTGAGGGCATCCCGGGCACAGAGCAGGTCAAGACCAGAGCTATTGCTCACCCTCTC
CTGCATCCTTGGTGTTGACGGTGAAGGTGGCAGGCTTGTTCACTACTCCATGGGTGAGGC
CAGGCCCATAGGCAGTGACATGGCCACAGTTGACGTAATCCACATAGAACTGCAAGGGGC
TTCCTGAGGCAGGAAGAAGGGCCTTGTGGAATGGCAGCCTCGTGTGTCCCCCAGCCCCAT
CTCTCTGTGAGGTGGTGGCGGTGGAGTGGGCAGAGGCAGGGCAGGCCCACCTGGGATGTG
CATGTTGTCATAGCGGATGTCCATCTCGTGCAGGCCAGCCTCGCTGGGTGCATACCGCAC
GGTCACGGTGCCGTCTTTGTTGTCAGTGATGGTGGGCTGCGCCACCTTGCCTGAGGGCAT
CCGAACCTCCCCTGTGGGGCAGTGGGGCTGAGGTCAGGGCAGCTCATTGGCACAGTCTGG
CCTCCTTGGCTCCCGAGCTCCTTCCCAAGTCCCCACTCACCTGTGATCTCGCCCTTCTTG
ATGGTGAAGGGGATGACAAGGTCAAAGGGCCTCAGGCTGGTCACATCCAGCCCATTGACA
CCCACCAGGGGCCTCTCCGGGGCCTGCAGTGGAGACACAGGGCATGGGTGAGGGACAGTG
GGAGGATCTGGGGTCCCTCCTCACACATGGTAAACTAGGGGCTCACAGAACACCCAGCTG
GCTAGCCCCAGTGTCCCTAGCTGGCCAGGCCGTACCCAAGTCTGCTGGCCGCCCTGGGCG
TAGGTGTACTGTGGGGCCAGCTGCTGAGACCGTAGAGGGGGCTGCACCGAGGGCTGGTCC
CCAGCCAGAGCCTGCAGGGCAAAGCAGAGAGCTGCTGGAGAGTCTGTTGTCACAGAGGGG
CCCCAGGGGAACAGGCCGGGACCTGCCAGACACCCCTGCTGACCTACCCCCCACCCCTCC
TCACCGTCACTTGGAAGGGGCTGTTGGGCACGTGCTCGCCACCAAAGCGCACACAGATGA
CGTATTTGCCCGGCTGGGGGGCCGTGTAGAAGATGTCGAAAGTGCCGTCCTCATTCTCCA
CCACGTCCACATCCACCTCTGAGCCATCAGGCGTGCACACGGTGCACGTCACTTTGCCTT
TGCCTGCCGCCTTAGTGTCCACAGTGATCACCGTCTCCTCCCCAATCTGAATGGTGGGGC
CGATGCCAGCACCTGGTGGGGCAGGGTGGGTCCCCAAAGGGGGGCCAGCGTGTGAGCTCG
GGTTCAGGTTGTTCCCGTCCGCCTGCCGCCCACACAGGCCTCTCATTGCCACCACCAAGC
ACAGCCAGGCCGCCAGGCCTCCTGCCCCGCCCTGCCCCTCCAAGCTGGGATGGCGAGTGG
TTTCTCAGAAGGCAGGAAGGTTTCTCCTGACCACCTCAAGTGCCCATGTGGGAGAGGCCC
GACAGTAGCACCCAGGTGCCTGGGAGGAAAAGGAAGGGCCCACTCCAGCCTAAGTGTTGA
CAGCCACTCCCTTGCCTACTCAGCCTCGTCCAGCACCATGGCCCACACTGCTGAACGCCA
GCATCTGGCTGGGCACACGGCTGCCTGCGCCCTTCTGGCCTGGCCCCGGCCCCCATTGCT
GTGTGTGGACGCGGTGAGGCGGAGTCCTGCTGCAGCGTGGGGGGATGTGACACTTGCCTC
CCCACCCCCCAGGCCTGATGGTGAAACCGGAGTTTCCTGACAACTGAGAAGGCTCGCGGT
GAAAAGCAGCCCGGTGCAGACAGGAGTGGGAGCGGGGAAGCGGGAGGCAGCGGGGTTAGC
ACCCGAGTAGCGCAGCGCAGCAGGCTTGGCAGAGCGGGGATAGCACCCAGGGAGACAGGG
AACAGGAGGCCCAAGCTACAGCCACCACTGCTGGGTTGCGAGGGCAGAGCAGCTGAGCAG
GCTCCAGGGCCCCAGAGTGCCCGAGGAAAGGGGAGAGACAGTGACGTTATGATCTGGGTC
TCCGCCGTGGAGGCTTGGGGGGCTGTGGGCTGTGAGGCCTGGCAGTGAGAGTGCCCCCTG
CAGCCTGGCCTCCTGCCAGGGAAGCAGCCAGGAGCACGAAACCTACTTGAAGGCCAAGCT
CGAGGGGCCCTGCCACCAAGTCCCACTATCGGCCGAGGGCTCCTGCTGCACTAGGCTCCA
TGCTGGCCTGCCGCGGCCAGGCAGCTCTCCCAGGCTCCAGACCTGGCTGCCGGCTGCCCA
CGCTGCCCTGGGAGGCTTCACTCATGTGCACCCCATGCCATCTAGTTAGTGGCTTGGGCC
CCAACCTCACAGGTACCCGACTGCCCCCACTTTCCCTGCCCGGCTCCCAGCCAACCGCAG
GTCTCAGCCACTCCATCCTCAAAGTATGCCTCCTAATTTGGCTCTCACTGAAGCCCCGTG
GCCGTCAAGCTTGCCAGAGAGCAACTTCAGCGCCCCCTTCCCCACCCCGGGCTCCCTGTC
TCCATTCTGCAAACAGTAGCCAGGGAAACTGAGGTTACTGAGTCTTGCTCCCACCCTCAA
AGCCCCCAAGGCCCTGCAATCAGTACTCCCCAGCCTCCCCCGCCCTGCGCACACACGCCT
GTCACACACACATCGGATCCTACGGCCTGCTCTATAAAGCCATCTCGCTCCTGCCGCAAA
ACTCTAGCCACCCTCTCACCCTTTCCTTAGCCACCTCGCCCAAGTGCCAGGCCTGTAGCC
TCTCATCAGCATCCCTGGGTGTCCCTGGCTGGGGCAGGTGACCCTCCATGCCTGTTGGGG
AATGTCTGAATAACGTCACTGCTGGGGGATAGGGGAAGGGGGAAGGAGGGAGACGGGCCA
CAGAATGCACTTTGGGGCTCTGAGGCTGGGCCGGGCCCCGCCATGCTGGCCGCCCAAGCA
GTCGACACTGGCGCTACTGCACTACCAGCCAGCCCCACCCGCTCATGCACCTCCCCCGGC
CCGGGACGCAGAGGCCCCTGGAAGGTGGGGATGGGGGTCTGTGGATCTGGCCAGGGCTGG
GGCTCCCATTGAGTTGGGGAGACCCCTTGTTCCCTCAGCCCACGCAGGAGCCCTTGTGCC
TCCCTGGGTGCCAAGATCCCGAGACCCCAAAGTCCCCAGTGGGGTGCCTCTCAGGATGCA
CCTCaccccaaagctctcagctgcaacccgagttctcagatggggaaataaaggcccaga
gaggggaagAGCTGGAGCGGTCATGCTCAGCTCCGGAAGCCTCCCTGGGCCCTCGCCCTC
CAGCCCACGGCCTCATCTTCTGCACCCCACCCAACTCTGTCCCTGCCTAGAGCTGCAGCT
GGAACTGTCCTGGGAATCGGCCCCAAGAGGAAAGGAAGCTGCCCCTCTGGGCAGGAGGGG
CATTGGGAGTGGCCCCAGCAAGCAGCTTACCTAGCCCGTGACCTCCGATTGACACTGAGG
TGAGAGGGCAGAGAGCAAGGAGAAAGGTCAGGTGAGTCACTCAAGGGGGCGGCCCCCACT
CCCACACGCCGCCCCAAGCAGCGAGCCCTTGCACACAGGCACAACCCAAGCCCCGTGCCG
AGCGCCGCAGCGGCCAACAGCGGGCGGGCTCACCTGTGACAGTGCACTTGCTGGCGTCCC
CGGTGGGCACGGCACGCACGCGGTACGGGGAGAAGGGGATCTCGTCACCACCGTACTTGA
TGAGGATGGTGTAGCGACCTGTCACGTCTGGCACGTAGGCCACTGTATACGTGCCGTCAT
GGTTGTCTTGGATGTGTGTCTTCTTCGGCTTGCCTTCGGGATCCTGTGTGGCAGAGGCAG
GGGAGGCAGTTGGCCCAAGCCCGAGTAGCCCCGGGCCTGCCTCAGGCGCTCCCAGAGTGC
CCAGCGCTGCTGCTACAGGGACAGTCTCTGGGCCTCAGGCATCTTAACTGCTATGGCCCA
AAAGGGCTGCCTGCACCTGGCAGAGTCCAGAATGGAGACTAAAACATCCCACACTTCCCA
CATGACAACAGGCGCGGCCAGCCAGCTTGGCACCCATCCTCAGCCCCAGGGCCTGGCCAG
CACTAGGAGGAGCTCACCGGGGTGATCTCAAGCTTCTATCCTATACCTGCCCCATGAGAa
tattacaggtggggaaactgaggcacagaaggctttggtgacgtgctcaaagttagcagc
aagtGCACGTCTGGGGAAGCCTGTGCCTGTCACCACCATCCTAAGGTAGTCACAACCTTA
GCAAACCAAAGACAGGGGCCCTGTCCTTCCCTGCCCTCCTTGGTGCAGCTCCGCAGGGAG
ATCAGACACCAGCCACCCGCAGCCCACACTCCAGCCGCCCAGGCCCCCCTGCCTCCCCTG
CCTGTGCCCGGAGCTCACCGTGATCTGGACAGCCAGCAGGCCCTCCCCGGCGTCCTTTGC
ATCGATGGTGAACTCCACGGGCAGGCTGGCAGGCACGCCAGTGGTGTTGAGCCCGGGGCC
ACTGGCCTTCACCTTGCTGGCATCATGAGTAGGCAGCACCTTGACCTTGAAGGGGCTGTG
AGGGATTGGTGTTGTGAGCAGTCAGACAGGTTCTCAGCATCCAGCCTGGGCCACTCCCCA
CAGGCAGCAGGCCCTGCCTCTTACCTCCGGGGTACCTCTTCATCTCCATACAGTACTGAG
ATGCTGTAGGGCCCTTCTCGGCTGGGCACATAATTGACGGTCTGGGTGCCATCAGCGTTG
TCTACCACGTCCACTGGCTCCACCAGGC
>-::X:154354824-154357623()
CGTCACTTGGAAGGGGCTGTTGGGCACGTGCTCGCCACCAAAGCGCACACAGATGACGTA
TTTGCCCGGCTGGGGGGCCGTGTAGAAGATGTCGAAAGTGCCGTCCTCATTCTCCACCAC
GTCCACATCCACCTCTGAGCCATCAGGCGTGCACACGGTGCACGTCACTTTGCCTTTGCC
TGCCGCCTTAGTGTCCACAGTGATCACCGTCTCCTCCCCAATCTGAATGGTGGGGCCGAT
GCCAGCACCTGGTGGGGCAGGGTGGGTCCCCAAAGGGGGGCCAGCGTGTGAGCTCGGGTT
CAGGTTGTTCCCGTCCGCCTGCCGCCCACACAGGCCTCTCATTGCCACCACCAAGCACAG
CCAGGCCGCCAGGCCTCCTGCCCCGCCCTGCCCCTCCAAGCTGGGATGGCGAGTGGTTTC
TCAGAAGGCAGGAAGGTTTCTCCTGACCACCTCAAGTGCCCATGTGGGAGAGGCCCGACA
GTAGCACCCAGGTGCCTGGGAGGAAAAGGAAGGGCCCACTCCAGCCTAAGTGTTGACAGC
CACTCCCTTGCCTACTCAGCCTCGTCCAGCACCATGGCCCACACTGCTGAACGCCAGCAT
CTGGCTGGGCACACGGCTGCCTGCGCCCTTCTGGCCTGGCCCCGGCCCCCATTGCTGTGT
GTGGACGCGGTGAGGCGGAGTCCTGCTGCAGCGTGGGGGGATGTGACACTTGCCTCCCCA
CCCCCCAGGCCTGATGGTGAAACCGGAGTTTCCTGACAACTGAGAAGGCTCGCGGTGAAA
AGCAGCCCGGTGCAGACAGGAGTGGGAGCGGGGAAGCGGGAGGCAGCGGGGTTAGCACCC
GAGTAGCGCAGCGCAGCAGGCTTGGCAGAGCGGGGATAGCACCCAGGGAGACAGGGAACA
GGAGGCCCAAGCTACAGCCACCACTGCTGGGTTGCGAGGGCAGAGCAGCTGAGCAGGCTC
CAGGGCCCCAGAGTGCCCGAGGAAAGGGGAGAGACAGTGACGTTATGATCTGGGTCTCCG
CCGTGGAGGCTTGGGGGGCTGTGGGCTGTGAGGCCTGGCAGTGAGAGTGCCCCCTGCAGC
CTGGCCTCCTGCCAGGGAAGCAGCCAGGAGCACGAAACCTACTTGAAGGCCAAGCTCGAG
GGGCCCTGCCACCAAGTCCCACTATCGGCCGAGGGCTCCTGCTGCACTAGGCTCCATGCT
GGCCTGCCGCGGCCAGGCAGCTCTCCCAGGCTCCAGACCTGGCTGCCGGCTGCCCACGCT
GCCCTGGGAGGCTTCACTCATGTGCACCCCATGCCATCTAGTTAGTGGCTTGGGCCCCAA
CCTCACAGGTACCCGACTGCCCCCACTTTCCCTGCCCGGCTCCCAGCCAACCGCAGGTCT
CAGCCACTCCATCCTCAAAGTATGCCTCCTAATTTGGCTCTCACTGAAGCCCCGTGGCCG
TCAAGCTTGCCAGAGAGCAACTTCAGCGCCCCCTTCCCCACCCCGGGCTCCCTGTCTCCA
TTCTGCAAACAGTAGCCAGGGAAACTGAGGTTACTGAGTCTTGCTCCCACCCTCAAAGCC
CCCAAGGCCCTGCAATCAGTACTCCCCAGCCTCCCCCGCCCTGCGCACACACGCCTGTCA
CACACACATCGGATCCTACGGCCTGCTCTATAAAGCCATCTCGCTCCTGCCGCAAAACTC
TAGCCACCCTCTCACCCTTTCCTTAGCCACCTCGCCCAAGTGCCAGGCCTGTAGCCTCTC
ATCAGCATCCCTGGGTGTCCCTGGCTGGGGCAGGTGACCCTCCATGCCTGTTGGGGAATG
TCTGAATAACGTCACTGCTGGGGGATAGGGGAAGGGGGAAGGAGGGAGACGGGCCACAGA
ATGCACTTTGGGGCTCTGAGGCTGGGCCGGGCCCCGCCATGCTGGCCGCCCAAGCAGTCG
ACACTGGCGCTACTGCACTACCAGCCAGCCCCACCCGCTCATGCACCTCCCCCGGCCCGG
GACGCAGAGGCCCCTGGAAGGTGGGGATGGGGGTCTGTGGATCTGGCCAGGGCTGGGGCT
CCCATTGAGTTGGGGAGACCCCTTGTTCCCTCAGCCCACGCAGGAGCCCTTGTGCCTCCC
TGGGTGCCAAGATCCCGAGACCCCAAAGTCCCCAGTGGGGTGCCTCTCAGGATGCACCTC
accccaaagctctcagctgcaacccgagttctcagatggggaaataaaggcccagagagg
ggaagAGCTGGAGCGGTCATGCTCAGCTCCGGAAGCCTCCCTGGGCCCTCGCCCTCCAGC
CCACGGCCTCATCTTCTGCACCCCACCCAACTCTGTCCCTGCCTAGAGCTGCAGCTGGAA
CTGTCCTGGGAATCGGCCCCAAGAGGAAAGGAAGCTGCCCCTCTGGGCAGGAGGGGCATT
GGGAGTGGCCCCAGCAAGCAGCTTACCTAGCCCGTGACCTCCGATTGACACTGAGGTGAG
AGGGCAGAGAGCAAGGAGAAAGGTCAGGTGAGTCACTCAAGGGGGCGGCCCCCACTCCCA
CACGCCGCCCCAAGCAGCGAGCCCTTGCACACAGGCACAACCCAAGCCCCGTGCCGAGCG
CCGCAGCGGCCAACAGCGGGCGGGCTCACCTGTGACAGTGCACTTGCTGGCGTCCCCGGT
GGGCACGGCACGCACGCGGTACGGGGAGAAGGGGATCTCGTCACCACCGTACTTGATGAG
GATGGTGTAGCGACCTGTCACGTCTGGCACGTAGGCCACTGTATACGTGCCGTCATGGTT
GTCTTGGATGTGTGTCTTCTTCGGCTTGCCTTCGGGATC
>-::X:154357433-154357623()
CTGTGACAGTGCACTTGCTGGCGTCCCCGGTGGGCACGGCACGCACGCGGTACGGGGAGA
AGGGGATCTCGTCACCACCGTACTTGATGAGGATGGTGTAGCGACCTGTCACGTCTGGCA
CGTAGGCCACTGTATACGTGCCGTCATGGTTGTCTTGGATGTGTGTCTTCTTCGGCTTGC
CTTCGGGATC
>-::X:154358983-154366850()
CTTTGGGCCCTTGCACTTTGACCTGCAATGGGGCCACACCAGCCTTGCTTGTGTCCACCT
GGAAGGACTGAGGGAGGTTGGCACGAACCATGCCTGGGCTCAGGCCGGGCCCAGAGCACT
TGACCTTGGACGCATCTGTCACATCATGCACAGGGACCTTGAAAGGACTGCCTGAGGGTT
GGGGCAAAGGGATGGCGGCTGTATGAGACAGGGTGGGGACGAGCAGACAGTCCCAGCCCT
GCCCTGGCCGCCACCTCCTCACCTGGCACTTGATGGCCACCATAGGTGACGTTGAGGCTG
TAGGTGCCAGCCTCATAAGGGATGTACTCGACCGAGCAGCTGCCGTCCTTGTTATCCATG
CAGGACATCTTGGCCTCGGAGGGGCCCTCTACAGCCAGGCCCAGGCCGCCCGTGCCAGCT
CCCCTGGTCCAAACAGACAGCCGGTCATTCCTGGGGTTCCCAGGCCCACCAGCCACACGG
GCTCCTGGGGGCTCCCTTACCTGGTCTCCACAGTGAACTTGTTGGGCTTGTTGGTGGTGC
CACTTTGGATGCCTGGCCCGTGGACACGCACCCGGGAGGGGTCGCAGCCCTCGGTCACGG
GCACCTGGAAGGGGCTGCTGGGCACGGGACTGCCGTCATAGGTCACGTCCACGGAGTGCA
GTCCTGGAGGAGTGCAGGCCAGGTCAGGAGGAGCCCGGGCCACCCCACCCACCCCGTCTG
CCAGCCTGTGGGAGTCCCCAGCACGCACCCTCCTCGTAAGGCGTGTACTCCACTTTGTAC
ATGCCATCGCCACGGTCCTGAACGTAGGTCTCCGTCAGGTTGCCTGAGGGGTTGGCCACA
CGGGCCTTGACGTGCGGCCCTCCGGTCTGTGTCAGAGCCCGGGCGTCCACACTGAACTCA
GTGGTGGCCTCACGGAAGACACCTGCAAAGGCACAGAGAGGAGGCTTGGGGCTCGGGGGT
TCTGGTCCCTGTCCCCCGTCACATACCCCACGGCAGGGCAACTCACCCTGGCCCTCAATA
CCAGGCCCATAGCACTGGACACCGGAAGTGTCCACCGCAGGTTCCACCTGCAGCTTGCTG
GGGAAGTTGGGCACGGGCTGGCCGCCGTACTTGATGGTGACGGTGTAGGCCCCGGGGCAG
AGGGGAATGTAGGTAATGGTGTGCGTGCCATCACCGTGGTCCTGGATGTACACCTCGGCC
GGAAGCCCCGCCTCCGAGCAGATCTCAATGGTCAGCTCCGCGCTGCCCGCGCTCGAGCAG
TCCACTTGGAATTGGCCCACCTCCCCAGCGGTGGCCCGCTCCAGCCCGGGGCCTGAGCAC
TTGACTTTGGATGCGTCAAAGCAGGGAACCACGTGGGCCTTGAATGGGGAGCCAGGGATG
TGGGTGTCAGCGAAGAGGATGTTGATGTTGTAGTCCCCGGGCTCGGTGGGCACGTAGGAC
ACGGAACATGTGCCATCCCCATTGTCCAAGCACTCGAGCTGCGCCTCACAGGGGCCCTCC
ACCGTCAGGCCCAGGCCACCTGTGCCGGCGCCCTTGGTGTCGATGGTGAAGCGGGCGGGG
GAGCCCGCACTGCCTCCCTGCAGCCCCGGCCCAAACGCCTTCACCTGAGGGAAGAAGGGG
TCAGGAGCCAAGGCCACACTATGCCCCGATCCCAGACCTCCTGCTTGACTTTCCACCTGC
CTCCCCTTGCCCTGGCTTCCTGCCCTCACCAAACAGGGACACGGGCGGGCCCAGGCTGCC
TGCCAGATGGGCCATCCATCAGTCATAAGGACAAAAAGGAGggcagggcgcggtcactca
cgcctgtaatctcagccctttgggaggccaaggtgggtggatcacctgaggtcaggagtt
tgagaacagcctggccaacatggtgaaatctcgtctctactaaaattaccaaaattagct
gggcatggtggcgggcacctgtaatcccagctacttgggaggctgaggcaggagtattgc
ttgaagccaggaggcggagggtgccgtgagccaatatcgcgccactgcactccagcctgg
gcgacagagtgagactctttctcaaaaaaaaaaaaaaaaaaaaaaaaaaaaaaaaagaaa
gaaaaaaaaaaaaaagaaaTTCTTCAACCCTGATGACTTTTTGTGGGTTTCTATTTCCCT
CCTCCCCTTTACTCTCACTTAAACAGGGTCAAGGTTGACAGTCTGTCTCAGGaaaaaaaa
aaaaaaaaaaGGATTTAGGGCAGGTCTGGAGAAGATGGGGTACCTTTGGGGCCCTCAGAG
AGCACAGTGGGTTCTACCCTTAGGGCCTCCCATACCCCAATTACCTTGCTAGGCTTGGTG
GGGGCCACAGCTTCCAGAGGAAAGGGGCTGCCAGGCACGGGCACGCCGTCATAGGTCACC
TCCACCTCATAGGGCCCTTCCTCACGGGGCAGGAAGCGCACCACACTGTTGTCAGCCCCC
AGGCCTGGCTCCACCTTGCAGGGCACCGCTGCACCCGAGGGGCCCACAATCTTGGATGCC
ACTTTGCCTTGACCACCAGCACCCTTTGATTTGACTGTGAACTCCTGGTCTTTGCCAACG
TCCACCTCTGTGGAAACGATGAAAGGAAGGAGAGAGACATGACACCCAGCTCAGCCAATC
CCTGGATGTGACAAAGGCCTTTGCGACAAGGGCCCCAACTACTTACTCTCTCCCAGGCCA
GACACCTTGATCTTGCTGAGGTCCAGGCTTGGAGATACTGCCACTGAGAAAGGGCTCTTA
GGGATGGGATCCCCTCCATAAGTGACATTGACGCCTACTGGACCCTGGGAAGGGTGCAGA
AGGGAAGGGGGTATTTAGAGACACCAGAATTGCTCCCCAACCCCCTCCTGGACCTCCATG
CCTGTCCTCTCCCAGGTAAGGAATGAGAGTGGGCAGAAAGTCCCTCGGAGCTGTCCCCTA
GGCTGCTGCATGAGGAGGCTGGGGACTCGGTGACTGTAGTGGAGGGTGTGGCTACCTGCT
GGACAGGCGTGTACTTGACTGTGTAGGTGTTGTCATGGTGGTCGATGATGTCCACATCTC
GCACTGCATCCCCCTTGGTGAGTCCTGAGAACTGGACGTCCAGCTTGCCTTTGCCAGCAG
CTTTGGCATTTACTGTGAAGTGGGTGGGCTTGCCAAGCTCGACACCTGAGGAACACACAG
GGACCATGTAGGGGCACCCTGCCCCAAGCCCTCCTACCCTTGATGCCCCGCAACCTGCCA
TGGGGTACCTGTCCTCACCAGTGCGACTGAGGCCAGGGCCCTCGGCCTTCACCTTACTGG
CGTCATGAGAGGGCTCCACCTTGACTCGGATGGGGCTGGTGGGCGTGGCCTGCAGGCAGT
GGGAGGAGAAGGCCTTAGAGGAGGGCAGACGTCATCCGCAATGACATCTTAGCGGCCAGG
AGCGCAGCACCCACCTGGTCAGCAAAGAGGACCATAATGGTGTAGCTGCCAGCCCCCCGG
GGCGTGTACTTGACCGTGAAGGTGTCATTGTCATTGCGGATGATGTCGAAGTCGATGTCA
GCTTCGGCGGGGCCTACCACTCCAGGGGCACACTTGATGCCGATGCTGACGTCCCCTGCG
GCGGGGAGAGGAGCGGAGGCTGAGACCTCGCAGGGACACCCCAGCCACCTGCCCTCCCAC
CCACAGCCAGGCCTTACCCTGGCCAGCCTCGGCGCAGTCCACAGTGAAGTAGGTGGGCTC
GTGGGCCTTGAGCCCTGTCTTGGCTACTCCGGGGCCGTATACTTTGACCTTGTTGGGGTG
GCTGCCAGCTCCCACATTCACCTGCAGGGCACAGGGGCAAGGGCAAGGGCATGAGCAGCC
TGGAGGAGACTCAGAAGCTccctcagctacactggcaggcacacaaaatggtccagctgc
cttgggaagagtctggcagttcctcagttgaccacagagggactgtgtgatgctccggtt
cactccgaggcaactacccaagagaaatgaaagcaaatgtccacgcaaacacctggactc
actgttaacagcactgttcatgatcaccaaaggcaagctcatcctcaatatctgttagca
agtgaacggaaaaatggaatgtggtctggccacacaatggagtattatgcggccataaaa
ataaatgaagcggccggacgtggtggctcatgcctgtaatcccagcactttggaaggcca
aggtgggcggaccacctggggtcaggcggttgagaccagtctgaccaacatggagaaacc
ccgtctctactaaaaatacaaaattagctgggaatggtggcgtatgcctgcaatcccagc
tactcaggaggctgaggcaggagagaattgcttgaatctggcaggcagaggttgcagtga
gctgagatcacgtcattgcactccagcctggcaataagagcaaaactccggctcaaaaaa
aaaaaaCCAGGATgggcgcggtggctcatgcctgtcatcccagcactttgggaggccgag
gtgggcagatcacaaggtcaggagatcgacaccatcctggctaacacagtgaaaccttgt
ctctactaaaaatacaaaaaattagccgggggggtggcgggcgcctgtagtcccagctac
ccgggaggctgaggcaagacaatggtgtgaacctgggagaaagagcctgcagtgagccga
gatcgcgccattgcactccagcctgggcgacagtgtgagactccatctcaaataaataaa
taaataaacaaaataattataaaggaacaaagtgccaagacatgccaaacatgaacgaaa
acacggaaaacttcgtggtgagcgaaagaagccagacacaaaaggccacatggcacacag
ttccatctatagaacatgtccaggataggcaaagccacagcagaaagcaggttagtggtc
accaggagctgtgggacaggggAGTCAGGATGGTGTGCCACAACCACTTGAAATGGACGA
ATCGTGTGCTACGTGAATGCTATCGAGATGGACTAAAGGCCGGTGGAGGTTGGCTCACCC
TGAAGGGGCTGTTGGGGATGCTGACGCCTCCCCAGGACACCATGGCTGTGTGCTTCACCG
GCTTCCTGGGCACGTAGGAGCAGCTGTAAGTGCCATTGCCGTTGTCCTTGACCAACGCCT
CCACAGGGCAGCCTTCATTGTCCTGTCAGGCAGATAGGAGCAGGTGGCCTGCTGGTCAGT
GCCCAGGCCTGGGTGCCCACACCTGCCCTGCCCCCAACACCCGTGGGTGCTCTACCTGGA
CTTGGACCCGAAGTGGGGCCTTGCCACCGTGCTTGGCATCCACTGTGAACTCTGCTGGCT
TGTTGACGGCCACACCTGTCTTCTCCAATCCAGGCCCACGTGCCTTCACCTAGCGGGAGA
CCACCCAGCTGTCAGGGGGCCAGGTCCAGGCTGCCAGAGCTACAACCCAGGCAGGGTGGC
CAGGGACACAGAGTGCCATCCCCACCAGACCCCAAGCAGGAGCAGCAGGGCGAGACTTAG
GCCATCACAGCCTGCTCTTTACCCTGTCTGGGTGGAAGTCCTGGGGCGCGTCACGGATGT
CAGCCATGAAGGGGCTGAGGCGGATGTCTTCGCTGTTGCACAGCACGTGAACGGCATACT
CGCCAGCCTCCTGCGGCCAGTAGCGCACATCACAGGAGCCGTCGCCCTTGTCGTCACATT
CGATCTTAGCCTGCGATGGCCCTTCCACCGAGAAGCCTGACAACAGCCACCAGTCCCCTC
AGTGCCCTGGAGCCTCAGGGTGGGCCGTCCTTGCCATCGTCTGTCCCCAGGTGCCCATGC
TGCAGCCTCCAACTTACCCAGCGTGCCCACGTCGTCCCCGATAGCCTCCACCACAAAGTC
TGCTGACTTGCCAACGACGCCGCCCTCCAGCCCAGGGCCCCAGGCCCGTACCTTCTGATT
GCCACACTCGGTGCCCACCTTCACTTCGAAGGGACTGCAAATGCGAGAGCCACACAGGGA
ACACCGAGGATCACCACATGAGCCAGCGTGGGCCCCACTGTGGCGGCCAGGCAGGAAGAG
CCCATGTGGCCCCTCATCATCAGGTGGGGAGGCAGAAGGAAGAGAAGAGGCAGAGTGTGC
AGAGCTGGGAGAGGGATGCCTGGGGGCCTCACCTGCGCCCGATGTTCTGACCACCCCACG
TGATGGTGACGATATAGGTTCCAGGGACCATGGGGTAATACTCGAAGCCATACACGCCAT
CCCCCAGGTCCTTCTGCTTCACGCGCTCCTCTCCCTCTGCCAAGACAAGGAGGGCCTCAG
GCCTGCCCAGCAGTGAACCCGGGGGCTGCCGCCACCCATCCTGGCCTGGCTCCAGGCCAA
CTTACTGGGGCCCTTCACGGTGACCTTCAGCTCCCCACTGCCAGCGCCCTTTGTGTACAC
CTTGAAGTCAGCTGTCTCCTTCACCCGCACACCCTTGGGCTGGAGGCCCCGGCCAACCGC
CCGGCAGGCACTCGGGTTACAGGCTGCAGGCAGAGGGGCCAGCTGAGCACCAGCAGCTCG
GCTGGGCGACCCCTCCCTTGCCTCCCACAGGGCCGGGCTGTCAGGATTGGTGGGTCCCTC
AGAGCTTGGCTGGAGGGGGACATGCAAGACAGAACTGGAAGGGACTGTGACCCCAGGAAC
TGTGGCCTGGGCCAGGACATGGCAGGCCTCCTCCCACCTGCTCCACACCAGCCCAGAGCC
CCCCACCCTCCCCCTTCCAAGAAGAAGACAGATCCAAGTACCGTTGACCCTGTGGGCAGA
GCAGAGAGCAGCAGGTTTCTAGACAGCTGGAGCGAGCTCTTCCGAAGGTGAAAGCGtgag
gagagagatggagaggggcgaggagaggagaggaggaAGGGCCCCAGCAGGGGAGGAAAA
ACAGCATGTGCCCAGACAGTAGAAGCTCAAAGAGTAGGGGCCCCGGGGCGGGCTGCAGCG
GGACTGGCCCAGGGGGTCCCCCTCCTGTGGGAGGCCCAGACTGCAGTGCCACAGCAGAGG
GCAGTCAGGGCCGGGCCTACCTTGGCCAACAGTGACAGTGTAGGGGCTGCGAGGGATGGG
CACGCCGGCAAACGTGACGTGCACGGTGTGGACGCCCTCCATGGTGGGCTGGTAGCTGCA
GCGGTATGTGCTGTCGCCCCGGGCCTCCAGCTGAGGCTCTACCGTGCCCTTCTGTCCCAT
GGGGTCCTGGATCACAACCTCGACCTCGCCCGTGCCAGCTCCTGCCACGAGGCACCTGCT
CAGCTCCCAGGCCCCAGTGCGGCTCTCCCCACAGACCAGCTGGGCCTTGGCAGCCTCCCC
TCACCTGCCGTAAAGATCTCAAAGTAGGTGGTCTTGTTGGCGATGTTGCCACTGGGCTCC
AGGCCGGGACCTTGGGCTGTCACTTTGCTGGCGTCACCCTGTGACTTATCCACGTACACC
TCGAAGGGGCTCTTGGCGATGTGCTGGCCAGCAAAGAGCACAGTAACCTGTCCCCAGAAG
GGTGGGCCGTGAGGGTAGGGCTGGGGGCCTCCAGCCACTGCCTGAGGTCACAAGCCTCCC
CCCTGGCCAAGGGCTCACCTTATGAGTCCCCGTCACCTCGGGGACGTACCAGACGGAGAA
GGTGCGGTTCTTGTCGTTATTGGCGGTCACTTTTGCCTGCAGTGGGAAGGAGCCTGTGAG
CCTTTGCTAAGAGCAGCCCCACTGAAAGGGAGCGCTGCGGGGCCTCTGCTGCCAGCAGCT
GGCCCTACCTCCTCCTGGTGTCCGGCCGGGTCCTCCACGTACACCAGCACCTCTCCCTGG
CCAGCACTTCTGGTCTCCACAGTGAACTCTGCCCGCTTCTTCACCATGTTGCCTGTGGGC
TCGATGC
>-::X:154361307-154362332()
CTTGCTAGGCTTGGTGGGGGCCACAGCTTCCAGAGGAAAGGGGCTGCCAGGCACGGGCAC
GCCGTCATAGGTCACCTCCACCTCATAGGGCCCTTCCTCACGGGGCAGGAAGCGCACCAC
ACTGTTGTCAGCCCCCAGGCCTGGCTCCACCTTGCAGGGCACCGCTGCACCCGAGGGGCC
CACAATCTTGGATGCCACTTTGCCTTGACCACCAGCACCCTTTGATTTGACTGTGAACTC
CTGGTCTTTGCCAACGTCCACCTCTGTGGAAACGATGAAAGGAAGGAGAGAGACATGACA
CCCAGCTCAGCCAATCCCTGGATGTGACAAAGGCCTTTGCGACAAGGGCCCCAACTACTT
ACTCTCTCCCAGGCCAGACACCTTGATCTTGCTGAGGTCCAGGCTTGGAGATACTGCCAC
TGAGAAAGGGCTCTTAGGGATGGGATCCCCTCCATAAGTGACATTGACGCCTACTGGACC
CTGGGAAGGGTGCAGAAGGGAAGGGGGTATTTAGAGACACCAGAATTGCTCCCCAACCCC
CTCCTGGACCTCCATGCCTGTCCTCTCCCAGGTAAGGAATGAGAGTGGGCAGAAAGTCCC
TCGGAGCTGTCCCCTAGGCTGCTGCATGAGGAGGCTGGGGACTCGGTGACTGTAGTGGAG
GGTGTGGCTACCTGCTGGACAGGCGTGTACTTGACTGTGTAGGTGTTGTCATGGTGGTCG
ATGATGTCCACATCTCGCACTGCATCCCCCTTGGTGAGTCCTGAGAACTGGACGTCCAGC
TTGCCTTTGCCAGCAGCTTTGGCATTTACTGTGAAGTGGGTGGGCTTGCCAAGCTCGACA
CCTGAGGAACACACAGGGACCATGTAGGGGCACCCTGCCCCAAGCCCTCCTACCCTTGAT
GCCCCGCAACCTGCCATGGGGTACCTGTCCTCACCAGTGCGACTGAGGCCAGGGCCCTCG
GCCTTCACCTTACTGGCGTCATGAGAGGGCTCCACCTTGACTCGGATGGGGCTGGTGGGC
GTGGC
>-::X:154361669-154362332()
TCTCTCCCAGGCCAGACACCTTGATCTTGCTGAGGTCCAGGCTTGGAGATACTGCCACTG
AGAAAGGGCTCTTAGGGATGGGATCCCCTCCATAAGTGACATTGACGCCTACTGGACCCT
GGGAAGGGTGCAGAAGGGAAGGGGGTATTTAGAGACACCAGAATTGCTCCCCAACCCCCT
CCTGGACCTCCATGCCTGTCCTCTCCCAGGTAAGGAATGAGAGTGGGCAGAAAGTCCCTC
GGAGCTGTCCCCTAGGCTGCTGCATGAGGAGGCTGGGGACTCGGTGACTGTAGTGGAGGG
TGTGGCTACCTGCTGGACAGGCGTGTACTTGACTGTGTAGGTGTTGTCATGGTGGTCGAT
GATGTCCACATCTCGCACTGCATCCCCCTTGGTGAGTCCTGAGAACTGGACGTCCAGCTT
GCCTTTGCCAGCAGCTTTGGCATTTACTGTGAAGTGGGTGGGCTTGCCAAGCTCGACACC
TGAGGAACACACAGGGACCATGTAGGGGCACCCTGCCCCAAGCCCTCCTACCCTTGATGC
CCCGCAACCTGCCATGGGGTACCTGTCCTCACCAGTGCGACTGAGGCCAGGGCCCTCGGC
CTTCACCTTACTGGCGTCATGAGAGGGCTCCACCTTGACTCGGATGGGGCTGGTGGGCGT
GGC
>-::X:154361978-154362332()
CTGCTGGACAGGCGTGTACTTGACTGTGTAGGTGTTGTCATGGTGGTCGATGATGTCCAC
ATCTCGCACTGCATCCCCCTTGGTGAGTCCTGAGAACTGGACGTCCAGCTTGCCTTTGCC
AGCAGCTTTGGCATTTACTGTGAAGTGGGTGGGCTTGCCAAGCTCGACACCTGAGGAACA
CACAGGGACCATGTAGGGGCACCCTGCCCCAAGCCCTCCTACCCTTGATGCCCCGCAACC
TGCCATGGGGTACCTGTCCTCACCAGTGCGACTGAGGCCAGGGCCCTCGGCCTTCACCTT
ACTGGCGTCATGAGAGGGCTCCACCTTGACTCGGATGGGGCTGGTGGGCGTGGC
>-::X:154366023-154366224()
CTTGGCCAACAGTGACAGTGTAGGGGCTGCGAGGGATGGGCACGCCGGCAAACGTGACGT
GCACGGTGTGGACGCCCTCCATGGTGGGCTGGTAGCTGCAGCGGTATGTGCTGTCGCCCC
GGGCCTCCAGCTGAGGCTCTACCGTGCCCTTCTGTCCCATGGGGTCCTGGATCACAACCT
CGACCTCGCCCGTGCCAGCTC
>-::X:154366731-154367738()
CTCCTCCTGGTGTCCGGCCGGGTCCTCCACGTACACCAGCACCTCTCCCTGGCCAGCACT
TCTGGTCTCCACAGTGAACTCTGCCCGCTTCTTCACCATGTTGCCTGTGGGCTCGATGCC
TGGCAGGGGAAGGCGAGCCAACCACGGGCCAGCTGTTAAGGCCACAGCCTCACCCCTCCA
CCCTTCAGCCCTCCCTGCTGGCCCCTAAGTCAGGCACATTCCAAACTGGGCAAGTTCATT
CAGTGTGAGCTGTGGCACAGAGCCTGGCCTCGGGACCCAGCTGTGCTCTCGCTGCTGGGA
CAGGCCCAGCCTGTTTTCTGGAACATTCATTCTCACCGCACTGGGCCCTTGTTCCTGTGT
GAGCCTTGACTGGGTTTTAGGTCCCTGTTACTGAGACCTGGTTCATCTCCATTTATAATA
AAGACCGCTGGATGCTACCTCCCCGAGGACCCCACGCAGCAGGCTTCTGTGACTGGAGGA
ACCTATTAGCATTCTCTTGTCGTTTTCACTAGTCCCAAAAACCCACTCTTGTCTGACTCT
TGGGTGGCTTGATCACCTAGCCGCCATGTAACCCAAGACCCCTGGGGACCGCCACGTTTA
GATGGGACACTGTCTTATGGGGAAGACGTTGGCACACGGGTGCACCCCTGGTGGGGCTCC
CTCACCTGGCCCGTAGGCACGGGCTTTCTTCGGGTTCAGTTTGGGCCGCAAGGGAGCCCC
TGGCTTCAGCTTGGCCTTGGGGAACTGGGACAGGTAGGTCATGACAGAGTGCTCGTCCAC
GTTGGGGTCCACAATCTCCTCGGGGGTGATCACCTGTCACAGGCAGAAAACAGGAGCCAT
CGGGCCTCCGAGTCTCTCCCAACTGCCGATCCGGTCCCCTACAGCTGTAGCCAGGCCGGG
CGGGTGTACCTGGGGGATGCCCAGCCAGTCATCCGCCTGCTGCATGGCCTCTCGCGCATT
GGTAACGGGCTTGCTGGCGTCCCAAGAGTCCCAGTCAGGACACAGGC
>+::X:154445632-154446560()
GAGAACATCATGAAATCCAACATTGACAAGAAGTTCTCTGCGCACTACGACGCGGTGGAG
GCAGAGCTCAAGTCCAGCACCGTGGGTGAGCAGGGTGCGGGTGCCCCTCACCCGGGCCCC
GGGCCACTCTTCCGCTGGCCCTGCGACTACCTTGCCCCTTGTGCCTCCTTGCTTCAAAGG
TCTCGTGACCCTGAATGACATGAAGGCCAAGCAGGAGGCTCTGGTGAAGGAGCGGGAGAA
GCAGCTGGCCAAGAAGGAGCAGTCCAAGGAGCTGCAGATGTGGGTCCTCTCGCCGCAGCC
CTCAACATGGAGCTAGTGCTTACGGGGTCCCGTGGCTGGTCGGGCTCTTTTTGCACCCTG
GGGGGGACCCTGTCTCCAGCTTTGGGACAGGGGTAGCATCTAGCTTGCGATTTGCATTTC
TCTCTCCCGCCTCCTCGGGTCCACGCTCACGTCTTTTCACCATGGCGGCTTGTCTTCTTT
CTGACCCTCTAAATGCAGTGGGCCCTTTCCCAGCATCCGGTGCCTGAGCAGCCTGCGTTC
TCCCCATTGCCAGCCTGTGCTTGGCTCTCCCCTGTGGCCCTCTGTGCTTGCTGTTTGTAA
CAGAGCCCTCGCCCATGAGCTCAAAGTGATCCAGGACAGCAGGACCCGTCTGGGGCAATG
GGGACCCAGCCTGGGCTGGGCAGGCCCCACATAGGGCACACAGGTGGCTCTGGGTCAAGG
AAGGGGCTGGGTCAGGGTCGGGAAGGACATGATGTGTGATGGGGCCACCTGCACCTCACT
AGGAAGCTGGAGAAGCTTCGAGAGAAGGAGCGTAAGAAGGAAGCCAAGCGGAAGATCTCC
AGCCTGTCCTTCACCCTggaggaggaagaagagggaggcgaggaggaagaggaggCGGCC
ATGTATGAGGAGGAGATGGAAAGGGAAG
>+::X:154764898-154767382()
TAATTATTTTGCCAAAGAAACATAAGAAGAAAAAGGAGCGGAAGTCATTGCCAGAAGAAG
ATGTAGCCGTGAGTAGTAATGTGTTTGACTTCACTTTGACTAAAAAGAAAGTTTACTTAA
ATAACAAACTAAAGGAAAGAAGTGTTTTTAAAGGTTTCCAAGGAATGGGCCAGCATTGGT
AGTCATTGTGTAGATTCGAAAAAGCACTGAAATGACACAGCCCCAGACAGTCCAAGTGTC
CTTCAGGCATAGCTTACTAAATGGTGCTGGCCTTACCAACTGCTGTCTCTGAATTTGTCT
TCCTTATGCCACCCACAGACCCGCCATCCCCCTTTCTCTTTAAATGTTTGGACCCATCTT
AGTGACATTTCACTTCCCCTCTGTACTCCTGGTTCATTTCTTCTCTCTCTTTCCCTTGGA
GGTCCCAGTGAAAAGGCATAGGAAGCCTTGTTTTCTGTTTAAAAGGCATACATTTCCATG
GCAGTAATGGAATTGTTCAAAATCGGGTGGGAAGTTTAATAGGTTATATTTCTGTCCTGT
CGAAGGAAATACAACACGCTGAAGAATTTCTTATCAAACCTGAATCCAAAGTTGCTAAGT
TGGACACGTCTCAGTGGCCCCTTTTGCTAAAGGTATGTGGTTAAAATCGTGCATCAGATG
AATGCCTGCTTTTACGTTATTTCCAAGTGTTAAACAATTGATTGAGAATGCTTACTGCTG
GCATCCTTGACTTTGGGAAGTGCCCACTGATACAGTTTAAAGCAGGATTCCTTAAGGTAT
CTGAAATGAGAACCAAGTTTTTAAAAAATTGGCAGTGCACTCAACACTGTTGTAGAACAC
atgtccccacaatgttaaattgctgagtttgtcaacagttctcagtttttgtacttagtc
catcttgcagacctatgccagtttgtgggccACATAGTGGTACTGACTCTTTTTTTACAT
GTGCTCACGACATGGTATTTTGTTTTGTGTTGTGTCGTTGCTTTGTAGAATTTTGATAAG
CTGAATGTAAGGACAACACACTATACACCTCTTGCATGTGGTTCAAATCCTCTGAAGAGA
GAGATTGGGGACTATATCAGGTAAGTGTTGGGAGGAGGCACTGTGCAAACTTACTTTCTT
TTGAAAATGCTTTCACATCAGCTATTCAGGAAGGCAGTGGCATGCCAGAATAGCTTTGTC
TTGAATATATAACCTGTACCCGCAGTGAATTATTTTTCTTTTTAACTTTTCAGATTTGTT
GTTTCACTGGAGCATTAAGAGTGGGTGATACATTAAttttttttttttCCATTCCAGGAC
AGGTTTCATTAATCTTGACAAGCCCTCTAACCCCTCTTCCCATGAGGTGGTAGCCTGGAT
TCGACGGATACTTCGGGTGGAGAAGACAGGGCACAGTGGTACGCTGGATCCCAAGGTGAC
TGGTTGTTTAATCGTGTGCATAGAACGAGCCACTCGCTTGGTGAAGTCACAACAGAGTGC
AGGTATGTGGGAGAGGGAGGGAAGGACTGGCTAGAGTGAAAAGCTTTCTGTATTTCCCTT
CTATGTTTTGTCTGCTGGAAACTATTTCTTCATTAAGaaaaaaaaaaaTCCTAAAGCAAG
GATATTGTTTTGGTTTCTGTGTACGTTCTGTCCCCTGCCAGATCTTGGTGGTCCGCGCTT
TTTGGAATTCCACATACTAAGCATGTATTCATCAAGCTGACTGGATCCATTTGTCCGGGT
TCAGCTCTCAGCTTGTCACTCCAGGCTTCTCACTCTGTGCTACCGCTTCTGCCTAAAGTA
TCCTTCGTTCATTTTTATCTGAGAAAAGCCTGCTTATCTTGCAAGGCTTTTTCCACGCAG
CTTCTACACTGAGTACTCCCAACTGTCCCTGTTAGTACATTGAATTCCCAGTGAGAAAGT
GTCTTCATTCTTTCCCACATCATCACCATGAAATCTCTCTTAATGCAAATTTTATAGAAA
CACAAGGTCAAACTGCCGCTTTTCCTGCTGTGCAAAATGGGAGTGACTGAGCATATAAGA
AATATGGAAAACAGAAAACTCAGTGGCCACACCTGACTACTCTTTTGTCATTTTTCAGGC
AAAGAGTATGTGGGGATTGTCCGGCTGCACAATGCTATTGAAGGGGGGACCCAGCTTTCT
AGGGTAAGTCTGCAATTGTAGGGAGGACACCCTTTGTTGACTTGGATCTCTGAGCCCCTA
AACATCTGGAGATGGGTTAGCTGTCCTGACTGACTCCTTTTGTCCCCTTTTCAGTCGGCT
GCTGCAGCCAGCCTGGACCAGTGACTGCACATGTACATTCTGATGAGGTGTTTGTTTTCA
TTTGTGTTTGTTCTTAGGCCCTAGAAACTCTGACAGGTGCCTTATTCCAGCGACCCCCAC
TTATTGCTGCAGTAAAGAGGCAGCTCCGAGTGAGGACCATCTACGAGAGCAAAATGATTG
AATACGATCCTGAAAGAAGATTAG
>+::X:154765443-154767382()
GAAATACAACACGCTGAAGAATTTCTTATCAAACCTGAATCCAAAGTTGCTAAGTTGGAC
ACGTCTCAGTGGCCCCTTTTGCTAAAGGTATGTGGTTAAAATCGTGCATCAGATGAATGC
CTGCTTTTACGTTATTTCCAAGTGTTAAACAATTGATTGAGAATGCTTACTGCTGGCATC
CTTGACTTTGGGAAGTGCCCACTGATACAGTTTAAAGCAGGATTCCTTAAGGTATCTGAA
ATGAGAACCAAGTTTTTAAAAAATTGGCAGTGCACTCAACACTGTTGTAGAACACatgtc
cccacaatgttaaattgctgagtttgtcaacagttctcagtttttgtacttagtccatct
tgcagacctatgccagtttgtgggccACATAGTGGTACTGACTCTTTTTTTACATGTGCT
CACGACATGGTATTTTGTTTTGTGTTGTGTCGTTGCTTTGTAGAATTTTGATAAGCTGAA
TGTAAGGACAACACACTATACACCTCTTGCATGTGGTTCAAATCCTCTGAAGAGAGAGAT
TGGGGACTATATCAGGTAAGTGTTGGGAGGAGGCACTGTGCAAACTTACTTTCTTTTGAA
AATGCTTTCACATCAGCTATTCAGGAAGGCAGTGGCATGCCAGAATAGCTTTGTCTTGAA
TATATAACCTGTACCCGCAGTGAATTATTTTTCTTTTTAACTTTTCAGATTTGTTGTTTC
ACTGGAGCATTAAGAGTGGGTGATACATTAAttttttttttttCCATTCCAGGACAGGTT
TCATTAATCTTGACAAGCCCTCTAACCCCTCTTCCCATGAGGTGGTAGCCTGGATTCGAC
GGATACTTCGGGTGGAGAAGACAGGGCACAGTGGTACGCTGGATCCCAAGGTGACTGGTT
GTTTAATCGTGTGCATAGAACGAGCCACTCGCTTGGTGAAGTCACAACAGAGTGCAGGTA
TGTGGGAGAGGGAGGGAAGGACTGGCTAGAGTGAAAAGCTTTCTGTATTTCCCTTCTATG
TTTTGTCTGCTGGAAACTATTTCTTCATTAAGaaaaaaaaaaaTCCTAAAGCAAGGATAT
TGTTTTGGTTTCTGTGTACGTTCTGTCCCCTGCCAGATCTTGGTGGTCCGCGCTTTTTGG
AATTCCACATACTAAGCATGTATTCATCAAGCTGACTGGATCCATTTGTCCGGGTTCAGC
TCTCAGCTTGTCACTCCAGGCTTCTCACTCTGTGCTACCGCTTCTGCCTAAAGTATCCTT
CGTTCATTTTTATCTGAGAAAAGCCTGCTTATCTTGCAAGGCTTTTTCCACGCAGCTTCT
ACACTGAGTACTCCCAACTGTCCCTGTTAGTACATTGAATTCCCAGTGAGAAAGTGTCTT
CATTCTTTCCCACATCATCACCATGAAATCTCTCTTAATGCAAATTTTATAGAAACACAA
GGTCAAACTGCCGCTTTTCCTGCTGTGCAAAATGGGAGTGACTGAGCATATAAGAAATAT
GGAAAACAGAAAACTCAGTGGCCACACCTGACTACTCTTTTGTCATTTTTCAGGCAAAGA
GTATGTGGGGATTGTCCGGCTGCACAATGCTATTGAAGGGGGGACCCAGCTTTCTAGGGT
AAGTCTGCAATTGTAGGGAGGACACCCTTTGTTGACTTGGATCTCTGAGCCCCTAAACAT
CTGGAGATGGGTTAGCTGTCCTGACTGACTCCTTTTGTCCCCTTTTCAGTCGGCTGCTGC
AGCCAGCCTGGACCAGTGACTGCACATGTACATTCTGATGAGGTGTTTGTTTTCATTTGT
GTTTGTTCTTAGGCCCTAGAAACTCTGACAGGTGCCTTATTCCAGCGACCCCCACTTATT
GCTGCAGTAAAGAGGCAGCTCCGAGTGAGGACCATCTACGAGAGCAAAATGATTGAATAC
GATCCTGAAAGAAGATTAG
>+::X:154768301-154768432()
GAATCTTTTGGGTGAGTTGTGAGGCTGGCACCTACATTCGGACATTATGTGTGCACCTTG
GTTTGTTATTGGGAGTTGGTGGTCAGATGCAGGAGCTTCGGAGGGTTCGTTCTGGAGTCA
TGAGTGAAAAG
>+::X:155089262-155120168()
ATGTTCGCACACAAGCCATGTACCAGATGATGGATCAAGGCTTTGTAGGACTTATTTTTT
CCTGTTTCATAGAAGATAAGAACACAAAGGTATtgtgtgtgcatgtgtgtgtgtgtgtgt
gtgtgtgtagggtctgtgtgtgtgtCTACACACAGAGTAGAGAAAAATCTCTTtgcgatt
ttaataggatggtcaggaaaggtttcaaggaaaagggtcattgagtcaggacctgaagaa
ggtgagggaacaagtcttgtggatttcttggggaaagaacgttccaggcagaggaaatag
ccagtccaaagaccctaaggtgagtgtggcatgttcaggaaacatcaaggaagttggtgt
ggctgcagcagagtgaggaagACCAtgaccatacatgccagtttgcctctgtcagtccca
gttttaccctattatcctagtgaccttccctcttggaagtgtcccagtttgaatgataac
tcatttagttgtcctaAACAAGGTCCAGATCTtgtaaggccttggatttgactctgagtt
gggaagtcactggaggatgactttatgttttaatgggatctctctggcttctgtgtagac
tgaacagtgggcagagggtgtgggtggaatccgtggcatcagtgaaacctgttaggaaga
tattgctgtaatctagacaagagatgatggaggtttggtcatggaggtaagagtgaagat
aatgagaagtggttggatgctgaatatagtttgatggCTACTaatagtaacaactaccat
ttatcacctattgtatggcatgtacttattaggtgctttacgtaaatatgctgtaaccct
gacaaaaacccagaaggagtattattcccattttatgaatgaacaaactgaagctcacag
aggttaaacagtttgatcaGTGGCCAGTCTTGCCATTCTTTATTTGGATTCTGTTTGAAT
TTTATGTTCATGTCAAGAGGTTATAATATGTGTCAGTTCAAACAAAAAGAAAATTACTAC
TTAACATTGTAGGTATGAATTCTGCTAAGAATACCAATAGTGTCTTATTTAGTGCATTAG
TTATATTCTCAGAATCTGTGTTAATAATGAATATTTTCCATAAAATCAGTTTTCCAGAAA
CACTAAAGTTCAGTACCTTGAACTTTATACATCATTTGAAATGCTTTCAACCTTGTCATC
ATGCGTTTATTTATTTATTGTCATCATAAGTAGTTGTTGAATAAGTTTGTCAGCTTTCAG
GATGGCAGTTTGAATGTTCAGGTTCTTAGGTTCCTGGTTCTTGTGTTTGTTAACAATTCC
CTGCTGTTACATGAGCAGATGTTTGGTTGTGACCATCTTATGTTGACTGAGCATATGATC
CTTTTTATAGAAATTAATTTATGGCATATTCCATCTTTGGTATCTCTTTTAACATTCTGC
TTCTAGAGGGACCTTTGGGGTCTTTTTCAATATTAAtctttctttgtgtgatatttcttt
ctttcttttttcctttGATAGACTGGCCGGGTACTCTACACTTGCTTCCAATCCATACAG
GCCCAAAAGAGTTCAGAGTAAGTATGAGAGAGACTTATGTGTGTATTGGAGGGCTAATCT
CCAATTCAGAGAATTTATTGTTTTGTTTCATTTTATTCCTTTCACTGGTAAGACACTAAG
ACACTGCATTTTTATTTATACTCATTTACAGCTCTACGATGAGTTAGAATCTCTTTAGCA
GCTTGGATACTGGGGACCTAGGAAGCTAGGGTCATATGAGCAGTCTCTTCACTGTAATTA
CATCACCACAGTCCTGCCTGACATTTCCTTTTGTACACTTATCCTAACTGAGCTGCTATT
TTTCCTTTCTCTGGTAAATCATAAATCAAAGACTGAACATGCAGAGTACTAGATTTGTAT
AGATTCTTGTCTTTGCTGTGTCATAAACTTGATTTAAATGTTTGCATAGATCCATTTCCT
TATTGAAATCCAATTCAATCTAAATTAGCAAATCtttttttttttttgagacagagtctc
actgtgtcacccaggctggagtgcagtggtgtaatcttggctcagtgtaacctccacctc
ccgggttcatgcatttctcctgcctcagcctcctgaatagctgggactacaggcatgtac
caccacgcgcagctaatttttgtatttttaatagagatggggtttcaccatgttggccag
gatggtctcaaactcctgacctcaggtgatccgcctgcctcggcctcctaaaatactggg
attacaggtgtcagccactgcacccggccACTagcaaatcttaattgagtacctactata
tgccatgttcattcattgtctaattgggagatagaagcaaataCTGTATTGCCTTTTTTC
Ttgtcatatttatcaatttattattatagcattgtttgaaatgtcaaagaattgggaaac
agatgctcatcagtacagaactgattaaataaattataatacattcatataatggaataa
aatgcagccgttaaaaaaaaaaaaagcaaggaagcttggtagtaatacacaaatatctcc
aagatattttgttaaatggaaatgcagggtagaagaacagtaagctatgatttgtgtaaa
gatgtagaagagaaatagataaataCCTAGTCAAGAAAAATTAATTTTTAAAATTTTCAC
CACACTAATGCATGCATATGCATGAAAATATTGAGTGGTACAGAAGGGCTTATAATAAAT
AGTTTcactcctcaaatggaaccacttctttctccttattttccttttagttcttctgtt
actttgatatctctaaataatatacttatgatgttctttcttgatttaccagttttggat
attttctattcttatttattattgtgttatattgctctcacaaatgaggatttagctcac
ttatactaccccatctccattctcctcaatgtagttatgttactatttttTGTTCTGTTG
GTTACTTTTCTAATCTTAAAGTTTGCTTATTTATTCTATTAACAATTGACAGTAGACAAT
ATTTTTTGGCTCCCTGCTGTTACTTGTAGTTTTACCCTAAGCAtttatattttcacagtt
gtaagcatctatgttctgtgttgtaaccataattgcattttctgtgctttgtctatggtt
gattctgagagtagaaaataaagtgtttatattgttattattatgtaaagattattctct
gtacaaccaagcagtgtagtgtactatgattccacttcctttcttacatagctttttgtt
ttttacatggggttttgagtggctttttccccttatttttctGCCTTTATCATCTCCCAG
AGCTCTACATCCTCAGAAGTAATATTAAAATATTTGGAATCCTTGCttttcctaggattg
ctcccttgaaacccactatcctcttaccctgatctggtatcttctctaggcctactgcac
agctgacattctgggactttccttcattattctcctgggttggatccattgtcacctgga
ttttatgttatctttcttggttcactgtgtcattttgctggaaaagactctctagtaact
tcctaagaatggtgtgtatttcagctaaactttctgagttctgcttgtctgaaatgtttt
tattcttaattaataaccttactagataaagaattcaaagtggaaattttccccctcata
actttgaaggcattgtttcattgtttttaaacatccaatgttactgatgataagcctttg
tagggcatttttttcccttctctgacagcttttaggtatctctctttattcttgatgtga
aattttctatgattttctaactatgatatagttagaatgtggatattttattcaaactgc
tgtacacttcaatcagaaagtgcttgtctttcagctctgggcaattctctgttgtttttt
gtttgtttgttttgtATTCCCAGATAAAACAATCCACAACCTACCTAGTTCCTGGAGAGA
GGAAATCTTATTTGTaactcagtccaattccataatttaaacagtttcttctagtttata
ttggtctttggggaatgacttctcattccttcaattacttccgttactccccatgttcac
tctaagatggcatcagaagtattgggaagatgacttaAATAAAACTACACTGTAAGGAAA
GGAGGCTTTCTAGTCTCATGCTGGTTATGGTAGTCAGTGTAGGAGTCCTTGTTCTCATGG
TCAGTGTTCTCCTTAATTTATCCAATAGAATCCTGTCTCATGGACTTGAAGTCCTAGCAG
AAGGAGATGCATCTCTCACTTCAAGTCCATGAGACAGGATTCTATTGGATAAATTAAGGA
GAACACTGGTGATGCTTCCTCTCTCACAGCTCTCTCCTTCCTTTTCCCCCTAAGTTAATA
GGACAGAGATATCATATCCTTTTCTCTAttctttgataattcctccctgtttttttccct
ttctttttctagaactcctatcagtcacaagttaaaggtcctaaattgacctaatgactc
tttctttttactcatattttctgtctcttttattttgttctagtttcggctttttaaaat
tttatcttccaactcttttattttggcaattttatatttttaattttcaagagttttttc
tacatttgctggttactcccatttcacagcatccttttttattttattgatatgatatTG
AAAATGTTAGATtgccttctgttttttacagttacctgtttcctctgataattttttttt
gtttaatttttaaaatcttccttgtctatccctttttaagaataaagcaacaaaaagtga
agtggtagctcattatttgtggccttggcttgtcaacatgaggcttcactttacggtgaa
taggttgggagccagctcttttgttcaggTATCACTCTGTTCTAGACCTGAGATATCTTG
CTGTGGGACACCAGTCTTAGCCATTGCTGTCATACTTCCTCCCAGACAGTTTATCATTAT
TATTGTTATCATTATTAACTATTAATTAGAAGAATTCTTGATGCTGCTGTTACTGCAAAT
GATAATGATTATTATTATTATTATTTTGATAAAAGAATGAAAGCTTGGTTATTAAACATT
TGGTGTATacgcaggccaaatcatgaaggaacacaagagagtagctagagtctcattgct
ggtaggaggaacaaaaggggtccaagaaatcacataaagggaggaacatgataaagcaac
ttcataaagttgcttataaatttctgggctaatacttgagcaatgtatgcatggatctga
tcctaattagcataatttagaacagaattaaccaatagaccaccgcatagatcctatact
gaccactaggtggtgcacatgcaggtatgatccaaagaacactacaaaggctctgaaaaa
ttagaaccgctgcctacagaaggctgcggaaaattgaacctgaacctaactaggtggatt
gttacaaaagtaacaacattctccatagaatataaacaagacccagcgtgtcaacataat
attccaaatactgggaatccaattcagaattacttggtatgtgaagaactgagaaaattt
caacttgcatagaaaaggacattaacagatgccaacactgagctgacacccatgtaggaa
ttgtgtgataaagactttaaagcaAATAcagattgagtatcctttatatgaaatactttc
agattttagattttttaagattttagaatatttgcattatacttactggttgagcatccc
taatctgaaaatatgaattccacagtgctccaatggtcattttctttgagtgtaatgttg
ATTcttatagaataagaatataaagaatgagaatatttttgtatagctgtacagtgtgtt
ttaagctaagtgttaccagattcaaaatattaacaagtttataaagtaaaagagttacgg
ttaattattgaagaaagaaaaaatttagtttttattgttatttatttatttttttgtgat
ggagttttgttcttgtcacccagactggagtacaacggcaggatctaggctcactgcaac
ctccacctcccgggttcaagtgattctcctgcctcagcctcctgagtagctgggattaca
ggcgtgcaccaccatgcctggctaatttttgtatttttagcagagattgaatttcaccat
gttggccaggctggtcttgaactcctgacctaaggtgattcatccacctcggcctcccaa
agcgctgggattataggcatgagccaccgtgcccagccaagaaagaaacaatttttaata
tagtgtagcctaagtgttcagtgttataaagtttccagtagtgtacagtaatatcttagg
ccttaacattccctcaccactcacttaattgctcacccagagcaacttccagtcctgcaa
actccattcatggtaagtgccctatacaggtgtacttttttttggtcttttattctgtat
ttctactgtaccttttctgtgtttagatacacaaatagttgtcattgtgttacagctgcc
tatggtattccatatgataacatgctgtacaggtttatagcatgggagcaataggctata
ccatatagcctgggcatgtagtaggctgtaccatcttgtttggtataagtacactgtatg
atgttttaatgacaatgaagttgcctaacgatgcatttctcaggacgcatctccatcaat
aagtaatgcatgactgtatatccattcgatcaaatattattcataaaaaagaaacaaagt
atagaagcatgctacaatctgaaagaatttgaaaacataagtgaaagaagccacacaaaa
agtcacatattgtgtgatttcacttataggaagtatccagaatagctaaatccatagaga
cagaaagcagattggtgttatcctgggctggtgggaaggaagaatgtcgagtaactgttt
aataggtacgggattttattttggcgtgatgaaaatgtttttgaaccagatagaggtggt
ggttgtacgatattgtgaaggtactaaatgccgctgaattgttcactttaaaatggttaa
ttttatgttatgtgaatttcacctaaattttaaaaaatgtgtaaaaggattttaatggac
gtttttccaaggaagatatacaagtggtcaataaacacgtgaaaaattgccccaaatcat
tagtctttagggaaatgcaaataaaaaccacaatgagacattacttcccacacactacta
cccaatgtcatctacagatccagtgtaatccctatcaaaattccaataacatttttcaca
gagatagaaataaaatcataaaattcatatgaaactacaaaagttcctgaatagccaaag
caatcttgagaaagaagaacaaagctggagaaatcacactatgtgatttcacagtatatt
ataaagctataataatcaatgcaatatggtactggcataaaaatagacacatagactaat
aggacaatagagagcccagaaataaacccatgcttatgcagtcaactaaccgtcaacaaa
gatgtcaggaatattcaatgggaaaaggatagtctcttcaataaatgatgttggggaaac
aagatacccacatgcgaaagaatggaagtggatccttatcacacgtatatacaaaaatca
agttaaaatgaattaaagacttaaacataagacctgaaagtgtaaaactactagtggaaa
gcagaggaaacactgcttgacattggtcttggcaaagattttatgaatacgactccaaaa
gcacaggcaacaaaggaaaaaagaaacgggtgggactatatcaaactaaaacgcctgcac
agcaaaagaaactgaacaaaatgagaaggcaacctacagaaggggagaaaaatatttgca
acccatatatctgataaaggggctgatatccaaaatatataaagaactcatatagctcaa
tagcgaaaaacccaaataatataatttataaatgggcaaagatcctgaatagacattttt
ccaaagaagacatataaatggccaataagtacacgtaaaggtactcagcatcactaatcc
gagaaatgcaaatcaaaaccataatgagttaggatggctattatcaaaaagtcaaagata
gaaaacagtatagagactcctcaaaaaacaaaaaatagaactgtcatatgattcagcaat
cctatttccaggagtatatccaataaaattgaaatcaatatctcaaaaaggtgttttaaa
aaaccagaaaataacaagtgttggcaaagacatggagaaattggaacccttgtacactgt
tggtagaaatgtaaaatggtacacccactgtggaaaatggtatggtagtttctcaaatca
agaatattattaccatatgattcagcagttccactttttggtatatacccaaatgaattg
aaagcagggtctcTccatccgggttaacacggtgaaaccccatctctaccaaaactacaa
aaaattagctgggcgtggtggcagacgcctgtggtcccagctactggggaggctgaggca
ggagaaaggcgtgaacccgggaggcggagcttgcagtgagccgagatggcgccagagtga
gactccgtctcaaaaacaaaaaaaaaggaagcagggtctctaagagatagttgtgcaccc
atgttcatagcagcattatttacaaCTCAGTTTCTTAGCCTTTTTTAAAAAttctgcatt
tctctttattaatttattctattttctttgcattttattgttgtattctaaattcttgag
gtgaaaaccaggtttattttctgtcttcctagttttctaataaatacatttgaggtcata
aattttcctcttcactctgggcccacaggttttgatgtatatatagtaaggcagttctga
tgttttttgtttgtttacttgtaaataatttgtactttccatttttattttctcttcaac
ccaagggttatttagaagtgcatttaaaaatttaaaattttgaaatttccagttgtttAG
ACTTGAGGGAGGGACTAGTATGTTAATTTTTAACACTACATTATGGTAACTGATTGTGGC
CTGTGTGGTATCAGCCTTACGGATTTTTAAAATATTTCCTCTGTTACCTAGAAcaggggt
ccacaaactatagcttgtaggccaggttggcctggggcctacatttgtaaatcacgtttt
attggaatatagccacatccatttatttacatattgtctatgacccctttccagctatga
ttgtagagctgactgttgtaatagagaccctgtggcccacacagcttaaaatatgtcttt
acttcaagagtttgctgatccctgACTTAAAACATAGTCAATTTTCACAGCTTTTTCATT
TGGGTTGAAAGTATGTATATTTTCTCttgggtacaagttccttatatccccgtcagaata
agcttaagttgtgttataccaatccttatatccttcattgtggttttgattattgatatc
tgagagagatgtgtatgtataaacttcccatcccaactaaattatttgtccactttcata
ttttagtcagagttagctttatatcctttgaagctgttttttgtttgtttgtttgttttA
GTGCAGAATATTTACAGGTCATAACTATTAAACTTCTCTGTGTTTTTCCTTCACACAATA
TGAAATAGTCCTCTTTGTCCTATTTATTTTTTATTTATGCCTTGAATTCTTTCTCTCTAA
ATAATATTATTGTTCCCgtcaggattaggttcagcagcatatattagaaaaaaaaattta
aataagaaataaaattagaaatgttttttttttttttttgtggtaaaagaagtctggaga
tggatatcaggtctcagggctctgcagtgtcatcagggacccagactcctctattttgct
tcaccatcttggtgtgtggtttccatcctaaggtcccttcatggtccacgagacttctgg
agctccagccagcacatctccattgagggccagaaggaagaggaaaggtaggagggcaaa
aaggggcctgtcccccagctcaactgatttccaataagtgaccttcccagaagtcccaga
aaacaattccacttccatctcactggcagaactcagtcaagtggccatacctaagctgcc
aaggagactaggaaatctagtcttttacttcaagtagctctgtctttgctaaaaatggac
attctgttatcaaggaggaaagtgagaatgcgcatttggaataggcagccagcaatctct
gccacTGCCCGTTATGTATTATAGttcttgttagcatttgtttgcctattataacttttt
ccactcttttatttttgaccttcctcagttattttgttttaggtatgcctcttataaaat
atagcaagatcttgagttttttggttttaagcaatcaggacattcgtctcttaataggtg
aatgtcatacattcattttattaccattgctgacatatgtggcagtatttctgccattat
gttttgccttctgtttgctatgcttttaattttttccccttcctgtcacttgcactcatt
gagttttctGGTGTCTGATTTTTCTGTTTTAGGAATTGTCCTTACTAAATCAATTTTTAA
GGTTATTACTCGATGttttttaatattccgttttgaaataatattagatttacagtaaag
ttgtaagaatagtattaaggattcctgtatacccctcacccagattccccaaatgttggt
attttgtcacatttctattgtcattttttttctttattgtatggatatttttcctgtacc
atttgacagtaagttgcacacatgatacctcttcagtaggcatttctgaaagaacgacga
cattctcttacataaccagaatatcattatccgtatcaggaaattaaaatccttacagca
ttattatctaatccatagatagtattcaaatgtcatcaccaatttttctaattacatcca
tataacagaagaaaaaacctttagtctggtcctggatgcagtccaagttcacacattgca
cgtaattgtcttggctgtttagtttcctttggcttgaaacagttcttatgtcttttgtga
cctaaacatttttgaagactactaaagggcagttattttggaaaatgtccttcattttgg
atttgttcatgttttatcatgattagatgtagattatgcacttttcgcaataatgccact
gaagttatgttggttcttttggtgatttgtatcaggaggcacatgtcaatttgttccatt
actggtgattttaactttgaccatgtgcttcaggtagtgcctgatatgtttttccactgt
aaagttaattattccctttgatattaataaacagttggccctccacattcatggattctg
tttccattgattcaaccaaccctggatcaaaaatatttggaaaaaaactgcatacagggt
gaacatgtacagacttttttctagtcattattccttacacaatacagtataataattttt
tttttttttgagacagggtcttgccttgtcacccaggctgcaatgcagtggtgtgatcac
ggctcacagcagccttgacctccaaggctcaagggatcctccctcgtcaccctcccaagt
agctgggactacaggcatgtgccaccaggcttggctattttcttttttgtattttttata
gaggtggggtttcgccatgttgcccaggctggtctcaaactcccgggctcaagcgatctg
cccatctcagcctcccaaagtactgggactacaggcatgcaccagtgcacccagcctgta
tgaggtattataaataatctagagatgataagtcatctagagggaatttaaagtatacag
gaggatgaggttatatgcaaatactgcacccttttatatcagggacttgaacatctatgg
atttcagtgtctgtgggaggtcctggaaccaatccccaacagctacgaagggatgactgt
atcttgtggggagttttagcattcatcaattagtatttcctaaattacttattactaaga
tgtttgtcacatggcaatgttctaattccatcattccttcaacatttactagttggtatt
cttctctaagaaagagttttctcttctgccaatttgattatttgttcatttatttattta
tattaatgtgaacacctggatccttattttattcaatgagttttaatccattactatcat
tagttattttgaggcacccagtgtttcagaattggctagtggaagcttttcctgtgttat
tttgacctactcccatctttctttgattttctagcacaagtagatgttccaggtttgtct
cattctttcctctacccagcctggattcattatttctccaaggagccttggttctttgta
atTCTTTTcttccatcatgccctatcacttctctaaccacagaaaaccctgatctactat
tagtacagattggtcttcattttctagatttttttgtatatggaatcatagagtatgtac
ttttttgtctgtctcttttcatacatcgtaattattctgagattcagccatgtcacagca
tgtatcaatagtctgtcctttttattacagaataatattaaattgtataaatattaccac
aatatgtttatccattcacctgttgatggatatttgagttatttatagtttttgtctatt
acaaataaagctgcttagaacatttgtatataggtcttggtgtggatatatgcctttcct
ttccttggggaaatacctaggatcacactggctgaacatacagtagtcttccaaagtatg
gacatggtatatctctccatttatttaggtctttaattatctcagtaatggtttgtggtt
ttcaatatacaggtcttccatatcttttgtcatatttatccctatacatttcatgtattt
atattattgtaaatgtgattgtattaatttcaatttcctattcattgctactatataaaa
gtacaattcatttttgtatattgagttaatatcctacaaccttgctaaattcaattactt
ttaatagcttttttgaagggtccattggattatctacaggcgattatgtcatctgtgatt
aaaggcagtttcacttgtttctttccaatgtggatgccttctgtttatttatttattttt
ttgccttattgcgttgttagaacctctaataagctgttgaatacagctggtaagagcggt
catggtaactttgttcctaatctttggagaaatcatttactctttcaccattaagtatga
tgttacctgaagatttttcatagattcctttaatcagtttgaggaagtttcttcaattcc
tggattgataagaaaatgttttcaacaaaaacagatgttgtattttgtcaaatggttatc
tcctttatagactaattagctgtagtcttttgttatttcagtggttgctttagggttttt
cacagggtctgtcaacattggcactattgacattttgggtcacatagtttttgtgtgtgt
gtgtgtgcgtgtgtgtgtgttgtcataatcagaaacatctccagacacagccaaatgttt
tctgcagggaaaaattacccctggttgaaaaccactagtttatagtatacatcttttacg
tatcacagtctgtcttcgagtgatattttactagttcatacgtagtataagaatcttgca
acatcatactttcatttctcgcctcctggcctttgtgccattgtggtcatacattttact
tgtatgtataagttttatttaaacagtttattatcttttcaagaaatttaaataagaaaa
gtctttgtatttaaccatatggttagtcatttctagtgctcttagtttctttgtttacat
ctggtatcattttctctcttcttgaagaacatcctttaatgtgtcttgtagtgtagctct
gccggtgctatattcttttgactttgatatatctgaaaaaagtctttgccttcatttttt
gaaagatattttcgatgggtaaagaactctaggttgccttttttacattcagaactataa
agatatttctccgctgttcaacaagaaagtggctgacatttttacctttgtctactctac
ttaatgtgtccttttttaaggcttcttttaagattttgtttttatcactggctttaaacc
atttgagtataagtgtatcatggtgtaattgtttcctgtgcttgggtttcattgagctgc
ttggatctgtggatttatgtattttttttcatcaaatttacaaaaacttcagacattatt
tccactagttttttatgtcccactttctcctctcctttaggtgtttcaactaaccatata
tttggccacttaatgttacctcacagttcactgatgctctgttcattgtttttcagtctt
ttttttttctatctgtgatttgttctgtatagtttctattgctgtcttctagtttactca
tctttctttctgcaatgttaaatttaccattaatcctgtccactgtatgttttaattttt
atttatttatttttttagagacagggtcacgctctgtcacctaggctggagtgcagtcta
aaagtctcatttggatcttttaaattttttcttttctatacttaacatgtttaatcttct
agcttcttgaacatacaaaatagttataatattcattttaatgtttttgtcctccaattt
tgtcactaaatcagcatcattctgggccaattccaattcatttcctctccttataggttg
gactcttctgctgcttttcatgcctgataatttttgattggatgcagacactgtgaattt
taccttattgggtactagatatatttgtattcctaaaaatattcttgagttttgtttcaa
gatactgttaaaattattaggaaacattcctatccctttggatcttgcttttaagctttg
ttaggcagaaacaaagcagtgtttaatataaggttcattttttccccactactgaggcaa
gaccctttttaatactctgatgcttccaatattatgagattttccattcggactgttgaa
aatagatgctattcctgcccctgtgCATACTTTGGAGTTCACTGGAGGGTCTGGACATGT
TGTttctcttcctatgcagctctttcctctacggtactttactttgcaaacacaagctat
cttggccttcccagagtctcagctccattttctcaactcggcatctgccaagccctacct
gggggttctccttgtgcttcagctgggaaactttctccagTTTACCTCtgagttcaacct
gataactccaattctatttccatactttaaggttcatcctagcattctcctttttcatat
tcacagttctttttATTAagctttattgaggtataattaacatgcagaattgcacatatt
taatgtacacattttgatgagtttggacatatgcCTAAGAGTGTATACTcaaaatactta
gctgggttcagtctattttccccctgaccacttcagtgtggttatatgatttatttgaaa
gacagctttttcttgtttgcttgttttccattttaggattttttttaactcatacttttt
tcccttttagagtatatgaaacatcaacatggttcaaaaagtcaaaAGTCAGAACTATAT
AGAGTTAATTTTGTATAGACTAAGATATGAATCTAATTTTATCTCTTTCTAAATGGCAAT
CTACCTGTTACAAAACCATTGTTTAAAAAGTTTGTGTTAGGTgggcacagtggctcatgt
ctgtaatcccagcactttgggaggccgaggcgcgtggatcacttgaggtcaggagttcga
gaacagcctgcccaacatggtgaaaccccatctctactaaaaatacaaaaattagccaag
tgtggtggcgcatgcctgtaatcccagctactcgggaggctgaggcaggagaattgcttg
aacccgggaggcggaggttgcagtgagccgagattgtgccactgccctccagcctgggcg
acagagtgagGGAAAATAATAATTaaaaaaaaGCTTATCTTCATGTCAGCAATTTTACAT
GCCACCTTTTACCATATATGAAAGCTCCCTATTCACTTGGATCTCTTTCTTTTTATTCTG
TCTGTCCATTTAGTTACCATCACATAAATTATGGTGGCTTTATTGTATGTTTTATTATCC
ATAGGGCTAGTCTCCATTGTAGCTTTTCTTTTCTCAGTGTTTCCCTGACTAttctttttg
ttttgttttgttttgagacggagtctcgcccagttgtccaggctggagtgcagtggtgcg
atcttggctcacagcagcctctgcctcccgggatcaagctgttctcctgtctcagactcc
tgagtagcagggattacaggcacgtgccatcacacctggctaatttttgtatttttagtg
gagacagggtttcaccatgttgcccaagctggtctcgaactcccaacctcccaaagtgct
gggattacaggtgtgagccCAGGCTTGAGCCACCACGCCCATCCAAGACcctgactattc
ttacatgtttggtttttcatgtgaaccttactatcaacttgtctagctccagataaaaac
tttttgatatttctattgagattgtgttaaatttataaattaatctgtgatgttgcatca
tcctatccaagagcactggctgtctttccacttgctgtagtctacttttgtgtctttcgg
gagtgttgtttttctcatataggttttgtatatgtcatactgaaatttattcttaagcat
ttaacttcttttttgctttgttaatgttttttttctattacatcctctgttttttgcttg
tatatttgaaggctactatttctgtatgtaaatttttatcttcctgaattcttttgttct
ttgagttaattatacctttatttctctagagctttccagataagtatcacactccatctg
caaatacttttacttatttcccaattcctaaacctctaattgattccttaaatataactg
cattgcctaatatcttctttagaacattaaatagtagtggaaatagtagatgatcttgtt
ttgtttctgatccttatggaaattcctgtagcatttcttcattaagaaagattctgtatt
caggaaaaatcataagtgctatcagaaatattctttttttgtactgtctttatcaggttt
aggtatatatattacacttgcttcagaagaattgtttggagttttctttcactgtctagg
ctgtgacagaaatgtaagtagcagtgagacaatcagttctttgacaattcctctatgaaa
tcaactaggcctttttgtgtttctcctctgggaatttatctgtttatgctttctttctgt
aatggggtcaattttggtacagtttcctaagaaattattcattttttatggtttgcaaat
ttatttacacagagatctctctgccagatagtctgtcatattttaaatctcttgtatttc
aatagttatctcccccttgtcatttcatattttgtatatttgtgctatttcttttttccc
ttggttatgttagccagtggtgtgtcaattttgttatttttccttgaaacactgattttt
atttagttattttttttctattcccaaccttactactttttcttttatgtttattatttc
cttccttatgtttcattttggtcattttgttgtgcttatcttagcatttggagtttggaa
tttaatgagtatattttttgtctttcattattattgatataaatgcttaaggctgtgaat
tttccactgatctttgctttaaatatatcccatagatgctaagtagtatttttatttatt
tttttttttaaaagttctttaatttTAGCACTCACCCATTTTACTTCCTTTCAATTTGGT
ATCATGGTGTAGCTATTCTAAAATGATCCTGCTCCCTAATGCCCTCAGAATAAAGCCCCA
AACCTGCAGCCCTTCATGGTTTGCTTATTTCTCCAGCCATGTTCTCTctctgtcatatgc
tcactctgcctacagtttcctttttccttataccacctggccaatgtctagtcatttttg
aagatgaagatcaaatttaggaatccttctctgataattctcaacccccaataccatccc
agttaagcattcctcctggaaacttaataaaatcatatacttcctttttgtaatacttat
aacattatattttaatattttgtttttccactaacattgtaagatccttgaaagaaggta
tgcttttttattactgttcccatggtgttcagtaaatatttgtttagtgTCCCTTCAGCT
GTAGATTTCAAAACTACTATTTTAATGCATACATTCTGACCTGTGAGCTCTAGCATACTC
TAGAGCTTCTTTGTCATAAACTTAGTTTGGTTGGTTGGTCTTAGCttttcaattgaagtg
taacatacagaaaagtacacaaattacaagtgtccagctcaatcaattttcacaaaatga
aaacacctatgcaaccacaacccagatcagctccatgaatttttacaaggtgaacgcctg
tgaaactgtactacatatcaagaaatagaaccttaccagccctccagaagcctcctttgt
gactcctctcaattgttatgcccttgtttttttcccaaaggtaaccattatcctaatctc
taacaacacagattaattttgtctgtttttgaattttatataaatgggaaaatacggtaa
gtacaactttgtgtatggcttctttcactctgttatggtagttcttttttattgctgtgt
aatatttcattgttggaaattaccacaatttacttatatgttctattgttaggcatttgg
gttgtttccaatttggggctcttatgaataaagctgctatgaaaataatccttacataag
cctctttttgcccatgtgaatgcatatcttttcagtatgtacacagaagtggaattgctg
ggttatcactttagtagaatagtttccaaattcacatccttgccaacagtgtatgaaggt
tttcacagcttaacagcttcactgacaattagtattttctgactttttcattttttgcag
ttctggtgagtgtgcagtagtatcttattgtggttttaatttggatttccccagtgacta
attaggttgaacaccttttcaaatgtttataggctttttggatatcccctcatgtataag
tcatattcatttttctttaactttcttagtacttcaaaagaattccagtatgttctggat
acaagctgtcagctatacctattccaagtatctactctctcaccctgacctggttttcac
tatcttaatggtatcatttgatgagcctaagttgtttatttaatataatagtccaaatta
tctttttatcttttcgatctagtgctttttagtgtcctacactatttaagacatctttcc
ctatctggaagagatgctttattatttcaccattcgtgcttaaatctacaatctacttag
tgttaactttaggatatgatgtgggatgtgagttgacattccctttttcccacgtgtgta
tccaattgacctggcaccatttattgctgccttgccactttgccttaaatcagtcgtccc
tatatatatgattatgtttctggactctaggcgaattctgttttgtctatgtgtctatcc
ttgtgtcagtaacacacttagttgctgtagctttataataagtcttgatgatatgcggta
acattagttctcccctttgttgttattcttcaagactgtcttggctattcttcgcccttt
gtagccccatataaattttaaaatcggtttgttgatttccacaagaaaacttgctgaaac
atgtcagctgaaatttgactgggatagaattgaatccattcatcaatttgatgtatccct
ccatttatttagattttaatttctctatcttttgtatttttctgtgaaacatctgaaaag
attgcacacatctttcatttaaattattcttgggaatttggtgttttatgttattgtaat
tggtatcttttcataattttccagttggtaccggttatttagatagcaaattgatatatg
tatattggctttatatccagcagccttatggatataaatgtacttattaatcctaatgat
ttatctgcagattttatttccttgggattttctatgtaaacagtcatgtcttccataaac
aagggcaatttaatttcaccctttccaatctttacacctttttatttctctttcatgcct
tattatactgtctcagtcttccagtaaaatttatgaataaaatgtaaaagagaatgcttt
aaaatttcccaattatctctggtgtttaatttagcttttctgtagttagcctctatcata
ttaaggaagttcccttgtatttctagtattctaagcctcttttttatgattgaatgttga
attttatcaaatgctccttctgcatttattaagataatcatatgattatttgccttaatg
tggtaagtcgcatgaactgatttctgaatcttaacccagctttgcattccttagtcactg
tatattatctctttagtgtattcactaggctaatctttttaggaattatatatctttttc
ataaataagattgatccataattttcttttctttaaacacctttgctagattttgatatc
atggttttgctggctgcatagtacaaagtagaaaatgttcccatatctcgattttctgaa
atggtttgtgtaagtttgggttttttctttaaatgtttgatagaatgtaacagattagca
atgtcagtgtggagttttctttgtgtaaagttttaaattataggttcagtttctttaaaa
tatgtaggattattctgattttctgtatcgttttagttttggcaagttgtgcttttctag
gaatttatcctagaactttagtttacattgttcacaatatcttcttattattcttttaaa
gtttgtaggatccgaagtgatttctcttttttcattccttacattagtaatttttgtgtt
ctctgtttttaccttgatcagtcttggtgggggtttattaatgatatcagtcttttcaaa
agagccataaatgtccctttaagcactgctttgggtacatccataatttttatttactat
ccttcagttcaaagtatttcccttgtgatattattacccttgtgatttactttgatgtag
gtgttatttagaaatatTTCAtaagatgaaatcaacacatgctgcccctatatctcactg
aactcaactatatactctggaaagaatgccaagcctagctatttgtgaactctggaatgt
aaataacaggcagattggagaagggccccaaaactcaaaataccacAGAAGTGGGgatat
aaacaagatccaaagtctcataacttaatatccaaaataaccaggacataaaccaaagtt
atttaacatattaagaaccacagaaatctcatcttgtatgggagaagataatcaacagat
acaaaaggcaagatgacacttatgttggaaatatctgacaagactttaaaagctgccatt
atgaaaatgctcaagctatcagtcacaaaaatgttgcaacaaatatttaaaaagaaaaag
tatcatataagaaatagaagataaaaagaagcaaatgtaaattttacaactgaaaaatat
aacaaccaaaaattttaaactctagattaaaagtgagaatgcagtggaaatgccagagga
aagagtcagtaaacttgaagatagattaatagaattatccaagctggataacagacagaa
aagactgggaaaaaagggacagagtttcagagaactgtagaaaaaccacaaaagGtagca
aaggatagacatataaatcagtggaatagaattgtgagtccataagtcaacctgtacatt
tctggtcaattgatcttcaacaactgtgccatgataattcaacagggaaataagaggcaa
ttcaacaaatggtgctgggacagctggatatccacatgcaaaaagaataatgctggacca
ctatcttcacccaatatacaaaaattaaaatggatcaaagatctaaatagaagagctaaa
acaatacaactttagaagaaaacataggggtacatcttcatgaccttcaatttggcacta
atttcttaaatatgacatcaaatgcacaagggagaaaggaaaaacagataaattggattt
gataaaaattaaaaacttttgtgcatcacagcacattatcaagaaggtgaaaataaccta
cagaatcagaaaaaatagtggcaaattacaaaaagcagtctccccttatctttggggaat
atgttccaagaaccccagtggaggcctgaaaccacagatagtactgacccctattacacc
atgttttcttatacacgcacacctgtgataaagtttagtttataaattaggcacagtatg
agattaacaacaacaatagtaaaatagaacaattataacaatatattgttcacaatttca
aagatagaagatttgttcttactataggccttagcagcattagcatatgatatgttctcg
ttttttaaaattaagttggatacttttcatcatttcacttaaatgaagcactttagggct
tctctttggcatagcagaactgccaacattgctgctcctatgttctggggccattattaa
gtaaaataagggttatttgaacattagaactgcaataccgtgacagtcaatctgatggtt
accaagtgactaatgggcaggtatcatatacagtatggatcagatggacaaagggttgat
tcatatcctgggcaggttagagcaggatggcgtaagatttcatcatgctactcagaaagg
tctgcaacttaaagcttatgaattgtttatttctagaatttttcatctaacatttttgga
ccgtggttgaccacaggtaactgaaaccatggaaagtaaaaccaaggataagagaggact
acatatttgataatggtatagcatccagaataggtaaagaattcttacaactcaaaaata
aaaggacatacacttcaatttaaaaataagcattcaacacaggactggaattcctagcca
aaacaattaagcaagaacaagaaataaaaggcatccacattggaaaggaagatgtaagtt
tatctctctgttcacacatgaaatatatgtggaaacctcacaaaactgttagaactaata
agcaaaaagaaagttgcaggatacaaaaatcaacaaaccaaaatctattttatttccgta
tactaacaatgaataatcagaaaaggaaatttagaaaatctcatttacaataatatcaaa
aagaataaaataattaggcataaacttaaccaaggaggtgaaagacttatatattcaaaa
ctacaaaatgttgctggaagaagttacagacacaaataaatggaaagacatctcatgttc
atggattggataaattaatattgttaagatatcatactactcaaagtgatctgtagattt
aatgcaatcactgtaaacatcccaatggcttgcttgcttttttttttttttttttttttt
ttttgatggagtctcactctgtcacccaggctggccattttaagttgatacggaatctcg
ggggaccttgaatagccaaaacaagttcgaaaaagaaccaatttgggcaattcacactgc
ctggtttcaaaagtaactacaaagctacagtcatcaaaacagtgtggtatcaatgaaaca
gaatggtcagcccagatttaaacccttgcatatggtcaagcaaacttcaacaaggatacc
aacaccactaaatgggaaaaagacagtctctttaataaatgatactgggaaaactgaata
ttcacatgcaaaagaaagaagctggacccttatcttacaccgtatataaaacttaaatga
attaaagaccaaaatataagaccccgaactacaaaactagcagaaaacatagggaaaaag
cttcatgacattggatttgacaataatttcttgaatatgacaccaaaagcacagctaaca
aaagcaaaatagacaaatgagactacatccagctttaaaacttatgtgcacgaaaggaag
caatgaactgagtgaaaaggcaacctatggaatgggagaaaatatttgcaaatcatatat
ttaataaggggtcaatatccagaatatataaagaactcctacactcaacaacaaaaaaat
ctgattttaaaatgggcaaaggacttaaagtgatatttctcttggtcaacaagcatatga
aagagtgttcaatatcactaattgtcagagaaatgcaaatcaaaaccacaatgagatacc
acctcacacccattatgacagctactatctaacaaaatcagaaaataacaagtgttggtg
ggaatatggaggagttggagcccttgtacattattgttgagattgtagagtggtgcaata
agcctgtagtttctttaaaaacctaaaaatagatctactatatgatctaccagtctcact
tcttgggtgtatatccaaaagaattaaaagcaagatctcaaataggtatttacataccta
tgttcacagcattattcacaatagtctagaagtaaaagcatcccacatgtccattgatgg
ataaatggaccaacaaaatgcaacgtaacatataatggaatactatacaaccttaaaaat
aaaggaaaacctgttacaacctacagcatgaaagaaccctgagaatattatgctaagtga
aataagctattcacaaaaggacagatgcagcatttttctatttatataaggtatctaatg
atcatagatatacaaagtagaatggtggtcaccaggggccgggagaagggagaaagggga
gtttcagttctgcaaggtgagaatgttttgaagatctgtttcataacaatgttaatatac
ttacattactgaactgtacacttaaaatggttgatagtaaattttatttttttaaccaca
attaaaaaaaaaaacccaaatggacattgtaaaagtggaaaatacctaaaattaagaaat
caccagagggactagcaggagactcaggtatagcagaagggatcagtgacaaagacaggt
tgataaaatataccctaaatgaagcaaagagttaaaaaaaaaaagagaatgaaatagaag
aatggcatgtgacagaactgtgaggcagtgtgaaccattttaatttacatgtaattggag
caccagaagtagacaaagaatgcctaaagagataatggctaagaattctctaaaaactga
ttcatacccatagatgcatgaatctcagccaatcacaagcaatatgaacataagcaaact
aaaataggcacattatagcagctaaaggaataaaagatatattacaaatagtggagaaat
acaatgataagaacgatggctgacttctcatcagaaccctgggaggctggaagatgatgg
ggtgacatctttaatgtgcatgaagaaaaaagctatcaaccccagaattttatattaaga
caaaccagacatttttatggaaaaaagcaggcagaattaatctggagaattcactacaag
aaatattaaaagttcttcagactgaaaatatatgattttagatggAAGCACACCCTGACT
ACTTGGGTGTGGGGAGGGGAGGGCTTGTAATGCCCCACCATTTGTGTTCCATCTAGGTTG
TGGTATGGGGACTAGACATGTTCTGCTGGGATGGGGAAGCTAGATCTTAAGCTGCCTTAC
CACCATGTGCCAGTGGGGCCTCACAGTGCCAGGGGCCTTCAACCTGAATTCTCCACTGAA
CCTGCTGGTAGGTAGAGTTTAGGTGTATTTGGGGTGAGAAGTGGGTAGAGGTAGATTGGT
TGGGCCTTAGTAACAAACATTTCTGTTTCTCCCACTCTAGCATGAGCATGTGAATATTTG
TGAATTTCTTACCTATTTCCCCCCAGGGGAGAAAATGGGAAGTGAGGGCCACTGGTAAAC
ACTGAGTTAGAACAAGTGAGTAATCCCACCTACATAATGAATGTGATGGAGTCATTGAAG
AGTCTGTAGTTCCTCTTCTCCAGACTTTTGTGATTAATTTGTTCAACCTCACTGGCAACT
TCTTGACTGAAGACAGTATTAATTAGCTATTTCCCCTGACTGGGGAGCAGACGTAAGGAC
CTTGAGCTCTCAAGGCTTCTCTTAAATTTACAGAAGTGGTCTTAGATTCTCTATGGAACT
AGGGAATACTGGCTCTGCAGACGGGCTTTTAGTTTGCTCTCCAGACGAACCCAGTTTGAA
CTCTATCCACTTTGAAGTTGCATCACTAAATGAATTACAGCAATGCTTAATCTTTAAAGT
ATGCCATATCCCAAACTTCCAATTAAAACTGTAGAGAACTTCTGATTATAACAACTCAGG
GTTTAAAAACTGACCTGAACTGATTGCCTCACAGGTATGAGAGAATCGAAATCCCAATCC
ATATTGTACCTCATGTCACTATCGGGAAAGTGTGCCTTGAATCAGCAGTAGAGCTGCCCA
AGATCCTGTGCCAGGAGGAGCAGGATGCGTATAGGAGGATCCACAGGTAGAGACcctctt
cactcctcttctctacttctcaggacctagtctctcttttcttcttctGTCCTTTTCTCT
TTAGCAGCTCAACTCTTGAGGCCCCTTCTTTTTGCCTCTCTGGGAAGCTTTCTAGCAGTC
TCCAATCATAATGTTTCTCACGTTGTATGATAATTTCTTCAACATTTGTTTTTCTCCTGC
TACTTTGGATCTTTCAAGGGCAAGGATGCTTTCTTTTTTGGTTGAGAAAAGAGGATAATC
CACAACATCTTAATCCTGTTGCCAAGCACTAGGTCTTGCCCAATAAATTTGTACTAAGTC
AGAGCTTTGGTGAGAGACAGCAATTTCAAAATTATCACTTTGAATTATCTTTGAATAAAA
TCACATCCCCCAAATCATCAAGAAGTTGATATTGGGGATTTAAATACTACATATTCATCT
AATACAGTTGGCAACGGTATAGTCCATGACCATTTTGCTTTCCCTTCAGTGCTGCTTTGC
CACTAACCTAAACTATTTTATTCTTTAGCCTTACACATCTGGACTCAGTAACCAAGATCC
ATAATGGCTCAGGTAAGAATTGTTTCTTGAGTACTCAGCATTTTTTCTGACTATTTCCCT
GAAACACTCAGCTGACAGATGCAAATTTAGTTTAAGTGAGTGAAGTGATGGGTACAAGTT
GTCTTCAGGCTTCCTTTCCCAAGGGTTTTCCTGATCCTGAGCCCAACATTTCTTGTAAAC
TCTGGGGATCCATGAATACTATAAATACAGCCTAGAGTAAGACAGGAGGAAAGACAGGAA
AGAGCTTTATGATAGACCTACTcagtgatatactggcacacatttaacaaccagatctca
aggagcagggaggaccctgatttgtcgtgtttgacggtttccatggtgtaatgcccctgg
catggctggtttcaagcaactaacatgtcatcaactagcttataaacttcttggaatttt
aatagttggcttttgtgagctggcatgaattggttccagcataacactACCAGCCTGTCG
TGGTGGGAACTGAAAGAGATGGATGGATACACAGATAGAGAGATAAAAGGGAAGGCATGA
GGGAGAAAATCTTTTGATGTCAATAAATATAAAAGTAATTTTTGTACAAGGCAAAGGAAC
AAAAAGCTGAATACAATATATATACTAATTCACTTGTCCCTAACATACACATTGCCCCAG
CCACACTTTCTGTCTGAGTAACCCTGACTTCTGGGTCATTCTGTGCACTCTTCCCCAGTT
ACTTCCAAAGTCACCAGTGAGGAAGAAGGGGAGGCTTTTGAGTGTTATAGGCGGTTACTT
TTCAAAGAAAAGGGAGAAATGGCTTGGTCTATCTGTCCCATAATTTCGGTCTCAGGATAA
AACATGACAGAGTTAAAAGTTGGTAATATATGATATATAACCAtattctaaagccacagt
aatttaaaaagtataaataatagctcaaaataaacaaatagatcagtggaactgaacaga
gtccagagataggcctatgtatatataagaatttatatttagcaaagatattactttaaa
taaatgaaaaaagcatgaattatttactaaataggattgggacagttCATTTCTTTCttt
gttcattcaggaaacatttgagtgctattccaggcactaaggtacagtgctgaacaaaag
agacagttttaaccttcatggagttaacattctTTTATTtccatttgggggaaaatagat
tcctacctaataccctacacaaaaaataaattccagatatatttaaacttTTACTATTGt
ggtacaaccactttagaaaagaggttggcaattatacttgccaaatgtcataccagttcc
tttcctaggtatatacgtcaaagaattgaaaacagctgctcaaacaaaaacttgtacaca
aatgtttacagcagcattattcacaatagccaaaaggtagaaacaacacaaatgtgtatc
agtgggtgaatggataaactctgatatatccatataatggagtacaactcaacaataaaa
agaacaaactactgaaacatgaacaaaaaggacgcgtctcaagaacattatgccaggtga
aggaagcatcacacaaaaggctacatactccatggttccaaattcaagaataagcaaaac
taatctatggtgtggtagctgcctgggcccaggggtgaaggggcatttgatgcaaaggga
actgcggagggtattgtttgagggtggtggaaatggtatgtatcttgactagcactggtt
acataggatgtcttagttcattttgtgttgttatgaaggaatacctgaggctgggtaatt
tataaagaaaagaggcttacttggctttacagttttgcagactgaacaagaagcatggtg
ctggcacctgcatttggtgagggcttcaggctgcttccacttgtgacagaaggcaaaggg
gagcttgtgtatgcagacatcatgtggcaacagaggaaacgagaatggtggagggaccag
gctctttttaacagccagttcttgtgggaactaacagaggaagaactcaccccatgaccc
aaacacctcacatgaggccctacctccaacattgggggtcacattttaacatgaggtttg
gagggccaaatatccaaattataacatggggtatacatttgtcaaaactcatagaactgt
atactttaaattggttcattttactgtctgtaaattacacccccaaaagctcattttaTA
AGTTAAAGAAATACAGGAGGAAAAATATAAGAATTTTTTTCAGACTCTAGGAAGGTGATA
GCCTAAGAATAATGTGAAACCCTGAATTCACAAAAGGAAAGATTGACTAAATAAAAATTA
AAGACTTTTATGGCCCCCTACAAAAATAAAAATGTTAATTATTATCTTTAaaagaagtat
agattaagataagattatcagcttttcaccttttcaaagattaaattgagagacaattag
gtgaggatgtgagggaagtgaacagtctcactgtttctggagatataatttggtacaatc
tGGAAAATACTGGATAATTAGTTTTAAAGTGTACATGTACTTAGATTTTAAAGTCTTTAA
AATAGCAAAAAACTGGACAGTGGTCATTTAAGTAACAGTCACATATTATGAGAGAGAAAA
AGATACTTACATTAGATGGAATTTGTTTTAAAAGAGTACCTTAGAATCTTTGTCTCACCA
TGAAGCTGAACAGTCACAGTAAAGCATAAAAGATGGTAACTCCCTTACTCTTCATCCCTC
TGTTCTTCATTTCAAAAGAGGAGCTCTCAGGTGTATTCAATTAATGTATATTTCTGCAAT
ATACATAACAGTTTATATACCTACAGGGCGCTCTGGAAACGTAAGTTGCAGAAGGCAGAC
TTCTGGCCCATTAGGAGGTTATGGTGGTTTACAGCAAGGGAAGGTCTGAGAGGCTGGGGA
AAGGAACCCTTTCGTGGCTCTTAGCCCTTTTGCCTAAGGGAGTAAAGAGCTGGCCCTCTT
TCTGCCAGGCTTCCCTCTGGCTTATGGATTCAAGATGGCCTCAGAATGGGTATTTTCTAT
GCTCAGCTCTTCTGTTTTTCCCCTGGCTGGGCACAGAAAATAGTTTACCAGTCCTACTTA
TTACACTTTTTCTACTTCCTTCTCCAACCCCTTCTTTCTGTGCTCATGGTTGGGGGTCTG
TTGGTGATAGAGTGGAAACATGCTAGTGGATGGTGCTTTTCCACAATTATTCTCATCTTT
ATTTTTCCTATTGAAGTGTTTACCAAGAATCTGTGCAGTCAGATGTCGGCAGTCAGCGGG
CCTCTCCTACAGTGGTTGGAGGACAGACTGGAGCAAAACCAACAGCATTTGCAGGAATTA
CAACAAGAAAAGGAAGAGCTTATGCAAGAACTTTCTTCTCTAGAATAAATCAGGAGACAA
AATGGG
>+::X:155208873-155228482()
GTTCCAACTCCATTGGGAGCTCCTTCTCTAATGGCACCTCAACCCATGATTCATACCCAG
CAAGGCCTAAGGACCAGTAGTCCTTCCACTCCATCCCCAGAGCATCAGGTACGTTTGGGC
TGTTGTTGCTAAGGGCCTTGGCAGAGATAGGCAGTCACTGGAGGCAGGATCAGTGTTATA
ATGGAGTTTTGCAACATAGCCATCTTTTGTATACTGTTGGTCTCTCATAGAAGAAAGCAT
AGTTCTAACATTTTCATCATCATAGAAAGACACAGAACTGTGCAGACCTGGTGCAGACCT
CTATAAACTTGTGTTGTTAAGCCTCAACTGGCTTCTTATATTTATTCAGCCATCCTTTTA
TTCATTTATTTGTTTATTCAGTCAACAAACCCAACTGTGATTAGTATTggagaagtggct
aactcagtctggagatttcaaggatgacttaccagagaactgatacttaagtttaatgat
aagatttaaaaatagacagagagttaacagagtgagaaagcgtgctccagataaaCACAG
ACACAGAGAGGGAAGCACAAAGCACCATGGGAACTCAAAGAACGGAATAATTAATTTAGC
AAAGGAAGCTTTCAAGTACTGAATGATAAAGAAGATTTCAAATAGTAGATGTATAGCGGA
TAGAAGAAGTTTGGCATTACAGGCAGAAAGAATAGGTTGAACAAAGAAGTGGAAGTAGGC
AGTGGTAATATGAGTGAGTATAGCTGAAGTGTATGGGAGAGTGTCATGATCCAGGTGTCC
ATTGTCTCAGAGTATTGTTTTCTAGAAGACTTTACAAGGTTTCTTCTTTCAGTCTTCAGC
TGATGTGCTGAGCCCCCTGATACCTGAACATTTGTTTTAGGAGGAGTGACAAAGCTTCAG
GTGTTAGATAATGAGAAAAATGACGAGAGTTTTGTATTAAAATATTTGTAATTTATTTCA
TAACTACAAATAAAAATATGTATAAATGATTAAATATTTACAGATCTGTCTCTCATTCAG
ACGCAGTCCAAGTAGAGGTCCCAAAGCAAAAAGATTCAGATTCAGAAGTGAATAAAAAGA
TCTTTCAACAGGCTGAACTGAATCCTCCACATCTTCCAAGTAAAATAAACGTTTACTTGG
AAGACATTCAATACTCTTGAAATTCTTTAATTTGACGTTTGGAGGTTATGTACTCTATTT
TTCTTATTTTAATGGTTAATAATTCACCTAACCCACTCTAGTCTTCCAACCACACCCCTT
CCCTAACAAGTTCCTAAAAGCACGTGTGTCAgcccggtgcagtggcccaagcttgtaatc
ccagcactttgggaggttgaggtggcaggaggatgacttgaagccaggagtttggaccag
cctgggcaacattgcgaggccccatctctacaaaattacaaaataaagaaattagctgga
tatagtggcatgcacccatactcctagccactcgggaggctgaggcaagaggactgcttg
agcccaggagtttgaggctgcagtgagctatgattgcaccattgcactccagcctgggtg
acagagagagaccctgtctctaaaaaaaaGCACATATGCCATGTGTCATACAGGCGCAGT
TCTGGGCCCTCTGAGTGCCCTCAGTAGCCACAGTACAAGCCTTACTTCATACCAGGTGTT
CTTCAGTTGTTTGGCCCCTTTAGGGACTGCTACAGATCTAGTCATGACTCTCATCTAATC
CAGAGCCAGGTCCCTAGGTAAAATCTCAGGACTTCATCCCCTGAAGACTGCCATGGAGTG
ACAATTCGCTTCCTTCCTGTCCTCATAGCAAGGCTGATGGCATCATTTTGCTGAAATTGA
TTTCCTGAGCAGACTCTCCAGACTCCCAGCATGTAATTGCTGTAGCTGCTCTCTAAGTAA
CAGCAAGAGCAATGGTTGCCTATGATTCCTTGTCTTGGGCAGGGAGTGTGATCCCTGAGT
AACTAACATAAACTCACCTTGCCATGGGAAATTTCATCAAGTATTCTGGTCTCTGCTGGC
TTGGCTTTCTTGAAACTGTAATGTGCCCACACACCGTTATTTTTGAGCCATCATCTGTAT
CACAAATAAACAGAGACTACAATatgtgaaaggtgatgaattttctagagattagcaatt
ccaaaatcctctttaggaagaggaaatggaggccctaagagagatgacttccaaggtttc
ttggctccaaatccagaattttttccaatgTGTAGGCAAAAGCAGGTCTTCCATGCAAGA
TGGAGTCCCACTACACTTAGTGTCTCTGGCACTTAGCATTAACTGTCTTGCCCAGCTAGG
TGGTTTTTCATGTGAGTGTCTTAGTTTCTTAACTAGATTTATTATCTCCAGTTATACACT
GCATCGGATTCTTCTAGTGTAATTtatcttcactacctcaatgttgagcacattgtacat
gctccacaaacatttgttgCTTGATTCACACAGTCAATAAATAATGATCAAGCAATAAAT
ATTGATCAACTTGATCAATAAATAATGATCAGTTATCAAGCTCAGTGTGAGGCCCAGAGA
AGCAAAGGCAAGAGAAACAAGTCCATACCCTTAAGTATTTATAGGCTGATAGAGGCACTC
GTCTCAGCTTCTCCTTTTCTTTGGTACTGACATCAGACATTTTAGAGTCAAGTTGAAAAG
AGTTGGTCGTATTTTTGGGCTTTCATATTTCAAGGCATTTCAACATATCCACAAATAGCA
GGCCCAGTGAGCTGTGCAATATCATGGGGCTCCAATGTTTTAGGAGTTAGTCCTGAGCCA
GACTGAATGCTCTCTCTTATCTGTATATGTGAAGAATAGCCCTTCTTCCTCCCCAGGAGG
CTGTGAGGGATTTAAAACAGATGTCTATCTGAGGGACCCTGCAGATCTCCCATGCTATGA
GCAGGCTGTGTGATTTCTCCCCATCATGAGGCCATTATCATGACATGTTATGGCTCATGT
CTCAAACCCTTGAGTTTCTTATTCTGTGCCATATCCATGCCTTTCAATTATCAGGacagt
agctgaaatttattgagggcttactaggtactgggcacagtatcaagtatgttattatgt
gtaattccattcaatctacttaataatatgtgcccaaagccctattattatggttatttt
acaatggagaaaactgagacagtgttaaagtaactaacctaatatcccatagccaataaa
taatcaagcttgactgcaaagtgcatgctcttagccttaaccattgtgctGGAAATGCAC
CATCTCTCCCAATTATTATACAGGAAAACTTGTGACTGGGAATTTACCATGGCTTATACT
GAAGGTCTTCATGTATCCTAAGGAGTCCGGCCCAAAGGAGATTCAGGAACATGAAAGCAG
AGTTTGAACCTTTTTACATCCATGCTTTTTATTGGGTTTGGTTGGAAAGGAAGAGCTTGG
GTGGACATGGGGGCAGAGGGATTTGGAGGGTGTAATTACTCACCTTGGGGCCCAAGATCA
GGTTTTCTAAATTGAGAATTGCATAGTTACAGAAGGAACCCGGAGGATCCAGTGGGATCT
AGTGACAACCATGGGATGCAGAATTAGTACTAGTGCCCTGATGACTCACCAGAGGtcgta
gtcaaaatgtattagcactagaagtgagtctggagatcctctagtccaaagctcacattt
cacatgtgaggacactgagctagataggtgaagacacttgtctaatgaggcacagcctgt
taaatgacagggttaaactagaacccaagtTCTAGGGCCTATTACACAGTGGCAAGCCTA
GAAATGGATTCTGGAAATAAAGCAGGGTAATGTCTGGGAGTCCCCAGGGCCATCATTCTG
GCAGATGAGGTGGTGGGGTGGGGGTTGCAGAAGGGTTAGTTCCCTGAACAAAGGACCTCT
CCACATCACCTTGGATAAATAACATCAGTCCCAGGAAAAAGGAAATCACATTGCCACATT
TTACCTTGTCTAGGAAAATCCTACCTTGTCCTCTCTTGTATAAACAGAGCAAAAACACTG
AAGATACAATAACAATACACAGTGAGAACACTACCAGCACACTCAACAACCCAGGGTAGT
GAGTATGGAGGCCCATTGGCATGTCTGGAAATAGAATACACATGTATTCTGACTTACTAG
GAAATAGCCCCAAGAGGCTGGGGTGGCTTAGCATGCAGGAGCACTATCACAGTTGAGTGC
CCTCCAGGGGAGTTCCAAAGCCCCTAGGGGAAACTGCACTTTCTGCTCTCAGAAGTCAGG
ATTAGAAACTGAATCAGAAGGTCGAGCAGAGGCTGTCTCAGAACATCCTGAAATGCTTGG
CATCTCTCTGAAGGCCTTGGGCTCTTTCCCAGTGGGCTTCCTGGGAGGAAATGACCCCAG
TGACCAGGCTCAGGAAAAAGGAGACACATTCCCCCAGCCTCAGGATTTGCAGCTCTTCAG
AGTAATTTCAGAGGCTTGTGGAGATTGGGACAGAACCTGTTACCTGCACAAAGCTTCCAG
GCAAAGATGGAGTGAGAGTTGTTGTCGGTTCCCGGCTGTACAAATTTAAGTCAACTCTTG
GTTATCTGGGTTCTGGAAGTTGCTAAGGATATCACCCTCTTCTTCCAGGGGACTCCAATT
GTATGTCACATCATTTTCTTCCTTCTCTGCAGAGCACATTAGTGTGACATTTACAGGTAC
TATTCACTGAAGTCATTAAACTCTGGCTTCCCAAAATATGAGCcagtggtgcaccagagc
tggcttgtaccagcttgtgagaaccaattgttaaatttctagaaattctgcaagatggtt
gttaaacacagccatcatttaaaattaaattataaaaatttacaattaaattcttttaaa
ggcaaaggtaataaatattcaaaatttatcaccttctaattatttttcgacatttgaatg
ttacctatgctcttgaggttatttacatcgattgtatctgtgtgctactgggcatgtcct
cccaactcgacatggattgaaatcagccattgtgggagtatccaggctacagaaattggt
agatgctacaaactacggcttgatctatgtttgtcactctagacttgaaagcaatggaga
aaatgttactaatgcagattcagcttaaaagtgagttgtgtctgtagccattattgtgaa
cagcaccataaaatgaggcaatatttttctggtatttgaaaaccattatccaattcagca
aataaatcactcacattgttgatgaatgatccaagtaccaatataaaaataattgttgaa
ttacttttttcttattacttaacataaatgaaaatatcaagcaacattcatgtcagaact
acactagttcatcaattgcaactgtaggttgtctagggagatatgtatttggcaaaaatc
aaaagcatcctgtcagaattggttatacagaattaacgataaagagtattgtatatttta
ttatcacttatgaaattgtgtgctatacaccttttacatcaatacaatttataataaata
tataccccctttctaaagagaattagttgaacatttatcagcacaacactACGTGAAATG
ATTGTTTAAGTTGTTCTGTTTCCTGTTGTATGCGTATTTTCTTTACATTTTGTTTTGTTT
TGTTTCAAAAGTGTCCATGGTGAAAAACTACAACCTTTTAAAGTCTGTTTTAAAAAATGC
TTTTATTAAAGCAATCTAAAGATAAGCTGTAAAAGGTGTGGGCTACTGAAGGGTTGCTAA
AGACCAATCATATTTAGTCAGGTAATAGCTAGATTTGGATCTGGCAAGAGGAAGGttttt
ttttttttcttttcctttttttttttGCTAAGAGATAAGAAAATGACCACCTATAGAGTT
GATAAGGTTAGTGTACTCTTGGAAAAGCTGCTGCAGCCATGGCAGGAAGGAAAGAATTGG
TATACAACTTTCTAATTAAGAGAACACTAGAAAGGAAATATATTCAGCAGTATAAATAAG
GGAATCTTCTGTTTGTACCTGTAAGGGAGTAAAACATGAGCGATAAGCTGATAAGGCTTT
TGGCTCCAAAAGAAAAACCTGGCCCGAAGTGTCAAATACTATATCTCTTAGAGGGATTTA
TTCCAAATTAAAATTAGTGATAATTTGGAGAAATATTTCCTAAAGTTTGAAGTAAGTCCT
TGATTGGTTCTAACAATGATTAATATAGATAGGGATCAGTGAAGTTGAACAAAATTTGCA
TGTGTATCTGATATCTCAATGTTTTTCTGTAGAAACGTTACCTACTTTTCAAAAACAAAA
tttttttttGGAAGGCACTGAGGTGGGGGAGAGTGGTGAAGAATAGAATTCCCATATACT
TTTCTCTCCAGGAACAGAGACATTATCTTACAAAACTGCTGACCAGAAAAGGTCAGAGTC
ATGGTTAGCTAACATGTCTTCATCCTCCCAAGCCAAATCGCAtagaagccactggagaac
tagtttggaattccggcttcactactatgtagttgtaggattttggaggagctgtacagg
ttcactgagctttagtttcctcattcacaatatgacgataccaatttcttcctcataTTA
TATCTAAAGACATATCTATGTCTATATGCTTGATCGTACATTATGTGCGGAGATAAACCG
GTAACAGTGATTGCCTCTGAGAAGAGAGACTTACTTTCCATTGCGTAATTCTTAGGCTCA
TGGTAGAATTTGTGCAAGTGGATGAAGCACTGCCTCACTGGGAAACACTCCAGTGAAATA
AAGCACAGAAAAGAGCCCGAAGAATAATTACTTGGTTCTGTATGACACATGTGCTTTTAA
AGGGTTGTAGTGTAGGATGACATTGGGTAAGTCCATGGGCCTAGAAGCCTAGGTGGAGTT
CTTAGGATTTTGTATGTAGACTATGAAGTTTTGGAAACGTTTGAGCTGGAGAGAAGACAT
TCTGATCAAAGGTGGCTTTCAGGAAAGGCTGGTGCGACAGGCAGGGTATTTATTAGAATG
AGGCCAGTGACCACTCTGAAACAGACACAAAGTAAGTTCCCTTCAAGGGGCAGGAAGCTC
CCTGGGATGGTGAGACCAGAAAGGCACAGAGGCTGAACCCTCGTGATGGCGCTAGGTCCC
AGGTTCGCTAGCATCCGAGAGAGGGGATTGGGTCGCTCCAGAGGCCATTGCGAAGGCTGC
TGCCAGTTCTAGGGTCGGGGTGGGGTCAGGCTAGGTCCCTATTCCTAGGGCTTTAGCACC
GCTCACTCACAAGACCCCTTTTCCCAGGAGGACGTATGGGTTTTTCCTGTCGCTCCAGCT
TCTCTTTCGCGGCCCTTCCACGCTTGTCACTTACCTGAGCGCAGCCAATCAGCACCTAGA
GGTTGGGCTACTTTCGGCCAAAGGAGAACGGGGACTTGTGGGGGACGCTCCCTGCGCACC
AATGAATGTGCATGGAGATGGAGAGGCGGGCCTGCAAGTGCGAACAAGCCAATCACGGAA
TCCCGGCGGCCGGCGGCCCGGGAGGCAGTCGCGCGCTCGCATCCCCAAGATGGCGGCCGT
TAAGGACAGTTGTGGCAAAGGAGAAATGGCCACAGGGAATGGGCGGCGGCTCCACCTGGG
GATTCCTGAGGCCGTGTTTGTGGTAAGAGGCACGCTGTTCCCTGGCATCTTGGCTTGAGG
CCTTGGACTGCCCCTTTCTTCCCGGCTCCCACCCAGGCCTCGACTGTTGGAAGGAGCTGA
GCCAAGTGTTCAGGGAGGGGGCGCTCGGTCTGCTCTCACCCCTCGCACCTGGACAGATTG
AGCTCTGCTGGGGGCCCGCCCGGAAGAAACGTAGCTCGAGAAGGCCGTAGAAGAGAacgg
ggtgcggggccgggacgaggggcgaggggcgaggggcggcgggtggcagggcagggcgGC
CTGAGGGACCTCCGGGCTGCCGCCGGTTTTCGTCCCCCTGCTGGTTGGAAAAGGGGAGGT
GGTGAGGAGCTCTCGACTCAGCATGGATGCTGGAGACACAGTACAATGAATAGGCAGAAC
AGCCAGTGCTAAGATGTGAAAACCGGGAATATCACTTTGTCTGTTGAAGGAATGCAGTGG
TCTCGGGAATGTTGCCTCGGGAAATGGAAGAAGAGACCGATGGGAAAATAGGATGATAGG
TTGGGAGTGTAAAGTCCTTCTGTGTCTTGCTAAGGAATTGAGGTTTTCCAGTAGGCAACG
GGCTGTCATCAGAAGGCCTTTCGTTTTAACTACATCATTCTAACAACTTAGTGGAGAATG
AATTGTTGAGAGAGGAGGCTGAACCCTCCTGATGGCGCTAGGTCCCAGGTTCGCTAGTGT
CCTAGAGGGGATCGGGTTGCTCCACAGGCCGTTCTGGAGGGCGCTGCCTGTGCTGGGTGG
CtttttaaaaattttattttatttatttaatttaGAAATAGTAGTTGAAAACTATTTGAC
TAATGAGAGAAAACATCTGACTGGCCCTCCAGGCCAGGTCATCTGTCTGTCCCCACTTAG
CTACTATAAAATCTTCATGGAAGTTTCTCAATCTTTTGGTTTGTACCTTACCTTACCTCT
GCCttttttttACTAACTACGTCTTATATCCTTCTAAAGACTCATTTATTTATACCACAC
TTGATATTGTATATTCGCATTTGCTGATTGAATTTCGTAATTGGTTATTATTTTGTGTTT
TTATGAGCTGTGTCATTTATTTCTCTACATTGATCTATTATCTAACCATAACAAGGAATA
AAATTTGTTGAGTGCCAGGCactttcttaatgattttacaaaactcgaggtggtagctac
tactgttatgcccgttttttagatgataaaactgaggtacggggcacttgagtaacttgc
cccaggccacacaggatgtaagtgaggtatccagggtttgaacttggacaatccgtggag
gtccagactggcagcttacccctcatgctctgctACTGGGAGGAGGTGAGGTAGTTCTCA
TGAATCGCCCTACTtctcctggtcatagcatagtgcctcacacatagtataagctcaaac
taagtgtctaattgaatTTCCATAGGGCCTTAAATGTTACATTCATGGTGCTCAGCTAGA
GATGGCGTCAGAAATCTAACTCGGGAGGAGACACTTTATCTGAGGGCTTTATAATGTCTT
GAAATGCTTTTTCCCTACAATGTCGTGGTTATTTTTTTCTAGACCTTAAAATTTCTACCA
ACATAATGTAATAAGCAACCCAAATTTTATATAACTGTTTATGTTTCCAAACTATTAATA
ATTgaagtgacatggtattgtagaaagattattggcctctaaatagaccagggtctgaat
cctggctctgcttcccagttgctgcttaaccttaagcatattattttaccactttgagct
tgagtttctttaactgaaatagggatgacaatacttagagagttgttatgggaaACAGAG
AACATGCTTGCAGTATTGCAGTGTAGTAGGTGTCGAATAGGTATTAATATTCATGATGAT
AGGAAGCAATATACCATAGTGGTTAGAAGTCAGACCCAGTCCATTCCCCAACCCCGCTGA
GGCAGTAATTTGTTTTCtttctctgcttgaattgttgtttcacccttgtccatttcatga
cctcttcatctttccacatctagttcagatatcatctccctgtagttttctctgacctct
accccaaaacaaaatccctggcactttgtgtccctgtggcacattatgctatacAtaggt
gtcacgtactcttataagcgtttcacatatgctaactcatttaatccctggtgacgaaaa
ggtacttgtacagatgatgaggaaattgaggcaaagagaggttaaataacttccctaagg
tcaactcatctaatgagtggcgaagctgggattcaaaccaggcacctcctgtctcttaac
cacAGCCTATGCCGCTATAGTTAATTCTTGCTAAACTCCAGCACCTGATAACATGTATCA
TGTGCCAGAAACTTACACTTCTTTCTCTTCCCTGCAGTGACCCTTCTAGGAAGATGGCAT
CTCTCTTTAACATACAGAACTCAGCCATTATCTCTCAGCCTCACCTTTTCAATTTCCTTT
ACTGTCTAGTTTGATGGCTTCTTAGTTCACTCCCTTGCTGTGTTTCTCTTCCTTTTTCTT
CCTTGTTTCAGCTAAGATATTCTCTGGTAGCTAGTAAATATGGATAAGAATAATGATGTG
AAGATCTTAGaagctataagataattgaagttacttataataaagaactagagttctgta
aagtactagacgactcttgtagcatctcttttaagtttcatatattttcatcttgtttct
gatccttatctaattaactagcctttcttcaaggatcagcatgtggtataaaaaatattt
taacatcagttttactgcttttcttttgatcagttattactgttacaaaagattattctg
tttgccttttaggtttactttgtttcagttatttgatactgaaggaagcatttgtggatt
gccttgggaacccagtaaccatatttagtatgatttctatggtaaaacttgttgaattaa
aaataaGTAATAAAATTGATAATCTTGACATGCAACCTGTAAAATCATTTTGTGAATAGG
ATGCATGAATAGGCAATGTATTTGATTGTTAGTTTCATATTTACTACTAGGGATGCATGG
GAAATGCATAAAGTGGTGGGCAAGGTCATTCTTCTTTTCCTATTTTTGAATAAAAAATGA
AGAGGAAAGTGAAAGAATAAATTAGCTATATAATATATATGTACCATCTGAAATTGTCTC
TAACTTTTTATAACTAcaggttgagcatcctaaatctgaaaatctgaaatccagaatgct
ctaaaatccaaaactttttgaacaccaatatagtgctcaaaggaaatgctcattggagca
ttttggactttggatttttggattgaggatgctcaactggtataatgtaaatattccaaa
atctaaaaaaaaaaaaaaaatctaaaatccaaaacaattctggtcccaagcattttagat
aagggtgcttaacctgTACTTTTAGTTAAAAACAAACCTTTGGAGAAAAACAAAGCtttt
ttttCTTCTATGTTTTAAAAACAAAGCAGTCAAAAAATCTGAGTGGCATGAATTCTAAAA
TTTGTAAAGTATTATTTTTGATATTAAAGGAAGATGTAGATTCCTTCATGAAACAGCCTG
GGAATGAGACTGCAGATACAGTATTAAAGAAGCTGGATGAACAGTACCAGAAGTATAAGT
TTATGGAACTCAACCTTGCTCAAAAGAAAAGAAGGTAAGTGTAAAAATTTCTAAGTTTTG
AAAATCTTATATGACTTGAACTTTTAAAAAAttgagatataatttacatataataaaata
ttcagatgtcaagtgttcagtcctccaaggtggctgtaccatatgaaattcccaccagca
acgtacaagagttccagttgttccgtatccttgccaacacttggtattgccagtctAAAT
GTGGTTTTGAAAACATAATAGAATGGTTGTTAAAGACTGTATTCCAAAGCTTTCAAAATC
ATAACGTCTTATATGTCTAGTTCATCCTTCTAATTTTGCCAGTGAGATTAGAGACCCACA
GAGTCTGGGCATAAGACTTAATTAGTTATGAAATCCCAAGATTTCATAACTAATAGGCAT
AGGAAAAAAGCTATCCTTACTCTCAACTCTTTATTTCCCTACATTATTTTATATAGCTTA
TAAAGTCAATTCACTGTAATAAATATTTATAGATCTCTGTTTTGTGCATGTGCCAGCATT
CTTCTGTAAGataaatatttatggaatgccagctagatgccacatactgttttgggtgaa
ataacatccagtatctgctttcaacaaggacacaggactgggcatggtggctcaaacctg
taattccagcactttgggaggctgaggtgggaggatcacttcagtccaggagttcaagac
tagcctgggcaacatagggagacccccgtctctacaaataattaaaaaataattaggctg
ggcccggcggctcgcacctgtaatcccagcactttgggaggctgaggtgggcagattgcc
tgagctcaggagtttgaaaccaccctgggcaacatggtgaaaccccgtctctactaaaat
acaaataaattagccagacgtggtggcatgcgcttgtaatcccagctactcgggaggctg
agttgggagaattgcttgagcccgggaggcgaaggttgtagtgagccgagattgtgccac
tgcactccagcctgggcaacagagtgagactccatctcaaaaataataatagtaataatt
agctgggtatggtggcatgcatctgtggtcacagctcctctagaggctgaggtgggagga
tcgcctgaacccaggacgttgaggctgcagtgagatgtgatcatgcccctgcactccagc
ctcggcaaaagtgcgagacccagtctaaaaagcaaacaaaccacacaaaaaactagggac
acagtttggtggaaattataggtatataaataaaattagcacacaaagtagaacagtaga
ggtacagggggatggtaactcattactttgtaccaaagcacctcattaacctggaggggc
caaggaggttcagaggaagcttctaagaggaacagatagctgtgtagaatttcaaagatt
agttgtgagtttggaggcagactaaagtgaggaaggggtagtctgggcctaaggcaccat
ttatgcaaaggtacagaagTTTGTAGGTATATTTTCTCATTTGATTTTGGTGACAGTTGT
ACAAAGTTGAATATGTACTGAGTATTAGATGAGATGAAAAGTCATtgacatggaaagatg
gagagtgttaatggacagaagcaagatagaaaacattaagaacagtgtgctctcgttttg
gaaaaaaatgtatgtatgcacaggaatatctggagaaatccacactaaaggcatattaac
agtggtaatctctgggtagttagaatatggcatttttcttgtttttgcttagctgttttc
ttaattttttacaatgtacatgtactgcttttgtgatagtaaaaGTTTATTTGAAAAAGA
AAAAtaaagccattggatttgagatcacctacagggaggttacagatagagaagaaaatg
tgccttggggcggggtgcagtggttcatgcctgtaatcccagcactttgggaggccaagg
tgggcggatcgcttgagcccaggagttcaagaccagtgtgggcaacgtggcaaaacccta
tatctacaaaaattagctaggtgttgtggtgcatgcctgtagttccagctactagggaag
ctgaggtgagagtattgcttaagccagggaggttgaggctgcagtcagctgtgagtgtgc
cactgcactccagcctgggcaacagagtgatgataccccgtctcaagaaagaaaaaaagg
aaaagaaaatgggccttgggaccaagtcctgggAGAGGGGGAAATTTGCGTATCAAACTT
AAATTGCTCTTCTAACTAGTAAATTAATGATAGACaaaaacaaaaaaaagaaaaaaGTTA
TATTGCTAACTCTACAACTGTGGTATGTAGCAGGATACTCACTCTAGCTTAACATATGGT
CTAGGCCTAAATGTGGGGAGAAGGGGTAAAAATTCAAAGCACTTAGGAAACATCAGTGAA
CGTTGGTGTTCTGGATGAGAACAGTGTTTGTCTAGTGTTTTAAAAGAGAATGGTAGAGTT
GGAGATAGTGAGTTAGGAAAATTTTCTTGAGTTTTACCTATTTTAATAGTGGGTTGGTCA
tttttttgagacaggctttctctctgttgcccaggccagagtgcggtggtgtgatcacag
ctcactgcagccttgacctcctgggttcaagcaattcttccatctcagcctcccaagtag
ttggAGGGCTACTTTTCTCTTTTTATTTTTCTGGAATTTCTCTCACTCCTATGATGTCAG
CTATGCAACAAAACTATTTTTGTGTCATGATCTAGTTGTTTTGCAGCAGATGGCTCTATG
TAGTTTACATGCTAGCCtttttgttttttttttttttcaatttgctattattttatttag
gatttttgaatttctgttcataagtgagttcagcctatttctttctttttttaatttttt
tagtattgatcattcttgggtgtttctcggagagggggatttggcagggtcataggacaa
tagtggagggaaggtcagcaggtaaacatgtgaacaaaggtctctggttttcctaggcag
agggccctgccgccttccgcagtgtttgtgtccctgggtacttgagattagggagtggtg
atgactcttaacgagcatgctgccttcaagcatgtgtttaacaaagcacatcttgcaccg
cccttaatccatttaaccctgagtggacacagcacatgtttcagagagcacggggttggg
ggtaaggttatagattaacagcatcccaaggcagaagaatttttcctagtacagaacaaa
atggagtctcccatgtccacctctttccacacagacacagcaacaatctgatctctcctt
cctttccccacatttcccccttctctattcgacaaaacctccatcgtcatcatggcccgt
tctcaacgagctgttgggtacacctcccagacggggtggcggccgggcagaggggctcct
cacttcccagacggggcggccgggcagaggcacccccccacctcccggacggggcggctg
gccgggcgggggctgccccccacctgccggacggggcggctgccaggcggaggggctcct
cacttctcagatggggcggctgccgggcggaggggctcctcacctctcagacggggtggc
tggtcagagacgctcctcacctcccagacggggtggcggcggggcagaggtgctcttcac
atctcagacggggtggctgggcagaggcgctccccacatctcagaggatgggcggccggg
cagagacgctcctcacttcctagacgggatgacggcctggaagaggcgctcctcacttcc
cagagtgggcggccgggcagaggggctcctcacatcccagacgatgggcggccaggcaga
gacgctcctcacttcccagatggggtggcggccgggcagaggctgcaatctcggcacttt
gggaggccaaggcaggcggctgggaggtggaggttgtagcgagccgagatcacgccactg
cactccagcctgggcaccattgagcactgagtgagcgagactccgtctgcaatcccggca
cctcgggaggccgaggctggcagatcactcgcggtcaggagctggagaccagcccggcca
acacagcgaaaccctgtctccaccaaaaaaatacgaaaaccagtcaggcgtggtggcgcg
tgcctgcaatcccaggcactcggcaggctgaggcaggagaatcagtcagggaggttgcag
tgagtcgagatggcggcagtacagtccagcctcggctcggcatcagagggagaccatgca
aagagggcgagggcgagggtgagggtgaggCTAGCCTTTTTCTTTGTATGTGTTGTAAAT
CTTGCAGCCTGTCATTTAACTTTACCCTTCAAGCTGTGTAAAAGTTCCTTAGTATTTCAT
GTGTTAATCTCTTTTTCGACACttgaatctgagatcttttatctttctttaattggaaat
tttgtgattatcactttttctatcgtctgttaattttttttcctctttctttctgggatt
cctgtttacagatgttgacacttctaattctgccttccatttatttatattatttccctt
ttttctgtctttgtcatttatcttttGGCAATTAGATGGATAGCCATGAGTTCTTTGTTT
CAGCTGTTAAGATTTTTATAGCTGGTAGTTCTGGTTGGTTCCTCttcatattaccaatat
cctttcttttctctttgtggtatctttaagtatttaatgtatagttttatcttttggtat
ttgttaattttgtttcatatggtagaggttgttgaatttattgtctttatttattataat
gatcaaattataatgtcttttccctgtcagcttagattccctcagggatatcagctactt
tggccagtaatgtacgtggaggtggggGTAATTTAAGTCACTCCTGGTGGGTAgcagtgg
cgctacctcggctcactgcaacctccacctcctggattcaagggatcctcccgcctcaac
ttcccaagtagctgggattacaagcatgcaccaccacgcccagctaatttttttgtattt
ttttttagtagagactgagtttcaccatgctggccaggccggtctcgaactcctggcctc
aggtgatccacccgcttcggcctcccaaagtgctgggattacaggcgtgaatcactgtgc
ccagccAAGCTACTTTCTCTTCAGGTGAAGCAGGGTAGGGAGGAGTGTATTGCTTGGGCA
TGTGCTGTGTCATTGGTGGTCTGGTTCCTAAGTTAGCTAGGGCTGCATCTGATTGATTCA
TTAATATGCTTTATAGCATATTACATATAATATTTATATATACAGAATGCATCTTAAAAG
TCATTTACATGACAAAAAATCTTGATCTGAACATACTCCTTATGTTGTGTGTGTATCACA
TATTTTACAAATGTATAACATCTTTCTGTTTACCTATATGAACATATCATGCAAAAATAA
GCAAACTTGAGCAATCTATGGCATCCAGATTGAATTGTAGTGAAAAAATGAATGCTAGGT
GTTTCTAGATTATTCACTGGACTGTATTATCAAATGATGACACTATGTTTTTTTCTTAAG
CAGCAGGCTCATTTAACACATTTCTTGCCAGGTCAGTAGCACAGGGTGTAGTAAATTTGC
CCTGCCAACCTGCTGCACACATGGAGTGACTTCTTTTATGTGACGCAATAAGTTCATTTT
CATTGTTGTGTTTATATTTTGTTTACATTTTGGTCTCTAATAATATTTAGTAAATTTACC
TCGAAAGAACCAGAGCTTCGTTTTTATATCCTTAGTCTGTTTTGCTAGAAATTACATTTG
ACAGAGACCCTAGAACTGTTTTGCATATATCTCCATGCAAAACACATGCATCTAATTACC
ATAAAGAGCTAAACCCCAGTGACAAAAACGGTATCATTGTTTTCTCTCTTTAATTGACTG
AATGTTTTTAGCATACTGTTTTTCTCTTATGTTCTTGTCAGTGAGGTTGATTGCATTTGG
GAGTCACTTACTAGCATTTTGCTAGTAGCTATCATATAACTTATCCATTAAGTCGGATCA
GTTGTATCATGTCCATCATTGTTTTTTTAAATTTCTTGTGTTTAAATCAGTGATCCATTT
ATAATTTTAAGAACGATCGTTACCTCATTTGAAAAGAAGAGCATTTATCAACATAAAAGT
TAAGGAAGAAATACCCAAAGCTTAAAAGAATCACTAAATTATACTGtatcataatgtggt
gtgtttggcattcagatgattctgtacatttttcacagtgtgacaagtgcacatactgag
aaggtgtcactgtgctttgcctggcatttagctgactgtgatgtacatgtgtgtaTACCC
AATGCACACACCAGGAGTAGCTATGTGCATCACTGGATAGGGGATTGGTGTCTTCTATTT
TAGAATGTAACTTTTGAATCCATGTTATTTTTAAAATTAGTTTTAAAATTAATCTATTTA
AAATTTCATTCTAATCAAATGCAGAACCTATGAATCACCTCTGTGGAATATAGTCTGCTC
TAGAAATGTTAAATAGCCATGGGGTATTTGACATAATAGAACAGAGCTTTGTCTTCATGG
AATGGGCATTCCATAAACATTCACTAGTAtatcttaaatatttttattaagtatttatac
tttaaatattttatgaatattttactaaatatattttcttttggtgaatatttctttaaa
tattttatttttataaatatttatatcttattttatctcatatctaaaaatatcttaagt
attttatatctataaATAGTCCTCAAGAACACATTAGTAGAAAATGCAAAGTTAGTAAGA
CCGTGTCCTGTTGTTTATTTTTGCCTGCAAAATACTAAGTTACTCTTTTTCTTGTTCACA
GGCTAAAAGGTCAGATTCCTGAAATTAAACAGACTTTGGAAATTCTAAAATACATGCAGA
AGAAAAAAGTAAGTGCATTTTTGTTTGTAAATATGAGCAAGCTAGGATATGTCAGCAGAA
ACTCGTCTTCTTTGACTCTTTGGTCACTGATATTTGATCTGTGCTGTGGAATCCAGTCTG
CCTTCTTAAGCACATACACTAATGTTATGATGTGCTTCTGTAGCAAATGTGGCTTTGTGG
CCTTCCCCCAAAAGTCAAGTTTAATTCTAGGGCCCACACTTGGATTACTTTGCTTATCTT
TAGTGCTTGTGAAACTTAAATGCAATTTGAAATTGTTTTAGGTGTACAAAGAAAATGTCT
TATTCTGTGCTAGCAGCATCTAGGGTTTTTTCTTTGTTGTTGTCTTTCTCCCTAAGAATA
AGGAGTTAGTCCAAGATTTATagagctggaacgaatcttagagatcatctgttacaggtt
ctcatttcatagttgaggaaatggttatggagaggttatactcgaccattgtctatgtag
ttagttactggcagaactaaatttgagagtcttctaagtcttaatccagtattcATTAAA
TAAAAGCAGGTTGTAAAGATTAAATCTCATAAGCATATTGTATTTAAAAGATTGTGTGTA
TGCTTATGATTTTGCTTGACTGGTAGAATAACTATTTCTAGTACATTTTAATATGTGGTG
AACTTTGTAAGACTTCAGCAACTGATTGATTGGGCATGAAGCACCAATGAAATAATAGAA
GAATGGCTAATTCTTACAATAATGCCTTCTctgtatgtcaggcactcgggggtgtgtgtg
tgtctgtgtatactcagtgcttaccactgacttcataggtgtagggactgttgtaatcct
cattttacagatgaagaacctgagatatagaagttaagtgagatgccagatttgtacagc
tagtgagtagctgagccagagtccatacccagccacctgggtctagcattcatttctttt
accactacactTAGCCTGCATGATGGTACTGTTTTAAATGTCCTAGGTTCAACTGTGCAA
TCTCTCCTTTATAACCTTGGTATCAAACTGGCCTGTTTATGGTACTGTCAtttttttttt
tGTTTTGAAGGAGTCCACCAACTCAATGGAGACCAGATTCTTGCTGGCAGATAACCTGTA
TTGCAAAGCTTCAGTTCCTCCTACCGATAAAGTGTGTCTGTGGTTGGGG
>+::X:155220182-155236367()
GAAGATGTAGATTCCTTCATGAAACAGCCTGGGAATGAGACTGCAGATACAGTATTAAAG
AAGCTGGATGAACAGTACCAGAAGTATAAGTTTATGGAACTCAACCTTGCTCAAAAGAAA
AGAAGGTAAGTGTAAAAATTTCTAAGTTTTGAAAATCTTATATGACTTGAACTTTTAAAA
AAttgagatataatttacatataataaaatattcagatgtcaagtgttcagtcctccaag
gtggctgtaccatatgaaattcccaccagcaacgtacaagagttccagttgttccgtatc
cttgccaacacttggtattgccagtctAAATGTGGTTTTGAAAACATAATAGAATGGTTG
TTAAAGACTGTATTCCAAAGCTTTCAAAATCATAACGTCTTATATGTCTAGTTCATCCTT
CTAATTTTGCCAGTGAGATTAGAGACCCACAGAGTCTGGGCATAAGACTTAATTAGTTAT
GAAATCCCAAGATTTCATAACTAATAGGCATAGGAAAAAAGCTATCCTTACTCTCAACTC
TTTATTTCCCTACATTATTTTATATAGCTTATAAAGTCAATTCACTGTAATAAATATTTA
TAGATCTCTGTTTTGTGCATGTGCCAGCATTCTTCTGTAAGataaatatttatggaatgc
cagctagatgccacatactgttttgggtgaaataacatccagtatctgctttcaacaagg
acacaggactgggcatggtggctcaaacctgtaattccagcactttgggaggctgaggtg
ggaggatcacttcagtccaggagttcaagactagcctgggcaacatagggagacccccgt
ctctacaaataattaaaaaataattaggctgggcccggcggctcgcacctgtaatcccag
cactttgggaggctgaggtgggcagattgcctgagctcaggagtttgaaaccaccctggg
caacatggtgaaaccccgtctctactaaaatacaaataaattagccagacgtggtggcat
gcgcttgtaatcccagctactcgggaggctgagttgggagaattgcttgagcccgggagg
cgaaggttgtagtgagccgagattgtgccactgcactccagcctgggcaacagagtgaga
ctccatctcaaaaataataatagtaataattagctgggtatggtggcatgcatctgtggt
cacagctcctctagaggctgaggtgggaggatcgcctgaacccaggacgttgaggctgca
gtgagatgtgatcatgcccctgcactccagcctcggcaaaagtgcgagacccagtctaaa
aagcaaacaaaccacacaaaaaactagggacacagtttggtggaaattataggtatataa
ataaaattagcacacaaagtagaacagtagaggtacagggggatggtaactcattacttt
gtaccaaagcacctcattaacctggaggggccaaggaggttcagaggaagcttctaagag
gaacagatagctgtgtagaatttcaaagattagttgtgagtttggaggcagactaaagtg
aggaaggggtagtctgggcctaaggcaccatttatgcaaaggtacagaagTTTGTAGGTA
TATTTTCTCATTTGATTTTGGTGACAGTTGTACAAAGTTGAATATGTACTGAGTATTAGA
TGAGATGAAAAGTCATtgacatggaaagatggagagtgttaatggacagaagcaagatag
aaaacattaagaacagtgtgctctcgttttggaaaaaaatgtatgtatgcacaggaatat
ctggagaaatccacactaaaggcatattaacagtggtaatctctgggtagttagaatatg
gcatttttcttgtttttgcttagctgttttcttaattttttacaatgtacatgtactgct
tttgtgatagtaaaaGTTTATTTGAAAAAGAAAAAtaaagccattggatttgagatcacc
tacagggaggttacagatagagaagaaaatgtgccttggggcggggtgcagtggttcatg
cctgtaatcccagcactttgggaggccaaggtgggcggatcgcttgagcccaggagttca
agaccagtgtgggcaacgtggcaaaaccctatatctacaaaaattagctaggtgttgtgg
tgcatgcctgtagttccagctactagggaagctgaggtgagagtattgcttaagccaggg
aggttgaggctgcagtcagctgtgagtgtgccactgcactccagcctgggcaacagagtg
atgataccccgtctcaagaaagaaaaaaaggaaaagaaaatgggccttgggaccaagtcc
tgggAGAGGGGGAAATTTGCGTATCAAACTTAAATTGCTCTTCTAACTAGTAAATTAATG
ATAGACaaaaacaaaaaaaagaaaaaaGTTATATTGCTAACTCTACAACTGTGGTATGTA
GCAGGATACTCACTCTAGCTTAACATATGGTCTAGGCCTAAATGTGGGGAGAAGGGGTAA
AAATTCAAAGCACTTAGGAAACATCAGTGAACGTTGGTGTTCTGGATGAGAACAGTGTTT
GTCTAGTGTTTTAAAAGAGAATGGTAGAGTTGGAGATAGTGAGTTAGGAAAATTTTCTTG
AGTTTTACCTATTTTAATAGTGGGTTGGTCAtttttttgagacaggctttctctctgttg
cccaggccagagtgcggtggtgtgatcacagctcactgcagccttgacctcctgggttca
agcaattcttccatctcagcctcccaagtagttggAGGGCTACTTTTCTCTTTTTATTTT
TCTGGAATTTCTCTCACTCCTATGATGTCAGCTATGCAACAAAACTATTTTTGTGTCATG
ATCTAGTTGTTTTGCAGCAGATGGCTCTATGTAGTTTACATGCTAGCCtttttgtttttt
ttttttttcaatttgctattattttatttaggatttttgaatttctgttcataagtgagt
tcagcctatttctttctttttttaatttttttagtattgatcattcttgggtgtttctcg
gagagggggatttggcagggtcataggacaatagtggagggaaggtcagcaggtaaacat
gtgaacaaaggtctctggttttcctaggcagagggccctgccgccttccgcagtgtttgt
gtccctgggtacttgagattagggagtggtgatgactcttaacgagcatgctgccttcaa
gcatgtgtttaacaaagcacatcttgcaccgcccttaatccatttaaccctgagtggaca
cagcacatgtttcagagagcacggggttgggggtaaggttatagattaacagcatcccaa
ggcagaagaatttttcctagtacagaacaaaatggagtctcccatgtccacctctttcca
cacagacacagcaacaatctgatctctccttcctttccccacatttcccccttctctatt
cgacaaaacctccatcgtcatcatggcccgttctcaacgagctgttgggtacacctccca
gacggggtggcggccgggcagaggggctcctcacttcccagacggggcggccgggcagag
gcacccccccacctcccggacggggcggctggccgggcgggggctgccccccacctgccg
gacggggcggctgccaggcggaggggctcctcacttctcagatggggcggctgccgggcg
gaggggctcctcacctctcagacggggtggctggtcagagacgctcctcacctcccagac
ggggtggcggcggggcagaggtgctcttcacatctcagacggggtggctgggcagaggcg
ctccccacatctcagaggatgggcggccgggcagagacgctcctcacttcctagacggga
tgacggcctggaagaggcgctcctcacttcccagagtgggcggccgggcagaggggctcc
tcacatcccagacgatgggcggccaggcagagacgctcctcacttcccagatggggtggc
ggccgggcagaggctgcaatctcggcactttgggaggccaaggcaggcggctgggaggtg
gaggttgtagcgagccgagatcacgccactgcactccagcctgggcaccattgagcactg
agtgagcgagactccgtctgcaatcccggcacctcgggaggccgaggctggcagatcact
cgcggtcaggagctggagaccagcccggccaacacagcgaaaccctgtctccaccaaaaa
aatacgaaaaccagtcaggcgtggtggcgcgtgcctgcaatcccaggcactcggcaggct
gaggcaggagaatcagtcagggaggttgcagtgagtcgagatggcggcagtacagtccag
cctcggctcggcatcagagggagaccatgcaaagagggcgagggcgagggtgagggtgag
gCTAGCCTTTTTCTTTGTATGTGTTGTAAATCTTGCAGCCTGTCATTTAACTTTACCCTT
CAAGCTGTGTAAAAGTTCCTTAGTATTTCATGTGTTAATCTCTTTTTCGACACttgaatc
tgagatcttttatctttctttaattggaaattttgtgattatcactttttctatcgtctg
ttaattttttttcctctttctttctgggattcctgtttacagatgttgacacttctaatt
ctgccttccatttatttatattatttcccttttttctgtctttgtcatttatcttttGGC
AATTAGATGGATAGCCATGAGTTCTTTGTTTCAGCTGTTAAGATTTTTATAGCTGGTAGT
TCTGGTTGGTTCCTCttcatattaccaatatcctttcttttctctttgtggtatctttaa
gtatttaatgtatagttttatcttttggtatttgttaattttgtttcatatggtagaggt
tgttgaatttattgtctttatttattataatgatcaaattataatgtcttttccctgtca
gcttagattccctcagggatatcagctactttggccagtaatgtacgtggaggtggggGT
AATTTAAGTCACTCCTGGTGGGTAgcagtggcgctacctcggctcactgcaacctccacc
tcctggattcaagggatcctcccgcctcaacttcccaagtagctgggattacaagcatgc
accaccacgcccagctaatttttttgtatttttttttagtagagactgagtttcaccatg
ctggccaggccggtctcgaactcctggcctcaggtgatccacccgcttcggcctcccaaa
gtgctgggattacaggcgtgaatcactgtgcccagccAAGCTACTTTCTCTTCAGGTGAA
GCAGGGTAGGGAGGAGTGTATTGCTTGGGCATGTGCTGTGTCATTGGTGGTCTGGTTCCT
AAGTTAGCTAGGGCTGCATCTGATTGATTCATTAATATGCTTTATAGCATATTACATATA
ATATTTATATATACAGAATGCATCTTAAAAGTCATTTACATGACAAAAAATCTTGATCTG
AACATACTCCTTATGTTGTGTGTGTATCACATATTTTACAAATGTATAACATCTTTCTGT
TTACCTATATGAACATATCATGCAAAAATAAGCAAACTTGAGCAATCTATGGCATCCAGA
TTGAATTGTAGTGAAAAAATGAATGCTAGGTGTTTCTAGATTATTCACTGGACTGTATTA
TCAAATGATGACACTATGTTTTTTTCTTAAGCAGCAGGCTCATTTAACACATTTCTTGCC
AGGTCAGTAGCACAGGGTGTAGTAAATTTGCCCTGCCAACCTGCTGCACACATGGAGTGA
CTTCTTTTATGTGACGCAATAAGTTCATTTTCATTGTTGTGTTTATATTTTGTTTACATT
TTGGTCTCTAATAATATTTAGTAAATTTACCTCGAAAGAACCAGAGCTTCGTTTTTATAT
CCTTAGTCTGTTTTGCTAGAAATTACATTTGACAGAGACCCTAGAACTGTTTTGCATATA
TCTCCATGCAAAACACATGCATCTAATTACCATAAAGAGCTAAACCCCAGTGACAAAAAC
GGTATCATTGTTTTCTCTCTTTAATTGACTGAATGTTTTTAGCATACTGTTTTTCTCTTA
TGTTCTTGTCAGTGAGGTTGATTGCATTTGGGAGTCACTTACTAGCATTTTGCTAGTAGC
TATCATATAACTTATCCATTAAGTCGGATCAGTTGTATCATGTCCATCATTGTTTTTTTA
AATTTCTTGTGTTTAAATCAGTGATCCATTTATAATTTTAAGAACGATCGTTACCTCATT
TGAAAAGAAGAGCATTTATCAACATAAAAGTTAAGGAAGAAATACCCAAAGCTTAAAAGA
ATCACTAAATTATACTGtatcataatgtggtgtgtttggcattcagatgattctgtacat
ttttcacagtgtgacaagtgcacatactgagaaggtgtcactgtgctttgcctggcattt
agctgactgtgatgtacatgtgtgtaTACCCAATGCACACACCAGGAGTAGCTATGTGCA
TCACTGGATAGGGGATTGGTGTCTTCTATTTTAGAATGTAACTTTTGAATCCATGTTATT
TTTAAAATTAGTTTTAAAATTAATCTATTTAAAATTTCATTCTAATCAAATGCAGAACCT
ATGAATCACCTCTGTGGAATATAGTCTGCTCTAGAAATGTTAAATAGCCATGGGGTATTT
GACATAATAGAACAGAGCTTTGTCTTCATGGAATGGGCATTCCATAAACATTCACTAGTA
tatcttaaatatttttattaagtatttatactttaaatattttatgaatattttactaaa
tatattttcttttggtgaatatttctttaaatattttatttttataaatatttatatctt
attttatctcatatctaaaaatatcttaagtattttatatctataaATAGTCCTCAAGAA
CACATTAGTAGAAAATGCAAAGTTAGTAAGACCGTGTCCTGTTGTTTATTTTTGCCTGCA
AAATACTAAGTTACTCTTTTTCTTGTTCACAGGCTAAAAGGTCAGATTCCTGAAATTAAA
CAGACTTTGGAAATTCTAAAATACATGCAGAAGAAAAAAGTAAGTGCATTTTTGTTTGTA
AATATGAGCAAGCTAGGATATGTCAGCAGAAACTCGTCTTCTTTGACTCTTTGGTCACTG
ATATTTGATCTGTGCTGTGGAATCCAGTCTGCCTTCTTAAGCACATACACTAATGTTATG
ATGTGCTTCTGTAGCAAATGTGGCTTTGTGGCCTTCCCCCAAAAGTCAAGTTTAATTCTA
GGGCCCACACTTGGATTACTTTGCTTATCTTTAGTGCTTGTGAAACTTAAATGCAATTTG
AAATTGTTTTAGGTGTACAAAGAAAATGTCTTATTCTGTGCTAGCAGCATCTAGGGTTTT
TTCTTTGTTGTTGTCTTTCTCCCTAAGAATAAGGAGTTAGTCCAAGATTTATagagctgg
aacgaatcttagagatcatctgttacaggttctcatttcatagttgaggaaatggttatg
gagaggttatactcgaccattgtctatgtagttagttactggcagaactaaatttgagag
tcttctaagtcttaatccagtattcATTAAATAAAAGCAGGTTGTAAAGATTAAATCTCA
TAAGCATATTGTATTTAAAAGATTGTGTGTATGCTTATGATTTTGCTTGACTGGTAGAAT
AACTATTTCTAGTACATTTTAATATGTGGTGAACTTTGTAAGACTTCAGCAACTGATTGA
TTGGGCATGAAGCACCAATGAAATAATAGAAGAATGGCTAATTCTTACAATAATGCCTTC
Tctgtatgtcaggcactcgggggtgtgtgtgtgtctgtgtatactcagtgcttaccactg
acttcataggtgtagggactgttgtaatcctcattttacagatgaagaacctgagatata
gaagttaagtgagatgccagatttgtacagctagtgagtagctgagccagagtccatacc
cagccacctgggtctagcattcatttcttttaccactacactTAGCCTGCATGATGGTAC
TGTTTTAAATGTCCTAGGTTCAACTGTGCAATCTCTCCTTTATAACCTTGGTATCAAACT
GGCCTGTTTATGGTACTGTCAtttttttttttGTTTTGAAGGAGTCCACCAACTCAATGG
AGACCAGATTCTTGCTGGCAGATAACCTGTATTGCAAAGCTTCAGTTCCTCCTACCGATA
AAGTGTGTCTGTGGTTGGGGGTAAGTAAATGTTATAGCCACAGCTGATATATTTGTAAAC
CAGTGTGTTTTCTGTAGCAAACACACTGGTTTTGCTAGTATTTGCTAGTATTTTAGTAGT
ATTGCTCGAGATATGTAAAGTGTTCATCTCCTTTTGATTGTGGAAGGGACAAAGGGACAG
AGTCCAAGTGGTTCATATTAGAAATTGACTAGAATCAGAAGTGCGATGAAGATCGCAGTA
AAAACATACTGAAGTCTCTCCCAATCAAGATAAAACTGATCAAACAAACCCTGCTTCTCT
TCCAGTTAGTGCTTTATCTCTcttaaatataatggaggaagagcaatagaagtaaaatag
aaggtactgctgaactttagataaacgcttcttcccataagagtttaataattctagaaa
gatccctctcaatttaaggggaaaaagagtattgcaaaaagtttgaggttagagtttatt
ttttaaaaccatgtatttcagttttagatgatttcattgaGCTTATCTGTGATTTACCTA
TTTTGCTCTTCTCAGTCCTCTGACTATCCAGCTACCTGTCTGTGGATCTTGTTACCTCAG
GCAAGTTCTCATACAAAGTAGCAAGCCAAGTGTACTTCTACCAGCTGTCCTACGGGGAGG
ATTTCCCCTAGCTGCTGTCCTGTAGGATCACTCTGGAGAGGCACTCTAGATTAGCCCAAG
GAGGTTTGCTCAAAGTTTGTACAACATTTATATTTCACTCTACAATCTGCATTTCAGTAT
TTATCTTTTATAATTTATCACTAAGGCTTTTTAAAAAATAACTTTGAAGCATAGCAACTA
CACCTGAGTGTCCAAGGATTCAATGATTttctgtattcagtttttttgtagaaattgcat
gaccttttgattcacaaattcaagtgttactttatttcaggaaagataatttctgttgtg
tacttgaatgtgacttttgccccatttcttttattatcttttgggaataataaatatgca
tatgttcgatctcctttatctgttttcagtacctatcatgttctctgttttcagttattc
gatgtgtttcattctgtgtgatttcctctggctgcttccccatgactttgtgttttccct
ggtagttattctgttttgttgcttttactctgtcttttgtaactgttcttctgtttctct
ttctcttcattttctttgctgagctcttcttgctcttttcatgtttttctTCTTTCATTC
CTCTTGAATGTTTaaatcctcatttcaccactcatagactggcacttcccacaatcttct
ccatctcagtaaatggcagaatcttttgcctggttgctcagaacaaaaatctttgagtct
tctttgactcttctttattttatatctctcaaccagtccttcagcaaaccccactggttc
cttcttctgaatagattgagaagccaactatctctcacttccttactgctgttaccatgg
tccaggccacctttgtctcttgccaggactgtgggaatactgtctattagtttttaggga
tgccataataaaattaccacaaactgggtggctttaacaactgaaatggactgtctcatg
gttctggaggccagaagtccgtgatgagccccagaatcagggtcgattccttctgagagc
tgtgagggaaaatctgttctagcctcctctcttagctttggtgttcgcggacagtctttg
gcatgttgatgtgtagaagcatcactgtgatctccgccttcatcttcacatgtgtgcatg
catgtgtccaaatttctccttttgaaagaccttatctccaaataaagtcacattctgagc
tactgggggttagtagtccaacttattttttgttggggagacagaattcaatccataata
ccttacttccacgtaaggtcacattcgctagtataaggggttaaaacttaaatgtatctt
ttttggggacactgtttaacccataataataccctaattcactgtcttgcttctgccctt
gctggaattcctaaagtctttccagcacagtggtcagattaatcctttgaaatctcaatc
aggtcattccattattctgcccaaaatctttgaatggtttcttatcacattccgaggaaa
agtccaagttctttgagtggctgacaagttcctatacatcctggtactctctgttacttc
tctctttttttttttttctgagacagagtctcactctgttgcccaggctggagtacagtg
ttgtgatctcagctcactgcaacctctgtctcccgggctcaagcgattcttgtgcctcag
cttcctgaatagctgggatcacaggcacgtgctaccatgcccagctaaattttttggtag
agacggggttttgccattttggccaggttgatctcgaactcctggcctcgggtgatctgc
ccaccttggcctcccaaagtgctgggattacaggtatgagccaccgtgtccagtctctct
gttcttctcttacttcctcgcttggccacacttggacttcttgccagacttagagcatgc
tgggaatggccctgcctcagaacctttattctagctctttcttctgcttAagctgccaga
gtagtgcttttaaaacatgtcagatgattccgcttttctgctcaagaccccagtggtttc
cctgtcaccaagggtggaatacagaggtgtcctttccacaggacagccctactccctctc
agcactcatttatgctcattcttttgctcactctgctgtagccatggtggccccctaact
gttcctggaacctgccagtgtggccccacatttctacttctgtgttcttcacactcaatc
ctttgagttctcagttctgattgttagctcccccagggacctgctatgacttgtctgtca
gcatttcttggtttcacttgtactgtttatcttgtattgttttccttcaaagtacttagc
actccctgatatgttattgattggtgtatttaccagttccctgacacataataagtgctc
agtaaaaatttttcttgggtgaatgaCATTTTTGTTAGTTTTTCATCAGAGTTCATACAT
GCTAATGGTTCAAAGAGCAAATAGAAAGCAGCAGGCTACTGCTCCATCCCCAGATGCACC
CACTTTTAATCATGTCTGTACATCTGTATGTACCTAAATATTTGGAATTTTGTTAATTGT
TTTTACAAAAATGGGATATATATTGTATATTGTTCAGCACAGATGTCTTTATTTGTGAGT
AGACACAGAGTTTGCCTCCTTGGTTTTATTGGCTTACTATTCTGTGGTAGGGCTATGTGA
TAATattcccaagtcaaggggtgtttggattgttttaaaatttcttgtacagtgagcggt
gctgtagtaaatatttttgcacatatagacttgtatacaaaggcatatttttgtatgctg
ctttgaaatggaattgttgtgtctaagagtatgcacatttaacatgttgatggatactat
caaattgctctccagaaaagactaccaattttcattttctccaaccgtatataaaaatac
ccttttattaacagtctcacccacatttttagatttttgctagttttataggtgaaaata
gtatcatcttataggtttttgtatgacaaaatgctcatttgtatttcctcttctgtttcc
cttcctgactatgttgttgctccatttttctgttggattctttttctttttttttttgat
agacatttaggtcttctttatatattatgtatttcggatgcacagtcttctcttaatatt
gcagatactttttctcatctgtcacttgtcttttgtggtagctcttagaagttttaaatt
ttaatgtaatcgactttatcaGATATTTATAATTTTATCTTAACAGTGTACTCCTTTCAC
CAAATCTGCAAACatttttttcctaatatttatatacttaaattttttagaaaacttttt
tGTTAAGGATAACATGGAAAGATAAGCAACTCCTCAGGATAATGGGTGAGTGacttccaa
aaagagggcctcccaatggccagtaaacatatgaaaagttgtcccacttcattagtaaac
agggaaatgcaaattaaaagcacaatgtgatctcactgtgtacccaccggaatggtaggg
tgatactaagtgatggtaggacatggaatagtgagaacactgatttactgttggtgaagg
tgtaaatggacacagccactggggaaactggcagtatctgttaaagcagaacatatgcat
tgcctatgccatagcagttccatgcctgtctctatctctttctgcctcttgctgtatata
agaaatgtataaatattaactaaaagaaaggtataagaatgttcatatcaactctgtagt
aaccaaaacctggaaacaacccaaatgttcatcatagtcgaatggatgagtaaatcatga
tgtgttcagactgtggaatactatacagtacagaggaggaatgaactgctgctacacgcc
agcactgcaagggtgattttcacaaacaaggttgagtgaaagaaacTGcatagcaaatta
ccacaaactcagaggcttaaaacaatatccattatctcctagctgtataggtcagaaatc
cagatgggcttggctgggtcctctgtgcagggtcccacaaagccagaattaaattgtcaa
cagggctgtattccttactagcatctctgggggagaattagatttcagccttattcacgt
tattggcaaaatccggttctctgtggttgaggtccctgtttccttgctgcctgtcgtcca
ggagtcagtctcagcttctagaggccacctgcaatccttggctcatggtcctttctgttt
tcaaagcagtgatatgactagtctttcttacactttagatctttcaaacttctcattctg
ctgccagccagaaaaagttctctgctcttaagggctcatataactagattaggcctacct
aggcagtctgtatattaaggtcagctctgacaaatgatgtaaatatctcatcagagtcac
agattccagagattagaatgagacagctgttatgggagccataattcttgcctactatag
aagtcagtcacaaaagagcacatatactgtgtcattctgtttatgtaaagttgtaataca
ggcaaaactatgctgtaagtcaggttaatggttacctttgcggtgggggtgctggtggta
actgaaaatgttcacaaggaagctttggggtgttggtgataacctgtccttgatctggat
gctggttccatgagtgtgttaagtttgtgaaaatacatcaagctatatatttatgatatg
aatacttttctatatgtatataatattaaatataaacaaaaaaaTCAGAAAACTGCATAA
AGCAAAGTGTAAGTGAACGAATCTGTTGTCAGGGTTCAACCGGAGAAATAGAACCAGTAG
GATATAGCTAACCTGCATAAACTTGTGTGCAAAGGTTCAGGTTAATATGTGTGtacctca
tggtttcatactgttacctccaattcaaattcaggacaacagagttttcactttagttgt
tcctctgtttttttttttttttttttttttttttttgagacagagtcttgttctgtcgcc
cgggctggagcgcagtgacgtgatcttgggtcactgcaacttccgcctcctgggttcaag
tgattctcctccttcagcctcctgagtagctgggattacaggcacgtgccaccacgccca
gctaatttttgtatttttagtagagacggggtttcgccatgttggctaggctggccttga
actcctgacctcaagtgatccactcatctcagcctgccaagtgctgggattacaggtgtg
agccaccgcgcctggcccccctgtttcttctatatcaagaatcctggttttcagaaatac
caagggtgatagaattaagctagacaacattactattcacacgcaaagcattcttagaat
aacaccacccaacactgttaccactgacatttttgcatatgttcttcctgtccttacaca
ttctttataaggttgttcccacattgttggagcacagagccattatatactgtttgctct
ctctctttctctctctcatctttcatttatcctagttcttcgtgtaaatattgaatgcac
atcatagtctttatgttgatgtccccccagtcatcatccagtcattttgattgtatgtta
ctcattcgtctgataagtagattgccttaagatttatgggaatgatattccctgagttat
ctcatgttgctgacaacttgtctgtggcctttgtacttgaaattcagttttgctggatat
aatatcttaaactcacattttatttccttgagcatcttatacagtgccccattttctttt
gttgtaaagcatcactgtcaaaaagtgtgagggcaaactgatttctttcttctatgagtg
atgtgttctttttgcctggatgctcaaaggacttttgggtcagtttcccccaggtataca
aagtaccctttcatttcattttgcgtgtcatttcacccagtgtgtgtgtgtgtatgtgtg
tgtgtgtgtgtgtgtgtgtgtgtagtatgtgcatgtgtcacatttcaggaacattttgtt
gaaatgaaggatttagaaatttttttggtcccctgctttggtttttttttctttgtggat
tcttgttatatttatgttcagtctttgcttatgttgaatatttTTGTCCTATCTGAATTT
TAATACAGTTTTCTAATTATGGATTGGAttatttggtcaataagtatttatttggcattt
actttgtgccaaatactttcatgttgtcttgtttaatccttacaacaatcctttgagtaa
ttttaaaattgcatttgtgagatgaggaaagtggtttagGAAATGCCAGTGGTAAGTCAG
GTGATAGGGAGAGTTCAAAGCTGTAAAAGGTGTGGCTTCCCAATTCCAGGGTACATGCAT
CCCTGAATGTTGGCAGTAACACTAGATCTTCAGAATGACAGACACATTACCTTGTCTTAA
TCCCTAACATCTGTCAGAAGTAGTAGGAAGGGACAGGTAAAAGCTAGCTGTCTTTTTTAC
CTGGTCAAATATAGATGATAATAAATGTCTTTGAAAAATTTTAAATTAATATCATATCTC
AAGCTCAGAATTTATTTAAATTGATACAAACAACACTATTTAGTTTCACGATGGAGgtag
tagaaagataggattttgtatctaaacatactggtttcttatcctgattctcccatttac
ccactagctatgccagctaaggaaacctgagccttcatttctttaactgtgaagaagaca
actttggcctcagcagggttgaggattaaatgatacaatgtatgtaaaTATATTCTTTAA
CCAaggggtcagcaaactttctgtaaaaggtcaaatggtaaatatttttggttttgtaga
tcacatggtctctgtctcaaccactcagttttgccattgtggtatgaaagcctgagtaga
gaatagctgggctccagtgaaacttaacttacaacaaaaggcagcaagctggatttgacc
tgagggctgtagtttgcccacACTTTACTCTAACCTATAAAGCTCTGTGTAAATATTGAG
TAATTGTCATGACTTTCTCTCTTCAGGCTAATGTAATGCTTGAATATGATATTGATGAAG
CTCAGGCATTGTTGGAAAAGAATTTATCGACTGCCACAAAGAATCTTGATTCCCTGGAGG
AAGACCTTGACTTTCTTCGAGATCAATTTACTACCACAGAAGTCA
>+::X:155898111-155900587()
GATTTTGAACGTTCCCGAGCCTTTAATTTTCTGAATGAGATAAAGAAGAGGTTCCAGACT
ACTTACGGTTCAAGAGCACAGACAGCACTTCCATATGCCATGAATAGCGAGTTCTCAAGT
GTCTTAGCTGCACAGCTGGTAAGATCTTTCTCAGGATAAGGTATTTTGATTTATATCTTC
TTCATTACCTTCAAACACTATGAATCTAGGGGGCCCTGACCTGCAATATAGTTTTCTGAT
TGTGTTACTGTAAGCCAACATAATAAAACTTCCCTGATTaaaaaaaaaaTGTAAAGGGGC
CATTTTAGGGTAGAAAACAGTGATAGTCTTTATTATCTCTATTAATAGTGGtcacagtgt
ctcatgattggaagagcattaaagatcatctagttgaactacccatctgatgcttaaatg
tgttcagcatgccaaatgatcttttaaactatacgtaaaccttctacccttccatgaggg
aaatttaattttctaacaacccaAATTAATAATTTGAAACTCTCCTCATCTGTATGAATC
CCtaattgtcagcttagtgaggttttacatgtgaatatacctgtgaaataccactgtact
taagacagcattttaatcaccctaaaagttccctcatatcccttaccagttggtcccctc
ccctacactttgccccaggcaaccacggatctgttttctatcactataaattagttttgt
ctttcatagaactttctgtaaatagaatcatacagtatgtaaactttctgtaaatggaat
catacagtatgtacttttttgtgtcttgcttgtttcagtcagtgtaaggctcttgatatt
cttccatgttgtataaatcagtagtttgttcccctttttgctaagtagtagtatatgcat
ataccacaatttgtttatccatccacctgttgctggatatttgggttgcttccagttttc
agctatcatgaataaagctgctgttaacctccatgtataagtctttgtgtggacatatgt
ttttatttctctctgataaatacctaggaatggaattgctgggtcatatggtaggtgatg
tgtaattgaaaaaaaaaaatcaccacttttttttccaaagtggttgtaccattttatatt
ctcaccagcagttccagtgtctctgcgtccttgccagtacttgatgtggtcttaagtttt
gccattccagttgatgtgtaatggtatctcattgtggttttaatttatgttttcatgatg
tcagacacctttcgaaatgcttcccttttatccatGAAACTATTTGAGTATAAAGACGTA
AGCTCTAGCTATGATTTTGTTGTGAGTTTaaaaaaaaGCTGTATTGTAATGGAATACTTT
CACTTCTCCTGTGGTTTTAATACTCTGAGTATTACATTTCTAAATTTTATGcacacacac
acacacgcacacacaTACTCTTCTGGCAATAAAGTCCCTTTAAATTGGTTACTTATAAAC
CTTTATTATTCAAGCAGTTGGTTTGTTTCATACTCCCCACTAGGAAATGTTCATCTGTGT
AAAACTGTGTAAAACACTACCCACAACAAAAATACCAGTACTTAGTCAAAAGTAAAGGGT
CAGCTAGAAACAAAACTTTCAAATTAACCAATTTGTCATTAGCTctagatctgtgtgacc
ttctgaacaaaatctctacctgttcctttgtctgtaaatagagataatagcatcgtttca
tagagttttggggtggattaaataatatcccgtttgaagcacttaacacaatgaaatgac
tggaacattgtgtattaagcaccccataattgctagctATGGATAAATAATTTCAAACTA
TATATTATCAGTGTCTTAGATTCTAGATCCTGTGAGAAGCCAATAAAAATAGTTTATATG
CTGTGATCCTGGCAGATACAAGAACAGATTCTGAGAAGCTGGGCCAGCCCCTACCTCATC
ATACTCAAGAAGTGGGGAACAATTTTGCAGCATTCTTTCCCCCACTGCCCCAACTACAGT
CTTCTTTTTCTCCTTTCTTCCTTGTCTGAGCACAGATTATATATCCCCCCCAATCTCTGC
CCCACAAGTCACATGTATATTTGATATAATGTTTATTTTTATTTTATTTAAAATAAGGTA
ATTTTTAGACTACATACTTATAGTTTGTATAGAAGCATTTTTTATGCTGCCCATATTTTT
TCCTGGGTATTGTAACATTTTTCCAGTGAAGTGACATGTATCTTTTATATCAATAGAGAC
ATAATTTTATAGCATTCCTCAGTGTAAATTGTCATTCCCCTTATTTTTGTTTTCCTATTG
TAAATAATGTCTAGGTACCATAAGTTAAAACTTATTTTCTTATAGAAGCATCACTCTGAG
AATAAGGGCCTAGACAAAGTGATGGAGACTCAAGCCCAAGTGGATGAACTGAAAGGAATC
ATGGTCAGAAACATAG
>+::X:155898111-155919880()
GATTTTGAACGTTCCCGAGCCTTTAATTTTCTGAATGAGATAAAGAAGAGGTTCCAGACT
ACTTACGGTTCAAGAGCACAGACAGCACTTCCATATGCCATGAATAGCGAGTTCTCAAGT
GTCTTAGCTGCACAGCTGGTAAGATCTTTCTCAGGATAAGGTATTTTGATTTATATCTTC
TTCATTACCTTCAAACACTATGAATCTAGGGGGCCCTGACCTGCAATATAGTTTTCTGAT
TGTGTTACTGTAAGCCAACATAATAAAACTTCCCTGATTaaaaaaaaaaTGTAAAGGGGC
CATTTTAGGGTAGAAAACAGTGATAGTCTTTATTATCTCTATTAATAGTGGtcacagtgt
ctcatgattggaagagcattaaagatcatctagttgaactacccatctgatgcttaaatg
tgttcagcatgccaaatgatcttttaaactatacgtaaaccttctacccttccatgaggg
aaatttaattttctaacaacccaAATTAATAATTTGAAACTCTCCTCATCTGTATGAATC
CCtaattgtcagcttagtgaggttttacatgtgaatatacctgtgaaataccactgtact
taagacagcattttaatcaccctaaaagttccctcatatcccttaccagttggtcccctc
ccctacactttgccccaggcaaccacggatctgttttctatcactataaattagttttgt
ctttcatagaactttctgtaaatagaatcatacagtatgtaaactttctgtaaatggaat
catacagtatgtacttttttgtgtcttgcttgtttcagtcagtgtaaggctcttgatatt
cttccatgttgtataaatcagtagtttgttcccctttttgctaagtagtagtatatgcat
ataccacaatttgtttatccatccacctgttgctggatatttgggttgcttccagttttc
agctatcatgaataaagctgctgttaacctccatgtataagtctttgtgtggacatatgt
ttttatttctctctgataaatacctaggaatggaattgctgggtcatatggtaggtgatg
tgtaattgaaaaaaaaaaatcaccacttttttttccaaagtggttgtaccattttatatt
ctcaccagcagttccagtgtctctgcgtccttgccagtacttgatgtggtcttaagtttt
gccattccagttgatgtgtaatggtatctcattgtggttttaatttatgttttcatgatg
tcagacacctttcgaaatgcttcccttttatccatGAAACTATTTGAGTATAAAGACGTA
AGCTCTAGCTATGATTTTGTTGTGAGTTTaaaaaaaaGCTGTATTGTAATGGAATACTTT
CACTTCTCCTGTGGTTTTAATACTCTGAGTATTACATTTCTAAATTTTATGcacacacac
acacacgcacacacaTACTCTTCTGGCAATAAAGTCCCTTTAAATTGGTTACTTATAAAC
CTTTATTATTCAAGCAGTTGGTTTGTTTCATACTCCCCACTAGGAAATGTTCATCTGTGT
AAAACTGTGTAAAACACTACCCACAACAAAAATACCAGTACTTAGTCAAAAGTAAAGGGT
CAGCTAGAAACAAAACTTTCAAATTAACCAATTTGTCATTAGCTctagatctgtgtgacc
ttctgaacaaaatctctacctgttcctttgtctgtaaatagagataatagcatcgtttca
tagagttttggggtggattaaataatatcccgtttgaagcacttaacacaatgaaatgac
tggaacattgtgtattaagcaccccataattgctagctATGGATAAATAATTTCAAACTA
TATATTATCAGTGTCTTAGATTCTAGATCCTGTGAGAAGCCAATAAAAATAGTTTATATG
CTGTGATCCTGGCAGATACAAGAACAGATTCTGAGAAGCTGGGCCAGCCCCTACCTCATC
ATACTCAAGAAGTGGGGAACAATTTTGCAGCATTCTTTCCCCCACTGCCCCAACTACAGT
CTTCTTTTTCTCCTTTCTTCCTTGTCTGAGCACAGATTATATATCCCCCCCAATCTCTGC
CCCACAAGTCACATGTATATTTGATATAATGTTTATTTTTATTTTATTTAAAATAAGGTA
ATTTTTAGACTACATACTTATAGTTTGTATAGAAGCATTTTTTATGCTGCCCATATTTTT
TCCTGGGTATTGTAACATTTTTCCAGTGAAGTGACATGTATCTTTTATATCAATAGAGAC
ATAATTTTATAGCATTCCTCAGTGTAAATTGTCATTCCCCTTATTTTTGTTTTCCTATTG
TAAATAATGTCTAGGTACCATAAGTTAAAACTTATTTTCTTATAGAAGCATCACTCTGAG
AATAAGGGCCTAGACAAAGTGATGGAGACTCAAGCCCAAGTGGATGAACTGAAAGGAATC
ATGGTCAGAAACATAGGTATGTTTCATGGCATAGTTTCATGCATGTGGGCAAAAATGATA
AAGATTACTTGACTGGGGTCAAATTATTCTAGAGAAGCCAAAATAGCACTTCCTTATTCT
TACCATTGGAAGTTAATTGTCAGCTGAGACAACTGTGATACTGTCTGCTTGTGCAAATGG
TTTCTTCTTTGTCCTTGCAACTATTCTTCATTCTAAATTTACTAGTTTGCTTAACAAGAC
TAATTTCTAAGAACCTTATGATAATTCAGCAGTTTAGAATAATTTGGTCAGTGTGATTGT
ACAGTATTTCACTGAGTTAATGTATCACGGGTTACCTAACCTTGCCTGAATTTTGGACGC
ATAGGTTCTTTAGCAcagtgttagagtgctgttttgcaaccagataaggagcttgctgaa
gaatgtcaatcaatattgtgcttccttcactgaggccctcttgctatgaaaatgtcaatt
ggactgaacagtatgcttagagacttagtcaaccagttgcaaatACTCTTAAGTAGGACT
GATTTAGAAGTTTATCCTACAGTAGTAACCATACTGTTATATTTTTGTGCCTATTATGTT
TTTCttattttcttgagattaattatcaggaatgggattaataatcaaaatgcgcaaacg
ttttcgtggttcttgatatgtaCGTCTTGGCTATTTAAAGTGATTTCCTTTAATTGATTT
TAGTTTTAATTATATATCTAGATAGAGACTAGAGAATCTGTTGAGACAACTACTAtttat
ttttattcttttttttGTCACCAAATGTATTTATTTTGCCCGAAAGTGGAGGCAGACAAT
TGCTACAATATTATTTATTGCAGATGCATAAAGTTTCCAGAAAAATCAACGTTTTTAATC
GACTCCTTTTAAATGACTTATTTATTTTTAGAGTTATAGAAACAGCAAAtttaatccatc
ttgaattaatttttgtataaggtataaggaagggatccagtttcagctttctacatatgg
ctagccagttttcccagcaccatttattaaatagggaatcctttccccattgcttgtttt
tcttaggtttgtcaaagatcagatggttgtagatatgtggcgttatttctgagggctctg
ttctgttccattgatctatatctctgttttggtaccagtaccatgctgttttggttacta
tagccttgtagtatagtttgaagtcaggtagcatgatgcctccagctttgttcttttggc
ataggatggacttggtgatgcgggctcttttttggttccatatgaactttaaagtagttt
cttccaattctgtgaagaaagtcattggtagcttgatggggatggcattgaatctataaa
ttaccttgggcagtatggccattttcatgatattgattcttcctacccatgaacatggaa
tgttcttccatttctttgtatcctcttttatttcactgagcagtggtttgtagttctcct
tgaagtggtccttcacatcccttgtaagttggattcctaggtattttattctctttgaag
caactgtgaatgggagttcactcatgatttgactctctgtccgttattggtgtataagaa
tgcttgtgatttttgtacattgattttgtatcctgagactttgctgaagttgcttatcag
cttaaggggattttgggctgagacaatggggttttctagatatacaatcatgtcatctgc
aaatagggacaatttgacttcctcttttcctaattgaataccctttatttccttctcctg
cctgattgccctggccagaacttccaacactatgttgaataggagtggtgagagagggca
tccctgtcttgtgccagttttcaaagggaatgcttccagtttttgcccattcagtatgat
attggctgtgggtttgtcatagatagctcttattattttgagatacatcccatcaatacc
taatttattgagagtttttagcatgaagggttgttgaattttgtcaaaggccttttctgc
atctattgagataatcatgtggtttttgtctttggttccgtttatatgctggattacatt
tattgatttgcgtatactgaaccagccttgcatcccagggatgaagcccacttgatcatg
gtggataagctttttgatgtgctgctggattcggtttgccagtattttattgaggatttt
tgcatcaatgttcatcaaggatattggtctaaaattctcttttttggttgtgtctctgcc
cggctttggtatcaggatgatgctggcttcataaaatgagttagggaggactccctcttt
ttctattgattggaatagtttcagaaggaatggtaccagttcctccttgtacctctggta
gaattctgctgtgaatccatctggtcctggactcttttcggttggtaagctattgattat
tgccacaatttcagagcctgttattggtctattcagagattcaacttcttcctggtttag
tcttgggagggtgtatgtgtcgaggaatttatccatttcttctagattttctagtttatt
tgcgtagaggtgtttgtagtattctctgattgtagtttgtatttctgtgggatcggtggt
gatatcccctttatcatttagacctaaaaccataaaaaccgtagaagaaaacctaggcat
taccattcaggacataggcatgggcaaggacttcatgtctaaaacaccaaaagcaatggc
aacaaaagccaaaattgacaaatgcgatctaattaaactaaagagcttctgcacagcaaa
agaaactactatcagagtgaacagacaacctacaaaataggagaaaattttcacaaccta
ctcatctgacaaagagctaatatccagaatctacaatgaactcaaacaaatttacaagaa
aaaaacaaacaaccccatcaaaaagtgggcgaaggacatgaacagacacttctcaaaaga
agacatttatgcagccaaaaaacacatgaaaaaatgctcaccatcactggccatcagaga
aatgcaaatcaaaaccacaatgtgataccatctcacaccagttagaatggcagtcattaa
aaagtcaggaaacaacagttactggagaggatgtggagaaataggaacacttttacacag
ttggtcggactgtaaactagttcaacccttgtggaagtcagtgtggcgattcctcaggga
tctagaactagaaataccatttgacccagccatcccattactgggtatatacccaaggac
tataaatcatgccgctataaagacacatgcacacgtatgtttatagcggcagtattcaca
atagcaaagacttggaaccaacccaaatgtccaacaatgatagactggattaagaaaatg
tggcacatatacaccatggaatactatgcagccataaaaaatgatgagttcatgtccttt
gtagggacatggatgaaattggaaatcctcattctcagtaaactatcgcaagaacaaaaa
accaaacaccgcatgttctcactcataggtgagaattgaacaatgagaacacatggacac
aggaaggggaacatcacactctggggactgttgtggggtggggggagggggaaggatagc
tttaggagatatacctaatgctaaatgacgagttaatgggtgcagcacaccagcatggca
catgtatacatatgtaacaaacctgcacattgtgcacatgtaccctaaaacttaaagtat
aataataataaaataaaataaaaaaagcaaatttaaaatGTGACAAGAACATTCCTAGTT
AATTCCCTTTCATttttttaacagcttaattgaaatataattcacatatcatataattca
cccatttaaagtatacagtcagtggttactatattcacagaattgtacaaccattgctgc
gatcaattttgtaacatttttatcatccctaaatgaagccctgtactcatttgcagttgc
tcctcaactctcagacctaagcaacaattaattcccttttcttcttcataaatttgccta
ttctggacatttcgtataaatggaatcttgtaatatgtggccttttgtgtcttcgttcac
ttagcgtaatgattgtgagattcattcatgtcgtagcataaatcaatacttaattctttt
ttatgactaataattccaatgcattaatgcattttatgtatctactcattagttcatggt
ctggttattataaataatgctgctatgaacatttgtgtacaagtttttgtgtgagcatat
atatatattatatattatatatatatatatatgtttttggttctcttgcttacataccta
ggaatagaattgctggatcacatggcaactttgtaacattttgaagaagggccaaacttt
cctaaagtgactgcacctttatacattcctaatagcaatgtatgaggattctgattcctc
cacatccttgccaaaacttatcttttttgattatacccagtctagtgaaatggtacttta
ttgtgattttgatttgcatttccctgatgactaatgatgttgagcattttttcatgtgct
tataggccattcgtatattttctttacctttggagaaatgtctatttaaaaatactttat
tgtttttaagtgggttatttgtctttttatggttgagctataacagtactttatatattc
tggatactagacccttatcagatacatgattttcaaatattttgctctattctgtgagtt
gtcttttcattttcttgatggtgttctttgaagcacaacagtttttatgaagtccaattt
atttttttctttagtttgtgctttgaataacatatctaagaaactgtcgcctaagccaag
atcatgaagatttactactttgttttcttctaagactagttttagctcttacatttctat
ctatgatctattttgagttaatgtttatgtatggaataaagaagagatccaacttaattc
tgttgaatatgtatatacagttgttccagaaccatttgctgaaaaggcttttctttccct
gttgaatgatcttagcattcttatcaaaaattagttatcaatggatgtatagctttgttt
ctggaccttcagttctgttcagtttatctttatgccagtaccaggctgtcatgattatta
tagctttgtagtaggttttaaaatcaggaaatattcatcttccaactttattctttctca
aaattgctttgactattctgggtacctttcattttcatgaactttaggatgagcttgtca
atttcagatagcaaaaaaagctatctgggattttgatagggattgtgttgaatctgtaga
tcaattagggagccattttaacaatattaaacttctgatccatgaacatgggctttcttt
ctattcatttaggtttctttaattttttccaacaatgttttgtagttttcagtgtgcaag
tcttacatgacaaagactctgcttcaccaaattttagacaagctcctctgagcactctgt
taaactaggtctcatcctcgggctctgtccttggcctgcctaaggaagtcttagcaaaga
atcctgctaataccccacccttgatcaagttccttgtcccctatatttgttatataagtc
cggccagcttttagcaggaatcctgttaggccagtttagagagaatccccttgcccttga
tgcctcctcttagtaattttccatcctctgaccccctcactctgttcattggccacaaat
ccccactggtcttggttgtgttaggagttgagctcaatctctcccctccattgtgatagc
cttgacccctattgcagtaatctcaaaatctgccttaccattttttaaccagtgtcagaa
taatttttctttaacaatatctcttctaacatccttcttgccttgttcctaagtattttt
ttatgctattgtaaatggaatttttctctttcattttcggattgttcagtactaatgtat
agaaattttattgatttttataaattggtgttgtatcatacaaccttgttctcctttatt
agttctaatagctttttaatagtttccttaggattttctctatatagaatcatgctactt
gcaaatagagatagttttaattcttccttttcagtctggatgcttttcatttctttttat
tgcttatttgccctagctagaacctccagtataatgttgaatagaagtggtaagagtgga
catcattgtcttattcctgctcttagggagatcttgaagaatcttccacaattaagtatg
aggttagctgtgggtttttcatagatgtcctttatcaggttgaggaagtttctttttctt
atttgttgagtggttttatcattaaacagtgttggattttgtcaattttttttacatcta
ttgaaatgatggtttttgttctttattaatatgatgtattataacaattgattttcagat
attaaatcaaccttgtgtttctgaaatgaatcccactgcatcatggtgtatagtcctttt
tgcatattattggattcatcctgccagtagtctgttgaggatttgttaaatgtctgtatt
tttaagagttgttggtatatcattttcttttatttatttatttattttattatttttttt
tattgatcattcttgggtgtttctcacagacggggatttggcagggtcatgggacaatag
tggagggaagatcagcagataaacaagtgaacaaaggtctctggttttcctaggcagagg
accctgcggccttccacagtgtttgtgtccctgggtacttgagattagggagtggtgatg
actcttaacgagcatgctgccttcaagcatctgtttaacaaagcacatcttgcaccgccc
ttaatccatttaaccctgagtggacacagcacatgtttcagagagcacagggttgggggt
aaggtcatagatcaacaggatcccaaggcagaagaatttttcttagtacagaacaaaatg
aaaagtctcccatgtctacttctttcttcacagacacagcaaccatccgatttctcaatc
ttttccccacctttcccccttttctattccacaaaaccgccattgtcatcatggcccgtt
ctcaatgagctattgggtacacctcccagacggggcggctgctgggcggaggggctcctc
acttcgcagacggggcggctgccgggtggagggtctcctcacttctcagacagggcggcc
gggcagcgacgctcctcacctcccagaaggggcggcggggcagaggcgctccccacatct
cagacgatgggcggccgggcagagacgctcctcacttcctagatgggatggcggctgggc
agagacgctcctcacttcctagatgggatggcggccgggcagagacgctcctcactttcc
agactgggcagccaggcagaggggctcctcacatcccagacgatgggtgcccaggcagag
acgctcctcacttcccagacggggtggcggctgggcagaggctgcaatctcggcactttg
ggaggccaaggcaggcggctgggaggtggaggttgcagcgagccgagatcgcgccactgc
actccagcctgggcaccattgagcactgagtgaacgagactccgtctgcaatcccggcac
ctcgggaggccgaggctggcggatcactcgcggttagcagctggagaccagcccggccaa
cacagcgaaaccccgtctccaccaaaaaaatacgaaaaccagtcaggcgtggcagcactc
ggcaggctgaggcaggagaatcaggcagggaggttgcagtgagccgagatagcagtagta
cagtccagcttcggctgggcatcagagggagaccgtggaaagagagggagagggagaccg
tggggagagtgagagggggagggggagagggagagggagagccattttcttttcttgtga
tgtctttggttttgataccagggtaatgctgggctcatagaatgagtcaagaagtgttcc
ccttttcttctattttggaaagatttgtgaaagttttgtattaattcttgaaatgtttgg
tagaattcacctttgaagccacctgggcttgggcttttctttgtgtgaagcttttttgtt
tttgtttttgttttttgagatggggtctgtctgtcacccaggctggagtgcagtgacatg
atcctctctaattcctctttcattcccttggtgggagggttacctgcagccttgacctcc
tgggctcaggtaatcttcccacctcagcctcccaagcagctgggactgcaggcatgtgcc
accacacctggctaatttttgttttttggtttttttgtagagacaaggtcttgccatgtt
gcccaggctagtctcaaactcctgggctcaagcgatccacttgcctcagcctaccaaagt
gctaggattacaggcatgagcctccatgcccggcctgaagttttaaaattactgatttag
tctctatgcttgctgtagctattcagattttttatttcttcttgagtctgtttagcagtt
tgtatctttctaggaatttgtgcatttcatctaagttacctaatttatttacacactcct
gtttatagaattcccctaagatcctcttcattttgtaagtttggtggtgatgtctcctct
ttcatttctgattttagtaatgtaagttttttctgttttacttggtcattctacgtaaag
gtttgtcaattttattgatctttctaaagaaccaacttctggtttcatagattttttttc
tatagtttttctgttctctatttaatttgttcaccctaatatttatttccttcccactgc
tagctttagatttagtttacccttcttttctagatccataaggtagaaagttaagttgtt
aggttgttaatttgagatcATTtgtcttagctcaggctgccataacaaaattccatagac
gtagtgacttaaacaacagaaatttattttctcacatttctggaggctagaagtccaaga
tcacggtgccagtatggtcaggttctggtaagggctctcttcctggcttgcagacagcat
cttctctctctgttctcccatcaggcaaggaaaagagagctagctgtctagtgtctttta
tTTAattgatacataatatttgtacacatttatggggtacgtgtgatattttgttacatg
caaagactgtgtaatgatcaagtcaggatatatggggtgtccatcagctcaagaatttat
ttctgtgtgatgggaacatttcaaattctctcttctagctattttgaaatatataataca
ctattgttaactttagtcaccctactctgctatcaaacattagaacttattccttctatc
caactgtgtgtttgtacctattaaccatcctctcatattccctgctcggccccacatacc
cacacccttcctagcctctggtatctattgtgctattgtctacctccatgagatcaactg
ttttagttcccacatgtgagtaagaacatgtgatatttgtctttccatgcctgccttata
tcacttaacataataacctccagttacatccatgttgctgtaaatggcatgacttcattc
tatttcatggtcaaatagtattccattgtgtttataaaccacattttctttatccattca
tccattcatggacacttaggttgactccatatctttgctattgtgaatagggatgcaata
aatatgcaagtgcagatatcccgtctatacactgatttcttttcctttgcataaataccc
agtagtaggattgctggatcatatggtagtttaatttttagtttttggggaaatctccac
actggtttccatagtagctgcactagtttactttcccaccaacagtgtgtaagtgttttt
tttttttttccttatactagccagcatctgttattttgtatctttttagtaaccattcta
actggggtaacatgatatctcattttggcttttatttgcatttctatgatgttgagcatt
ttttcatataccttttggccatttgtatgtcttcttttgagaaatggctattcatgtcct
ctgcccactttttaaggggattatttgtatatctcctgttgagttcattatatattctgg
atattattcccttatcaaatgaatagtttgcaactattttctcccattcaactggttgtc
tcttcactcttgattatttcctttgctgtgcaaaagcttttttgtttaatatagtcctat
ttgtctatttttcttttcgttacctgtccttttgaggtgttagccataaaatcttttcct
agagcagtgttctgaagtgtttcccctatgttttcttctagtaggtttatagttctgggt
ctgaaatttaagtctttaatctatcttggttgatttttgtatgtgatgagagacagaggt
ccagtttaattcttccacatatggatatccagttttcccaataccatttattgaagaaag
tgtcctttccccagtgtacgtccttggcacctttgttgaaaatcagttgcctatatatgt
gtggctgtacatacgtggatcaatgtctggcttttctattctattccatcgaccttgtgt
ctgtttttataccaaaccatgctgttttggttactgtagccttgtaatatgttttgaagt
caggtagtgtgatgcctccagctttgttcattttgctcaggattgctttggctatttgga
ctcttttttggttcctgaaatactaattttaggattgttttttctgtttctgtgaaaaat
gacattggtacttcgatagagattgcattgaatctgtagattgctttgggcttatggtca
ttttaataatatacattcttatgatccatgaccataagatgtctttctgtatctttgtgt
catcttcagtttttttcatcagtgttttgtagttttacttgtaggagtctttcacctact
cgttaaatttattcttcaatattttatatgttcataactattataaatgggattaccttc
ttgatttcataaagttttatttcaccaagttgattattgatgcatagaaacattacagat
atttgtatgttgattctgtatcctgcaactttactgaatatatttatcagatctaggagt
tttttggtggagtctttgggtcttttagacataagatcatatcatctgcaaagagggata
atttgacatcctctttttcaatttggatgccctttatttctttctcttgcctgattgctc
tggctaggacttccagtattgtgttgaataggagtagtgaaactgggcttccttccagta
ctatgttgaataggagtggtgagagttttccatttcttagaggaaaggcttttcgttttt
cccattccgtatgatgttagctgtgggtttgtcataaatggcctttatcatgttgaggga
tattccttctatgcctagttttttgagagtttttatcatgaagagatgttgaattttttt
tGATACCTTGAACTATATATTTTTATTTGAATATATAAAAGTAGAATATCCTATTTTCCT
TTTGAGCTATGTCATCATACTGCTAAAATTATGGATGAAAATGGAAATATTTCAACCTGA
CCCATTGCAATTTCTATGTTACACATTTGCTCtttttttattattatactttaaattctg
ggatacatgtgcagaatgtgcagctttgttacataggtatacacatgccatggtggtttg
ctgcacccattaacccatcatctacattaggtatttctcctaatgctatttctcccctag
cccccctacccccaacaggccccagtgtgtgatgttcccctccctgtgtccatgtgttct
cattgttcaactcccacttatgagtgagaacacgtggtgtttggttttctgttcctttct
taccttgctgagaatgatggtttccagcttcatccatgtccctgcaaaggacatgaactc
ctccttttttatggctgcatagtattccatcgtgtatatgtgccacattttctttatcca
gtctatcattgttgggcatttgggttggttccaagtctttgctattgtgaacagtgctgc
aataaacatacgtgtgcatgtgtctttatagtaaaatgatttataatcctttgggtatat
acccaataatgggattgctgggtcaaatggtatttctggttctagatccttgaggaatcg
ccacactgtctttgacaatggttgaactaatttacacttccaccaacagtgtaaaagcat
tcctattgctccacatcctctccagcatctgttctttcctgacttgttaatgattgccat
ttaatggtcgccattcttactggtgtgagaggatatctcattatggttttgatttgcatt
tctctaatgacccgtgatgatgagcttttttttcatatgtttattggccacataaatgtc
ttcttttgagaagtgtcttttcatatccttcacacactttttgatggggttgtttttttc
ttgtaaatttgtttaagttccttgtagattccggatattagccctttgtcagatggatag
attgcaaaaattttttcccattctgtaggttgcctgttcactctgatgatagtttctttt
gctgtgcagaagctctttgctttaattagatcccatttgtcaattttggcttttgttgcc
attgcttttggtgttttagtcatgaaatctttgcccatacctatgtcctgaatggtattg
cccaggttttcttctagggattttatggttttaagtcttatgtttaagtctttaatccat
cttgagttaatttttgtataaggtgtaaggaagggggccagtttcagttttctgaatatg
gctagccagttttcccaacaccatttattaaatagggaatcctttccccattgcttgttt
ttgtcaggtttgtcaaagatcagatggttgtagatgtgtagcgttatttctgaggcctct
gttctgttccattggtctatgtatctgttttggtaccaataccatgctgttttggttact
gtagccttgtagtataatttgaagtcaggtagcgtgatgtctccagctttgttcttcttg
cttaggattgtcttggctatgtgggctcttttttggttccaaatgaaatttaaagtagtg
tttttctaattctgtgaagaaagtcaatggtagctggatggggatagcattgaatctata
aattactttgggcagtttggccatattcttcctatccatgagcatggaatgtttttccat
tcatttgtgtcctctcttatttccttgagcagtggtttgtcattctccttgaagaggtcc
ttcacatcccctgtaagttgtatttctaggtattttattctctttgtagcaattgtgaat
gggagttcactcatgatttggctctctgtttgtcttttattggtgtataggaatgcttgt
gatttttgcacattgattttgcattctgatactttgctgaagttgcttatcagcttaagg
agattttgggctgagacaatggggttttctaaatatacaatcatgtcatctgcaaagaga
gacaatttgacttcctctcttcctatttgaataccctttatttctttctcttgcctgatt
gccctggacagaacttccaatactatgttgaataggagtggtgagggagggcatccttgt
cttgtgctggttttcaaagggaatacttccagcttttgcccattcagtatgatattggat
gtgggtttgtcataaatagttcttattattttgagatgcattccatcaatacctagttta
ttgagagtttttagcataaagcggtgttgaattttatcgaaggccttttctgcatctatt
gagataatcatgtggtttttgtcattggttctttttctgtgatggattacgtttattgat
ttgcgtatgttgaaccagtcttgcatcccagtgatgaagctgacctgatcgtggtggata
agctttttgatgtgctgatgggttcgatttgccagtattttattgaggattttcgcatca
gtgttcatcagggatattggcctgaaattttcctttttggttgtgtctctgccaggcttt
ggtatcaggatgatgctggcctcataaaatgagttagggaggagtccctcttcttctgtt
gtttggaatagtttcagaaggaatggtaccagctcctctttatacctctggtggaattca
gctgtgaatccttctggtcctggaccttttttgtttggtaggctattaattactgcctca
agttcagaacttgttattgttgtattcagggatttgacttcttcctggttcagtcttggg
agggtgtatgtgtccaggaatttatccatttcttccagattttctagtttacttgcatag
aggtgtttatagtattctctgatggtagtttgtatttctgtgggatcagtggtgataccc
cctttatcattttttattgtttctatttgattcttctctcttttctcctttattagtctc
gctagcagtctatcaattttgttaatcttttcaaaaaaccagctcctggattcattgatt
ctttttgaagggtttttcatgtctctttctccttcagttctgctctgatcttagttattt
cttgtcttctgctacctttgaatttgtttgctcttgcttctctagttcttttaattgtga
tgttagggtgttgactttaaatctttcccactttttgctgtgggcatttagtgctataaa
tttccctctaaatactgctttagctgtgtcccagagattctggtacgttgtgtctttatt
ctcattggtttcaaaaaacttatttatttctgccttaattttgttatttacccagtagtc
attcaggaacaggttgttcattttccatgtagttgtgcagttttgagtgagtttcttaat
cctgagttctaatttgatggcactgtggtctgagagactgttggttacgatttccatttt
ttgcatttgctgaggagtgttttacttccaattatgtgatcaactttagaataagtgcaa
tgtggtgctgagaagaatgtatattctgttgatttggcttggagagtactgtagatgtct
attaggtcctcttggtccagagctgagttcaagtcctgaatatccttgttaatattctgt
ctcaatctaatattgacagtgggtgttaaagtctcctactattattgtgtgggagtctga
gtctctttgtaggtctgtaagaacttgctttatgaatctgggtgctcctgtattgggtgc
atatatatttaggatagttagctcttcttgttgcattgatccctttaccattatgtaatg
cccttttttgtcttttttgatctttgttggtttaaagtctgttttatcagagactaggat
tgcagccactgcttttttttgctttccatttgcttagtaaataatcctctatccctttat
tttgagcctgtgtgtgtctttgcacatgagatgggtctcctgaatgcagcacatgggtgg
gtcttgattctttattcaatttgccagtctgtgtcttttatttggggcatttaccccatt
tacatttaaggttaatattgttatgtgtgaatttgatcctgtgattataatgctagttgg
ttattttgcttgttagtcgatatagtttcttcatagtgttgatggtctttacagtttgat
atgtttttgcagtggctggtactggtttttcctttccatatttagtgcttccttcaggac
ctcttgtaaggcaggcctggtggtgacaaaatctctcagcatttgcatgtctgtaaagga
ttttatttctccttcacttataaagcttagtttggttggatatgaaattctgggttgaaa
attcttttctttaagaatgttgaatattcgcccccagtctcttctggcttgtagggtttc
tgtcgagagatctgctgttagtctgatgggcttccctttgtgggtagcctgacctttctc
tctggctgcccttaacattttttcctgcatttcatccttggtgaatctgacgattatgtg
tcttggagttgctcttctcgaggagtatctttgtggtgttctctgtatttcccaaatttg
aatgttgacctatcttgctaggttggggaagttctcctggttaatatcctaaagaatgtt
ttccaacttggttctgttctccctgtcactttcaagcacaccaatcaaacataggtttgg
tcttttcatatagtcccatatgtcttggagcctttgttcattccttttcattattttttc
tctaatcttgtcttcacactttatttcattaagttgatctacaatctctgatatcctttc
ttccacctgatcagttcggctattgatacttttgtatgcttcacaaagttctcgtgccgt
gtttttcagtcccatcaggtcatttatgttcttctctaaactggctattctagttagcaa
ttcctctaaccttttttcaaggtccttagtttccttgcatggggttagaacattctcctt
tagcttggaggagtttgttattatccaccttctgaagcctgcttctgtcaatttgtcaaa
ctcattctccgtccagtttgttctcttggaattttcagcctttttgcactggtttttcct
catcttcatggatttatctacctttggtctttgatgttggtgacctttggatggggtttc
tatgtggacatcctttttgttgatgttgatgctattcctttctgtttgttagttttcctt
ctaacaggcctctctgctgcaggtctgctggagtttgttggaggtccactccagacccag
tttgcctgggtatcaccagcggaggctgcagaacagcaaagattgctgcctgttccttcc
tctggaagcttcgtcccagaggggcacctgccagatgccagccagagctctcctgtatga
gatgtctgtcgactcctgctgggaggtatcttccagtcaggaggcatggagctcagggac
ccacttgaggaggcagtctatactttagcagagcttgagcactgtgctgggattgccgct
gctctcttccgaactggcaggcaggaacgtttaagtctgctgaaactgagtccacagcca
ccccttcccccaggtgctcggtcccaaggagatgggagttttatctataagcctctggct
ggggctgctgcctttctttcagagatgcgctgcccagagaggaggaatctagagaggcag
tctggctacagggactttgcggagctgcggtgggctctccccggttcaaacttcctggcc
actctgtttacacagtgaggggaaaactgcctactcaagcctcagtaatggcagacgccc
ctccctccaccaagctcgagtgtcccaggtcgacttcagactgttgtgctggcaatgaga
atttcaagccagtggatcttagcctgctgggctccgtgggggtggaatatactgagctag
accacttgcctccctggcttcagcccctttccaggcgagtgaacagttatgtctcactgg
cattccaggcgccactggggtatgaaaaaaaaactcctgcagctagctcggtgtctgccc
aaatggccgcccagttttgtgcttgaaacccaggtccctggtggcataggcacccaaggg
aatctcctggtctgcagattgcgaagactgtgggaaaagcatagtatctgggccagagtg
caccattcctcacggcacggtccctcaaggcttcccttggttaggggagggagttccccg
accccttgtgcttcctggatgaggcaacgccccaccctgcttcggctcaccctccgtggg
ctgcacccactgtctaaccagtcccaatgagatgagccgggtacctcagttggaaatgca
gaaattacccaccttctgcattgatttcactgggagctgcagaccagagctgttcctatt
cggtcatcttgccaaccaccCTGAGATGTTGAAttttatcaaatgctttttttatcagat
gctttctctgcatctattaaggtgatcatgtggcttttattctctattctattgatggaa
tgtttcatgtttattgatttgcatgcattgaatcatcattgcatccctgggataaatccc
acttgatcatggtgtattatctttttgatgtgatgtttgatttggtttgctagtatttcg
ttgaggatttttgcatctgtgatcatcagggttgttggcctgcagttttgtttttttgtt
gagtccttatcaggttttggtatcagggtaatgctggccttatagaatgagtagggagaa
ttccctcctcttgaattttttggcatagtttgagaagtgatattagttcttctctgtaag
tttcatggagttctccagtgaagccagctgattctgggcattgttttggttttgttggga
gactttattactgattatactttattactgattcaatcccattactcattactggcttgt
tcaggttttctatttctttctgattcagtcttggtaggttgcatgtgtcctgggatttat
ccatttcttctgggttttcaagtttattagcatatagttgttaatagtatttctatggtc
acttcttccaatttttagatttgctttaatatgcaaggactttttcttgaggatatatct
atggtgttggttgggcagggcacttagactttgattatgggtacattcagtagtgtagtc
tgtataatttcttcagctataaacagcatcatcaaccatgtctgtatttttcttagtggc
ttagggtgtagttgttatggaggctgtggtgaagttttgatgggcatggggatttcaggt
gggctagtccttgttttcgagtggtgtcaccagtgggtgaagcatgcctgtcctttggcc
ccaggacagtgtaTTCATTAAGTTATATTACTTTTTTAAAAAAAGTTTATTTTATTCTAC
AATGGAAAACTTGACCTTTTCTACTTTTCCAATATTTTCAGATCTGGTAGCTCAGCGAGG
AGAAAGATTGGAATTATTGATTGACAAAACAGAAAATCTTGtggattct
>+::X:16735226-16736232()
ACTATTTATTTAACTTTGCATCTGCTGCCACAAAAAAGATAACTGAATCAGTTGCTGAAA
CAGCACAAACAATAAAGAAATCCGTAGAAGAAGGAAAAATAGATGGCATCATTGACAAGG
TATATTCAATTATCTTTTGGAAGTAGAAATGTATGAAATTCATTGTTTCCTCTTGATGGT
TTCTTCTTCTTATGAACATTTTTTAACCTAAGTAGAATATCATATTCTGATAAAAATGTT
AATTGTTGAGATTTTTGGTTTTTTCCTCTCTTTGAATAACAAGTAAGTATCATTAAATTA
CAGTACTTGATTTAAATAGCTGTTTTTATTTTAATATATTACAATCAATACATTGATACT
TGGGGGTTATACTAAACTTTTCAtgttggttgtttgtttgtttgtttgtttgttttgaga
tggagtctcattctgtcacccaggctggagtgtggtggtgtgatctcagcttactgcaac
ctctgcctcctgggtttatgcaactctcctgcctcaacctcccaagtagctgggattaca
ggcatgcgctaccacacccagctaatttttgtatttttagtatagacggggtttcaccat
gttggccaagctggtctcgaactcctggcctcaagtgatccacccgccttgccctcccaa
agtgctgggattacaggcatgagccaccacgcctggccAACTTTTCATGTTGTGAGTTTA
ACTTTATAACTGTTTGAGGATATATTTATGCCTTTGCATCATGCGACTAAGGTCCTAGCC
CATTAGGAACAACCCTTTTAAGACTCTAAGGAGTGAGTTTGTTTTTTGCAGTGGGCCTAT
GGCATTTCATTTATGTTGGTAGATATTTGAACTAAGGAAGTCATCAATTAAACCTTAGAT
ACATTGCTATTTAATTTGACTATGTAttttttttAACAGACAATTATAGGAGATTTTCAG
AAGGAACAGAAAAAATTTGTTGAAGAGCAACATACAAAGAAGTCAG
>+::X:16735264-16736232()
ATAACTGAATCAGTTGCTGAAACAGCACAAACAATAAAGAAATCCGTAGAAGAAGGAAAA
ATAGATGGCATCATTGACAAGGTATATTCAATTATCTTTTGGAAGTAGAAATGTATGAAA
TTCATTGTTTCCTCTTGATGGTTTCTTCTTCTTATGAACATTTTTTAACCTAAGTAGAAT
ATCATATTCTGATAAAAATGTTAATTGTTGAGATTTTTGGTTTTTTCCTCTCTTTGAATA
ACAAGTAAGTATCATTAAATTACAGTACTTGATTTAAATAGCTGTTTTTATTTTAATATA
TTACAATCAATACATTGATACTTGGGGGTTATACTAAACTTTTCAtgttggttgtttgtt
tgtttgtttgtttgttttgagatggagtctcattctgtcacccaggctggagtgtggtgg
tgtgatctcagcttactgcaacctctgcctcctgggtttatgcaactctcctgcctcaac
ctcccaagtagctgggattacaggcatgcgctaccacacccagctaatttttgtattttt
agtatagacggggtttcaccatgttggccaagctggtctcgaactcctggcctcaagtga
tccacccgccttgccctcccaaagtgctgggattacaggcatgagccaccacgcctggcc
AACTTTTCATGTTGTGAGTTTAACTTTATAACTGTTTGAGGATATATTTATGCCTTTGCA
TCATGCGACTAAGGTCCTAGCCCATTAGGAACAACCCTTTTAAGACTCTAAGGAGTGAGT
TTGTTTTTTGCAGTGGGCCTATGGCATTTCATTTATGTTGGTAGATATTTGAACTAAGGA
AGTCATCAATTAAACCTTAGATACATTGCTATTTAATTTGACTATGTAttttttttAACA
GACAATTATAGGAGATTTTCAGAAGGAACAGAAAAAATTTGTTGAAGAGCAACATACAAA
GAAGTCAG
>+::X:16736165-16757309()
ACAATTATAGGAGATTTTCAGAAGGAACAGAAAAAATTTGTTGAAGAGCAACATACAAAG
AAGTCAGGTATGGTATAGGTTTGTCTTAATTAACCTGCCAGGTtttattgagcacctgtt
atgtgctagataccacactgagggtctgagaacacaaaaatgcatatgcaatggccccat
cctttgggtagcacaaagactagtgagggagacaaacccataaacTTCCATGATTTAAAG
GAAGGGACTAGATTGTTTCTGGGTGAGGGCTGCCAGTGCTGGCCCCACTGGGGAGCTGGC
TGTGAAAGGGGCAAGTAAGCTTTCAGTTCTGACTTTCTCTTTTCTTTTCCCCCACCgaga
tggagtcttgctctgtcacccaggctggagtgcaatggcgtgatctcagctcactgcaac
ctctgcctcccagattcaagcaattctcctgcctcagcctcccgagtagctgggattaca
ggcacgagccaccacacccagctatttttgtgtgtgtgtatttttagtagaaacggggtt
ttaccatgttggcaggctggtctcgaactcctgacctcgtgatccgcccgccttagcctc
ccaaagtgctgggattataggcatgagccactgcacctggccTCAGTTCTGACTTTCTAC
CACATGCCCAGCACAGAGCACAGTATGCACATGACCGGCATTTAGCAAGTGGTGGCTCCG
TTCCTGCTGTCTTCAGGAGAAAAAATGGAAGAGCTTCCGAGGGAGGCGAGTGACCGCACC
TGCAGTGACAGAGGGCCGTAAAGAGTCTCGGGTGTTTGGAGAACATACTCAATACATTAC
TGCTGACACATGCCTCTGAAGTTATAAGGCCTCAGCATGCCTACTCTTACCATTTTGTAG
CACCCAAACACAAAACCAGCCTCGTGTCTTTAGATTTGGCAAAAGTAGTATAActgtaat
cccaacactttggcaggccaaggcgcgaggatcacttgagcctgaacttcgagaccagcc
tgggcaacatagtgagaccctatctctacaaaaaaataaaaagaaattagccagatgggt
gtggtggtgcacacctgtagtcccagctacttgggaggttgagacaggaggatcacttga
gcttgggagtttgaggctgtagtgagctataatcatgccagtgtactccagcctggacta
cagagtgagaccctgtctcaaaaaaaaaGTAGTAGAAAACAATTCAGTTCGAGTTGTGCC
ACAGTTAATCCCATGGTGAATTTCCATCAGGCATTCTTGCACCTAGGTAAACTCAAAAGC
ATGAGCAACTCTTTTAGACAAGTGAGGTATACAAGTTAGCATCACTTAGTGATTATTTGG
AAGCAGCAAAAGTGATCCTGGCTTGGGGACTTGCTGTAGGAGCTGATGCCTCTGAGATAC
GAACTGTGAGGGCGTGGGGGTGGAAGGTTTGGAGGCAACTTCAGTTTTGAAGTGAGTTAG
ACATCCCGGAGATAGGAACATGTAGAAAGACAGGAAAGAGAACACAAGTGCTTTATCTGG
GGaaaatttccttctttttttgcatcagccacgtttcaggtcctcgataactacatatgg
ctaatggcttccgcactggacaatgcagatatagaacatttttgtcattgcagaaagttc
GTTTGCTCAGTGTGGCTCTGAATTAAATAAGCAGGCTCCTGCAGCAGTTTATTCCTGTTT
GAAGCATGAAGCAGAATTCAATCTAGTGATATAGATTATTATCAAGTCACATAAAAACCA
TGAGAGTAGATGAGCTCCTCTATGGAAAGTGTGTCAAGCATGAAGGGAGATGAGCAGAAG
CTCCACAGTGTTTAGGGAGGGGAAGAGGGGAAGGAATTGACATCACTGAGTGCCTGCTGA
GCAGCAGGCATTTTATATATAACATCTCATTTCAAGACGCAGTCAGggccaggcgtggta
gcttcatgcctgtaatccgagcactttgggaggctgaggtaggcagatcacttgaggcca
ggagtttgagaccagcctggccaacatggcgaaaccccatctctactaaaaatgcaaaaa
ttagccaggcttggtggcacacacctgtaatcccagctgtctgggtggctgaggcgcaag
aattgcttgaacctgggaggtggaggttgcagtgaaccgcgattgtgccgctacactcca
gcctgggtgacagagcgagactctgtctcaataaataaataataaaGATGCAGTcagcaa
gggtaagtaatttgcggaaggtcactcagctggtaagtgatgaaactgaaatttgCCTTC
AAAACCaaatacaaaaattagctgggcctagtggcatgcgcctgtaatcccagctcctcg
ggaggctgaggcaggagaatcacttgaacctgggaggcagaggttacagcgagccaagat
cataccactgcactccagcctgggcaacagagcaagactccatctcaaaaaaagaaaata
aaaaCAGTGCCCGTTTACCCAAGAGAGTGGACAACTAGGAGAGAGAAGTAGCAGAAGCCC
AGAGAGGGGAGAGTTTCCAGGAGAGCAGTCAGCCATGGGAGGCAGGGCCAAGAGGTCCAC
TTACAATGACCATGAGAAGggcaccttggaaatgtgttccatgcatttcttcacttcata
atcacagtaactctataaagtacttactgttacctccgttttccagataaggaaactggc
ctagagagAAGAGAACTAAGAAGTGTCCTTGGGGTTGGAGAACCAAGAGGTTTTGGTCAC
TCTAAAAAGAATAATTTCAGGAACTCGGGGTGGGGAGCATCTCCTCATACAAGTATCTTa
ggagggcctcattatctgagcataaatagcaccaggagagactacccaaggtgaagagac
ttggaatggagactaaagtgtgtgagaaaaaatgttttgggggctttaccctaatttttt
ctttaaaatgtgcaaatatgtttagattatcttatcattaatagaatttggattataatt
gccaccatttgctgacttgggataagccaaagaatgaagcgtgtgctcatctgcctatcc
atccctgtgtccatccacacatgcatgtaacttttctctcagtgggctcgtgatatgata
tgtcttccctctgactcagagcataatagtaaagggactatttctgccaaaatattccag
gacagcaaagcatttgctctccaagggcctgccttaattgcccctttggttttcaaatca
ctctctctCTCttttttttttttttttttttgaaacggagtctgtctgttgcccaggctg
gagtgcagtggcaccttctcagctcactgcaacctctgccccccgggttcaagcaattct
cctgtttcggcctcccgagtagctgggaCcaaatcattctcttttaaagcacttgctggg
tcaccagccttgtgtttccttcaggcataggtgccctaactgccaggtcctccttattgt
ttgctttgtggtgatgcaggcagctatcccatgtcactttactttgactttgtgaagcac
cgtgtgttttgcaagatttgccttttcactttgTGTTGCAAGACCAGTAGGGCTAGAATC
TAGTGTTAAGGCAGCAGGAGTGATTCAGTGGCTTATGAATTAGTCCACATTTTTGTGACT
TCTGCTTCCCATCCTAATCTTGCCGCTGTGGGTTGCTGAATGAGGCTATTAAGGGCCCCC
TGCCTGTGTGTCTTCTGTGCCGATCACGCAGATCTGCAGCCTTCACTCTGCTCTCTAGCT
GCTCCGTGCTGCTTACATGGGAGAGATCTTCAGACGAGCTTGCCATTGTTTTTGTTTCCA
CTCTAAACACCCCCACCCCCATCCACCACTGACCTCCTCTTCCTAGTCCAAGATTGGGCT
CCTAGGTCACCAGAAAATCTTGTAGTTCTCACCTCTCCAGAGGGTTGTCATTTGTCACCT
GGCACGGCACTTACAGTGCTGGATTCTAATCACCTCTATCTTGTGAGCCCCAGAAAAACA
TGGGCTAGATCTTGGCATTCCCAGCATTTAGCTTCTAACGGCTTATTGAGGATTTGATTC
CAGCCCTATTGTTTACTGCCTCCAACTTGTGCATTTCtttttttttttttttttAGCTCC
TGAAAACCCTCTTCTTATTCCTAATCACCTGTCTTACAACATCACCTTTTATCATGAATC
AAGTACAGTAACTTTCtttttttttcctccagaaatatacttacccatttttctttcatt
tttttaagtaactttctaaaaatttttctatttggaaaaaattttaatttacagaagagt
cgcaagaataaaaatagtacagagaacacccatataccagtacctaaattgctctagctt
tattctgtttgccttattcacgccctctctccagctcttgctgtgtgtgtgccctttttt
tccttgtgtgtacacaaatgttcagtacacatttcctaagaattagggatattctctttc
ataatcatagtatagttaacggcattaggaaatttcaccttgatgcaatactttactgtt
catcagttaattttgttagttgacccagtaatgtcctttataacatttgtccccctcgta
taggatccagttgaggataaggtattgtattctttgtcatgtctctcagccttctttaat
caggaacattccaacatcctttctttgtcttttatgatattaatatttttgaagaatact
tctcttccttttttttaatagattctttctcattcaggctttatctgatatttcctcata
actagactcagattgtccatttttagccagcatactacataggtgatgatgtccttctca
agataccacatctggaaggccatgatgttcatctctccctcattgttgattttgatcacc
tgattaaggagttgtccagtttctccactgtaTCATTTAAGTAGAgttttttgttttttg
ttttttttctgagacagggtctcaactctgtcacccaggctgaaatgcaatggcggaatc
acagctcactacagccttgactcctgggttcaggtgatcctcccgcctcagcctcccaag
tagctgggactacaggcacgcacaacgtctggctaacttttgtatttttttgtagagaga
gggttttgtcatgtggcccaagctggtctgcaactcctgggctcaagcaatccacccacc
tcggcctcccaaagtgctgggattacaggtgtgagccaccatgcctggccTCAAGTAGAG
ttttttttttttttACCAAATGCATATGTGCATATAACTCATAATAATAAGTCTGGTTAT
TACGGTTAATGTTCATATTTGGAACTTATTGGTAAATTGCTACTTTTAGTGGTCATGCAG
AAACTTTCATGCTTTGAAACCATAGACTGCAGTGTAACCATCATGACCTATTTTTTTCTC
TTTTCTTCTTTGCCATTAAAAACTGTATAGAAGCAGCTGTGCCCCCATGGGTTGACACTA
ACGATGAAGAAACAATTCAACAACAAATTTTGGCCTTATCAGCTGTAAGTATCTTGTGGT
ACCCCAGATAGAACATACTTTCTTCTGTCATGATATATCTCTGTTGATGTGACTTTAGTA
GAATTTATTTTTCTATACAGTTTTTAAAATATTTTGAGATGTTAGGaatgtacacattaa
cacatgatgtgtacattaacaaaatgtacacatAAAAtttattttttattttttttttga
gatggagtcttgctctgtcacccaggctggagtgtagtggtgcaattttggctcactgca
acctccaccacccgggttcaaatgattctcctgcctcagcctcctgaatagctgggacta
caggcatgcgccaccatgcccagctaatttttgtgtggtttttttttttttttttttttt
ttttgagacaaagtctcgctctgtcacccagcctggagcgcagtggcacgatctcggctc
actgcaaccttctcctcccaggttcaagcgattctcttgcctcagcctcccaagtagctg
gtattacaggtgcccgccaccacgccctgctaatttttgtattttgagtagagacggggt
ttcaccatgttggccagactggtctcgaactcctgatctcgtgatccaccctcacctcag
cctcccaaagtgctgggattataggcgtgagctaccacactcagcctaatttttgtgttt
tcagtagagacagggtttcaccatgttggccaggctggtctcgagctcctgacctcaagc
agtccatctgccttggcctcccaaagtgctgggattacaggtgtgagccaccatgcgctg
ccAAAatttttaatttaatttgttttgttttgttttgtttttgttttaagagacacagtc
tcaattggtcatccaggatagagtacagtggcataattatggctcactgcagccttgaac
tgggctcaagtgatcctccggccttagccttccaagtatctgggacgataggcgtaagcc
accatgcccagctaatttttaaaattgtttttagagatgggttctcactatgtttcccag
gctggtctcgaactcctggcctcaagcgatcctcttgcccaacttcccaaagtgctggat
tatagccatgagcgactacacccTGTCCGCTTCTAttttttttttttttttttttttttG
AGAGTCTcactgcactcctgctggtcaacatagcaagactgtctcaaaataaagaaagaa
TATAATATTTCCCCAGTCTATGATAAATTGTTATGTAGTAggccaggtgcagtggctcac
acctgtaatcccagcactttgggaggccaaggtgggtggatcacttgaggtcaggagttc
gagaccagcctggccaacatggcgaaaccccatctctagtaaaaatacaaaaattagcca
ggcgtgctagcacacacctgtaatcccagctactcgggaggctgaggcaggagaattgct
tgaacccagggggcagaggttgcagtgagctgagattgcaccactgcattatagcctggg
cgacagagcaagactccatctcaaaacaaaaataaaattaaaaaaaaaGAGTgggcgcat
tggctcacccctgtaatcccagcactttgggaagccgaggcaggtggatcacgaggtcag
gagtttgagaccagcctggccaagatagtgaaaccccatctctactaaaaatacaaaaat
tagccaggcgcagtggcgggtgcctataatcccagctactcgggagactgaggcaggaga
attgcttgaatccaggaggtggaggttgcagtgagccgagattgcaccactgcactctag
cctgggtgacaacccgtctcaaaaaaaaaaaaaaaTTGTTATCTATTAATCGCATTTTGT
GGAATACCCTGTGtttttttctttttttATCAAAGGACAAGAGGAATTTCCTTCGTGACC
CTCCGGCTGGCGTGCAATTTAATTTCGACTTTGATCAGATGTACCCCGTGGCCCTGGTCA
TGCTCCAGGAGGATGAGCTGCTAAGCAAGATGAGATTTGCCCTCGTTCCTAAACTGTAAG
CAGAGTGTTCTCCAGCGTTTCCTCATGGCCTCCATTATGTGCTCAGTATCAGCACATAAT
GATGGAAGGGGCCAAAAGGGTCTCTATCTGTTCATAAAAGCAGGCCCCGCAGCCCTTTGG
CAGCTCCCCTGGTCAGGGCACTCTGGAATCAAAACCAAGGTCTGACTTGGCAGGAAATAC
AGGGTAGAGGTGAAATGTGCTTTTCTATCCCAGTTACAAGGTAGAACACATTTCCCTACA
GAAACCACAAACATGCTGCATCACCCTGAATCACATTCTGGTCTCTGAGGCTCATCGGGA
TCTTTTTTCCAAGCTGACTGCATTTTCCATTCAGGCTCTGCCCTCCAGTGGCAGTGTTCC
TGCTCTCTTTGCTAAGGCTTTTCCTCCAACAGCTCTTCTGGGCTCCACAAATCCCAGCTT
GTCCTGTAGGCTCCAGTGCATGCATGATGCATTCTGGAAGCCTGCCTTGGTGGTGCGGCC
AACAGGGGCCACCTTCCCCGCTGCTGCTTCCCTTGGGTGTTCTGTCTCAAGCTCTTCCGT
GCCTTCTCCAGTCCAGTCCCTTGTATTGAAGCTGTCGCATGTTTGGAGTCAGCGTTCCTT
CTTATTCTGTCATTGTTCCCTTTCTCTTAACCTTGTCATATGGGTGCAGTATCTTACTGT
TCCCTGAGTACGTTAGTTACAGTTCTCTCAAAAGACTCCTTTTTCAgctgggtgcggtgg
ccaatgcctgtaatctcaacactttgggaggctgaggtgggaggatcacgtgaggttgag
ttcgagaccagcctgggcaacatagcaagaccaccatctttacaaagaaaccaagaatta
gccgggcgtggtggtgtgcacctttagtcccagctactcaggaagctgaggcgggaggat
catgtgaggccgagttcgagaccagcctgggcaacatagcaagaccaccatctttacaaa
gaaatcaagaattagccgggcgtagtggtgcgcacctttagtcctagctactcaggaagc
tgaggcgggaggaacacctgagcctgggaggtcgacgctgcagtgagccatgatcacgcc
actggcattccagcctgggcaacagagtgagaccctgtctcaaataaaaGACAGACTCCT
TTTTCTATGCTGTTTCCTCCCTCGGGACTCTTTTGTTTGTTTGGGGATCTGTCGTTTATG
TGGCAGACTCTCCTTACCTGTCCCTTCGCATTAGCAGTGCCATACTGAAAGGGTACATGG
CCGCTGAATGTGGGGACAAGCCTTTTGGCCTGGAGAGGCTCAGTAGCTGTGGGAAGGTAG
CTTATCCCCAGAGGACTCCTCGGCCTCCTGCCTGGCTGCAGGCAGGACAATGGGAAGAGC
CAGTTGATAGGCAGACTATCCCTTGACCCCTGTGGCTTGACCTTGATGTCACACCCCCAG
TCTCAACTGTGCCACCGGTCCCTGAGTGTAGAGCAGCTTGGCTCCCCTCCCCACATGGGC
AGAGCAGGGCAGGGCAAGATGGGAGGCCCAGGGGCTCTCTGGGCTTCCACCCTTGCTGCA
GACAACTCAGTACAGTTTTCTCTGGTCAACGAAGTAGACTACTGTTTGCCTAggccgggt
gcagttgctcatgcctgtaattccaggactttgggaggccaaggcaggcagattgtctga
gaccagcctgggcaaatagtgaaaccctgtttctacttaaaaaaaaaaaatacaaaaaat
tagagcctggtgtggtggcacatgcctgtaatctcagctactcgggaggctgaggcagga
gaattgcttgaacccggcagacagaggttgcagtgcaccaagatcgtaccatttgcactc
caacctgggcgacagagtgagactctgtctccaaaaaaaaaaaaaaaaGATTACTGTCTG
CCcttgacatttccacttgacagctttccacttgacTGCCCTTGACAGCGTCCActgtcc
tctcctctctcattctctttgtccttgtgtttttatgtatgtaattccttttctgttact
ttcctggcatcttcagagggagcacagatgaacacatgtTTGTTTTGCTATGCTTACCCA
GCCACATAGCGGTTTTAACAAATATTTGCTAGCCTTTTGGTTCACACAGCAGCACAGGTT
TTCTGTCTGTGAAAACACCACTCTGGAAGTGTTCTTCCAGACTCAGAATAACAGTTATAT
GGAATCTTTTTTTCTTTGTAGTGAAACTCTTCCCTCCATAATTATTAACATATTAGTGGT
AAATTTCTAGAGCCCTCCCCAACCCTCCCATAAGAAAAGTATGTTTTATGGCaaaaaaaa
aaaaaaaaaaaaaTCTCATTAGAAATTTCATCTTTAGACtttgtcttttttctttctttt
tttttttttgagatggaatctcactctgtcgcccaggctggagtgcaatggcgtgatctc
ggctcactgcaacctccgcctcctgggttcaagtgattctgctgcctcagcttcccgagt
agctgggattacaagcgcccgccaccacacccagctaatttttgtatttttagtagagat
ggggtttcaccaggttggccaggctggtctcgaactcctgacctcaggtgatccacctgc
ctcagcctcccaaagtgctgggattacaggcgtgagccactgcgcccagcTAGACTTTGT
CTAAAATAGCTGTGGTTAAGGATATTTTTAGTTAAGGTGAtttgttttgttttggagacg
gagtttcgctcttgtcacccagggtggagtccaatggcttgatctcggctcatcgtaacc
acctccccacctcccaggttcaagcgattctcctgtctcagcctcccgagtagctgggat
tacagacgcatgccaccacgcctggctattttttgtatttttagtagagacagggtttcg
ccatgttggccaggctggtcttgaactcctgacctcaggtgatctgtccgccttggcctc
ccagagtgctgagattacaggccaccgcacccagccTAGTTAAGGATATTTTTTAAATGT
ACCATCTAATCTATTTTTTTACTACATATGCTCACAAAATCATAGGAATTGACtttttta
ttttaaaaagtattattttttagagacaggatctctggaatgcagtggcacagtagctta
ctgtagccttgacctcctggactcaagtgattttcctgtctcggcctcccaagtagctca
gaggcctgtgctgctacgcctgcctaatactgtttttaacttttttagagatagggtctt
gctgtgttgcgcaggctggttttgaactcctggcctgaagcagtcttcctgcctcagcct
ctcaagttgctgaggttatagacgagagccaccCACGCTCCTGGTAGAATTGAATTTTGA
AGAGTTTGTATATATAatgtgtatgtgtatgtgcttgtgtgtgtgtgtTTCAAGCTCTTC
CCTCAGAATTTGAGGCTGTGCCTGTTCTGAGTAACTGACTCTGAGGGAAGGGTACCCAAG
CTCCGGGGTGCAGATGCCCTTTACACTTGCAGCCTGCATCAACTTGAAGACCTTTTGAAT
CACCCTGAGCCATATGCTTGGCTCCTGCTGTGGCTCTCAAGACCAGCAAGAGGCCCTGAG
TGGCTGGAGCCTGAGGCCTGTGGCCTGGGGTGCTCATAGCAGGCATGTAGCTGTCCACAG
TTTTGGTTCTTTACAATTGTGGACCGCCCCCTCTCACTGTTGACAGTAATTTTAGATTTT
TTGAAACTGTCTGAGAATTGGTATTTGGCAATTAGTGTTTCTAATTTGTCACAGGGCAAC
CTGCCAATCAAATATTTCAATATGACTCCAGTTTCCTCCTACTAATTTTGTTGAGGATTA
CTTAGAAATTATAGTTTTTATTTATaagtccttatctgttagaaatgcttgctgaagtgg
agcgcaatggctcacgcctgtaatcccatcactttcggaggccgaggcgggcggatcacc
tgaggtcaggagttcgagaccagcctggccaacctggtgaaaccccgtgtctactaaaaa
tacaaaagttagctgggtgtggtggcgggcgcctgtaatcccagctactcgggaagctga
ggcagcagaatcacttgaacccaggaggcggaggttgcagtgagccaagatcgtatcatt
gcactccagcctaggcaacaagagcgaaactccgtctcaaaaaaaaaaagaaaagaaaaa
gaaatgcttgctgaagtatttacaaatgaaagaatgtgatgtctctcattcgccttaaaa
tattccaacccattcccaaagaaaagcatgtgtgcaggggaggggaagatagatggaacg
caactggtgaaatgctgatactcacggtaggtaggtcacaggtacatggggttcattgtt
ctagttgcttcacttctgttttgtcgaaaatttccataacagaaCAAAAACAAGCTGTCA
GACACAAATATACGGTTTCCAGACTTTTCCTGCCTGACACACAGAAGCACAACTTTGCTC
TTTGAAACACTTTTTCTGAACAGAAGCCATCATTAACTAGGAACACTTTAGAAAACAAAA
CACTTGCTCTGGATTTCAAACTGCATATTAGTAGCTTAACCCTTCCCTGTGGTAGTCTAA
TGCTGTGACCGAGATAGGGTCCTGCTGGTACATCACAAGCACCCTCTGAGGCCCTCATTC
TGATGACAGTAGGGAAATCACAAGTCCTTTCCTGCCTTGGCCTTGGCCTGTGACATTTGT
CCAGTGTTTCCCGGAGGGTTTTCACAGGATACAATGCCTTAAGATAGTGCAGGAAAACAA
ATagataagtgtttgagagttgctgtgctcaattaatttttttcttttttttttcttttt
tttttttgagacagagtctcgctctgtcactcaggctggaatgtagtggtgcgatctcgg
ctcactgcaacctccacctcccgggttctagcgattctcctgtgcctcagcctcccaagt
agctgggactacaggcgcacgccaccacacctagctaatttttgtatatttagtagagac
agggtttcaccatgttggccaggatggtctcaatctcttgaccttgcaatctgcctgcct
cagcctcccaaagtgctgggattacaggcgtgaacctccgtgcctggccGTGAAtttttt
ttctttttaagacaaggtatctctctgttgcccaggctggaatacagtggtgtgatcatg
gctcactgcagcctcaacctcccaggctcaagcaattctacctcagcctccctatgaata
gctgggattacaggcacatgccaccatacccagctaattttttatttcttgtagagtcag
ggtctcactctgttgcccaagctggtgtcaaagtcctgagctcaagtgatcctcctgcct
cagcctcccaaaatgctgggattacaggtgtgagccactaccgtgcccagcctggatttc
tttaccaaaggacttgacttctcagaacctttagtcgtcatctgtattgtgactcttccc
cagagggtgacacagACTATTTCTGCAGTGTGCCTCTATGACCGCACCTCTCATATCAAG
AGGGAGAGACTATGGAAAACAAAGCAGTCCACATGTTTGTTTTTATTAATCAAGACAGCA
AACAGTGCCCATGATCTACCATAGGTACCTAGAATACCTAAGTCTCATTTTGGGCATTTC
ACATAGCTCAGACTTAAAAGTGAATTCAggccaggcgcggtggctcacacctgtaatccc
agcactttgggaagctgaggcaggtggatcacttgaggtcaggagttcgagaccatcctg
gctaacacagtgaaactccgtctctactaaaaatacaaaaattagccgggtggtggcgtg
tgcctgtaatcccagctactcgggaggctgaggcagaatcacttgaacacaggaggcgga
ggttacagtgagccgagattgtgccactgcactccagcctgggtgacagagggagactcc
atctcaaaaaaaaaaaaaaaaaaaGTGATTTCAAAGATATTTAGGCAGCCTACTACCTCA
TGGGAAGGCTCATTTCACTTTTGTTTGGCTCGAGTGTTATGGCTTAAGACCCTGGAACTT
ATcaggacaaacaggcccagttcttagttcccctaaatgtcttagtccctataatccctc
accatccaggtgttttgccggtaaataccctttggtttgtcagtgtcatcgttaaagtga
gtcctcaggagtgaatataatgcgttgtcttaattgcagaaagcacaccatagcatatct
tgtatgtttttgatgcagccgaagatttcatgagctcttttagcagtggtagcatactgt
ggtttgctcagctaaactcgtggtcaactataatcccttatgaattgctatgaagcccaa
tatccctctTGCCGAACTAATTCCAAGAGACGTTACAACAGTTGTGTGGCCACATGAGTT
TGGGAAATGCTGCTTGGCATGTAGTAAGAACTTAACAAGTGAGAGGTTATTATTCctgtg
accatctatgatggcagacaacttgtcttattcccccagcacccagcatagcgcctgatg
cacatggcaccataattccaccggtaaatgttggtggcattaataaaAGTGGGGCTGTGT
CTGGCAGCAAATTCCATCTTGTTACCTGTCCTCGCTTGTATAGGTAATCGTGCATTTTGC
CTCTATCACTTACATGCTAGCTTCCAGGCCTAGCTTCTCCATTCACAGGTGTGACAACTG
TGCATTCTGATGCCTCATCTAAGATAAGCTCTGTCCAGATTCACAAGCCTGAGTCTCATT
ATTTTCTGCTAGTTCTCACTGAttttttttttttttttttgagacagagtctcactctgt
cacccaggctggagtgcgatggcgccatcttggctcattgcaacatctgcctccccagtt
caagcgattctcctgcattagcctcccaggtagctgcgattacaggtgtgcaccaccacg
cccggctaattttgtatttttagtagagacggggtttcaccatgttgcctaggctggtct
cgaactcctgacctcaggtgatccgccctccttagcctcctaaagtgctggaattacagg
catgagccaccgcacctagcACTGACTGATCGTAttctactctttcaaagtctttttctg
tcaggctttcttctcgttttccccccattctaagaaccttgcatcccttctaaaaaaatg
ggatagactgggcatggtggctcacgcctgtaatcccagcactttgggaggccgaggcgg
gcagatcacgaggtcaggagatctagaccatcctggctaacacagtgaaaccccgtctct
actaaaaatacaaaaaattagccaggcacggtagcacgtgcctgtagtcccagctactcg
ggaggctgaggcaggagaatcgcttgaacccaggagatggaggttgcagtgagccaagat
cacgctattgcacaccagcctgggtgacagagcgagactctgtctcaaaaaaaaaaaaaa
aagggataaagaggcattctcccacccttttgtcatttctacttgccaaaaaaaaaacaa
caaaaaaaaattagaacataaaatgagccactcttccaggcaaaaacaaacaaaaataaa
atttcacacaccctgcaggtcaccaaagccattccttgggtgtGTACATGTTTGTGTGCA
TGTATATGTgcttttttaatgctttttttcttttctttttttttttttttgatacggagt
ttcgctattgttgcccaggctggagtgcaatggtacaatcttggctcactgcaacctccg
cctcctgggttcaagcaattctcctgcctcagcctcctgcgtagccgggactacaagcat
gcactatacccagctaatttttgtatttttcatagagacggggtttcaccatgttggcca
ggctggtcttgaactcctgacctcaggtgatctgcccaccttggcttcccaaagtgctgg
gattacaggcatgagccactgcacccggccttttttttttttttttttttttttgagaca
aagtcttactctcgtccaggctggagtgcagtggtgcgatcttggctcaccgcagcctcc
acatgctgggttcaagcgattctcctgcctcagcctcccaagtagctgggactactggca
cataccaccacatcggctaatttttgtattttttgcagagatgcgatttcaccatattcc
ccaggctggtctcaaactcctgaccttgcattcctcctgccttggcctcccaaaggcact
gggactacagacgtaggccaccatgcctgaccCAttttgcttttatttagttttgttttt
tgtattcaaccctcaagatttttatttaatttCTCTGAAGCGAGCACAGTTATCAATGGa
ttattattattattattattattattattattattattattTTGAAACACAAACTTATGG
AAAAATTGGAGGTACAACATAAAGAACttttctccaaatcacttgagacctaatgttgca
tcactcccaaatgccgtagtgttttacaagcattctcctacatgaccacagtgtgcccat
ccaaattaggaaatgatcatttacacgttattaccatctcactctcagaccccattgagg
tttttccatttgtcccaataatgtcctttttagcaaaaaagcccagttcacactcacagg
ttacatttggttttcatgtctcatcaatctccttATGTCTGTtgcatgctgtcaggtggc
acatgcagccatttgtcccattactgttcatacttgggtcatttgatgcaggtggtgttt
gccaggtttcttgactgtaaagttactcttttcctctttgaatgtaattactattttgct
gggatgtgctttgaaactgtgaatactctattcatcagactttcCATGTATTTATATTTG
TACAGACTCATGCAATGGTCTGTAATTTTGATGCTCAAATTATTACCAATTTGAggccag
gcatggtggcttacacctgtaatcccagcactttgggaggcctagttgggaggatcactt
gagcccaggagttcaagactagcctgggcaacatggtgaaacctcatctctacaaaaaat
tagccaggcatagctgggcatggtggtgggcgcctgtgatcccagctactcaggaggctg
aggcaggagaattgcttgaacctgggaggcggaaattgcagtgagccaagatcgcgccac
tgcactccaacctgggtgacaaaagtgagactccgtctcaaaaaaaaaaaaaaaaaaaat
tagcaaggcatagtggcatgtgcctgtagtctcagccacccgggaggctgaggcagaagc
atcacctgggctggtgagatcaaggctacagtgagccatgttcacaccactgcactccgg
cctggatgacagagtgagactttgtctcaaaaaaaaaTAATAATAATTACCAAtttggcc
aatgggagactattcaagctgacttgtgtctttctaactcatccccatcatttcttcaca
cgtttccttgctttctggcacaagatagtattcttcctctgctctaaccctggaatcagc
catttccccagggagctctggatccttttagtggaaagtctaaatcttggtattttgcaa
gatctggatgctaggtgtgctcattgccattggggtgccactgctctgcatgctctcagt
ggacacagccagggaatgtgtgtgtgctcatttctgtgtggaatgaaaaccatgtgttca
tggtgctacctcatgacggaggtcattttcattttttccctttccatgtttgtagctctc
ctctctgatggtgagaaacctggtttctactatctttaatatttttacttattCCCTGTG
CATGTGGCTGATCTGTCATTTTTGCTGCCACTCACTCCTCTGCTCAAACACCCTTCTCTC
CCTGCTTGGTTCTCACTCTCCGTTCCAGGCCACCCCCCTGTGTGGACACTTACCTCACCC
ACTTGGGCACCAACACATCACAccaggtgattctaataggtagccaggtttgagaaccac
CAAGAGTTTTCAGGTTGAACTGCACTTCAATCTTTTTATCAAGCATTTCCCACCCCATTG
CTAACTCTTACTGGTTACTAGTTATTAGCAAGCTGCCAAACATTCTCTTTCATAAGGAAC
AACAGCCACAATGCTTGCTTCTCACTGCTGGAAGGCATTTAATCCTCTTGAGAAACAGCA
AGTGATTGGTGGAGTCCTGGCTCTGCTTCTGGTTTCCCAGGTTGATTATGCTAGTTTCAC
AACAATGCCATGTTTTCTTCTACCGAGAGCAGTATTGGTATCATTAAGATACCAAGAAAT
GCTGAGGTTTCATTGGTATTCTGTAACTTGTATTTTGCTGCTACGGGGAAGATAGCTGTT
AGGTTTATCCTGTTGTTAGCTTTCAATTCTAAAGTGAATATGggctgggtgcggtggctc
acgcctgtaatcccagcactttgggaggccgaggcgggcagatcatgaggtcaggagttt
gagaccagccaggccaacattgtgaaaccccgtctctactaaaaatacaaaaattagctg
tgcatggtggcgggcacctataatcccagcaactcgggaggctgaggcaagagaattgct
ggaacccaggaggcggaggttgcagtcagctgagatcacaccactgcactccaacctggg
caacagagcaagactccgtgtcaaaaaaaaaaaaTTGTTAAAGCCAATATGAACCCCCTC
TGAACCTCACTCAGCTTTGAAAGTGCTCTTGCAAATCATCTACTCCAGTCCCCTTTACAA
CAAATAACCCCTGCGTGCACTTGTCTGTGTGCGTTCTCAAATGTGTTCTTGTCTGTCTGC
TTTTTATTGATTTTCAATTTTGCCTTTTTCCACTGTTCTAATTTGCCTTTCTTTAAAAGT
GTGAAGGAAGAAGTGTTCTGGAGGAACTACTTTTACCGCGTCTCCCTGATTAAGCAGTCA
GCCCAGCTCACGGCCCTGGCTGCCCAACAGCAGGCCGCAGGGAAGGAGGAGAAGAGCAAT
GGCAGAGAGCAAGATTTGCCGCTGGCAGGTATATTCTGGGTAGAAGACAGCACTCTACAG
AAAAAGTTGTTCTTAGAGACTCAAATGAGCTTGACCTCTTATACGTACCAGAAATGTCAT
TGCCTTAGGGAAAAATTCTTTTCTTCCCAGAGGAAATCTTCATTTTTCTCTTACTGCCTT
CTCTCTGACCCAGCTCACACATGTCTTCCCCAAGCTTTCCTTTACTTTGCTTATCTCCTT
TCTCATTCCTTGttttcgtttttgtttttttttttagacacgggtctcactatgttgccc
aggctgtcctcaaactcctagactcaagcgatcctcctgcctcagcttcccaagtagctg
ggacttacaggcatgagccactgtgcctggcGAGtttttttttCGTTTTATTTCTCTCTC
AAACATCCGTCATCTTCCCCCCCTCTCATTTTTGGCCCTTAACCATGTGATTCTTTATAC
TTCTGTCCTCTACCCTGATTCAGTCCGCCTCCTTTTTGTTTGTTTCAACCTGATGTTTCT
CCAGTGTGTGTAGTCTGTAGAGCAGAACAAAGCTCCATTCCACTCCCAAGTTACAAGGAT
CTATCTAGTTCTGAGCTAGGCACTGATGAACATTGGACTCATTGTGACACTAACTTACCC
CTGGTTGTGGGAATGTGTTTTATAATAAGGGCAGCTGTTTGAAATCTGTAATAATTAAAA
TAAGAAACACATTTTGTGTCATAGTTTAAATTCTTAGTGAGTACCTGCTGTGTATAGTAG
GTACTCATTACAACTGGACATTTATCCCACAAGAAGCGGGGTGATTTAATTCACGGAATT
TTAAATGATTAAGCAAAACAGCATGTCCTGAGGTACAGGTTATACAGAATACTAGGACAG
GATCTGACACTGCTGTTAGTGTCAGGGAAATGGAGTGAAGTTGCTCTACACAGGAAAATT
TGTCATTTTGTATATCAGTGTTAACATGCATCCCAATTGTCTGTTATTCTTTAGCATTTA
TGTTAATTTTGTTGGAAAATGCCATTTTGCCAAATACTGCCTTGTTTAACAAAATGGATT
TATGACAGTATTCCATAAAGACTGCCTTTTTCTAGCACTCTTATCAGCAGGCAAACTTGA
TAAATAGCTTAATTCTCATTATTCTAAAAAAGTACAGAACTATTCTTCAATGAATTTTGC
TAACACTGTAGTTAAAAATTATTTCCTGCTGGAAATTTTATGTAAGGATATGTATTGAAT
ATGATGACATGTTAAAAATATCCCCAggaggctgaggcaggaggatcacttgagcccaga
agttcgagtccagcctgggcaacatagtgacaccccatgtctaaaaataaataaaTGGAT
AGGTAGATAGATAGATAAAAATATCCCCAAAGTAAGAGGTTGAGATggtttcaccatggc
tgtttcttataacttaagaaaagctgaaagcataacataaaaATTCATTTCTGAAAATTA
TTTAGTATCATAATACTTGTGGATATTTTACTGTGATTATAATATGTATTCAGAACTGAA
CCAAGCAATTATTGTCTCTCTTATTCTCACTTCTTAGAGGCAGTACGGCCCAAAACGCCA
CCCGTTGTAATCAAATCTCAGCTTAAAACTCAAGAGGTAATCCAGTTTTACATTGTACCT
AGTAGTTGATATCTGGAAATAAAGTAACTGTGTTAACTCTTTCTGATACCATTTAAAACT
ATGTATGAATATGGGTTTGGAAGAAGCAGCATCTGGTACTTGAATAGTCAAGGAACTAGG
GCTGAGACTTGAGGACGATTTACTGGCATATGTAATTCTAGATGTGTTCATCAGGGATTG
GAGAGAAGGGTTGGAGTGATTCAAACTGTGAAGGAGAATAATAGCCTCAGGTGGTAACTC
ATGTAGTTACCAAGCAACTGCAAGTTAGAAGGTTGGAGAGCAGTGCTCATTGTCTTACAG
CTCGCAGAGAAAAGAAATAAAAATAGCACGGCATTAAATTGTGAGACAATAGCAAACCAG
AATAACACAAATGTCGCTTAGCAAACCATTTCAAGAGCTCATTTGTTGCATTTCAGGATG
AGGAAGAAATTTCTACTAGCCCAGGTGTTTCTGAGTTTGTCAGTGATGCCTTCGATGCCT
GTAACCTAAATCAGGAAGATCTAAGGAAAGAAATGGAGCAACTAGTGCTTGACAAAAAGC
AAGAGGAGACAGCCGTACTGGAAG
>+::X:16741715-16757309()
AAGCAGCTGTGCCCCCATGGGTTGACACTAACGATGAAGAAACAATTCAACAACAAATTT
TGGCCTTATCAGCTGTAAGTATCTTGTGGTACCCCAGATAGAACATACTTTCTTCTGTCA
TGATATATCTCTGTTGATGTGACTTTAGTAGAATTTATTTTTCTATACAGTTTTTAAAAT
ATTTTGAGATGTTAGGaatgtacacattaacacatgatgtgtacattaacaaaatgtaca
catAAAAtttattttttattttttttttgagatggagtcttgctctgtcacccaggctgg
agtgtagtggtgcaattttggctcactgcaacctccaccacccgggttcaaatgattctc
ctgcctcagcctcctgaatagctgggactacaggcatgcgccaccatgcccagctaattt
ttgtgtggttttttttttttttttttttttttttgagacaaagtctcgctctgtcaccca
gcctggagcgcagtggcacgatctcggctcactgcaaccttctcctcccaggttcaagcg
attctcttgcctcagcctcccaagtagctggtattacaggtgcccgccaccacgccctgc
taatttttgtattttgagtagagacggggtttcaccatgttggccagactggtctcgaac
tcctgatctcgtgatccaccctcacctcagcctcccaaagtgctgggattataggcgtga
gctaccacactcagcctaatttttgtgttttcagtagagacagggtttcaccatgttggc
caggctggtctcgagctcctgacctcaagcagtccatctgccttggcctcccaaagtgct
gggattacaggtgtgagccaccatgcgctgccAAAatttttaatttaatttgttttgttt
tgttttgtttttgttttaagagacacagtctcaattggtcatccaggatagagtacagtg
gcataattatggctcactgcagccttgaactgggctcaagtgatcctccggccttagcct
tccaagtatctgggacgataggcgtaagccaccatgcccagctaatttttaaaattgttt
ttagagatgggttctcactatgtttcccaggctggtctcgaactcctggcctcaagcgat
cctcttgcccaacttcccaaagtgctggattatagccatgagcgactacacccTGTCCGC
TTCTAttttttttttttttttttttttttGAGAGTCTcactgcactcctgctggtcaaca
tagcaagactgtctcaaaataaagaaagaaTATAATATTTCCCCAGTCTATGATAAATTG
TTATGTAGTAggccaggtgcagtggctcacacctgtaatcccagcactttgggaggccaa
ggtgggtggatcacttgaggtcaggagttcgagaccagcctggccaacatggcgaaaccc
catctctagtaaaaatacaaaaattagccaggcgtgctagcacacacctgtaatcccagc
tactcgggaggctgaggcaggagaattgcttgaacccagggggcagaggttgcagtgagc
tgagattgcaccactgcattatagcctgggcgacagagcaagactccatctcaaaacaaa
aataaaattaaaaaaaaaGAGTgggcgcattggctcacccctgtaatcccagcactttgg
gaagccgaggcaggtggatcacgaggtcaggagtttgagaccagcctggccaagatagtg
aaaccccatctctactaaaaatacaaaaattagccaggcgcagtggcgggtgcctataat
cccagctactcgggagactgaggcaggagaattgcttgaatccaggaggtggaggttgca
gtgagccgagattgcaccactgcactctagcctgggtgacaacccgtctcaaaaaaaaaa
aaaaaTTGTTATCTATTAATCGCATTTTGTGGAATACCCTGTGtttttttctttttttAT
CAAAGGACAAGAGGAATTTCCTTCGTGACCCTCCGGCTGGCGTGCAATTTAATTTCGACT
TTGATCAGATGTACCCCGTGGCCCTGGTCATGCTCCAGGAGGATGAGCTGCTAAGCAAGA
TGAGATTTGCCCTCGTTCCTAAACTGTAAGCAGAGTGTTCTCCAGCGTTTCCTCATGGCC
TCCATTATGTGCTCAGTATCAGCACATAATGATGGAAGGGGCCAAAAGGGTCTCTATCTG
TTCATAAAAGCAGGCCCCGCAGCCCTTTGGCAGCTCCCCTGGTCAGGGCACTCTGGAATC
AAAACCAAGGTCTGACTTGGCAGGAAATACAGGGTAGAGGTGAAATGTGCTTTTCTATCC
CAGTTACAAGGTAGAACACATTTCCCTACAGAAACCACAAACATGCTGCATCACCCTGAA
TCACATTCTGGTCTCTGAGGCTCATCGGGATCTTTTTTCCAAGCTGACTGCATTTTCCAT
TCAGGCTCTGCCCTCCAGTGGCAGTGTTCCTGCTCTCTTTGCTAAGGCTTTTCCTCCAAC
AGCTCTTCTGGGCTCCACAAATCCCAGCTTGTCCTGTAGGCTCCAGTGCATGCATGATGC
ATTCTGGAAGCCTGCCTTGGTGGTGCGGCCAACAGGGGCCACCTTCCCCGCTGCTGCTTC
CCTTGGGTGTTCTGTCTCAAGCTCTTCCGTGCCTTCTCCAGTCCAGTCCCTTGTATTGAA
GCTGTCGCATGTTTGGAGTCAGCGTTCCTTCTTATTCTGTCATTGTTCCCTTTCTCTTAA
CCTTGTCATATGGGTGCAGTATCTTACTGTTCCCTGAGTACGTTAGTTACAGTTCTCTCA
AAAGACTCCTTTTTCAgctgggtgcggtggccaatgcctgtaatctcaacactttgggag
gctgaggtgggaggatcacgtgaggttgagttcgagaccagcctgggcaacatagcaaga
ccaccatctttacaaagaaaccaagaattagccgggcgtggtggtgtgcacctttagtcc
cagctactcaggaagctgaggcgggaggatcatgtgaggccgagttcgagaccagcctgg
gcaacatagcaagaccaccatctttacaaagaaatcaagaattagccgggcgtagtggtg
cgcacctttagtcctagctactcaggaagctgaggcgggaggaacacctgagcctgggag
gtcgacgctgcagtgagccatgatcacgccactggcattccagcctgggcaacagagtga
gaccctgtctcaaataaaaGACAGACTCCTTTTTCTATGCTGTTTCCTCCCTCGGGACTC
TTTTGTTTGTTTGGGGATCTGTCGTTTATGTGGCAGACTCTCCTTACCTGTCCCTTCGCA
TTAGCAGTGCCATACTGAAAGGGTACATGGCCGCTGAATGTGGGGACAAGCCTTTTGGCC
TGGAGAGGCTCAGTAGCTGTGGGAAGGTAGCTTATCCCCAGAGGACTCCTCGGCCTCCTG
CCTGGCTGCAGGCAGGACAATGGGAAGAGCCAGTTGATAGGCAGACTATCCCTTGACCCC
TGTGGCTTGACCTTGATGTCACACCCCCAGTCTCAACTGTGCCACCGGTCCCTGAGTGTA
GAGCAGCTTGGCTCCCCTCCCCACATGGGCAGAGCAGGGCAGGGCAAGATGGGAGGCCCA
GGGGCTCTCTGGGCTTCCACCCTTGCTGCAGACAACTCAGTACAGTTTTCTCTGGTCAAC
GAAGTAGACTACTGTTTGCCTAggccgggtgcagttgctcatgcctgtaattccaggact
ttgggaggccaaggcaggcagattgtctgagaccagcctgggcaaatagtgaaaccctgt
ttctacttaaaaaaaaaaaatacaaaaaattagagcctggtgtggtggcacatgcctgta
atctcagctactcgggaggctgaggcaggagaattgcttgaacccggcagacagaggttg
cagtgcaccaagatcgtaccatttgcactccaacctgggcgacagagtgagactctgtct
ccaaaaaaaaaaaaaaaaGATTACTGTCTGCCcttgacatttccacttgacagctttcca
cttgacTGCCCTTGACAGCGTCCActgtcctctcctctctcattctctttgtccttgtgt
ttttatgtatgtaattccttttctgttactttcctggcatcttcagagggagcacagatg
aacacatgtTTGTTTTGCTATGCTTACCCAGCCACATAGCGGTTTTAACAAATATTTGCT
AGCCTTTTGGTTCACACAGCAGCACAGGTTTTCTGTCTGTGAAAACACCACTCTGGAAGT
GTTCTTCCAGACTCAGAATAACAGTTATATGGAATCTTTTTTTCTTTGTAGTGAAACTCT
TCCCTCCATAATTATTAACATATTAGTGGTAAATTTCTAGAGCCCTCCCCAACCCTCCCA
TAAGAAAAGTATGTTTTATGGCaaaaaaaaaaaaaaaaaaaaaTCTCATTAGAAATTTCA
TCTTTAGACtttgtcttttttctttctttttttttttttgagatggaatctcactctgtc
gcccaggctggagtgcaatggcgtgatctcggctcactgcaacctccgcctcctgggttc
aagtgattctgctgcctcagcttcccgagtagctgggattacaagcgcccgccaccacac
ccagctaatttttgtatttttagtagagatggggtttcaccaggttggccaggctggtct
cgaactcctgacctcaggtgatccacctgcctcagcctcccaaagtgctgggattacagg
cgtgagccactgcgcccagcTAGACTTTGTCTAAAATAGCTGTGGTTAAGGATATTTTTA
GTTAAGGTGAtttgttttgttttggagacggagtttcgctcttgtcacccagggtggagt
ccaatggcttgatctcggctcatcgtaaccacctccccacctcccaggttcaagcgattc
tcctgtctcagcctcccgagtagctgggattacagacgcatgccaccacgcctggctatt
ttttgtatttttagtagagacagggtttcgccatgttggccaggctggtcttgaactcct
gacctcaggtgatctgtccgccttggcctcccagagtgctgagattacaggccaccgcac
ccagccTAGTTAAGGATATTTTTTAAATGTACCATCTAATCTATTTTTTTACTACATATG
CTCACAAAATCATAGGAATTGACttttttattttaaaaagtattattttttagagacagg
atctctggaatgcagtggcacagtagcttactgtagccttgacctcctggactcaagtga
ttttcctgtctcggcctcccaagtagctcagaggcctgtgctgctacgcctgcctaatac
tgtttttaacttttttagagatagggtcttgctgtgttgcgcaggctggttttgaactcc
tggcctgaagcagtcttcctgcctcagcctctcaagttgctgaggttatagacgagagcc
accCACGCTCCTGGTAGAATTGAATTTTGAAGAGTTTGTATATATAatgtgtatgtgtat
gtgcttgtgtgtgtgtgtTTCAAGCTCTTCCCTCAGAATTTGAGGCTGTGCCTGTTCTGA
GTAACTGACTCTGAGGGAAGGGTACCCAAGCTCCGGGGTGCAGATGCCCTTTACACTTGC
AGCCTGCATCAACTTGAAGACCTTTTGAATCACCCTGAGCCATATGCTTGGCTCCTGCTG
TGGCTCTCAAGACCAGCAAGAGGCCCTGAGTGGCTGGAGCCTGAGGCCTGTGGCCTGGGG
TGCTCATAGCAGGCATGTAGCTGTCCACAGTTTTGGTTCTTTACAATTGTGGACCGCCCC
CTCTCACTGTTGACAGTAATTTTAGATTTTTTGAAACTGTCTGAGAATTGGTATTTGGCA
ATTAGTGTTTCTAATTTGTCACAGGGCAACCTGCCAATCAAATATTTCAATATGACTCCA
GTTTCCTCCTACTAATTTTGTTGAGGATTACTTAGAAATTATAGTTTTTATTTATaagtc
cttatctgttagaaatgcttgctgaagtggagcgcaatggctcacgcctgtaatcccatc
actttcggaggccgaggcgggcggatcacctgaggtcaggagttcgagaccagcctggcc
aacctggtgaaaccccgtgtctactaaaaatacaaaagttagctgggtgtggtggcgggc
gcctgtaatcccagctactcgggaagctgaggcagcagaatcacttgaacccaggaggcg
gaggttgcagtgagccaagatcgtatcattgcactccagcctaggcaacaagagcgaaac
tccgtctcaaaaaaaaaaagaaaagaaaaagaaatgcttgctgaagtatttacaaatgaa
agaatgtgatgtctctcattcgccttaaaatattccaacccattcccaaagaaaagcatg
tgtgcaggggaggggaagatagatggaacgcaactggtgaaatgctgatactcacggtag
gtaggtcacaggtacatggggttcattgttctagttgcttcacttctgttttgtcgaaaa
tttccataacagaaCAAAAACAAGCTGTCAGACACAAATATACGGTTTCCAGACTTTTCC
TGCCTGACACACAGAAGCACAACTTTGCTCTTTGAAACACTTTTTCTGAACAGAAGCCAT
CATTAACTAGGAACACTTTAGAAAACAAAACACTTGCTCTGGATTTCAAACTGCATATTA
GTAGCTTAACCCTTCCCTGTGGTAGTCTAATGCTGTGACCGAGATAGGGTCCTGCTGGTA
CATCACAAGCACCCTCTGAGGCCCTCATTCTGATGACAGTAGGGAAATCACAAGTCCTTT
CCTGCCTTGGCCTTGGCCTGTGACATTTGTCCAGTGTTTCCCGGAGGGTTTTCACAGGAT
ACAATGCCTTAAGATAGTGCAGGAAAACAAATagataagtgtttgagagttgctgtgctc
aattaatttttttcttttttttttcttttttttttttgagacagagtctcgctctgtcac
tcaggctggaatgtagtggtgcgatctcggctcactgcaacctccacctcccgggttcta
gcgattctcctgtgcctcagcctcccaagtagctgggactacaggcgcacgccaccacac
ctagctaatttttgtatatttagtagagacagggtttcaccatgttggccaggatggtct
caatctcttgaccttgcaatctgcctgcctcagcctcccaaagtgctgggattacaggcg
tgaacctccgtgcctggccGTGAAttttttttctttttaagacaaggtatctctctgttg
cccaggctggaatacagtggtgtgatcatggctcactgcagcctcaacctcccaggctca
agcaattctacctcagcctccctatgaatagctgggattacaggcacatgccaccatacc
cagctaattttttatttcttgtagagtcagggtctcactctgttgcccaagctggtgtca
aagtcctgagctcaagtgatcctcctgcctcagcctcccaaaatgctgggattacaggtg
tgagccactaccgtgcccagcctggatttctttaccaaaggacttgacttctcagaacct
ttagtcgtcatctgtattgtgactcttccccagagggtgacacagACTATTTCTGCAGTG
TGCCTCTATGACCGCACCTCTCATATCAAGAGGGAGAGACTATGGAAAACAAAGCAGTCC
ACATGTTTGTTTTTATTAATCAAGACAGCAAACAGTGCCCATGATCTACCATAGGTACCT
AGAATACCTAAGTCTCATTTTGGGCATTTCACATAGCTCAGACTTAAAAGTGAATTCAgg
ccaggcgcggtggctcacacctgtaatcccagcactttgggaagctgaggcaggtggatc
acttgaggtcaggagttcgagaccatcctggctaacacagtgaaactccgtctctactaa
aaatacaaaaattagccgggtggtggcgtgtgcctgtaatcccagctactcgggaggctg
aggcagaatcacttgaacacaggaggcggaggttacagtgagccgagattgtgccactgc
actccagcctgggtgacagagggagactccatctcaaaaaaaaaaaaaaaaaaaGTGATT
TCAAAGATATTTAGGCAGCCTACTACCTCATGGGAAGGCTCATTTCACTTTTGTTTGGCT
CGAGTGTTATGGCTTAAGACCCTGGAACTTATcaggacaaacaggcccagttcttagttc
ccctaaatgtcttagtccctataatccctcaccatccaggtgttttgccggtaaataccc
tttggtttgtcagtgtcatcgttaaagtgagtcctcaggagtgaatataatgcgttgtct
taattgcagaaagcacaccatagcatatcttgtatgtttttgatgcagccgaagatttca
tgagctcttttagcagtggtagcatactgtggtttgctcagctaaactcgtggtcaacta
taatcccttatgaattgctatgaagcccaatatccctctTGCCGAACTAATTCCAAGAGA
CGTTACAACAGTTGTGTGGCCACATGAGTTTGGGAAATGCTGCTTGGCATGTAGTAAGAA
CTTAACAAGTGAGAGGTTATTATTCctgtgaccatctatgatggcagacaacttgtctta
ttcccccagcacccagcatagcgcctgatgcacatggcaccataattccaccggtaaatg
ttggtggcattaataaaAGTGGGGCTGTGTCTGGCAGCAAATTCCATCTTGTTACCTGTC
CTCGCTTGTATAGGTAATCGTGCATTTTGCCTCTATCACTTACATGCTAGCTTCCAGGCC
TAGCTTCTCCATTCACAGGTGTGACAACTGTGCATTCTGATGCCTCATCTAAGATAAGCT
CTGTCCAGATTCACAAGCCTGAGTCTCATTATTTTCTGCTAGTTCTCACTGAtttttttt
ttttttttttgagacagagtctcactctgtcacccaggctggagtgcgatggcgccatct
tggctcattgcaacatctgcctccccagttcaagcgattctcctgcattagcctcccagg
tagctgcgattacaggtgtgcaccaccacgcccggctaattttgtatttttagtagagac
ggggtttcaccatgttgcctaggctggtctcgaactcctgacctcaggtgatccgccctc
cttagcctcctaaagtgctggaattacaggcatgagccaccgcacctagcACTGACTGAT
CGTAttctactctttcaaagtctttttctgtcaggctttcttctcgttttccccccattc
taagaaccttgcatcccttctaaaaaaatgggatagactgggcatggtggctcacgcctg
taatcccagcactttgggaggccgaggcgggcagatcacgaggtcaggagatctagacca
tcctggctaacacagtgaaaccccgtctctactaaaaatacaaaaaattagccaggcacg
gtagcacgtgcctgtagtcccagctactcgggaggctgaggcaggagaatcgcttgaacc
caggagatggaggttgcagtgagccaagatcacgctattgcacaccagcctgggtgacag
agcgagactctgtctcaaaaaaaaaaaaaaaagggataaagaggcattctcccacccttt
tgtcatttctacttgccaaaaaaaaaacaacaaaaaaaaattagaacataaaatgagcca
ctcttccaggcaaaaacaaacaaaaataaaatttcacacaccctgcaggtcaccaaagcc
attccttgggtgtGTACATGTTTGTGTGCATGTATATGTgcttttttaatgctttttttc
ttttctttttttttttttttgatacggagtttcgctattgttgcccaggctggagtgcaa
tggtacaatcttggctcactgcaacctccgcctcctgggttcaagcaattctcctgcctc
agcctcctgcgtagccgggactacaagcatgcactatacccagctaatttttgtattttt
catagagacggggtttcaccatgttggccaggctggtcttgaactcctgacctcaggtga
tctgcccaccttggcttcccaaagtgctgggattacaggcatgagccactgcacccggcc
ttttttttttttttttttttttttgagacaaagtcttactctcgtccaggctggagtgca
gtggtgcgatcttggctcaccgcagcctccacatgctgggttcaagcgattctcctgcct
cagcctcccaagtagctgggactactggcacataccaccacatcggctaatttttgtatt
ttttgcagagatgcgatttcaccatattccccaggctggtctcaaactcctgaccttgca
ttcctcctgccttggcctcccaaaggcactgggactacagacgtaggccaccatgcctga
ccCAttttgcttttatttagttttgttttttgtattcaaccctcaagatttttatttaat
ttCTCTGAAGCGAGCACAGTTATCAATGGattattattattattattattattattatta
ttattattattTTGAAACACAAACTTATGGAAAAATTGGAGGTACAACATAAAGAACttt
tctccaaatcacttgagacctaatgttgcatcactcccaaatgccgtagtgttttacaag
cattctcctacatgaccacagtgtgcccatccaaattaggaaatgatcatttacacgtta
ttaccatctcactctcagaccccattgaggtttttccatttgtcccaataatgtcctttt
tagcaaaaaagcccagttcacactcacaggttacatttggttttcatgtctcatcaatct
ccttATGTCTGTtgcatgctgtcaggtggcacatgcagccatttgtcccattactgttca
tacttgggtcatttgatgcaggtggtgtttgccaggtttcttgactgtaaagttactctt
ttcctctttgaatgtaattactattttgctgggatgtgctttgaaactgtgaatactcta
ttcatcagactttcCATGTATTTATATTTGTACAGACTCATGCAATGGTCTGTAATTTTG
ATGCTCAAATTATTACCAATTTGAggccaggcatggtggcttacacctgtaatcccagca
ctttgggaggcctagttgggaggatcacttgagcccaggagttcaagactagcctgggca
acatggtgaaacctcatctctacaaaaaattagccaggcatagctgggcatggtggtggg
cgcctgtgatcccagctactcaggaggctgaggcaggagaattgcttgaacctgggaggc
ggaaattgcagtgagccaagatcgcgccactgcactccaacctgggtgacaaaagtgaga
ctccgtctcaaaaaaaaaaaaaaaaaaaattagcaaggcatagtggcatgtgcctgtagt
ctcagccacccgggaggctgaggcagaagcatcacctgggctggtgagatcaaggctaca
gtgagccatgttcacaccactgcactccggcctggatgacagagtgagactttgtctcaa
aaaaaaaTAATAATAATTACCAAtttggccaatgggagactattcaagctgacttgtgtc
tttctaactcatccccatcatttcttcacacgtttccttgctttctggcacaagatagta
ttcttcctctgctctaaccctggaatcagccatttccccagggagctctggatcctttta
gtggaaagtctaaatcttggtattttgcaagatctggatgctaggtgtgctcattgccat
tggggtgccactgctctgcatgctctcagtggacacagccagggaatgtgtgtgtgctca
tttctgtgtggaatgaaaaccatgtgttcatggtgctacctcatgacggaggtcattttc
attttttccctttccatgtttgtagctctcctctctgatggtgagaaacctggtttctac
tatctttaatatttttacttattCCCTGTGCATGTGGCTGATCTGTCATTTTTGCTGCCA
CTCACTCCTCTGCTCAAACACCCTTCTCTCCCTGCTTGGTTCTCACTCTCCGTTCCAGGC
CACCCCCCTGTGTGGACACTTACCTCACCCACTTGGGCACCAACACATCACAccaggtga
ttctaataggtagccaggtttgagaaccacCAAGAGTTTTCAGGTTGAACTGCACTTCAA
TCTTTTTATCAAGCATTTCCCACCCCATTGCTAACTCTTACTGGTTACTAGTTATTAGCA
AGCTGCCAAACATTCTCTTTCATAAGGAACAACAGCCACAATGCTTGCTTCTCACTGCTG
GAAGGCATTTAATCCTCTTGAGAAACAGCAAGTGATTGGTGGAGTCCTGGCTCTGCTTCT
GGTTTCCCAGGTTGATTATGCTAGTTTCACAACAATGCCATGTTTTCTTCTACCGAGAGC
AGTATTGGTATCATTAAGATACCAAGAAATGCTGAGGTTTCATTGGTATTCTGTAACTTG
TATTTTGCTGCTACGGGGAAGATAGCTGTTAGGTTTATCCTGTTGTTAGCTTTCAATTCT
AAAGTGAATATGggctgggtgcggtggctcacgcctgtaatcccagcactttgggaggcc
gaggcgggcagatcatgaggtcaggagtttgagaccagccaggccaacattgtgaaaccc
cgtctctactaaaaatacaaaaattagctgtgcatggtggcgggcacctataatcccagc
aactcgggaggctgaggcaagagaattgctggaacccaggaggcggaggttgcagtcagc
tgagatcacaccactgcactccaacctgggcaacagagcaagactccgtgtcaaaaaaaa
aaaaTTGTTAAAGCCAATATGAACCCCCTCTGAACCTCACTCAGCTTTGAAAGTGCTCTT
GCAAATCATCTACTCCAGTCCCCTTTACAACAAATAACCCCTGCGTGCACTTGTCTGTGT
GCGTTCTCAAATGTGTTCTTGTCTGTCTGCTTTTTATTGATTTTCAATTTTGCCTTTTTC
CACTGTTCTAATTTGCCTTTCTTTAAAAGTGTGAAGGAAGAAGTGTTCTGGAGGAACTAC
TTTTACCGCGTCTCCCTGATTAAGCAGTCAGCCCAGCTCACGGCCCTGGCTGCCCAACAG
CAGGCCGCAGGGAAGGAGGAGAAGAGCAATGGCAGAGAGCAAGATTTGCCGCTGGCAGGT
ATATTCTGGGTAGAAGACAGCACTCTACAGAAAAAGTTGTTCTTAGAGACTCAAATGAGC
TTGACCTCTTATACGTACCAGAAATGTCATTGCCTTAGGGAAAAATTCTTTTCTTCCCAG
AGGAAATCTTCATTTTTCTCTTACTGCCTTCTCTCTGACCCAGCTCACACATGTCTTCCC
CAAGCTTTCCTTTACTTTGCTTATCTCCTTTCTCATTCCTTGttttcgtttttgtttttt
tttttagacacgggtctcactatgttgcccaggctgtcctcaaactcctagactcaagcg
atcctcctgcctcagcttcccaagtagctgggacttacaggcatgagccactgtgcctgg
cGAGtttttttttCGTTTTATTTCTCTCTCAAACATCCGTCATCTTCCCCCCCTCTCATT
TTTGGCCCTTAACCATGTGATTCTTTATACTTCTGTCCTCTACCCTGATTCAGTCCGCCT
CCTTTTTGTTTGTTTCAACCTGATGTTTCTCCAGTGTGTGTAGTCTGTAGAGCAGAACAA
AGCTCCATTCCACTCCCAAGTTACAAGGATCTATCTAGTTCTGAGCTAGGCACTGATGAA
CATTGGACTCATTGTGACACTAACTTACCCCTGGTTGTGGGAATGTGTTTTATAATAAGG
GCAGCTGTTTGAAATCTGTAATAATTAAAATAAGAAACACATTTTGTGTCATAGTTTAAA
TTCTTAGTGAGTACCTGCTGTGTATAGTAGGTACTCATTACAACTGGACATTTATCCCAC
AAGAAGCGGGGTGATTTAATTCACGGAATTTTAAATGATTAAGCAAAACAGCATGTCCTG
AGGTACAGGTTATACAGAATACTAGGACAGGATCTGACACTGCTGTTAGTGTCAGGGAAA
TGGAGTGAAGTTGCTCTACACAGGAAAATTTGTCATTTTGTATATCAGTGTTAACATGCA
TCCCAATTGTCTGTTATTCTTTAGCATTTATGTTAATTTTGTTGGAAAATGCCATTTTGC
CAAATACTGCCTTGTTTAACAAAATGGATTTATGACAGTATTCCATAAAGACTGCCTTTT
TCTAGCACTCTTATCAGCAGGCAAACTTGATAAATAGCTTAATTCTCATTATTCTAAAAA
AGTACAGAACTATTCTTCAATGAATTTTGCTAACACTGTAGTTAAAAATTATTTCCTGCT
GGAAATTTTATGTAAGGATATGTATTGAATATGATGACATGTTAAAAATATCCCCAggag
gctgaggcaggaggatcacttgagcccagaagttcgagtccagcctgggcaacatagtga
caccccatgtctaaaaataaataaaTGGATAGGTAGATAGATAGATAAAAATATCCCCAA
AGTAAGAGGTTGAGATggtttcaccatggctgtttcttataacttaagaaaagctgaaag
cataacataaaaATTCATTTCTGAAAATTATTTAGTATCATAATACTTGTGGATATTTTA
CTGTGATTATAATATGTATTCAGAACTGAACCAAGCAATTATTGTCTCTCTTATTCTCAC
TTCTTAGAGGCAGTACGGCCCAAAACGCCACCCGTTGTAATCAAATCTCAGCTTAAAACT
CAAGAGGTAATCCAGTTTTACATTGTACCTAGTAGTTGATATCTGGAAATAAAGTAACTG
TGTTAACTCTTTCTGATACCATTTAAAACTATGTATGAATATGGGTTTGGAAGAAGCAGC
ATCTGGTACTTGAATAGTCAAGGAACTAGGGCTGAGACTTGAGGACGATTTACTGGCATA
TGTAATTCTAGATGTGTTCATCAGGGATTGGAGAGAAGGGTTGGAGTGATTCAAACTGTG
AAGGAGAATAATAGCCTCAGGTGGTAACTCATGTAGTTACCAAGCAACTGCAAGTTAGAA
GGTTGGAGAGCAGTGCTCATTGTCTTACAGCTCGCAGAGAAAAGAAATAAAAATAGCACG
GCATTAAATTGTGAGACAATAGCAAACCAGAATAACACAAATGTCGCTTAGCAAACCATT
TCAAGAGCTCATTTGTTGCATTTCAGGATGAGGAAGAAATTTCTACTAGCCCAGGTGTTT
CTGAGTTTGTCAGTGATGCCTTCGATGCCTGTAACCTAAATCAGGAAGATCTAAGGAAAG
AAATGGAGCAACTAGTGCTTGACAAAAAGCAAGAGGAGACAGCCGTACTGGAAG
>+::X:16756662-16757309()
AGGCAGTACGGCCCAAAACGCCACCCGTTGTAATCAAATCTCAGCTTAAAACTCAAGAGG
TAATCCAGTTTTACATTGTACCTAGTAGTTGATATCTGGAAATAAAGTAACTGTGTTAAC
TCTTTCTGATACCATTTAAAACTATGTATGAATATGGGTTTGGAAGAAGCAGCATCTGGT
ACTTGAATAGTCAAGGAACTAGGGCTGAGACTTGAGGACGATTTACTGGCATATGTAATT
CTAGATGTGTTCATCAGGGATTGGAGAGAAGGGTTGGAGTGATTCAAACTGTGAAGGAGA
ATAATAGCCTCAGGTGGTAACTCATGTAGTTACCAAGCAACTGCAAGTTAGAAGGTTGGA
GAGCAGTGCTCATTGTCTTACAGCTCGCAGAGAAAAGAAATAAAAATAGCACGGCATTAA
ATTGTGAGACAATAGCAAACCAGAATAACACAAATGTCGCTTAGCAAACCATTTCAAGAG
CTCATTTGTTGCATTTCAGGATGAGGAAGAAATTTCTACTAGCCCAGGTGTTTCTGAGTT
TGTCAGTGATGCCTTCGATGCCTGTAACCTAAATCAGGAAGATCTAAGGAAAGAAATGGA
GCAACTAGTGCTTGACAAAAAGCAAGAGGAGACAGCCGTACTGGAAG
>-::X:16845827-16863100()
CATTTGCCATATCTGCATGATGTTATCCTCAGACACTGAGCAAATGACCCAAGGCTCATT
GGGGTTCCAGCTAAAATCTGAAATCTTAGCAGTGTGTCCTCCATGAATAAACTGTTACAA
GAACAAAAAAAGCTTTGATTTCATATACTCTCCTGTTAATCCTAACAAAGGTTTTACTAA
GTTTTTAGAGCTATCAGTATTTCAACTGGGGGTGGGTGCTGTCTGGTTTTAGAAGGTGGT
ACAGGCTCAGTAATCTATTTATACttattttgcaaatttccaaacctccagaataggtga
cagaatatagtacaatggatacctgtataccctttacctagattcaccaagtgatactag
cataactgatgctttatcCATGAGCCTATACAATGAAATGGCTGAAGACTTCAGCCTGCA
TCCCTTAAGAATGAGGACATTTTCCTAGTCAAAATGCCATTTCCATACTGATTATGATGA
ACATTAATCCAGCATCATTTGCTCATATACAGTTAGGTGCAAACATCTAAGGTAATCAAT
CCGTTATATGCCATGTAACATACTCTTCTATTATACAAGGGGCCTGAGGAGTCTTCTGGT
TCTTCCCCTCTCCACTTTACTGAGAGAGGCATACTTCTTGCCCATCTTTCCAACGTACAC
AGACAGCACCAGGGTGAAAGAAAATCCCTGGCTCCAAAAGCATAGCTCCAGATAGTCCCT
CATAAGCTATGCCTAAGGTGAGAGCTTTGCTAAACAATTCTGAAGAGAGCAGTTGTTCCC
CGCAAGAGACAACCTCGTCGGAATGCACTATGCCTTATTTTTTTATCTTAGAATTAAGAT
TTAAACGAAACACTTCTTCACAAGGACAGTACTAAATACACTGTTTGGAACTGGGACATC
ACACtttctgacaaagtctgatttgactctagtttgacaatgaggtctctgcctgccaac
taggtattatgCAATGTATCTATTTTACCGAATAATCTTATCGGGTTAAAAATATGAGGT
GGGGCTGGGTAAAActcacgcctgtaatcccagcactttgggaggccaaagcaggcggat
ggctcgagctcaggagttcaagaccagcctgggcaacatgacaaaaccccgtctctacaa
aaaatacgaaaattagccgggcgtggtggggtgtgcccatagtcccagctactcaggagg
ctgagatgggaagacagcttgaacctgggaggtggaggttgcagtgaactaagactgcgc
cactgcactccagcctgggtgacagaaccagaccttgacttaaaaaaaaaaGAGGTAAAT
AGCTTTTTAAAGTACTCTTAAGGGGTACACAAGTGAATATACTggccgggtgtggtggct
cacgcctgtaatcccaccactttgggaggctgaggcgggcggatcacgaggtcaagagat
caagaccatcctggccaacatggtgaaaccctgtctctactaaaaatacaaaaattagct
ggacatggtgttgcgcacctgtagtcccagctactcgggaggctgaggcaggagaatcac
ttgaacccgggaggcagaggttgcagtgagctgagattgcaccactgcactccagcctgg
gcgacagagagagtactcTTAAGGGGTACACAGGTGAATATATTTTAAGATCACTGGGGC
TTAGAAAACATACAGGAGTTATCAAAGCATACTGGTGGAATAGTTTACTACtttgttttt
gggacagggtctcactcccattgcccaggctggagtgcagtggtgtgatcatggctcact
gcagcctcaacttcccgggctcaggtgattctcctacctcagtctcccaagtagctggga
ctacaggcacgcgccaccacacctggctaatttatgtatttttttttttttttggtagag
acaggacagggttttgccatgtttcccagcctggtcttgaacttgtgggctcacgtgatc
cacctgccttggcctcccaaagtgctgggattccaggcaggagccaccatgcccaggccC
AGTTTACTACTCTCAAATGTCCCTTGATTTCAAGCTCTCTTGTAAAAAGCAAAATCCTAG
TGTATTTTCTCAAGGACCTTGGAATTGTTGCAGAGGCATAATATACAAAGTAATACGCTT
TCCTTTCTCCCTaaaaaaaatagctggagaccttgaaaacattgtactatgtgaaagaat
cagtcccaaaagacaaaagtcatatttatatgaaatatctagaatagcccaatcttatag
tgccagaaagtagcacagtagttgccaagggctggaggaagaagagaattgggaggtgat
agctatagtttcttttggaggggatgaataatgttctagaattgatttgtggtgatagtt
ttacaagtctatgaatatactaaaaaccactgacttcaagaacaaaaaaagaaaaaaaac
ccccaaaacccaagaacactccctccccactgaactgtacactttaaagaagtgaactgt
gtggtatgtaaattatatctcagtaaagccgtcatCAAAATAAAAGGGTCTGGAGCATTC
TTACAAGGTGGGCTTAGTGAACATCTTCTGTGTGCAGGGCTTGCTCTCAAGGACCTTCTT
TACCTTTGAAAACTTGTGGACATTCAATATACTCCATAGGTTCACAGAAAAAATGAATAA
ATAAAACTCATGGACAAAGTACAAGTGTGCCAAAAATGAGTACTGGCATTAGAACTAAAA
TCGTAAATGACAGAGTGATGAGTGACTATCGGCCAAATAATGGGAGGAGACAAATGTTGG
ATTCAGAGCAAGGACAGGGAACCATTGCTAAATCCGGCAATGCTTCATAGAAAAATGACG
AAGTGAGCACTGAAGGACTCAGACGGGAAGAATGAGGATGGGCAGATACCACCACATAAG
CTTTCAAAGGGCCAAGGAGATGCGTGATGCTTCAATCAGGCATGGGAGGGAGATAGTGGG
CTCTGCTAACATCAAGATTGAGAAAGCACTCCTTTTCTGGGCAGGAAACTTAAAAAGCAT
TTAAAATTTTTTCTATACTGTTAGGAAATGTTAAGTACTGCCAACTGAATAGCAATTATA
CTCACTCCCCATCCCCAAACCATCACAAATACCAGAGTTGAAATCAGTGAGAAATTACTA
TATACTATTTTCCAGGACCTCAAACCATTCTCAGTGAAACATTCATAAAAACCTACTGGG
CTCCATTTACTATTTTTGATAAATGTCAAAGCCCAGTTGCAATAACCTTCAGGGCCTCCA
TTTTGAAACCATCTGCAAGAGCTAGAATTCGAAGTTCTGACCCATTCTCGAAATAAAGAG
ATCAATGACAATCCAATCTGCATATGACATTTCATCTTCTATAAGCCAATGCGTACCAGG
AGTTCTGGAGGCCCATCTTCTGCATCTTCTGCTGATTGTTCTTCCCCAATTTTACTGTAA
GAATAAAGAATATAACGCTTTCATCAGTGAAATTCTTGTAGCACGAACATCTGCTAAACC
AGTATCAGCCCAGAAAGTAATCTTAAAACATAAACACACTCACAAAAACAACTTATTTCT
ATACTACAATCAATTAGGttttttttttccttagagacatggcctcgctatgtttcccag
gctgcagtcagtagctattcattcacaggcacgatcactgtgcactacagccttgaactc
ctgggctcaaaagcgatcctctcgcctcagcctcaccacatctggctactgtttatattt
ggtgtaaggacgggatgtttacTTTCTGGAAATAAGTTAGAGTTGTTCATAATTGAAGTT
GCAGAATGAGGAATTATTGTCAATAATAAACATTAACTCAAAATCCCTTCATTAACTGTT
TATTGCCTTAGAATTAAAAGGTGAAATGTATAGTTAAAAAAATCTACACATAAACTGATG
TGCAATCCCTATACTTCACTCAAAGCCTGTTGCATCCCAGGAGTAAAATATAATTACAAA
TCAGTACTATAGATCTGTCTAAAGATATGGCAATAAAACTTTGAGAAATGTGTAAGCCAA
GGAAATGTTTTTATGGTTTTTCTCTTAAAAACTTCAATTTGTAGAATTTGCCAGTGCTCA
ACAGTGAAATCACTCTTTATGTATCAATATCAGCCCTGTCCTTATACCTAGCCCAAAGAC
TTTAGTAGTAACAACTACTAAAAAACAAAACCCAGCCCTCCAAGTGAGACATTTTTTTCC
TTCCCACAAAACTAACCAAACAATCTCAAACCTGTGGGATTGCTAGACAATACTTATCTT
CCACCTGTCAGTATAGTTGCTAAAACTCACCATTTTAATCCCAAATTTTATCTAATGtaa
ttttacaattttttgtagagacagggtctatgttgcccaggttggtctcgaactcctggg
ttcaagcgatcctcctgcttcagcctcacaaagtactgggattatagacatgagccgcca
tgcctggccCCCTATCTAATGTAATTTTAATATTAAACAAGCTAAGAAATAATTCTAAGA
AGAAATTACACACAATGCTCACAAATTATTGGCACCTTCAGGGGCAATTCAGTTGCCAGG
GCATCAGACTTCCAAACCTTGCTGTACGCTTCATACAACCTCTTTATAGTTTTGATTTAG
GTTTTATTTTACTACTAAAATTGTTTTTAAATCAAATACAATGCCCCCAACTGTCTGCTT
TAAAGGTTTTCTACATCTTCAAGTATTTATCACGGCAAGAGTTTGCTCCATCAGAACCCT
GAACATTAGCTATTTTAAGTTTTACATACAAGCATTTTATTCTCCAGCGTCTCTTCTATA
TACTGAGGATTACTGCCTCTATAATTAAGGCAGCCTTGGTTTTAATATATaggttgagca
tcccaaatccaaaatgttccaaaatccaaaactttaagcaccacgtgacactcagaattt
ggactttcacaccgagtgcaatggctcatgcctgtaatcccagcactttgggaggccaag
gcgggagaatcacgtggggtcaggagtctgagaccagcctggccaatatggcaaagctct
gcctttatttatttatttttttagtaaaaaatacaaaaccgggcatggtggctgtggcag
tgcttgtagacctgtagacccacctcctcgggaagctgaggcatgagaactgcttgaacc
tgggaggcagaggttacagtgagccaagattgcgccactgcactccagcctgcgtgacag
agcaagattcagtctccaaaaaaaaaaaaagaaaagaaaagaaaagaaaaagaagaagaa
tttggactttcagttcagatttgagatgctcaaccaataaagtataatgcaaatattcca
aaatcctaaaaattccaaaaccccaaacacttcttattccaagtattttggataagggat
attcaacctgTACTAAATTCAGTCCACTTCAAAGCAATATATTTAATACAAGCAGGAAAT
AAGTTATTTTTTGGTAATTTTATGATTTAAACTTAAGATGACATCTTACGGAGGAGTATG
TAACTGAGCAACTTTATTAAGTTCTAAAGGCTCAGATGAACAAGTAAAGGAGTCTAAAAT
TCTTAGAACAGCAAGTCTGAACTAAAGGAACTTTAAAAATTGGCAGAAACTCTTTATACA
ATGAGGCCCCAGAGAACATAAGCTCTCTGACAGCTTGGGCTGTCCTTGTCCCCTTCACAA
AGGTCTCCCCAGCAGTTACACAACCCACAGCAGGAGTGCACATCTGCAGAATGAATCACT
GAAAGCAAAGTAAATGGTACAAAAACCCAGAAAAAACAGTCCTGCCTACACGTACTGAGA
TCCAATGAGACATAAAACAGCTAACATCTTGATTTCTCTATATCAAGTGTGTTTTAAATA
CAGTCATTTGAATGCAAAAACAAAAACAGACACATACACCTTCATGCCTGAATATTAAGA
GACAAAACTCACACTAGAGAAATTTATTTTATGGTCCATTTGCTGCTTCACTTCTATTTT
ACAGAACAAAGGCTCTTTAGGAAGATGCTTAGAAGTTTCTTTAATATTAGGTTTCTTGAA
GGGGGGATTACCAAATTGCTTTTCTAGTTTATGAATGACTATGTAACTTGCCAGATAGGC
ACATTTATGCAGTATCTTGTCACAGGACTGTAAGTTACCTTAAATCCCACACATTCAGGC
GGCGGTCAGTACCACTTGAAGCCAGAATAGTTTCATTATGTGGAGACCAGTGGACCTAGT
AATAGATAATTTTGAAAATGTATTTAAAGAATCATCCGCTGCTAGGTTTGTGGCTGTTGT
TCTAATCTGATATTTTCCCATCTTGCACTCTATTATCTTATCCTTGGCCTGATGGCCTCA
CTCTCTTGTCCCCGACTTTCAAGTGCTCTGCAAGGGCTCAGCTCCATCCTGTCCTCAGGA
AGGCTGCACTCCCCAGCACTGAGGAACTCAGCCTGGGATCTCAATAAATTTATTCGACCC
CATAACCATCCCAGAAGCTTTTTAATTCTTCAACAAGGTGTACCTTACCCTATGAGCATC
TCCATGTAACACCACGTACAAGACATTTTTTTCAATAGTGGACCCACGAGTCTGGTATAG
CTTAACTGATGAATCCCTGGATTTCATTTCCTGACATACAGACACCAGAAAACTGTCACA
TACCTGGAAAATTTCATCTTTATGAGATTCGAAGGTATGGAGTTTTAATTTTAAGTTACG
CAGATCCCATAAAGCTACGGTCTAAAGAAAAATAACAAGTGAAAATGATTTCTATGCTTT
ACCTAAGAATTTTCAAATATCTGATTAAGGCACAAGAGAACTGGGTTTTATAAACACCAA
ATAATGCAAAAACTTCGAAACCTTATCCGCAGAGCCGGTGGCTAGAATAAATTCGCTGTA
GGGATTGAATGAGAGGCAGTTGACTTCGGCAGTGTGCGCATCCACCAAGTGACTCGGCTT
GGAGGTGGTATTGGACCTGGTGTCCCATCTAAAACACAAAGGTAAAGGCACACGGCACCC
AGGGATGACACACTCACATTCGGCCTCACATCACTGTCACTGCACTCCACAACTAGCTCC
ACTATGTGCTCCCCTTCATGAAGAAACCAACCACACAGCTGGTGATTCAGACCTCGACCA
CTAAATGATACATTCGAAACCTACAGAGAACAAGCTAGGGCTGTTAGTCCTGTTTTTTAA
ATTAGATTCCTAttttaattaccaactatttcaagtgtacacaaaatacagactatgtag
agaataatgtcacaatctgatacctaaaactagttttgacaaatgcccagtattttgtca
catttgcctcaggtatttctttataagaTTATAAGTGAATGAAGCCCTGTGGCCACACCT
TGATGAAATCATTTTCCTCCTCGACCTCCAACTGGCATCACTCTGGATCTCAATTTTGAT
ATTTACCACCACACCAAGTATGTTCCTTCACATGTCCATACCTAGTTTTCTTTTTTTCTA
AATAATaagtgatcctcccacttcagcctcctgagtagctaggactacaggtgcacacca
ccatacccaactaattttttgtttttaaattttgtgtagagtctcacactcctggtctca
agcaatcctcctgcctcagcttcccaaggtattgagattacaggagtaagctaccTAAAG
CTGTTTTTTAAAGCCATAACTTaaaaaaaaaaaaTCAAACTACAGCCTGCAGCAATCACT
GATGGTCATTCAGGTCACCCATTTAACAAGATCCCACTGAATTTTCCACCTTACATCATA
AGTTTCTGATCATCAGCAACAGATCCAAACAATGACTCGTGCAGCAGGTGCCAGGCCACA
TCCTCTACAACAGCTGAGTGGCCAGTAAAGATGGCTTTAGCATCCACAATTTTGCCTTCT
TTTGGTCCTGCGTTTATATCCCACAGACAAACAGTCTAAGAGAGAAGGAGAGaaaaaaaa
aaGAACAAGGGCTATAAGAGACTGAtttttttttttttccctcgagacagtgtctcagtc
tgtcacccaggctggtgcgatctcggctcactgcagcctccgcctccagggctcaagcga
ttctcctgcctcagcctcctgagctgggattacaggtgcaagccaccatgcctggctcat
tttttttgtatttttagtagagacgggggtctcaccatattggccaggctggtcttgaac
tcctggcctcaagtgatccgcctgccttggcctcccaaagtgctgggactacaggtgtga
gccactgtgcccggtcAAGAGATTGAATTTAAATGCTAACATCTTATTTAAAATAATTTC
ATTACAAACAAAACTATTCAACTATATAAGTTTGAGGTAAACACAAGAGAGAAAATATAA
GCAAACAGAAGAGTATGTGGCTGCAGCCTCCATGTGAGGTGCAGAGGAAAAGGACACTCC
ACTGTAATGAGGGGGAGGGGAGACTGAGTACAGTGGCAGGCAAGGACACTGATGCTGGAA
TTTCTACCTACATACATTCAGACATTCAAGTACCCCAAATTCACTTAGACAACACAACAA
ATCACCAAGAGCCCGGCGCTCAGCATCTACTGAACACAAATGCACATCCTAAAAGTTTAC
ACTGGGATGGGAAGACTGGGAATTAAAATTAAACTCTGCCTCTCACATAGCAAAAGCCTC
ATGGACAAGTCTTTCACTTCATGGCAGAAACCACCACAGACATCAGGAGATGGGACAGGT
AAACGACACTGGGCCAGAAACCTCTACTAGTCTACTCTGAGAGGTCAAGGCCTGGCGCCC
ACAGACAGATCCCCAATGATGTGCTCCTTGAAACGTCAGCAGAGCCCAAGCAGAGGCCAT
GGGGCCTCTGCTTGGGCCTCAAAGGTCACAGCAGCCCACAAATAAGGAGGCCTCATGATG
TGGGCCTTGACATCCTATCACAGAAAGAGTTAAGAGGAAAGTTTTAATGAAAAAATATTG
CAAGGTATAGGGCAACGATTCTCATTCAATAGTTAATAAGAAATAATACCATGAAGGTAT
ATTAGCACTAATTATAGTTCCACCGACACTGGTATGGGttttttttttttttttAATTCA
TAGCACGTGATCATGAAAGGGCTTCATCTGTTTTTATTAAATCACCtttttttttttttt
gagacggagtctcactctcttgcctaggctggaatgcaagggcacaattttggcgcacta
caacctccgcctcccgggttcaagcaattctcctccctcagcctcccgagtagatgggat
tacaggtgtatgccaccaagcccagctaatttttttgtatttttagtagagacggagttt
caccacgttggccaggctggtcttgtactcctgacttcaggtgacccacccaccttggcc
tcccaaagtgctgggattccaggcgtgagccactgtgcccagccACATGAAGGACTTTCT
GTAACAAAGCTATTTCCCAGTAATGGCTATTTTCCCAGTAACAAAAtttttttttACACA
ATACATATGCCCTCAGTCTCTGTTGTTACTTACACATGAAGACACTCAATGTGTGTGAAC
TGAAGAGAAAGGAACATGTGGTGCTCCTGCCATTCACACTGACTCAGAAGGACCTGGCAA
GATTAGCATGATGCTTGGCATGTGGGTAGCCCCTGGTAAATGTCAGCTATTATTATTACT
ACCAATTCCCAGCCTGGTCTCTTCAAAAGGTACTAGTAATTGGGTTACTGAGTACAATCC
ACTTATCCACTTTCCCTACTTGGGAAACCGTCTCATACACACTTTGAGGGAAGCATCCTT
TCAGAGAgcctataatcccagctctttgggaggccaaggaaggtggatcacttgagcccg
ggagttcaagaccagtttgggcaatacggcaaaactccatctctacaaagaatacaaaaa
tttgctgggtgtggtggtgggcgcctgtagtcccacctacttgacaggctgaggtagaga
accactagagctggaaaggtggagggtgcagtgagccgagactgagccactgcacttcag
cctgggtgacagagcaagaccttgtctcaaaaaaaaaaaaaaaaaaaaaaaaaaagtgaa
aagacaacagaatgggagaaaatttttgaaaatcatagggacttatacctagaatacata
agaaactcttataacttgacaataaaaagacaaaattaaaatatggacaaagaatttgaa
tacctatttctctaaaggagatatgcaaatggccagtaagtacaagaaaagatgctcatc
atcattagtcatcagggaaatgcaaattaaaaccacaatgagctgggcgtagtgactcat
gcctgtaatcccagcactttgggaggccaaggcaggaggattgcttgagcccaggagctc
aagaccagcatggccaacatggtgaaaccctgtctctactaaaagtacgaaaattagctg
ggtttcatggtgcatggctgtaatctcagctacttgggaggctaaggcaggagaatcgct
tggacctgagaggtggaggttgcagtgagctgagatcgtgccactatactccagcctggg
tgacagagacagactccgtctcaaaaaacaaacaaaacaacaacaacaacaacaacaaca
aaaaccaactccccacccccaagccaaaaacaaacaaaaaaaaacccaggaaataccact
ttatgcacactaggatagctataataaaaaagacaagcattagtgaggatgtagagaaac
tggaacatttgtacattgcttgtggaaatgtaaaatggaaagccactttggaaaacagtt
tggtaattcttcaaaaaattaaacagagataccatatgatccaataattccactcctagg
tatatatccaagagaaataaaaacatacatctacacaaaaacttgtaaacaaatgcttgt
aacataattcaaaatagccccaaagtagaaagaactcaaatggttcatcaactgacaaat
aagctaactgtggtatatccatacagtggaatattgttcatccataaaaaggaatggaac
ataagtaatgttacttgaaaacattatgctaagtgaaagaagccaaacagaaaaggccat
atatgagattccatttacatgaaataccaagaacagataactctatagagacagaaaata
aattagtgcttaccaggagctgggggaaggcagggaatgagtggggagtcactgcttaat
gggtatggaatttctctttcagagagcgaatgaaaacattctagaattagtggcaatagt
tgtgcacctttgtgaatatactaaaacccactgaactgtacacttaaaaaATACTTTATA
TTAATCAGGTCCCACAAACACTCTACAGTTTCCATTTTAAGGGCCTGGAGGGTCCTCTTT
TAAATAATGGGAGGCCTTTTGCCTATGCTCCCTCCATTCTAAGGCTACTTCAAAAGAGCT
CTGTGGAATCCGAAGACTCATACAGGGCAGTATGAAAACCATCTCTCTAAAGTCCTGGGG
GAATGTTACCACAATAATCAGCAGTATTATCTTAGAAAACCTTTCATCTATATAGTACTC
CTTCAGCACAGCTGTGACACGTCAGCTCTCACTATATGAACAAATTACAAAGAATACGTT
TCTCACATGGTCATCAGATGCACTTAGGAGATGTCCACTCAAATTTGAATTCCAGGAGAG
ACCATAGCCTTCCTTCTGGTGACCTCTTAATCTGAGATCAGGATTACATTCTCCACTTGG
GTCTAAGAAAAGATGAAAAACATTAAGTTATTCTCTGTTTATCAGAACTGGTGAGAATAA
ATTCTCACTCCTTCATTGAGTGAACCATTACAGCAACTGCACACGAACGAGATCTGGTCT
TTAATACCCAATGCAAATTGAGCCTCATGACCATTAGATGATTGGTTTCTTTGGAAAACC
TAATACTATCCCCAACACAAAAATATTAAAAACTATAGCTATCCTACAAATTTGGGCAGT
GGTGACCGTATCCCCGCAACCCCCCAATTTTTTAGAAATATTTCTAACACAACAGGTCTG
GTTGCTCAGTCCTTGCATGCCTCTAGGGTAGCCTGCAACCATAAATGACCCTTGGCCAAC
CCCTGGGAATGTGACCCTCAGAAAGTTCTTCACGTCACTGACTGATAAAGTTTTGTAAGC
CCAGAGCAGTGGGGTATGCCATAGGGACCTGTCAAGACTTGTAGGATTGTTTAGCAAGAT
TCACAATGTATTTGgcttcactattggggtcctcaattttgttaccatggctggtcatag
aacaggatgtgcccacgccaacagacctccacaaaaatcccagattctgaaactcaaatg
ggctgccctgggtagagacatttagcacatgttcctatggtttgctgctagagacaaaac
atgtcccacgtggccctggatgggaaggactcagacgcctgtagctaacccctctggact
tcccctgatgtgtatctttttcttcctactcttgctctggattctttgctgtaataaact
ttagctgttagtataagctgcttttaggtagttctggcaaatccctgaacttgaggatgg
ttatgggacccccaaAGCAATTTTTAAACCTTTAAATATTATAAAGTATGCTACTTTGAC
CTTAAAAACATTACCAGTTTGAATCAAGAAAACTGCTCAAGTAATGACCTAACTCTATTA
TTACATACCTGGTTTAGCAGGGTGTTTTGTATAGTCAAAAACCAACACATCAGAAGATGG
TGTTTTTGTAGCAATGATGTGAGGATTCTGCGGCATGTAACGAGCACGGTTTACTTCTCC
TTCGTGATTGATTTTAATTTCACATTCAATTTTTCCTGTTACAGAACCAAAGCCACCAAA
TTCTAATGTGAGGAGAAAGAAacacacacacacacacTCAGGATTAAAATTCACAAATCA
CTTAGTTCAATCAACCTAACAGATTTTGACCTGGCAGAATACAACACAAACTGACAAGAC
AAAGACAGAAACATGCATAGAGAAAACCCAAAAATGTGGGTTCATTTGCCACATCAATTT
ATTCTTAAAGCCCATTTGCACTGGAAAATATTGGTAGCTGCCTTATGCAACTTAATTCAG
TTCCACCTTGGATCTAAAACAACTGTCCTCTTTCAGTTATGAAGATGATATAGTTATTCA
CTGAAATTTCAAGTAACCATATAATAAGCAGACCAATAGCTTTTTAGTTCAAATACAACT
CACTGTAAGTACTGCACTGAATTAGCATCTTATTTTAGGATTCATCAAAACAGGAAAGGT
TTTAACCCTCCACAGTATGAACACCCTTTGAGTCTGAAGTCAGAAGCATCCTCAAATCAA
TCAGAAACCCACGCTAACCCCTACCTGTCCCTAAACACACATACATTGGCCCTGCCAGCA
TACTTGGTTTAACTGCTAGTGCAGTGCCAAGGTTAACCTCTCCGCCCATCTGGTGTGTGA
ATAAGACTATAGTATTAAATAATCATGAAAAAGGCCTTGTAAAGTAACAAAGTCATATAA
AAAGTACGGTAACTTCCAAGAAGTAGCAACATGTTAGCAGAAAGAATACAAGTAGAGAAC
ATCTAAGCAAATACAGCAAACAAGAACATTCTTTTTTGTGCTCATAGATAAAAAAACCTG
AATTAGTTGCTGACGCTTAAAAAGATAGGAGGGTTCACATTACAATTGTGTTATTCTTCC
TGACCTATATTGCCTTTTCTTTGCACATTCCATTTTAGCTCACCCTGTGTCTCAGGTcag
ggacaactaacacaaatgcctactggagccagacaggtaagaagtaaaatagaccggggc
ctggagcaaccaccaaaaggagcaaaccatttctcagttccaggcagctccttctatgtg
gaatgcTTAATGAACACTCGCTTCCATGTCTTAATATCAGTATCTAGCCGTTCCTCTCTG
AAGCAAACATAGCTTACTATTTCAGTGTGGTTGAAAAAACCGTATCTCAAATCCACGATT
ACTCCAAAGCTCCTCTACCCACTACTCTCATGTGACCACATGCAAAAGGATCCTTTTTCC
TCGTAGCACCTTCTGTTCCATGGTGTCAATGGAAGAAATGTGCCTCGGCATGCTAAGACC
CCTCCTGATCCAATCGTCTCCTCCCTCCTGAGACTGCTCCAAATCTGCTCCACTTTGACC
TTCAACATCCCATTCCATGGACTCCAGTGGCTCTAACCCTTCTGCTACAAAGATACTCAA
GTTTCCTGATTCCTTTAGCTAAAACAACCTGAAGAGCTCTCCTTTaaaaaaaaaaggggg
gggggcggggcttccaagtaggatttactttgaacacagagttttgttttctcaaactta
aaattttgaaaagtcactgTCTTAATGATAATATCCATTAAAAAATGTAACTCAATATTg
gccgggcgtggtggctcatgcctgtaatcccggcactttgggaggccaaggcgtgcggat
catgaggtcaggaaagcaagaccatcctggctaacaaggtgaaaccccgtctctactaaa
aatacaaaaaatcagctaggtgtggtggcgggcgcctgtagtcccagctactcgggaaat
cgcttgaacccaggaggcagaggttgcagtgagctgaggtcacaccactgcactccagcc
tgggtgacagagcgaaacttcgtctcgaaaaaaaaaagaaaaaaaaaaagaaaaaaaaaa
TATATATACTGAATATTAACAAAGGTATTAACTGAATTATTTCAGCTACTTGTTAGAATA
CACTGGATGTGTAACTTTAATAATATATTAACATCATTATGCAGAGACTGTTAAACTGCA
AGCCCGGTAAATACATACTTCAGGGCTAAAAGCCATTTAAAAATTTCTGATTACAATATA
TTCAggccgggagtggtggctcatgcctgtaattccagcactttgggaagtttaggcagg
cgaatcacttgaggccaggagttcgagacctgcctggccaacatgacaaaacccagtctc
tactaaaaatacaaaaattagccgggcatggtggtggacgcctgtaatcccagctactct
tgaggctgaggtacgagaatcacttgaacccaggaggtggaggttgcagtgagccgagat
tgcaccactgcactccagcctgggcgactgagcgagaccctgcctcataacaaacaaaaa
caaaacacaaaaaaaCCCCAATATTTAAAGAAATAATGCATACAGTTGTCGGGGAATGAA
CAGTAAATTgtgggagtagtaaactgggtaaatcactttggaaaatagttttctatgaag
ttgacaatgaatacaccatacaacctagcagtttcactACACTAGAGAATGTAGTAtttt
tgagacaggatcttgctctgttgctcagggtggagtgcagtggtgtgatcctagttcact
acagcttcgaactcctgggctcaagcgatcctcagcctcccaagtagctaggactacagg
catgcgccaccacacatggctgatttttaattttattttttgatagagacaatgtctcac
tgtgtgccctgagtggtcttaaactcccaggctcaagcgttcctcctgccttggcctccc
gaagtgttgggactatgggtatagccactgcacctggccAGTATTTTATTTTCAATAAGA
AAAAAACCCTAAGGCACATATTAGAAAGTGCTAATAGCGTTAAGCCATTTGGGACTGTGA
AGAAAGAGTTAATACAGCAGTCTGGGTGCTTAGCCCTGGAGTCTCTGAGGAACACTGGGA
CCCTATTACTGACCCTTGGCTAACTCCTGGGAACATGCACCTCAGAATGTTCTTTCTGTC
ACTGATGAACTGATGATTTTGTGGTGTGCACCTGGAGCAATGGACCGCGTTGTACCAGTT
TGTCAGGGTTACTCTGCAGATATCAAGATTGATGACACGTACCTTCTTTTATTACTGGGT
CCTCAGTTTGTATTACTGGGGTCCTCAAGTTACAGTTGCTGTGGCTGGTTGTCAgcagga
tgtgcctatgcaactagtcccccaagaaagcctcagaccccaagacccaaacaggcttcc
ctgagcagagatatttcacacatgtccctgcagtttgctgccggaagacacatcctgtgt
ggccttggacaagacttgtgccagacctccctgaacttgccgatgtacatctttttcctg
ctgcttttgtgttctttactgtaacaaactttagccacaagtataatttgctcttgggag
tcctagcaaaatcaccaaacttggggtggtcatgggaataccAAAACAGGAGAGTATATG
TTTGACAAATTaaaaaaagaaaaaaGCAGCCAACAGATTCCTGAATTAACCCTACCACTA
CTGCCTCTCTCCTCAAACAAAAAATACCCATTGCACACACCAACACATATTACTTTTACC
AAAGTGGAATACTGTAATTACACATAGCAGTTAGtcacttaatttatcttggataccttc
ctataccagtgcctacagatttttctcattaaaaaaaaaaaTTTTTtttttaaatttttg
gtagaaatgaggtctgtgtttttcagactgggcttgaactcctgagttcaagcaatcctc
ccaccttggcctcccaaagtgctgggattataggcgtgagccatggcacctggcctttct
tattaattgctgagtagtatttcaaacataccatgtgcttaaccaactttctatgaacca
acatctgggttacaaggttgatcctaatttttcaattctgcaattacgactaaaatcctt
gtgcacatgtgggtgggaagttctgtagaataaagtcctagaagttaaattactgggcca
aaagctaatagtatagttttaatagcatatGCTTTGAAAGAGACATTTTCCCTTTGACAC
CAATATTGGAATATATGATATACCTACCACCCTTGTCACTGTCACAATGGGAAGCATCAA
ACTGTGCATCATCATTGGGAATATGTACTCGAGCAACCACCAGATGATTCTGCTCATCAG
ACGTATGAGTCCCCAGCACTAGCCAATGAAGGGCATAATCTTTTCCTTCAGGT
>-::X:16849243-16858849()
CAGGAGTTCTGGAGGCCCATCTTCTGCATCTTCTGCTGATTGTTCTTCCCCAATTTTACT
GTAAGAATAAAGAATATAACGCTTTCATCAGTGAAATTCTTGTAGCACGAACATCTGCTA
AACCAGTATCAGCCCAGAAAGTAATCTTAAAACATAAACACACTCACAAAAACAACTTAT
TTCTATACTACAATCAATTAGGttttttttttccttagagacatggcctcgctatgtttc
ccaggctgcagtcagtagctattcattcacaggcacgatcactgtgcactacagccttga
actcctgggctcaaaagcgatcctctcgcctcagcctcaccacatctggctactgtttat
atttggtgtaaggacgggatgtttacTTTCTGGAAATAAGTTAGAGTTGTTCATAATTGA
AGTTGCAGAATGAGGAATTATTGTCAATAATAAACATTAACTCAAAATCCCTTCATTAAC
TGTTTATTGCCTTAGAATTAAAAGGTGAAATGTATAGTTAAAAAAATCTACACATAAACT
GATGTGCAATCCCTATACTTCACTCAAAGCCTGTTGCATCCCAGGAGTAAAATATAATTA
CAAATCAGTACTATAGATCTGTCTAAAGATATGGCAATAAAACTTTGAGAAATGTGTAAG
CCAAGGAAATGTTTTTATGGTTTTTCTCTTAAAAACTTCAATTTGTAGAATTTGCCAGTG
CTCAACAGTGAAATCACTCTTTATGTATCAATATCAGCCCTGTCCTTATACCTAGCCCAA
AGACTTTAGTAGTAACAACTACTAAAAAACAAAACCCAGCCCTCCAAGTGAGACATTTTT
TTCCTTCCCACAAAACTAACCAAACAATCTCAAACCTGTGGGATTGCTAGACAATACTTA
TCTTCCACCTGTCAGTATAGTTGCTAAAACTCACCATTTTAATCCCAAATTTTATCTAAT
Gtaattttacaattttttgtagagacagggtctatgttgcccaggttggtctcgaactcc
tgggttcaagcgatcctcctgcttcagcctcacaaagtactgggattatagacatgagcc
gccatgcctggccCCCTATCTAATGTAATTTTAATATTAAACAAGCTAAGAAATAATTCT
AAGAAGAAATTACACACAATGCTCACAAATTATTGGCACCTTCAGGGGCAATTCAGTTGC
CAGGGCATCAGACTTCCAAACCTTGCTGTACGCTTCATACAACCTCTTTATAGTTTTGAT
TTAGGTTTTATTTTACTACTAAAATTGTTTTTAAATCAAATACAATGCCCCCAACTGTCT
GCTTTAAAGGTTTTCTACATCTTCAAGTATTTATCACGGCAAGAGTTTGCTCCATCAGAA
CCCTGAACATTAGCTATTTTAAGTTTTACATACAAGCATTTTATTCTCCAGCGTCTCTTC
TATATACTGAGGATTACTGCCTCTATAATTAAGGCAGCCTTGGTTTTAATATATaggttg
agcatcccaaatccaaaatgttccaaaatccaaaactttaagcaccacgtgacactcaga
atttggactttcacaccgagtgcaatggctcatgcctgtaatcccagcactttgggaggc
caaggcgggagaatcacgtggggtcaggagtctgagaccagcctggccaatatggcaaag
ctctgcctttatttatttatttttttagtaaaaaatacaaaaccgggcatggtggctgtg
gcagtgcttgtagacctgtagacccacctcctcgggaagctgaggcatgagaactgcttg
aacctgggaggcagaggttacagtgagccaagattgcgccactgcactccagcctgcgtg
acagagcaagattcagtctccaaaaaaaaaaaaagaaaagaaaagaaaagaaaaagaaga
agaatttggactttcagttcagatttgagatgctcaaccaataaagtataatgcaaatat
tccaaaatcctaaaaattccaaaaccccaaacacttcttattccaagtattttggataag
ggatattcaacctgTACTAAATTCAGTCCACTTCAAAGCAATATATTTAATACAAGCAGG
AAATAAGTTATTTTTTGGTAATTTTATGATTTAAACTTAAGATGACATCTTACGGAGGAG
TATGTAACTGAGCAACTTTATTAAGTTCTAAAGGCTCAGATGAACAAGTAAAGGAGTCTA
AAATTCTTAGAACAGCAAGTCTGAACTAAAGGAACTTTAAAAATTGGCAGAAACTCTTTA
TACAATGAGGCCCCAGAGAACATAAGCTCTCTGACAGCTTGGGCTGTCCTTGTCCCCTTC
ACAAAGGTCTCCCCAGCAGTTACACAACCCACAGCAGGAGTGCACATCTGCAGAATGAAT
CACTGAAAGCAAAGTAAATGGTACAAAAACCCAGAAAAAACAGTCCTGCCTACACGTACT
GAGATCCAATGAGACATAAAACAGCTAACATCTTGATTTCTCTATATCAAGTGTGTTTTA
AATACAGTCATTTGAATGCAAAAACAAAAACAGACACATACACCTTCATGCCTGAATATT
AAGAGACAAAACTCACACTAGAGAAATTTATTTTATGGTCCATTTGCTGCTTCACTTCTA
TTTTACAGAACAAAGGCTCTTTAGGAAGATGCTTAGAAGTTTCTTTAATATTAGGTTTCT
TGAAGGGGGGATTACCAAATTGCTTTTCTAGTTTATGAATGACTATGTAACTTGCCAGAT
AGGCACATTTATGCAGTATCTTGTCACAGGACTGTAAGTTACCTTAAATCCCACACATTC
AGGCGGCGGTCAGTACCACTTGAAGCCAGAATAGTTTCATTATGTGGAGACCAGTGGACC
TAGTAATAGATAATTTTGAAAATGTATTTAAAGAATCATCCGCTGCTAGGTTTGTGGCTG
TTGTTCTAATCTGATATTTTCCCATCTTGCACTCTATTATCTTATCCTTGGCCTGATGGC
CTCACTCTCTTGTCCCCGACTTTCAAGTGCTCTGCAAGGGCTCAGCTCCATCCTGTCCTC
AGGAAGGCTGCACTCCCCAGCACTGAGGAACTCAGCCTGGGATCTCAATAAATTTATTCG
ACCCCATAACCATCCCAGAAGCTTTTTAATTCTTCAACAAGGTGTACCTTACCCTATGAG
CATCTCCATGTAACACCACGTACAAGACATTTTTTTCAATAGTGGACCCACGAGTCTGGT
ATAGCTTAACTGATGAATCCCTGGATTTCATTTCCTGACATACAGACACCAGAAAACTGT
CACATACCTGGAAAATTTCATCTTTATGAGATTCGAAGGTATGGAGTTTTAATTTTAAGT
TACGCAGATCCCATAAAGCTACGGTCTAAAGAAAAATAACAAGTGAAAATGATTTCTATG
CTTTACCTAAGAATTTTCAAATATCTGATTAAGGCACAAGAGAACTGGGTTTTATAAACA
CCAAATAATGCAAAAACTTCGAAACCTTATCCGCAGAGCCGGTGGCTAGAATAAATTCGC
TGTAGGGATTGAATGAGAGGCAGTTGACTTCGGCAGTGTGCGCATCCACCAAGTGACTCG
GCTTGGAGGTGGTATTGGACCTGGTGTCCCATCTAAAACACAAAGGTAAAGGCACACGGC
ACCCAGGGATGACACACTCACATTCGGCCTCACATCACTGTCACTGCACTCCACAACTAG
CTCCACTATGTGCTCCCCTTCATGAAGAAACCAACCACACAGCTGGTGATTCAGACCTCG
ACCACTAAATGATACATTCGAAACCTACAGAGAACAAGCTAGGGCTGTTAGTCCTGTTTT
TTAAATTAGATTCCTAttttaattaccaactatttcaagtgtacacaaaatacagactat
gtagagaataatgtcacaatctgatacctaaaactagttttgacaaatgcccagtatttt
gtcacatttgcctcaggtatttctttataagaTTATAAGTGAATGAAGCCCTGTGGCCAC
ACCTTGATGAAATCATTTTCCTCCTCGACCTCCAACTGGCATCACTCTGGATCTCAATTT
TGATATTTACCACCACACCAAGTATGTTCCTTCACATGTCCATACCTAGTTTTCTTTTTT
TCTAAATAATaagtgatcctcccacttcagcctcctgagtagctaggactacaggtgcac
accaccatacccaactaattttttgtttttaaattttgtgtagagtctcacactcctggt
ctcaagcaatcctcctgcctcagcttcccaaggtattgagattacaggagtaagctaccT
AAAGCTGTTTTTTAAAGCCATAACTTaaaaaaaaaaaaTCAAACTACAGCCTGCAGCAAT
CACTGATGGTCATTCAGGTCACCCATTTAACAAGATCCCACTGAATTTTCCACCTTACAT
CATAAGTTTCTGATCATCAGCAACAGATCCAAACAATGACTCGTGCAGCAGGTGCCAGGC
CACATCCTCTACAACAGCTGAGTGGCCAGTAAAGATGGCTTTAGCATCCACAATTTTGCC
TTCTTTTGGTCCTGCGTTTATATCCCACAGACAAACAGTCTAAGAGAGAAGGAGAGaaaa
aaaaaaGAACAAGGGCTATAAGAGACTGAtttttttttttttccctcgagacagtgtctc
agtctgtcacccaggctggtgcgatctcggctcactgcagcctccgcctccagggctcaa
gcgattctcctgcctcagcctcctgagctgggattacaggtgcaagccaccatgcctggc
tcattttttttgtatttttagtagagacgggggtctcaccatattggccaggctggtctt
gaactcctggcctcaagtgatccgcctgccttggcctcccaaagtgctgggactacaggt
gtgagccactgtgcccggtcAAGAGATTGAATTTAAATGCTAACATCTTATTTAAAATAA
TTTCATTACAAACAAAACTATTCAACTATATAAGTTTGAGGTAAACACAAGAGAGAAAAT
ATAAGCAAACAGAAGAGTATGTGGCTGCAGCCTCCATGTGAGGTGCAGAGGAAAAGGACA
CTCCACTGTAATGAGGGGGAGGGGAGACTGAGTACAGTGGCAGGCAAGGACACTGATGCT
GGAATTTCTACCTACATACATTCAGACATTCAAGTACCCCAAATTCACTTAGACAACACA
ACAAATCACCAAGAGCCCGGCGCTCAGCATCTACTGAACACAAATGCACATCCTAAAAGT
TTACACTGGGATGGGAAGACTGGGAATTAAAATTAAACTCTGCCTCTCACATAGCAAAAG
CCTCATGGACAAGTCTTTCACTTCATGGCAGAAACCACCACAGACATCAGGAGATGGGAC
AGGTAAACGACACTGGGCCAGAAACCTCTACTAGTCTACTCTGAGAGGTCAAGGCCTGGC
GCCCACAGACAGATCCCCAATGATGTGCTCCTTGAAACGTCAGCAGAGCCCAAGCAGAGG
CCATGGGGCCTCTGCTTGGGCCTCAAAGGTCACAGCAGCCCACAAATAAGGAGGCCTCAT
GATGTGGGCCTTGACATCCTATCACAGAAAGAGTTAAGAGGAAAGTTTTAATGAAAAAAT
ATTGCAAGGTATAGGGCAACGATTCTCATTCAATAGTTAATAAGAAATAATACCATGAAG
GTATATTAGCACTAATTATAGTTCCACCGACACTGGTATGGGttttttttttttttttAA
TTCATAGCACGTGATCATGAAAGGGCTTCATCTGTTTTTATTAAATCACCtttttttttt
ttttgagacggagtctcactctcttgcctaggctggaatgcaagggcacaattttggcgc
actacaacctccgcctcccgggttcaagcaattctcctccctcagcctcccgagtagatg
ggattacaggtgtatgccaccaagcccagctaatttttttgtatttttagtagagacgga
gtttcaccacgttggccaggctggtcttgtactcctgacttcaggtgacccacccacctt
ggcctcccaaagtgctgggattccaggcgtgagccactgtgcccagccACATGAAGGACT
TTCTGTAACAAAGCTATTTCCCAGTAATGGCTATTTTCCCAGTAACAAAAtttttttttA
CACAATACATATGCCCTCAGTCTCTGTTGTTACTTACACATGAAGACACTCAATGTGTGT
GAACTGAAGAGAAAGGAACATGTGGTGCTCCTGCCATTCACACTGACTCAGAAGGACCTG
GCAAGATTAGCATGATGCTTGGCATGTGGGTAGCCCCTGGTAAATGTCAGCTATTATTAT
TACTACCAATTCCCAGCCTGGTCTCTTCAAAAGGTACTAGTAATTGGGTTACTGAGTACA
ATCCACTTATCCACTTTCCCTACTTGGGAAACCGTCTCATACACACTTTGAGGGAAGCAT
CCTTTCAGAGAgcctataatcccagctctttgggaggccaaggaaggtggatcacttgag
cccgggagttcaagaccagtttgggcaatacggcaaaactccatctctacaaagaataca
aaaatttgctgggtgtggtggtgggcgcctgtagtcccacctacttgacaggctgaggta
gagaaccactagagctggaaaggtggagggtgcagtgagccgagactgagccactgcact
tcagcctgggtgacagagcaagaccttgtctcaaaaaaaaaaaaaaaaaaaaaaaaaaag
tgaaaagacaacagaatgggagaaaatttttgaaaatcatagggacttatacctagaata
cataagaaactcttataacttgacaataaaaagacaaaattaaaatatggacaaagaatt
tgaatacctatttctctaaaggagatatgcaaatggccagtaagtacaagaaaagatgct
catcatcattagtcatcagggaaatgcaaattaaaaccacaatgagctgggcgtagtgac
tcatgcctgtaatcccagcactttgggaggccaaggcaggaggattgcttgagcccagga
gctcaagaccagcatggccaacatggtgaaaccctgtctctactaaaagtacgaaaatta
gctgggtttcatggtgcatggctgtaatctcagctacttgggaggctaaggcaggagaat
cgcttggacctgagaggtggaggttgcagtgagctgagatcgtgccactatactccagcc
tgggtgacagagacagactccgtctcaaaaaacaaacaaaacaacaacaacaacaacaac
aacaaaaaccaactccccacccccaagccaaaaacaaacaaaaaaaaacccaggaaatac
cactttatgcacactaggatagctataataaaaaagacaagcattagtgaggatgtagag
aaactggaacatttgtacattgcttgtggaaatgtaaaatggaaagccactttggaaaac
agtttggtaattcttcaaaaaattaaacagagataccatatgatccaataattccactcc
taggtatatatccaagagaaataaaaacatacatctacacaaaaacttgtaaacaaatgc
ttgtaacataattcaaaatagccccaaagtagaaagaactcaaatggttcatcaactgac
aaataagctaactgtggtatatccatacagtggaatattgttcatccataaaaaggaatg
gaacataagtaatgttacttgaaaacattatgctaagtgaaagaagccaaacagaaaagg
ccatatatgagattccatttacatgaaataccaagaacagataactctatagagacagaa
aataaattagtgcttaccaggagctgggggaaggcagggaatgagtggggagtcactgct
taatgggtatggaatttctctttcagagagcgaatgaaaacattctagaattagtggcaa
tagttgtgcacctttgtgaatatactaaaacccactgaactgtacacttaaaaaATACTT
TATATTAATCAGGTCCCACAAACACTCTACAGTTTCCATTTTAAGGGCCTGGAGGGTCCT
CTTTTAAATAATGGGAGGCCTTTTGCCTATGCTCCCTCCATTCTAAGGCTACTTCAAAAG
AGCTCTGTGGAATCCGAAGACTCATACAGGGCAGTATGAAAACCATCTCTCTAAAGTCCT
GGGGGAATGTTACCACAATAATCAGCAGTATTATCTTAGAAAACCTTTCATCTATATAGT
ACTCCTTCAGCACAGCTGTGACACGTCAGCTCTCACTATATGAACAAATTACAAAGAATA
CGTTTCTCACATGGTCATCAGATGCACTTAGGAGATGTCCACTCAAATTTGAATTCCAGG
AGAGACCATAGCCTTCCTTCTGGTGACCTCTTAATCTGAGATCAGGATTACATTCTCCAC
TTGGGTCTAAGAAAAGATGAAAAACATTAAGTTATTCTCTGTTTATCAGAACTGGTGAGA
ATAAATTCTCACTCCTTCATTGAGTGAACCATTACAGCAACTGCACACGAACGAGATCTG
GTCTTTAATACCCAATGCAAATTGAGCCTCATGACCATTAGATGATTGGTTTCTTTGGAA
AACCTAATACTATCCCCAACACAAAAATATTAAAAACTATAGCTATCCTACAAATTTGGG
CAGTGGTGACCGTATCCCCGCAACCCCCCAATTTTTTAGAAATATTTCTAACACAACAGG
TCTGGTTGCTCAGTCCTTGCATGCCTCTAGGGTAGCCTGCAACCATAAATGACCCTTGGC
CAACCCCTGGGAATGTGACCCTCAGAAAGTTCTTCACGTCACTGACTGATAAAGTTTTGT
AAGCCCAGAGCAGTGGGGTATGCCATAGGGACCTGTCAAGACTTGTAGGATTGTTTAGCA
AGATTCACAATGTATTTGgcttcactattggggtcctcaattttgttaccatggctggtc
atagaacaggatgtgcccacgccaacagacctccacaaaaatcccagattctgaaactca
aatgggctgccctgggtagagacatttagcacatgttcctatggtttgctgctagagaca
aaacatgtcccacgtggccctggatgggaaggactcagacgcctgtagctaacccctctg
gacttcccctgatgtgtatctttttcttcctactcttgctctggattctttgctgtaata
aactttagctgttagtataagctgcttttaggtagttctggcaaatccctgaacttgagg
atggttatgggacccccaaAGCAATTTTTAAACCTTTAAATATTATAAAGTATGCTACTT
TGACCTTAAAAACATTACCAGTTTGAATCAAGAAAACTGCTCAAGTAATGACCTAACTCT
ATTATTACATACCTGGTTTAGCAGGGTGTTTTGTATAGTCAAAAACCAACACATCAGAAG
ATGGTGTTTTTGTAGCAATGATGTGAGGATTCTGCGGCATGTAACGAGCACGGTTTACTT
CTCCTTCGTGATTGATTTTAATTTCACATTCAATTTTTCCTGTTACAGAACCAAAGCCAC
CAAATT
>-::X:16849243-16863100()
CAGGAGTTCTGGAGGCCCATCTTCTGCATCTTCTGCTGATTGTTCTTCCCCAATTTTACT
GTAAGAATAAAGAATATAACGCTTTCATCAGTGAAATTCTTGTAGCACGAACATCTGCTA
AACCAGTATCAGCCCAGAAAGTAATCTTAAAACATAAACACACTCACAAAAACAACTTAT
TTCTATACTACAATCAATTAGGttttttttttccttagagacatggcctcgctatgtttc
ccaggctgcagtcagtagctattcattcacaggcacgatcactgtgcactacagccttga
actcctgggctcaaaagcgatcctctcgcctcagcctcaccacatctggctactgtttat
atttggtgtaaggacgggatgtttacTTTCTGGAAATAAGTTAGAGTTGTTCATAATTGA
AGTTGCAGAATGAGGAATTATTGTCAATAATAAACATTAACTCAAAATCCCTTCATTAAC
TGTTTATTGCCTTAGAATTAAAAGGTGAAATGTATAGTTAAAAAAATCTACACATAAACT
GATGTGCAATCCCTATACTTCACTCAAAGCCTGTTGCATCCCAGGAGTAAAATATAATTA
CAAATCAGTACTATAGATCTGTCTAAAGATATGGCAATAAAACTTTGAGAAATGTGTAAG
CCAAGGAAATGTTTTTATGGTTTTTCTCTTAAAAACTTCAATTTGTAGAATTTGCCAGTG
CTCAACAGTGAAATCACTCTTTATGTATCAATATCAGCCCTGTCCTTATACCTAGCCCAA
AGACTTTAGTAGTAACAACTACTAAAAAACAAAACCCAGCCCTCCAAGTGAGACATTTTT
TTCCTTCCCACAAAACTAACCAAACAATCTCAAACCTGTGGGATTGCTAGACAATACTTA
TCTTCCACCTGTCAGTATAGTTGCTAAAACTCACCATTTTAATCCCAAATTTTATCTAAT
Gtaattttacaattttttgtagagacagggtctatgttgcccaggttggtctcgaactcc
tgggttcaagcgatcctcctgcttcagcctcacaaagtactgggattatagacatgagcc
gccatgcctggccCCCTATCTAATGTAATTTTAATATTAAACAAGCTAAGAAATAATTCT
AAGAAGAAATTACACACAATGCTCACAAATTATTGGCACCTTCAGGGGCAATTCAGTTGC
CAGGGCATCAGACTTCCAAACCTTGCTGTACGCTTCATACAACCTCTTTATAGTTTTGAT
TTAGGTTTTATTTTACTACTAAAATTGTTTTTAAATCAAATACAATGCCCCCAACTGTCT
GCTTTAAAGGTTTTCTACATCTTCAAGTATTTATCACGGCAAGAGTTTGCTCCATCAGAA
CCCTGAACATTAGCTATTTTAAGTTTTACATACAAGCATTTTATTCTCCAGCGTCTCTTC
TATATACTGAGGATTACTGCCTCTATAATTAAGGCAGCCTTGGTTTTAATATATaggttg
agcatcccaaatccaaaatgttccaaaatccaaaactttaagcaccacgtgacactcaga
atttggactttcacaccgagtgcaatggctcatgcctgtaatcccagcactttgggaggc
caaggcgggagaatcacgtggggtcaggagtctgagaccagcctggccaatatggcaaag
ctctgcctttatttatttatttttttagtaaaaaatacaaaaccgggcatggtggctgtg
gcagtgcttgtagacctgtagacccacctcctcgggaagctgaggcatgagaactgcttg
aacctgggaggcagaggttacagtgagccaagattgcgccactgcactccagcctgcgtg
acagagcaagattcagtctccaaaaaaaaaaaaagaaaagaaaagaaaagaaaaagaaga
agaatttggactttcagttcagatttgagatgctcaaccaataaagtataatgcaaatat
tccaaaatcctaaaaattccaaaaccccaaacacttcttattccaagtattttggataag
ggatattcaacctgTACTAAATTCAGTCCACTTCAAAGCAATATATTTAATACAAGCAGG
AAATAAGTTATTTTTTGGTAATTTTATGATTTAAACTTAAGATGACATCTTACGGAGGAG
TATGTAACTGAGCAACTTTATTAAGTTCTAAAGGCTCAGATGAACAAGTAAAGGAGTCTA
AAATTCTTAGAACAGCAAGTCTGAACTAAAGGAACTTTAAAAATTGGCAGAAACTCTTTA
TACAATGAGGCCCCAGAGAACATAAGCTCTCTGACAGCTTGGGCTGTCCTTGTCCCCTTC
ACAAAGGTCTCCCCAGCAGTTACACAACCCACAGCAGGAGTGCACATCTGCAGAATGAAT
CACTGAAAGCAAAGTAAATGGTACAAAAACCCAGAAAAAACAGTCCTGCCTACACGTACT
GAGATCCAATGAGACATAAAACAGCTAACATCTTGATTTCTCTATATCAAGTGTGTTTTA
AATACAGTCATTTGAATGCAAAAACAAAAACAGACACATACACCTTCATGCCTGAATATT
AAGAGACAAAACTCACACTAGAGAAATTTATTTTATGGTCCATTTGCTGCTTCACTTCTA
TTTTACAGAACAAAGGCTCTTTAGGAAGATGCTTAGAAGTTTCTTTAATATTAGGTTTCT
TGAAGGGGGGATTACCAAATTGCTTTTCTAGTTTATGAATGACTATGTAACTTGCCAGAT
AGGCACATTTATGCAGTATCTTGTCACAGGACTGTAAGTTACCTTAAATCCCACACATTC
AGGCGGCGGTCAGTACCACTTGAAGCCAGAATAGTTTCATTATGTGGAGACCAGTGGACC
TAGTAATAGATAATTTTGAAAATGTATTTAAAGAATCATCCGCTGCTAGGTTTGTGGCTG
TTGTTCTAATCTGATATTTTCCCATCTTGCACTCTATTATCTTATCCTTGGCCTGATGGC
CTCACTCTCTTGTCCCCGACTTTCAAGTGCTCTGCAAGGGCTCAGCTCCATCCTGTCCTC
AGGAAGGCTGCACTCCCCAGCACTGAGGAACTCAGCCTGGGATCTCAATAAATTTATTCG
ACCCCATAACCATCCCAGAAGCTTTTTAATTCTTCAACAAGGTGTACCTTACCCTATGAG
CATCTCCATGTAACACCACGTACAAGACATTTTTTTCAATAGTGGACCCACGAGTCTGGT
ATAGCTTAACTGATGAATCCCTGGATTTCATTTCCTGACATACAGACACCAGAAAACTGT
CACATACCTGGAAAATTTCATCTTTATGAGATTCGAAGGTATGGAGTTTTAATTTTAAGT
TACGCAGATCCCATAAAGCTACGGTCTAAAGAAAAATAACAAGTGAAAATGATTTCTATG
CTTTACCTAAGAATTTTCAAATATCTGATTAAGGCACAAGAGAACTGGGTTTTATAAACA
CCAAATAATGCAAAAACTTCGAAACCTTATCCGCAGAGCCGGTGGCTAGAATAAATTCGC
TGTAGGGATTGAATGAGAGGCAGTTGACTTCGGCAGTGTGCGCATCCACCAAGTGACTCG
GCTTGGAGGTGGTATTGGACCTGGTGTCCCATCTAAAACACAAAGGTAAAGGCACACGGC
ACCCAGGGATGACACACTCACATTCGGCCTCACATCACTGTCACTGCACTCCACAACTAG
CTCCACTATGTGCTCCCCTTCATGAAGAAACCAACCACACAGCTGGTGATTCAGACCTCG
ACCACTAAATGATACATTCGAAACCTACAGAGAACAAGCTAGGGCTGTTAGTCCTGTTTT
TTAAATTAGATTCCTAttttaattaccaactatttcaagtgtacacaaaatacagactat
gtagagaataatgtcacaatctgatacctaaaactagttttgacaaatgcccagtatttt
gtcacatttgcctcaggtatttctttataagaTTATAAGTGAATGAAGCCCTGTGGCCAC
ACCTTGATGAAATCATTTTCCTCCTCGACCTCCAACTGGCATCACTCTGGATCTCAATTT
TGATATTTACCACCACACCAAGTATGTTCCTTCACATGTCCATACCTAGTTTTCTTTTTT
TCTAAATAATaagtgatcctcccacttcagcctcctgagtagctaggactacaggtgcac
accaccatacccaactaattttttgtttttaaattttgtgtagagtctcacactcctggt
ctcaagcaatcctcctgcctcagcttcccaaggtattgagattacaggagtaagctaccT
AAAGCTGTTTTTTAAAGCCATAACTTaaaaaaaaaaaaTCAAACTACAGCCTGCAGCAAT
CACTGATGGTCATTCAGGTCACCCATTTAACAAGATCCCACTGAATTTTCCACCTTACAT
CATAAGTTTCTGATCATCAGCAACAGATCCAAACAATGACTCGTGCAGCAGGTGCCAGGC
CACATCCTCTACAACAGCTGAGTGGCCAGTAAAGATGGCTTTAGCATCCACAATTTTGCC
TTCTTTTGGTCCTGCGTTTATATCCCACAGACAAACAGTCTAAGAGAGAAGGAGAGaaaa
aaaaaaGAACAAGGGCTATAAGAGACTGAtttttttttttttccctcgagacagtgtctc
agtctgtcacccaggctggtgcgatctcggctcactgcagcctccgcctccagggctcaa
gcgattctcctgcctcagcctcctgagctgggattacaggtgcaagccaccatgcctggc
tcattttttttgtatttttagtagagacgggggtctcaccatattggccaggctggtctt
gaactcctggcctcaagtgatccgcctgccttggcctcccaaagtgctgggactacaggt
gtgagccactgtgcccggtcAAGAGATTGAATTTAAATGCTAACATCTTATTTAAAATAA
TTTCATTACAAACAAAACTATTCAACTATATAAGTTTGAGGTAAACACAAGAGAGAAAAT
ATAAGCAAACAGAAGAGTATGTGGCTGCAGCCTCCATGTGAGGTGCAGAGGAAAAGGACA
CTCCACTGTAATGAGGGGGAGGGGAGACTGAGTACAGTGGCAGGCAAGGACACTGATGCT
GGAATTTCTACCTACATACATTCAGACATTCAAGTACCCCAAATTCACTTAGACAACACA
ACAAATCACCAAGAGCCCGGCGCTCAGCATCTACTGAACACAAATGCACATCCTAAAAGT
TTACACTGGGATGGGAAGACTGGGAATTAAAATTAAACTCTGCCTCTCACATAGCAAAAG
CCTCATGGACAAGTCTTTCACTTCATGGCAGAAACCACCACAGACATCAGGAGATGGGAC
AGGTAAACGACACTGGGCCAGAAACCTCTACTAGTCTACTCTGAGAGGTCAAGGCCTGGC
GCCCACAGACAGATCCCCAATGATGTGCTCCTTGAAACGTCAGCAGAGCCCAAGCAGAGG
CCATGGGGCCTCTGCTTGGGCCTCAAAGGTCACAGCAGCCCACAAATAAGGAGGCCTCAT
GATGTGGGCCTTGACATCCTATCACAGAAAGAGTTAAGAGGAAAGTTTTAATGAAAAAAT
ATTGCAAGGTATAGGGCAACGATTCTCATTCAATAGTTAATAAGAAATAATACCATGAAG
GTATATTAGCACTAATTATAGTTCCACCGACACTGGTATGGGttttttttttttttttAA
TTCATAGCACGTGATCATGAAAGGGCTTCATCTGTTTTTATTAAATCACCtttttttttt
ttttgagacggagtctcactctcttgcctaggctggaatgcaagggcacaattttggcgc
actacaacctccgcctcccgggttcaagcaattctcctccctcagcctcccgagtagatg
ggattacaggtgtatgccaccaagcccagctaatttttttgtatttttagtagagacgga
gtttcaccacgttggccaggctggtcttgtactcctgacttcaggtgacccacccacctt
ggcctcccaaagtgctgggattccaggcgtgagccactgtgcccagccACATGAAGGACT
TTCTGTAACAAAGCTATTTCCCAGTAATGGCTATTTTCCCAGTAACAAAAtttttttttA
CACAATACATATGCCCTCAGTCTCTGTTGTTACTTACACATGAAGACACTCAATGTGTGT
GAACTGAAGAGAAAGGAACATGTGGTGCTCCTGCCATTCACACTGACTCAGAAGGACCTG
GCAAGATTAGCATGATGCTTGGCATGTGGGTAGCCCCTGGTAAATGTCAGCTATTATTAT
TACTACCAATTCCCAGCCTGGTCTCTTCAAAAGGTACTAGTAATTGGGTTACTGAGTACA
ATCCACTTATCCACTTTCCCTACTTGGGAAACCGTCTCATACACACTTTGAGGGAAGCAT
CCTTTCAGAGAgcctataatcccagctctttgggaggccaaggaaggtggatcacttgag
cccgggagttcaagaccagtttgggcaatacggcaaaactccatctctacaaagaataca
aaaatttgctgggtgtggtggtgggcgcctgtagtcccacctacttgacaggctgaggta
gagaaccactagagctggaaaggtggagggtgcagtgagccgagactgagccactgcact
tcagcctgggtgacagagcaagaccttgtctcaaaaaaaaaaaaaaaaaaaaaaaaaaag
tgaaaagacaacagaatgggagaaaatttttgaaaatcatagggacttatacctagaata
cataagaaactcttataacttgacaataaaaagacaaaattaaaatatggacaaagaatt
tgaatacctatttctctaaaggagatatgcaaatggccagtaagtacaagaaaagatgct
catcatcattagtcatcagggaaatgcaaattaaaaccacaatgagctgggcgtagtgac
tcatgcctgtaatcccagcactttgggaggccaaggcaggaggattgcttgagcccagga
gctcaagaccagcatggccaacatggtgaaaccctgtctctactaaaagtacgaaaatta
gctgggtttcatggtgcatggctgtaatctcagctacttgggaggctaaggcaggagaat
cgcttggacctgagaggtggaggttgcagtgagctgagatcgtgccactatactccagcc
tgggtgacagagacagactccgtctcaaaaaacaaacaaaacaacaacaacaacaacaac
aacaaaaaccaactccccacccccaagccaaaaacaaacaaaaaaaaacccaggaaatac
cactttatgcacactaggatagctataataaaaaagacaagcattagtgaggatgtagag
aaactggaacatttgtacattgcttgtggaaatgtaaaatggaaagccactttggaaaac
agtttggtaattcttcaaaaaattaaacagagataccatatgatccaataattccactcc
taggtatatatccaagagaaataaaaacatacatctacacaaaaacttgtaaacaaatgc
ttgtaacataattcaaaatagccccaaagtagaaagaactcaaatggttcatcaactgac
aaataagctaactgtggtatatccatacagtggaatattgttcatccataaaaaggaatg
gaacataagtaatgttacttgaaaacattatgctaagtgaaagaagccaaacagaaaagg
ccatatatgagattccatttacatgaaataccaagaacagataactctatagagacagaa
aataaattagtgcttaccaggagctgggggaaggcagggaatgagtggggagtcactgct
taatgggtatggaatttctctttcagagagcgaatgaaaacattctagaattagtggcaa
tagttgtgcacctttgtgaatatactaaaacccactgaactgtacacttaaaaaATACTT
TATATTAATCAGGTCCCACAAACACTCTACAGTTTCCATTTTAAGGGCCTGGAGGGTCCT
CTTTTAAATAATGGGAGGCCTTTTGCCTATGCTCCCTCCATTCTAAGGCTACTTCAAAAG
AGCTCTGTGGAATCCGAAGACTCATACAGGGCAGTATGAAAACCATCTCTCTAAAGTCCT
GGGGGAATGTTACCACAATAATCAGCAGTATTATCTTAGAAAACCTTTCATCTATATAGT
ACTCCTTCAGCACAGCTGTGACACGTCAGCTCTCACTATATGAACAAATTACAAAGAATA
CGTTTCTCACATGGTCATCAGATGCACTTAGGAGATGTCCACTCAAATTTGAATTCCAGG
AGAGACCATAGCCTTCCTTCTGGTGACCTCTTAATCTGAGATCAGGATTACATTCTCCAC
TTGGGTCTAAGAAAAGATGAAAAACATTAAGTTATTCTCTGTTTATCAGAACTGGTGAGA
ATAAATTCTCACTCCTTCATTGAGTGAACCATTACAGCAACTGCACACGAACGAGATCTG
GTCTTTAATACCCAATGCAAATTGAGCCTCATGACCATTAGATGATTGGTTTCTTTGGAA
AACCTAATACTATCCCCAACACAAAAATATTAAAAACTATAGCTATCCTACAAATTTGGG
CAGTGGTGACCGTATCCCCGCAACCCCCCAATTTTTTAGAAATATTTCTAACACAACAGG
TCTGGTTGCTCAGTCCTTGCATGCCTCTAGGGTAGCCTGCAACCATAAATGACCCTTGGC
CAACCCCTGGGAATGTGACCCTCAGAAAGTTCTTCACGTCACTGACTGATAAAGTTTTGT
AAGCCCAGAGCAGTGGGGTATGCCATAGGGACCTGTCAAGACTTGTAGGATTGTTTAGCA
AGATTCACAATGTATTTGgcttcactattggggtcctcaattttgttaccatggctggtc
atagaacaggatgtgcccacgccaacagacctccacaaaaatcccagattctgaaactca
aatgggctgccctgggtagagacatttagcacatgttcctatggtttgctgctagagaca
aaacatgtcccacgtggccctggatgggaaggactcagacgcctgtagctaacccctctg
gacttcccctgatgtgtatctttttcttcctactcttgctctggattctttgctgtaata
aactttagctgttagtataagctgcttttaggtagttctggcaaatccctgaacttgagg
atggttatgggacccccaaAGCAATTTTTAAACCTTTAAATATTATAAAGTATGCTACTT
TGACCTTAAAAACATTACCAGTTTGAATCAAGAAAACTGCTCAAGTAATGACCTAACTCT
ATTATTACATACCTGGTTTAGCAGGGTGTTTTGTATAGTCAAAAACCAACACATCAGAAG
ATGGTGTTTTTGTAGCAATGATGTGAGGATTCTGCGGCATGTAACGAGCACGGTTTACTT
CTCCTTCGTGATTGATTTTAATTTCACATTCAATTTTTCCTGTTACAGAACCAAAGCCAC
CAAATTCTAATGTGAGGAGAAAGAAacacacacacacacacTCAGGATTAAAATTCACAA
ATCACTTAGTTCAATCAACCTAACAGATTTTGACCTGGCAGAATACAACACAAACTGACA
AGACAAAGACAGAAACATGCATAGAGAAAACCCAAAAATGTGGGTTCATTTGCCACATCA
ATTTATTCTTAAAGCCCATTTGCACTGGAAAATATTGGTAGCTGCCTTATGCAACTTAAT
TCAGTTCCACCTTGGATCTAAAACAACTGTCCTCTTTCAGTTATGAAGATGATATAGTTA
TTCACTGAAATTTCAAGTAACCATATAATAAGCAGACCAATAGCTTTTTAGTTCAAATAC
AACTCACTGTAAGTACTGCACTGAATTAGCATCTTATTTTAGGATTCATCAAAACAGGAA
AGGTTTTAACCCTCCACAGTATGAACACCCTTTGAGTCTGAAGTCAGAAGCATCCTCAAA
TCAATCAGAAACCCACGCTAACCCCTACCTGTCCCTAAACACACATACATTGGCCCTGCC
AGCATACTTGGTTTAACTGCTAGTGCAGTGCCAAGGTTAACCTCTCCGCCCATCTGGTGT
GTGAATAAGACTATAGTATTAAATAATCATGAAAAAGGCCTTGTAAAGTAACAAAGTCAT
ATAAAAAGTACGGTAACTTCCAAGAAGTAGCAACATGTTAGCAGAAAGAATACAAGTAGA
GAACATCTAAGCAAATACAGCAAACAAGAACATTCTTTTTTGTGCTCATAGATAAAAAAA
CCTGAATTAGTTGCTGACGCTTAAAAAGATAGGAGGGTTCACATTACAATTGTGTTATTC
TTCCTGACCTATATTGCCTTTTCTTTGCACATTCCATTTTAGCTCACCCTGTGTCTCAGG
Tcagggacaactaacacaaatgcctactggagccagacaggtaagaagtaaaatagaccg
gggcctggagcaaccaccaaaaggagcaaaccatttctcagttccaggcagctccttcta
tgtggaatgcTTAATGAACACTCGCTTCCATGTCTTAATATCAGTATCTAGCCGTTCCTC
TCTGAAGCAAACATAGCTTACTATTTCAGTGTGGTTGAAAAAACCGTATCTCAAATCCAC
GATTACTCCAAAGCTCCTCTACCCACTACTCTCATGTGACCACATGCAAAAGGATCCTTT
TTCCTCGTAGCACCTTCTGTTCCATGGTGTCAATGGAAGAAATGTGCCTCGGCATGCTAA
GACCCCTCCTGATCCAATCGTCTCCTCCCTCCTGAGACTGCTCCAAATCTGCTCCACTTT
GACCTTCAACATCCCATTCCATGGACTCCAGTGGCTCTAACCCTTCTGCTACAAAGATAC
TCAAGTTTCCTGATTCCTTTAGCTAAAACAACCTGAAGAGCTCTCCTTTaaaaaaaaaag
gggggggggcggggcttccaagtaggatttactttgaacacagagttttgttttctcaaa
cttaaaattttgaaaagtcactgTCTTAATGATAATATCCATTAAAAAATGTAACTCAAT
ATTggccgggcgtggtggctcatgcctgtaatcccggcactttgggaggccaaggcgtgc
ggatcatgaggtcaggaaagcaagaccatcctggctaacaaggtgaaaccccgtctctac
taaaaatacaaaaaatcagctaggtgtggtggcgggcgcctgtagtcccagctactcggg
aaatcgcttgaacccaggaggcagaggttgcagtgagctgaggtcacaccactgcactcc
agcctgggtgacagagcgaaacttcgtctcgaaaaaaaaaagaaaaaaaaaaagaaaaaa
aaaaTATATATACTGAATATTAACAAAGGTATTAACTGAATTATTTCAGCTACTTGTTAG
AATACACTGGATGTGTAACTTTAATAATATATTAACATCATTATGCAGAGACTGTTAAAC
TGCAAGCCCGGTAAATACATACTTCAGGGCTAAAAGCCATTTAAAAATTTCTGATTACAA
TATATTCAggccgggagtggtggctcatgcctgtaattccagcactttgggaagtttagg
caggcgaatcacttgaggccaggagttcgagacctgcctggccaacatgacaaaacccag
tctctactaaaaatacaaaaattagccgggcatggtggtggacgcctgtaatcccagcta
ctcttgaggctgaggtacgagaatcacttgaacccaggaggtggaggttgcagtgagccg
agattgcaccactgcactccagcctgggcgactgagcgagaccctgcctcataacaaaca
aaaacaaaacacaaaaaaaCCCCAATATTTAAAGAAATAATGCATACAGTTGTCGGGGAA
TGAACAGTAAATTgtgggagtagtaaactgggtaaatcactttggaaaatagttttctat
gaagttgacaatgaatacaccatacaacctagcagtttcactACACTAGAGAATGTAGTA
tttttgagacaggatcttgctctgttgctcagggtggagtgcagtggtgtgatcctagtt
cactacagcttcgaactcctgggctcaagcgatcctcagcctcccaagtagctaggacta
caggcatgcgccaccacacatggctgatttttaattttattttttgatagagacaatgtc
tcactgtgtgccctgagtggtcttaaactcccaggctcaagcgttcctcctgccttggcc
tcccgaagtgttgggactatgggtatagccactgcacctggccAGTATTTTATTTTCAAT
AAGAAAAAAACCCTAAGGCACATATTAGAAAGTGCTAATAGCGTTAAGCCATTTGGGACT
GTGAAGAAAGAGTTAATACAGCAGTCTGGGTGCTTAGCCCTGGAGTCTCTGAGGAACACT
GGGACCCTATTACTGACCCTTGGCTAACTCCTGGGAACATGCACCTCAGAATGTTCTTTC
TGTCACTGATGAACTGATGATTTTGTGGTGTGCACCTGGAGCAATGGACCGCGTTGTACC
AGTTTGTCAGGGTTACTCTGCAGATATCAAGATTGATGACACGTACCTTCTTTTATTACT
GGGTCCTCAGTTTGTATTACTGGGGTCCTCAAGTTACAGTTGCTGTGGCTGGTTGTCAgc
aggatgtgcctatgcaactagtcccccaagaaagcctcagaccccaagacccaaacaggc
ttccctgagcagagatatttcacacatgtccctgcagtttgctgccggaagacacatcct
gtgtggccttggacaagacttgtgccagacctccctgaacttgccgatgtacatcttttt
cctgctgcttttgtgttctttactgtaacaaactttagccacaagtataatttgctcttg
ggagtcctagcaaaatcaccaaacttggggtggtcatgggaataccAAAACAGGAGAGTA
TATGTTTGACAAATTaaaaaaagaaaaaaGCAGCCAACAGATTCCTGAATTAACCCTACC
ACTACTGCCTCTCTCCTCAAACAAAAAATACCCATTGCACACACCAACACATATTACTTT
TACCAAAGTGGAATACTGTAATTACACATAGCAGTTAGtcacttaatttatcttggatac
cttcctataccagtgcctacagatttttctcattaaaaaaaaaaaTTTTTtttttaaatt
tttggtagaaatgaggtctgtgtttttcagactgggcttgaactcctgagttcaagcaat
cctcccaccttggcctcccaaagtgctgggattataggcgtgagccatggcacctggcct
ttcttattaattgctgagtagtatttcaaacataccatgtgcttaaccaactttctatga
accaacatctgggttacaaggttgatcctaatttttcaattctgcaattacgactaaaat
ccttgtgcacatgtgggtgggaagttctgtagaataaagtcctagaagttaaattactgg
gccaaaagctaatagtatagttttaatagcatatGCTTTGAAAGAGACATTTTCCCTTTG
ACACCAATATTGGAATATATGATATACCTACCACCCTTGTCACTGTCACAATGGGAAGCA
TCAAACTGTGCATCATCATTGGGAATATGTACTCGAGCAACCACCAGATGATTCTGCTCA
TCAGACGTATGAGTCCCCAGCACTAGCCAATGAAGGGCATAATCTTTTCCTTCAGGT
>-::X:16852045-16852628()
CTTAAATCCCACACATTCAGGCGGCGGTCAGTACCACTTGAAGCCAGAATAGTTTCATTA
TGTGGAGACCAGTGGACCTAGTAATAGATAATTTTGAAAATGTATTTAAAGAATCATCCG
CTGCTAGGTTTGTGGCTGTTGTTCTAATCTGATATTTTCCCATCTTGCACTCTATTATCT
TATCCTTGGCCTGATGGCCTCACTCTCTTGTCCCCGACTTTCAAGTGCTCTGCAAGGGCT
CAGCTCCATCCTGTCCTCAGGAAGGCTGCACTCCCCAGCACTGAGGAACTCAGCCTGGGA
TCTCAATAAATTTATTCGACCCCATAACCATCCCAGAAGCTTTTTAATTCTTCAACAAGG
TGTACCTTACCCTATGAGCATCTCCATGTAACACCACGTACAAGACATTTTTTTCAATAG
TGGACCCACGAGTCTGGTATAGCTTAACTGATGAATCCCTGGATTTCATTTCCTGACATA
CAGACACCAGAAAACTGTCACATACCTGGAAAATTTCATCTTTATGAGATTCGAAGGTAT
GGAGTTTTAATTTTAAGTTACGCAGATCCCATAAAGCTACGGT
>+::X:19349311-19350110()
GCAAGCAGAGTGCTGGTAGCATCCCGTAATTTTGCAAATGATGCTACATTTGAAATTAAG
GTAAGAGGTGTTTTACTTTGTTAATAATTTTTTCACAGGTACACTCTGATATACAGTTTT
ACCTTTAGAATAGAACATTTTGATGTTCATGCTTAGTCATCATTTTCTTCTAAATGTTCC
AGGATCAGAAGTTCAGAGAAGCTTCACGAAAACTAGAATTTATTATTAGCAGCTTGCTGT
TGTTCTGTGGGGGGAAGGGGGAGGAGCTAGAAAATGAAAATAAAAATAAAAGCTTATTCA
AAAGTTTGGAATGTAATTCAGTGAAATATTTGAATAAGAAGAGTCTTAGTTGTTTCTTTG
AAGGTTCTTTCAACCTATAACTCAGTTGGCTTCTAGGGGCTTTCAGTGAAAATCATCTTA
GAAAGATTTCCTTCCCCCAAGCCCCATCTCATTGCACAGTGAGGTTTATGGATTTAAGGA
ACAGAGGCGATATGAAGCATTACTGATGTGCTCCTTTGCAGTTTTTCAAGTTCAATATTA
TTTGCAATGGAGTTAGATCTTAGAGTGGTCAACAGTGTTTGCAATGTAGTATGTGGAGGA
TAATAACTACCTTATTCCAtttcagaaatgtgaccttcaccggctggaagaaggccctcc
tgtcacaacagtgctcaccagggaggatgggctcaaatactacaggatgatgCAGACTGT
ACGCCGAATGGAGTTGAAAGCAGATCAGCTGTATAAACAGAAAATTATTCGTGGTTTCTG
TCACTTGTGTGATGGTCAG
>+::X:19349311-19353173()
GCAAGCAGAGTGCTGGTAGCATCCCGTAATTTTGCAAATGATGCTACATTTGAAATTAAG
GTAAGAGGTGTTTTACTTTGTTAATAATTTTTTCACAGGTACACTCTGATATACAGTTTT
ACCTTTAGAATAGAACATTTTGATGTTCATGCTTAGTCATCATTTTCTTCTAAATGTTCC
AGGATCAGAAGTTCAGAGAAGCTTCACGAAAACTAGAATTTATTATTAGCAGCTTGCTGT
TGTTCTGTGGGGGGAAGGGGGAGGAGCTAGAAAATGAAAATAAAAATAAAAGCTTATTCA
AAAGTTTGGAATGTAATTCAGTGAAATATTTGAATAAGAAGAGTCTTAGTTGTTTCTTTG
AAGGTTCTTTCAACCTATAACTCAGTTGGCTTCTAGGGGCTTTCAGTGAAAATCATCTTA
GAAAGATTTCCTTCCCCCAAGCCCCATCTCATTGCACAGTGAGGTTTATGGATTTAAGGA
ACAGAGGCGATATGAAGCATTACTGATGTGCTCCTTTGCAGTTTTTCAAGTTCAATATTA
TTTGCAATGGAGTTAGATCTTAGAGTGGTCAACAGTGTTTGCAATGTAGTATGTGGAGGA
TAATAACTACCTTATTCCAtttcagaaatgtgaccttcaccggctggaagaaggccctcc
tgtcacaacagtgctcaccagggaggatgggctcaaatactacaggatgatgCAGACTGT
ACGCCGAATGGAGTTGAAAGCAGATCAGCTGTATAAACAGAAAATTATTCGTGGTTTCTG
TCACTTGTGTGATGGTCAGGTGAGTGGTAGGTTTGTGGTGGAACTGTGTTATTTAGGTAC
TGAAGTATGGCTTGTACTTATTGGGCTTTACCCTGCCATATGTATCAGAAGAGTTTGAGG
CTGGTAATGTAattttcttttatttatttatttttttgagacagtctctctctgtcgccc
aggttagagtacagtggtgatcttggctcactgcagcctctggttagagtacagtgtgat
cttggctcactgcagcctctgtccactgggctcaagcaatcctcccacctcagcctcccg
agtatgtgggaccacaggtgcacaccaacacacccagctaatttttgtattttttggaga
tacggggtttcactatgttgcccaggctagtctcaaacttctgggctcaagtggtccgcc
caccttggcctcccaaggtgctaggattacaggcgtgagccactgtgcctggcTGAAGCC
AGTATTTTAGAATTAAAAAGTAGAATGCCAAAACCTGCTATGAAGCTTAGGCTAAAGAAT
TCATTCACACATAACATTGCCAGTTTTCTGTACCTGTTCTTAGAGTTTTACTATTTTAAA
ACTTTCTGGCACTATGATCGCCTGTACTGTATATAATTTGGAGAGAAAGGATTAGTTTGT
TTTTTGTTTTGTGGGCTTAGGTcaagggttagagtcaaatacctacaagggccagccagg
tagaataaatgagtgaagaaggctaggtatacaaaacagaaaatggtgacagggactcat
gctgaactggcaccagcatgccctacccagaggaatgccatgacttggttccagccagtt
ggtgccatgtggaaatcaggggtaatgtttcctgttttccatgtctaagagaaggcggaa
gtctggattttcatgtgaaattccccagtgttttaaTGTTGACATCTGATGTAGGCTTTT
CTTTTAGGTCATCATACAGGAGAAAGGAAGGAAGTGGCACATGTGTGGGTTGCCAGTTTA
TTGCTTCTGGTTTGGGCCTTCCACTCTGTATTTTGGTGGAAAATAGCTACTTTCTCTGGT
TATTAATGACAGGTTCTACTAGCCCACATATTTCACTGTGGTCTAGGAAACGTTTTTATT
TAGAAACATGTATCATATTGCCTCATAGTTTCTCCTTCCTCTAACACAGGAAGCTTGCTG
TGTGGGCCTGGAGGCCGGCATCAACCCCACAGACCATCTCATCACAGCCTACCGGGCTCA
CGGCTTTACTTTCACCCGGGGCCTTTCCGTCCGAGAAATTCTCGCAGAGCTTACAGGTTT
GCTGTTGATTTACAGAAAGGGGAAATGAGTGGATTAAGTTTTTAAATATCTGTCATTAAG
ATGCTATTATGAGTTAATATTTGTTAAAAATTTTAAGTTTCTTTTTTTAACCCTCTCTCC
TTTGGTGCTCTGGTACTTCTGTTGTGCTCTTGAGTTAACTGACCATTTGTGAAGTTCTCT
GGCCCCTCAGGTAAAAGTTTAAAACAGGTTGGTGCTATAAAATCACAGTAGGTTTGGTTA
TCATTCAAGCATGCCAGAAGAAGTCTAGCAGTCATAGAAAGTAAGTTCGGTTGAAGCACT
CCATGGTATGCAATGTAAATTCTAGAAATCTTCTTAATATTCCCCTTTTCTTTGTCCCCC
GTGACTATTTGTTTGTTTTGGTGGtttttttttttttttttttttgagactgtgtctcac
tccgttgtccaggctggtgtgcagtggtgtgatcacggctcactgcaacctccacctccc
gggttcaagtgattctcatgcctccacctcctgagtagctgggactacaggcatgcacca
ccacacctggctaatttttgtatttttagtagagatggggtttcaacatgttggccaggc
tggtctccaactcctgacctcaggtgatccacctgccttggcctcccaaagtgtgctggg
gttacaggcgtgagccaccgcacctggccTGttttgtttttttgagacagagtctcgctt
tgttgcccaggctggagtgcagtggcctgcctcagcctcccaaaatgctaggattacagg
cgtgagccactgtgcccggtcCTCCTCCTCCTCCttttttttttttttttttgagacaga
gtttcactctttcacccaggctggagtggctggagtgaagtggtatgattttggctcact
gcagcctccgccccccgggttcaagcaattctcctgcctcagcctcctgagtagctagga
ttataggtgcccaaccaccacacctggctaatttctgtatttttagtagagaccaggttt
caccatgttggccaggctggtcttgaactcttgacctcaggtgatccaccctcttcggcc
tcccaaaatgttaggattacaggcgtgagccgccgtgcccggccCTCCTTGACTCTTGAA
CTATGgttgtccctctatatatccaggggattggttctaggaccctcgagtatacaaaaa
tcctcaaatactcaagtcccaaagtcagccttccatatcttcgggtttgcatcctgagaa
tattctattttcaatacatgtgtggctgaaaaaaaatctgtgtataagtgtacctgtgca
gttcaaaccctgttcaaggatTGAATATATTTAGTGTACTAGTATAGGAGAGGTCCTAAG
ATGTTTGTAACTGGCCAGAAAACCCAGAAAAGTCCAGGGTATCATCTGGATGGAACATCT
GAAGGAAACTAAGTGACTAGAGAGTAGGAAAAGCTGGAAAGGTTGAAGCACATGGAACTA
GTGAAAGGACAAGGAGAAACATGTGTTTGCCTGGAGGGACAGGTACTTAGACGACTGAAC
TGGCCTCTGTGTTCTAATGGTTGAGCCTCAGAGTACATATTTGGGGTGCGGTTTGGTTTG
CTTTGTAGAGTTGGTTTGTTCTGCACATGTGTATGTTCTGCCATTTCCAGGACGAAAAGG
AGGTTGTGCTAAAGGGAAAGGAGGATCGATGCACATGTATGCCAAGAACTTCTACGGGGG
CAATGGCATCGTGGGAGCGCAG
>+::X:19355348-19355757()
GGCCAGATATTCGAAGCTTACAACATGGCAGCTTTGTGGAAATTACCTTGTATTTTCATC
TGTGAGAATAATCGCTATGGAATGGGAACGTCTGTTGAGAGAGCGGCAGCCAGCACTGAT
TACTACAAGAGAGGCGATTTCATTCCTGGGCTGAGAGTAAGGACACCTGTGGTGGGGCCG
GggccaaggccaaggccaaggGTATGTCCTTGTGCAGACCCTTGACGATCTTAGAAACAT
TGGAGAGTTTCATTCTCATACAGGAGCAGGTCATGTGAAAGTAAAATGGTTTGGGGCAGT
TGGATTCATGCTTCGCCCCTCCCCTGTTTATTACCAGGTGGATGGAATGGATATCCTGTG
CGTCCGAGAGGCAACAAGGTTTGCTGCTGCCTATTGTAGATCTGGGAAG
>-::X:20132181-20135841()
CATGCTCTGGAAGCTCGCCGTATGCCTTCAGACTTCTAGCTTCGTCTGCATTGTATTTTA
AAATTACATCAGCTTTGTTATCCTTAAATAGAGACAAATAACTTTAAAAAACTGATCATA
ACAAAATATTATCAGTTATTTCATAAATTCTCATATTGAATAAACAATCAAATCTCACCG
TTTTACTATAAATCTTTCTCCTTTTAAATTTTAAAGCTTTCTCATACCCTCTGAAAAAGA
TCCTTAGGTTTAACCCAAGAGGAAGCTTATGTACATGCCTGAATGATTAACAAGCTTGGG
AAATATAGAGATCTCACTTTAATAAGAGCAGAACTGTGCATACCCCATATTTTAGATTAT
TTAATATTACCCTTTGATCAGAAGTCTTTTGAAGTACAAAAGTTCCCTGGGACAATAATT
TGCAGGGTGATCAAACACTGCAATTCCAAAACTGAGACTGAACTGAGACTGGTATAATGA
CCTAAGGAAATTATACCTTTCTGTATTATCTGTGCTTCTTTGCCTAGGTATCAATCACAA
TCTCCTGTGGAGCTTTTATATCTTCTGAAGACAGATTAGTAGATGTGAAGAgaagcccaa
gaattagtattgtgagaagttctttaggtatttctgatgcaaaagtcccattgagaaata
ctgCCTTAGAATGTTTCTACTTCCCTATTTGAAAATAATTTAACTCAGTTAAGGGAGAAA
ATTGATTGCTTCAACTTCAAGGACAGTGTGATTCAGACcagtacttcttaaaatgtaaag
tgtatagaagcctatggagatcttattaaaatgcatgttctgactgaagagtcaaagaac
ctgtatttctaacaagcttccagaagatgctatcgagccattgaccaccctgtaagtagg
agggGCACGGAAAGATCATGAATAATTTCAAATCAGAAGTTGGTCCTGGCTGTCACTTTA
CAGTCAAAATgttactcattttggacccttggtttccttatctatcgaacaggaaattac
ttattcttcctatttctggggttattgttagatcataagaaaaaaatggacattaaaatg
gtatgaatttaaagcaagctttctcacctcagcgctatggattattgtgaggcggaccat
tctctattatgggatgctgtcctgtgcccaccccagcctctatctactacatgctagcag
cactgcacccatcccccagttgtgacaaccagaaaagtctccagacactgccaatgtccc
tcggagggcaaaactgcccacagttgagaaacaatgGCTTAAAGTGAAGATTTAAATTAT
TTATTCTGGGttttttttttttttAAATCAAAGTATGATCGAGGCTATACAAATAGAGAT
AGTATCATACAGGGATGATTTCCAATAGGTGGATGTCAAATGGATCTCACAGACCCACAA
TGAGTCTACAGAGTCAAGGGTTACCATCACGAAAGGCAACCACCACTTTCTTTCTTTCCC
AAGTGCTCCTTTAGATttatagcacatacctatgttgtgatgtgtattgtaattacttgt
gtgcttaactctctccactaccaggctatgagccttttgtgggatgggcacttaactcat
tcagctgtatccccTAGAATAATGGCTCCCAGATTTTGATTTAAACATAAATCCCTGGGA
TACCTAGCACAATGCCTGAAACAAAACTGGCTCTTAAGAAATGGCTCATCAAATTCAAGC
CAGTAAAATAGGAAAAATTTACATGTAAATTTTACCTGGTAGTCTCGGAGACCAACCAAA
ATAATGTCCGAGGTATTTATCCAAACCTACAAAAGAAAAGTCACTGCCCGTCACATTTAA
AATAACGAAGAATCAAGAAATTCCAGAGTAACAATCAATTAGTTTAGAAATTAAGAGATT
TTAggccaggagcggtggctcatgcctgtaatcccagcactctgggaggccaaggtgggc
ggatcacctgaggtcaggagttcgagaccatcctggccaacatggcaaaaacccgtctct
actaaaaaatacaaaaattagctgggcgtggtggcatgcccttgtagtcccagctactcg
ggaggctgaggctggagaatcacttgaacctgggagacggaggttgcagtgagccaagac
tgcgctactgcactccagcctgggcaacagagtgagactccgtctcaaaaaaacaaataa
ataaacttctttaaaagaaaaaaaaaaagaaaagaaaTTAAGAGATTTTAGTTTGGGCTg
gcattgtggctcacgcctataatcccagcactttgggaggccgaggccggcgggtcactt
gaggtcaggagttcaagaccagcctggccaaaatggtaaaaccttgtctttactaaaaat
acaaaaattagcgaggcgtggtggcgcatgcctataatcccagctactcaggaggctgag
gctggagaaacacttgaatctgggaggcggagattgcactgagccaagattgtgccactg
cactccagcctggatgacagagtgagactctgtctcaaaaaaaaaagaaagaaaaagaaa
aaaaGATTTTAGTTTGGGAATAGAAGGATTAACATACCaaattaaaaaaaataaatacaa
aatCAGAGTTGGGACTTTTAGTCAACCTGATTAATAAAtctgcctgaataactactgtga
tggtgaattaatcattactttccaaggcagtccattcACGATGACATtcaagagatgcaa
cattaatacaatgcttatataactcatattcaaattttctgaatgtacactttacagcta
tatgtccaattcctaaatcagaatccaaacaagggcaacctactccatttaactgtcagg
tctctttaagtctccttgcaactagaatagtaccccagcttttttttttttttttttttg
aaactttcatgacagtaacattgcattaagagctgggccatctggctgggtacagtggct
catgcctataatcccagcattttgggaggccaaggtgggctgattgcttgagctgaggat
tcgaaaccagcctaagcaacatgaagaaaccccatctctacaaaaaatacagaaattagc
caggcatggtggcacaggcctgtagcccctgctacacgggaggctgaagtgggaggatca
cttgaaccaatgagggtgaggttacagtgagcccagatcatgccactactctacaggctg
ggtgataagagtgagaccctgtatcaaaaaaaagacaaggaaaaaaaaaactgggccgtt
tgtttttgcagaatgtctctcaatttggacttTTTGGGCAGGAATACAATACAAGTGATA
CAAATGCTTCTTTAACATTAGAACCTGTATAAAATTACCATTACAGACCTTGCTATTTTA
CTTATAGGTAAATCACTGTTTACCAAGGTAAGTCTTTTGGGAATTTCCAAAAATGAAGTC
CATGGACAGTTAAAAACTGTAGAGGGATTTTCCCCCTTAACCAATTTTATATTAAAGTAA
AACAAATCACACCTACCTTTTTTCTCAATTTTCCTCTGATGTGACATAACCTCTTTACAC
CATCGAAACACATTGCTTCTAGCCGTCCATTTCCCAACATTTTGATTACCTGAGCATACT
>-::X:20132181-20138622()
CATGCTCTGGAAGCTCGCCGTATGCCTTCAGACTTCTAGCTTCGTCTGCATTGTATTTTA
AAATTACATCAGCTTTGTTATCCTTAAATAGAGACAAATAACTTTAAAAAACTGATCATA
ACAAAATATTATCAGTTATTTCATAAATTCTCATATTGAATAAACAATCAAATCTCACCG
TTTTACTATAAATCTTTCTCCTTTTAAATTTTAAAGCTTTCTCATACCCTCTGAAAAAGA
TCCTTAGGTTTAACCCAAGAGGAAGCTTATGTACATGCCTGAATGATTAACAAGCTTGGG
AAATATAGAGATCTCACTTTAATAAGAGCAGAACTGTGCATACCCCATATTTTAGATTAT
TTAATATTACCCTTTGATCAGAAGTCTTTTGAAGTACAAAAGTTCCCTGGGACAATAATT
TGCAGGGTGATCAAACACTGCAATTCCAAAACTGAGACTGAACTGAGACTGGTATAATGA
CCTAAGGAAATTATACCTTTCTGTATTATCTGTGCTTCTTTGCCTAGGTATCAATCACAA
TCTCCTGTGGAGCTTTTATATCTTCTGAAGACAGATTAGTAGATGTGAAGAgaagcccaa
gaattagtattgtgagaagttctttaggtatttctgatgcaaaagtcccattgagaaata
ctgCCTTAGAATGTTTCTACTTCCCTATTTGAAAATAATTTAACTCAGTTAAGGGAGAAA
ATTGATTGCTTCAACTTCAAGGACAGTGTGATTCAGACcagtacttcttaaaatgtaaag
tgtatagaagcctatggagatcttattaaaatgcatgttctgactgaagagtcaaagaac
ctgtatttctaacaagcttccagaagatgctatcgagccattgaccaccctgtaagtagg
agggGCACGGAAAGATCATGAATAATTTCAAATCAGAAGTTGGTCCTGGCTGTCACTTTA
CAGTCAAAATgttactcattttggacccttggtttccttatctatcgaacaggaaattac
ttattcttcctatttctggggttattgttagatcataagaaaaaaatggacattaaaatg
gtatgaatttaaagcaagctttctcacctcagcgctatggattattgtgaggcggaccat
tctctattatgggatgctgtcctgtgcccaccccagcctctatctactacatgctagcag
cactgcacccatcccccagttgtgacaaccagaaaagtctccagacactgccaatgtccc
tcggagggcaaaactgcccacagttgagaaacaatgGCTTAAAGTGAAGATTTAAATTAT
TTATTCTGGGttttttttttttttAAATCAAAGTATGATCGAGGCTATACAAATAGAGAT
AGTATCATACAGGGATGATTTCCAATAGGTGGATGTCAAATGGATCTCACAGACCCACAA
TGAGTCTACAGAGTCAAGGGTTACCATCACGAAAGGCAACCACCACTTTCTTTCTTTCCC
AAGTGCTCCTTTAGATttatagcacatacctatgttgtgatgtgtattgtaattacttgt
gtgcttaactctctccactaccaggctatgagccttttgtgggatgggcacttaactcat
tcagctgtatccccTAGAATAATGGCTCCCAGATTTTGATTTAAACATAAATCCCTGGGA
TACCTAGCACAATGCCTGAAACAAAACTGGCTCTTAAGAAATGGCTCATCAAATTCAAGC
CAGTAAAATAGGAAAAATTTACATGTAAATTTTACCTGGTAGTCTCGGAGACCAACCAAA
ATAATGTCCGAGGTATTTATCCAAACCTACAAAAGAAAAGTCACTGCCCGTCACATTTAA
AATAACGAAGAATCAAGAAATTCCAGAGTAACAATCAATTAGTTTAGAAATTAAGAGATT
TTAggccaggagcggtggctcatgcctgtaatcccagcactctgggaggccaaggtgggc
ggatcacctgaggtcaggagttcgagaccatcctggccaacatggcaaaaacccgtctct
actaaaaaatacaaaaattagctgggcgtggtggcatgcccttgtagtcccagctactcg
ggaggctgaggctggagaatcacttgaacctgggagacggaggttgcagtgagccaagac
tgcgctactgcactccagcctgggcaacagagtgagactccgtctcaaaaaaacaaataa
ataaacttctttaaaagaaaaaaaaaaagaaaagaaaTTAAGAGATTTTAGTTTGGGCTg
gcattgtggctcacgcctataatcccagcactttgggaggccgaggccggcgggtcactt
gaggtcaggagttcaagaccagcctggccaaaatggtaaaaccttgtctttactaaaaat
acaaaaattagcgaggcgtggtggcgcatgcctataatcccagctactcaggaggctgag
gctggagaaacacttgaatctgggaggcggagattgcactgagccaagattgtgccactg
cactccagcctggatgacagagtgagactctgtctcaaaaaaaaaagaaagaaaaagaaa
aaaaGATTTTAGTTTGGGAATAGAAGGATTAACATACCaaattaaaaaaaataaatacaa
aatCAGAGTTGGGACTTTTAGTCAACCTGATTAATAAAtctgcctgaataactactgtga
tggtgaattaatcattactttccaaggcagtccattcACGATGACATtcaagagatgcaa
cattaatacaatgcttatataactcatattcaaattttctgaatgtacactttacagcta
tatgtccaattcctaaatcagaatccaaacaagggcaacctactccatttaactgtcagg
tctctttaagtctccttgcaactagaatagtaccccagcttttttttttttttttttttg
aaactttcatgacagtaacattgcattaagagctgggccatctggctgggtacagtggct
catgcctataatcccagcattttgggaggccaaggtgggctgattgcttgagctgaggat
tcgaaaccagcctaagcaacatgaagaaaccccatctctacaaaaaatacagaaattagc
caggcatggtggcacaggcctgtagcccctgctacacgggaggctgaagtgggaggatca
cttgaaccaatgagggtgaggttacagtgagcccagatcatgccactactctacaggctg
ggtgataagagtgagaccctgtatcaaaaaaaagacaaggaaaaaaaaaactgggccgtt
tgtttttgcagaatgtctctcaatttggacttTTTGGGCAGGAATACAATACAAGTGATA
CAAATGCTTCTTTAACATTAGAACCTGTATAAAATTACCATTACAGACCTTGCTATTTTA
CTTATAGGTAAATCACTGTTTACCAAGGTAAGTCTTTTGGGAATTTCCAAAAATGAAGTC
CATGGACAGTTAAAAACTGTAGAGGGATTTTCCCCCTTAACCAATTTTATATTAAAGTAA
AACAAATCACACCTACCTTTTTTCTCAATTTTCCTCTGATGTGACATAACCTCTTTACAC
CATCGAAACACATTGCTTCTAGCCGTCCATTTCCCAACATTTTGATTACCTGAGCATACT
CTAGCGGGGAGAAAGGAAAAGGGTATGGAATATTGTTCAACTTTTGATAACAGCAACTTA
AAGTCCACATAAAACTGTCAAGAGAATAAAGTTGCACCAGttgggaataaatacatatag
taaaactataaacaaacataagggagtgataaacatcaagttAGTTAACGGCAGAGCTAG
AACTAAGACTCTATGATGACAtttctttctttctttcttttttctGAGCTCAGGTCAAGT
GTAGAAAACTTCATAGTTACAAAGGTCAGTCGTAAAACCTTTACATCATTGCCCAGAAAT
GATTAGGCTTTCATAGACATACATATGCACCCCCTCACCCCCAATCTCATTCATTCCTAC
AACTGCTACCTTTATAAACACGTGTGCGTGcacacacacacacaccccccacacacacac
CAGACATATGCCCTTATTGTTTTACATTGTTTTATAGTTCTGCTTCTCAGAACTGTAGAG
ATCATGCATCAGGTAGACCGGAAAGCCTTCTGATGCTCAGATTTGGCTAGTTTCATCATT
GATCCACTTCAGTAAAAGCAGATCTCAGAGAATGTAATGCCATTTCTATAATATACTGTC
TCTGCTATTAGACATGTTTAAATTATCGACTCATTCTGAATAAGTAGATTGACTACCCCA
CTTTTGGCTCTCCTTTACCTCAGTACCTTTAGGTGCAAATCTCATAATTTTTAGTTCATT
TAGCAAACAAAAACAAACTTCAAACAATGTCTTTGTTGAATTAGAATATGACTAATCCCC
AGAGAGGATGTCCATtaatttgtaaatatactgagacttcattttgaaaggctcaacagt
ggggatgacttgtggaagtcaattactcagactacagtgagtttagcacccatctaccac
ctcaacatggttGGTCAACTCAAAGGCAGCCTTTCTTCTGAAGTGAGGGAAAAAGTAATA
ATAAAACAGTGTATGCCCAAGTCAAGTCAGCTGCTATTTTAGAGGCAAGGATGACCAAGG
CTAAGAAACCAAAGGACTTTTAGCCAGAAAACGTATCTCATGTTTACTGGTTTATATGTA
TGGCGTAATAAATCCACCCAAAGTTCTATTAAAAGCTAAAGTACTggaaataattggaat
acctgaggaaatatggagtatatactagatattatatcaatgtcaaattacctgagtgtg
ataattctcttctagttatataagaaaatatacttgcacttagaagatacatgatcaagt
aagggaaaagtaacatgatgtctctaaatttcaaatggtcctgaagaaatcctacatatg
gggctaggtgcggtggctcacgcctgtaatcccagcactttcggaggccgagacgggtgg
atcacgaggttaggagatcgagacccatcctggctaacacagtgaaaccccgtctctact
aaaaatacaaaaaaaatacccaggcatggtggcgggtgcctgtagtcccagctacttggg
aggctgaggcaggagaatggcgtgaacccgggaggtggagcttgtagtgagccgagatcg
cgccactgcactccagcctgggcgacagagcgagactccatctcaaaaaaaaaattaaaa
aatcccacatatatatttctttatatgtgtgtgtacagatgaaggatttaagggagtttg
ttgcactaatactgcaactttctgtaggtttgaaatgactcgaaataaaaGTAAcaggaa
agggcaaacgatccagttaggatttatttgactagtgctatgtatcttggtctggcactt
acaatattcttcagtctaataaaatcagttaactgttcagtttcattttattgtagttta
cgaagttatatgctaatggcactggagaatggagaggtctataagggcctcaggctcatc
cttcaaatgtccatggtctactCAACATATTATATGTACCATTCACTACCAGAAATGCTA
ATCATAGAACTGCCAACTAAATCACAGAACTGTCAACCATAGCTCAATTCCCTCTGAACT
ATACGACACATTCTTAGTtcccagtactttgggaggtcatggtgggagaatcacttgagc
ccaggagttcgagaatagccagggcaacatatgaagacctcatctctatacagttttttt
tttttttttttttttttttttgagacagagtctccctctgtcacccaggctggagtgcag
tggtgtgatctcggctcactgcaacctccgcctcccaggttcaaacaattctcctgcctc
agcctcctgagtagctgggattacaggcacgtgccaccacacccagctaatttttgtaat
tttagtagagacggggtttcatcatgttggtcaggctggtctcgaactcctgacctcgtg
atccgcccgccttggcctcccaaagtgctgggattacagacgtgagccactgcgcccagc
ctaaaaaaatttttaaaattagccagacgtggtggtgtgtgcctgtagtcccaaatactc
gggaggctgaagtggaaggactgcttcagcccaggaggtcatggctgcagtgggctgtaa
tcgtgccaccacacttcaccctgggcgatgggcaagacgctgtctcaaaaaaataaaGTC
CCCAGCTAAAAAAGAAAGGATGTTATTTTAAAAAGCGTAATTTATGAAAACACTTACCCT
GACCATCCTCTTTGAATACCAGTTCTCTTTTTTCAGATTCATTCTCATTCTTACCCCTGC
GTCTGTTTTTACCTCCTTTAC
>+::X:21977060-21985223()
ATTACCACCCATAGTGCGAGGAGGAGCCATCGACAGATACTGGCCCACCGCCGACGGGCG
CCTGGTTGAATATGACATAGATGAAGTGGTATATGACGAAGATTCACCTTATCAAAATAT
AAAAATTCTACACTCGAAGCAGTTTGGAAATATTCTCATCCTTAGTGGGGATGTTAGTAA
GTATTCCATCCCTGCCCCGATCACGTAACAAAGTGGTGATGTGTTGAATGATGGTGTTTT
CCTGACAATTACTACTGTCGTGGATTTGTTTGAGTTTGTTTTTGACACTGCTGGTTTTTG
AGATGCACATTTATGTCATATTAACCTGTGGATTGTCTGGGCTTTCACATAAACTTTGTC
TTGACATTGCTTCCTTAGTGATGAGTATTTGGATTGTATTTCAAAAGAAAATGCATTTGC
ATATTTaaaaaaaaaaaCctttttgttacagaacaattcaaacctaagtagacaaactag
tgtgatgaacccacatgtacttaccatcgagtgtgaacaattaccacctcctagccagtc
ttattttacctaaaccccagtccactttgtccctctcatattattttgaagcagctcaca
gacatcatattatttcatttgtaaagatGTAATTGCTTTTAGTTATTCGGTATATTGACA
CATTTTTAAGGCTGGATTTTCTTCCCACTGACTAATGTCCATTTGTATTAGGTGTCAGAT
GATCAGGGTTGATGAAAAAGTCCTCAATGGAAAAAAAGCTTGCAAATTGTTCACAGTTTT
AAAAAATTGAAAATGAAAAATTTACATTTTGGTCTAGATCCCAGCTCTTCAGTGTGGTGG
GGCCAGGTGGTTTGTGTGTTAAGGTAGACTCACCATTTGGATCTGTTTCTCCTCCCTAGA
TTTGGCAGAGAGTGATTTGGCATATACCCGGGCCATCATGGGCAGTGGCAAAGAAGATTA
CACTGGCAAAGATGTACTCATTCTGGGAGGTGGAGACGGAGGCATATTGTGTGAAATAGT
CAAACTAAAACCAAAGATGGTCACTATGGTAGAGATATCCTTTGTTGTATAAGAGAACAA
GTTCAGTGGGCTTCTTTTGTTTCCTTCCTTCAGTGTCTCACAACTCAAATTAATGTTACC
ACAGACTAGAGGCAAATGTGTTACCTAGACTGCCTTGAACAGACAATTTAGTAACAGTAC
CCTTTTATGTGGCCATCAACAAAGAAATAATCAgctgggcacagtggctcatgcctgtaa
tcctagcactttgggaggccgaggcgggtggatcacctgaggtcaggagttcaagaccag
cctgatcgacatggcgaaaccctacctctactaaaattacaaaaattagccaggcatggt
ggcgggcacctgtaatcccagctactcgggaggctgagacaggagaattgcttgaaccct
aggtggcagaggttgcagtaagccaagattgcgcaacttcactccagcctgggtgacagt
aagactctgtctcaaaaacaaacaaaTAATCTACCTAGTTGAGGATTAAAGAGCAAAGGA
CTTTGATACTGTGTCTGCTGCCTAGCAGTTTCCAAAATGGCTTCTCTAAAGCCATCTCAT
GAGGAGAAAAGAAGATTAAGTTCCTTTTGAGTGTCCTTAGTGTGAAAATAAAGTCACTGC
CTCATTCATCATTTTGTTAAATTTGTGATACCCAAGTTAGTATTATAAAACCTTTGTTTG
TCTTAATCCTTTCTTTAAAGTATTACTATTTCAGAATTCTTTGATATACCCAAATTCTCC
TTAACCTGTTGCGGACATTGACCAAATGGTGATTGATGGGTGTAAGAAATACATGCGAAA
AACGTGTGGCGATGTCTTAGACAATCTTAAAGGAGACTGCTATCAGGTAATTGTTTTCTG
GATAATGTAGTTTTAAGTGAACTAATAATATAAGTTATTGATCAGAATTGTGCCTTATTA
AAACAGCTTTTAGTATAGTTGGTTGAGAAGATAAATACATCATCTGTCTCTTCATATGAG
TTATATGTATATTTGTATTTAGGGTGCACACGTACCAATGATGGGAAAGCACCAACTCCA
GATTCTCTGAATTAAATAAAATTAATtctttttttttttattatactttcagttctacgg
tacatgtgcagaatgtacaggtttgttacataggtatacacgtgccatggtggtttgctg
cacctatgaacccatcatctaggttttaagccctgcatgcgttaggtatttctcctaatg
ctatccttcccctagccccctacccccgatcggccccggtgtgtgatgttcccctccctg
tgtccatgtgttctcattgttcagcttacacttaggagtgagaacatgcggtgtttggtt
ttctgttcttgtgttagtttgctgagaatgatggtttccagcttcatccatgtccttgca
gaggacatgaactcattcttttttatggctgcatagtattccatggcatatatgtgccac
attttctttatccagcctatccttaatgggcatttgggttggttccaagtctttgctatt
gtgaatagtgccgcaataaatatacgtgtgcatgtgtctttatagtagaatgacttataa
tcctttgtatgtatacccagtaatgtgatcgctgggtcaaatggtatttctagtcctaga
tccttgaggaatcgctacgctgtcttctacaatggttgaactaatttacactcccaccaa
cagtataaaagtgttcctatttctcctcatcctctccagcatctgttgcttcctgacttt
ttaatgatggccattctaactccagcttgggctgcagagcgagaatgtctcaaaaaaaaa
aaaaaatcttaataaaaaaaaaaaccttaataataataataaaaaagaaaccttagtagt
aaaaatCAAGTAGTACACAAAGCTAAAGATTGCTTTTACATATGTacaaaatttccaagt
aaaataataagctaaatctggcaaattaagtctatattatgctcaagtaggatttagtta
gaagtgtaaagatttcaattttaagaaatctgtcaacttaattcgttaggtgaataattt
aaaggaggaaaataacagatgacaaagaatttgagaatatttagcagtcattttaaataa
aaactAATGCAGTATAGCCATGTaaaattagccaggtgtggcggcgtgtgcctgtaattc
cagctacatggaaggctgaggcaggagaatcgcttgaacccggaaggtggaggttgcagt
gagctgagattgcaccactgcactccagcctgggcaacagagggagactgtctccaaaaa
aaaaaaaaaatatatatatatatatatatatatttccatctaacaaatctgtacatgtac
ttcctgaatctaaaataaaagttaaaTTATAAATTACTTGAATAAAATAAAATTGCAATA
GAGATGAAACTACCTGAACGTTAATAGAAACTTAGGTTGTGGTAAATAGAAAAATAGAAA
ATATAATAGATAGCAAAAGCCATTTCCACTGAAAATAGGAAGAAGATGAGGATGCCTATT
ATCTTTTTCAACATTATTTTTTGAGGTAGCTGAGATAGTAAAGTAGATGAAAACAGTata
aatctaattatttgtagatgatgtgaatactagaaaatccaggaaacttacgtaggaaat
tatttgaattaatgagaatttgataaagtgattggataaagccagcctagattttttctc
tatactaaatgctaactcatttaaataggatttccttcccacccatttcctttcaaagta
atcaagtgttaaattcctaggaatatatttaacaagaatggtattgtgagactggtatga
attatgttaagatgttattgaaagacatcaaagtctgaatatgtggagaggcatgctgta
tttcttgtattgaaagaacaggccgggcttggtggctcacctgtaatcccagcactttgg
gaggccgaggtgggtggatcacttgaagtcaggagttggagaacagcctggtcaacatgg
tgaaatcctgtctctactaaaaatacaaaaattagcccgacgtggtggtgggtgcttata
atccagctactctggaggctgaggcaggagaattgcttgaacccgggaggtggaggttgc
agtgagccaagattgcaccactgcactccagcctgggtggcagagcaagactccgtctca
aaaaaaaaaaggaacaatgtctattcttcccaatttattatgagtaatcccaaggagggg
ggaggggtttaaaagtagaccaactgattttgaagttgatttgtaaaaataagtatctaa
gaatacccaagaaaacttgaaaaaagaatcatagtgtgaagcgaaatatgtcctatttgt
tgttaatgtactataaggcacgataatcaaataggaagtatgaaaggaatacacaaGGAC
CTAGGAATGTCAAAGGAACTTGAACAGGTCTGAGTATGTATTCCTACACACTGCTAATAT
GGTCTAAGATACATTTCAGTTGACTTGGGAAAAGCGTTAGTTGAGTTAGTGTGTGATGCC
GGTATAAGAAGTTATCCATCTGCATGAGAACCAAGTTAGCTAACAATAGAAATAGGAATT
TTGGTGACTTAGGCTCTAAATGTAAAAACTAATACATTTAAGACAATTTAGAGTACTTAA
CCTTGGAGTTCAGAAATCTCTTAAAGATAGGACACTCAAACTGTTAATGGTATTATAATG
TTGTCATTACCAAGCCAAAAGTCAGACTAGAAGAAAGACTAGTAACAAGCATGACAGGGA
ATTGATCCCTTGAATAATGCAGAGTCCCTACAACTTAGAAATGAAGTTAGCTAAATTTAA
AAAGGTATAGAGGATATTTACTGGTACTTCTCAGAATAAGTCAAATAACCTGTAAAAAGT
ACCACAAGACAggccgggcgcggtggctcacacctgtaatcccagcactttgggaggctg
aggtgggcggatcacgaggtcaggagatcgagaccatcctggctaacatagtgaaacccc
gtctccactaaaaaaatacaaaaaaaaattagctgggcgtggtggcgggcacctgtagtc
tcagctactcgggaggctgaggcaggagaatggcgtgaacccgggaggcagagcttgcag
tgagcccagatcgcatcactgcactccagcctgggcgacagagcaagacttgtctcaaaa
aaaaaaaaaaaaaaaaGTACCACAAGACGGTCAACCCTGTTGGTGGCCCAGGAAGTTCTT
GTGAAAACATTAGcaacagacttcacaaaatttagtagaggggcaatatctcatgctggg
gaggttgtggggagacaggtgctcatatgcattgctggttggcgtgtgaattgctaTCAA
AACCGGAACACACGGCTTCTAGCCGGTGTTTGAGCACACAGCCCACAGTTAAAAAGGTGT
CACTACAAGGTTTTATTATAGCTGTGCTTGTAGTGACCAAGGCTTGGCAATGACAACAGA
AAGAATGTTTTTAGTGGAATGGTGTATTTTTTAAAATGTGTGTTATTACCTGGAGAGATG
TTGGGTGAAATGTTCAAGTTCCAAATGATGTGTGGGATTCAAATTTTACAAAAGAGAACA
TACATTTGTGTTTGTGTGCAAGTATTCGTAAGAATCTGTGTGAACGTATGGAAAAAATAT
GAGCATATCAAACAGGATTAATACATGGATTGAAAGCAACGGTGGTGTTAGTACCTCCTA
TATTTTTCCATAGTTGGACTTGTATGATGCATTGAGGCAAGTTATAAAACAATAGGACAG
AAAAGTCCCAGTTTCTTAAAATTATAACTGTGAGGCTATAAGAAGAATGATGAGAAATAA
CATGGGATAGGTTATCTTAGGGAATTGTGGTGAACtttttttaattttttttgagtcaag
gtcttgctctgtcactcaggctggagcacagtggtgcgcgatgatcatggctcactacag
cctcaaactcccgggctcaagcgatcctcccacctcaacttcctgagtagccgggactac
aggcagataccactaggcccagctgatttttcttttttttctagagacgggctttcacca
tgtcgcccaggctgctctagtactcctgggctccattgttccgcccacctcaacttccca
aagtactgggattacaggtgttgggccactgaccccagccTGGCAAACTCTTAAACTCTT
GGTTTCTGACTATTATATTTAATTTTTCTTTTACTTAATGTAttttttttttGAATTAGA
AAACTAAAAGATGACAGTAACTCCTGTTTAGTTCAGGATGTTGCTTAGATCCAGATGTGT
CCCCAGCATAGAGCCTCAGTACTTCAAAGATACAGCCAACCTCAAACTTCTTTTCTGTGT
TAACTATATATGATCTGTATGGGAATTCCAGCTGGTCTCTTTATTGACTCTGATGGTGGG
AGCTGTTATATATAGCTTTATTAGCAGTAGCCCAAGCGTTAGAGAAAATTGAGAAATAAC
ATGTTAATAGTTTGAGTAAGGTGCAAAAGTGAATCCATAAACAATGAAGTCATTCAGTGC
TTAGTATAAAAGAAAAATTAggctgggtacggtggctcatgcctctaatcccagcactat
gagagtctgaggtgggcagattgcttgagcccaggagttcaagaccagcctgggcaacgt
agtgagaccctgtctctagaaaaactttttaaaaatagtttattaattaaaaaaataaaa
attaaaaGAAGATGATACAGATAGTGATAGGAGAGGCAGTATAGATTAGAGATGAAAGTA
TGAAGTTGGCTTTCAGATAGTAATAGGTATACTTCGTGgatctatgggcaagctggataa
cacctcaagtttgtttctgcattggtaaaatgggatgataatagtgcctctaggattgtt
gttttattgaaatgagaaggcatataaagcATATATGGTAAGCACTTAATTTTTGCTGTT
AACAGACATAGATGAAAGTTTTTTGGTTCCTGTAGCAGTTGCTGTGGATAGCTGTGGATA
TAAGCCCATACTTGGCGCTTTTTTCCTCCTTCCTTTACTATTGTTTTTTGTTTAACTACA
TCCACATGTTGGCTCACTCATCTATTCCTGTTCTTTCTGGAAGGTTCTAATAGAAGACTG
TATCCCGGTACTGAAGAGGTACGCCAAAGAAGGGAGAGAATTTGATTATGTGATTAATGA
TTTGACAGCTGTTCCAATCTCCACGTCTCCAGAAGAAGGTAGATTTTTTTAACCAAGATA
TTTATGATGGAAATGTTTCTCTTGGCACCATGTGAGGGTGAAAGGATCCTAGAGATTGTG
TAGTTCTCTCACGTTTTTGAAAAAGGGAGTTAAATTGAGGTCCATGGTGGAAAGATGACT
GGATTTGGCTTCAATTCCTGTTCTGCCACTCAATGAGTGAACTAATTCAGTCATTTGAAA
CAAAAATGAAGTAAAATGACTCATTACATTAATGAGACAGTAAATCATTTGACAATTTAT
TTAAATTATGTGATTTTCAACCTGTATTGGTACAAACTGGTCACTTATCTAAGCAACGAC
ATAGATAATTCCCTTTCTCAAACCAGATGTTTGTTCCAAATCACAGCTAGTTCGTGTTTT
TTTCTATAAACTCAAGTTCCTGCTGAGTTTGCAGGCTCTGAATTTCTCTCAGGATTTTGC
TGCTTGCCCCCTTATTTAAAGCAGTTTTCTTTCACGTTTCAGCCACTGCCTTTGTGTCAA
ATCTATTGGTATTTTGAGAGCGAGCAGTGCTAGGTGGATGTGATTTTGGCATCCAAAATC
AATTTCATTATCGTTCATGAACAAGCTCTTTGAATAGTGGGTCTTACACTCGTGGCTCTT
TTTCTTTTTCCTCTTTTGGTATTGAGTATTCGAATATTTTACTTCAGATGTTGTGGATAC
ATACAAACCCATATTTATGAAACTTGTTCTTTTAAACATTCAGATTCCACATGGGAGTTT
CTCAGACTGATTCTTGACCTCTCAATGAAAGTGTTGAAACAGGATGGGAAATATTTTACA
CAG
>+::X:21984303-21985223()
GTTCTAATAGAAGACTGTATCCCGGTACTGAAGAGGTACGCCAAAGAAGGGAGAGAATTT
GATTATGTGATTAATGATTTGACAGCTGTTCCAATCTCCACGTCTCCAGAAGAAGGTAGA
TTTTTTTAACCAAGATATTTATGATGGAAATGTTTCTCTTGGCACCATGTGAGGGTGAAA
GGATCCTAGAGATTGTGTAGTTCTCTCACGTTTTTGAAAAAGGGAGTTAAATTGAGGTCC
ATGGTGGAAAGATGACTGGATTTGGCTTCAATTCCTGTTCTGCCACTCAATGAGTGAACT
AATTCAGTCATTTGAAACAAAAATGAAGTAAAATGACTCATTACATTAATGAGACAGTAA
ATCATTTGACAATTTATTTAAATTATGTGATTTTCAACCTGTATTGGTACAAACTGGTCA
CTTATCTAAGCAACGACATAGATAATTCCCTTTCTCAAACCAGATGTTTGTTCCAAATCA
CAGCTAGTTCGTGTTTTTTTCTATAAACTCAAGTTCCTGCTGAGTTTGCAGGCTCTGAAT
TTCTCTCAGGATTTTGCTGCTTGCCCCCTTATTTAAAGCAGTTTTCTTTCACGTTTCAGC
CACTGCCTTTGTGTCAAATCTATTGGTATTTTGAGAGCGAGCAGTGCTAGGTGGATGTGA
TTTTGGCATCCAAAATCAATTTCATTATCGTTCATGAACAAGCTCTTTGAATAGTGGGTC
TTACACTCGTGGCTCTTTTTCTTTTTCCTCTTTTGGTATTGAGTATTCGAATATTTTACT
TCAGATGTTGTGGATACATACAAACCCATATTTATGAAACTTGTTCTTTTAAACATTCAG
ATTCCACATGGGAGTTTCTCAGACTGATTCTTGACCTCTCAATGAAAGTGTTGAAACAGG
ATGGGAAATATTTTACACAG
>+::X:23671528-23679287()
TTTCCAAGCCAGCGCCCTACTGGGAAGGAACAGCTGTGATCGATGGAGAATTTAAGGAGC
TGAAGTTAACTGATTATCGTGGGAAATACTTGGTTTTCTTCTTCTACCCACTTGATTTGT
AAGTAATACATGTAAATAGCTAGTAAAATCTCAGTCTTTATCAATTATTTTTCAGGAGTA
TCAAACAAATTATTTTGTTCAGCTCTTGGTTTTTAAAAAGGCAAGCTGAAGTAAAGAAAT
GTATTTAAAAAGGTAACATCTACCATATATTTCAGAGTCATAACACACCGACCTCAATAC
TTATGTCTACATGATTATGTTATAATGGAATAATTAGAGGAAAGCTACAATATATTCATT
AAGCTATACCTACTAAGGCAAGAAAATGGACTGATAATATATTAGAAAGCATTTAATAGC
AAGACCTATGCCATAATTCTTTTTACTGTATCTCTCTTGATTAGAAAATTAATTctgtaa
tcccagcactttgggaggccaaggcaggtggattacaaggtcaagagatcgagaccatcc
tggccaacatggtaaaaccccatctctactaaaaatgcaaaaattagctgggcgtggtgg
tacgcgcctgtagtcccagctactcgggaggctgaggcaggagaattgcttgaaccctgg
aggcggaggttgcagtaagctgagatagtgccactgcactccagcctggcgacagcgaga
ctccatctcaaaaagaaaagaaaaagaaaaTTAAGCCATTTTCTCTAGTGATACCATGTA
ACTGTGGTTTTTCCATTTTTATTCTTTGCTGCATCTGTTGCTTTTCTGGGATTTGAACAT
TTTGCTGAAAATATTATATACTGCTTAAGGAATAAGGAATAACACCTGTGTATATGTTAT
GGTTATTGTGGGGTTTCTCGTCTTTTTTTAACTCTGTGACAGTGAGCGTTTTTGTATATG
GTCAGAAAGTTGACTAAAAGTAAATACCCTTACAGCTTTATTCACGTTGAGGATTTAATT
TTATTTTACAAAACACTATTTTGAGTGTTTTTCAAAATTCATGAAAGTGAGAAGAGACCA
AAAAGAGTTATGTCAATTTTTATCTTTTATTCTCTTGGAACTTACTTTTTGGTTACAACA
AATAACTAGAAGTTTCCTCCTCTATCTTTGCCACTGTGCCTTTTTCCATTAGGACTAATC
TGGAACTACATAGATCAAATTTAAACTTGCAGGGAGGGTATACTTAAGCTCATTGCTATA
GGTTGTTTCTAGGCCAGGGATTAACAAATTTTTTCTGCTGGATTTGGCCTATTGACCTAT
TTGCCAACCCCTGCTCTAAGCCACAAAGGAAGAATTCTCATGAAAATTATTACATTGAGA
CTAAAGTTATGAGTCTGCATAATATATAATCTTTTAAATTATAAGAACTTGCTTCTTTCT
AATCAACTCATATTGTGACTTGATTTTTTTAAGTATAGCTTAATTTCTAATAGAAACCAG
AAGTAGAAATTTCAGTAGACATAAAAAATGACAGGCCTTCTAAATTCATGTTGTTATAAA
ACCAGAAGGTTAACATGTATGTTAAATATATACGACTAACACCCTGAATTTGGAAGTTAG
TCTAATGTAGCAGAAAAATATGTTCTGTGTTTCTCCATTGTTATTCATAACTCCATAATG
GGTAAGAGATAGTTAATTGGAGCATGTTGTTAGCAATGGTCTTCTGGGACAAGGAGCTAA
GATAGCCTCTTCCTGTTTTCATGTAATGCTGGACTGTGCCTGGTTAGAGAAGGAAGAATT
CTGGGGCATTTGCCACAGTCTACAAGGAGGAAAGTTACAAACGTAACCCTTCAGTTTCCT
GCCAAAACTTTTTCTGTCTTCACTAAGAAGTTGGTCAAATGTATCTCTAGGTAGCATTCC
TTGAAATAAGAAGAAAGGCAGAggctgggtgcagtggctcacgcctgtaatcccagcact
ttgggaggccaacatgggcggatcacctgaggtcaggagttctagaccagcctggccaac
aaggtgaaaccccgtctctactgaaaatacaaacaaaattacccgggcgtggtggtgggc
gtttgtagtcccagttactcagcaggctgaggcaggagaattgcttgaacccgggaggcg
gaggttgcagtgagctgagatcgcgccactgcactccagcctgggtgacagagtgagacc
ctgccacaaaaaaaaaaaaaaaGGAAGGCTGAGGCTGACCATTCCTACCCTTTAGAAAAT
ATTAAAAATACATTTTATAGCCCAGGTTTCCAGGGACATCATCCGAGATTAGAACTGTCT
ACTTGGACATGACAGTGCTGTACCTGAATACCTGAAACATGTTAAAATCCTGTATTGGTA
TCTGGTAGGAACTTGTGCCCTAACTAAGTCTATGTTtttcaaactttcttgaccatgtct
cacagtaggaaatacatttttcgttgtcagccagtacacaggcacatatatatacGGtaa
cattccatctggatgcaccagcacagccatgctccttaaaatactgaaaaaccctcatat
catgtggtaaatagccacttccctttcctcaccaactagttagtcctcctgcctgatccc
tttcagaaacctccagaacTAAAGCCAGCTTTGAGTTAAGATTGTTAAATATTTTGAATA
TCATCACTGTTGAAGACAAACATATATATTTGTATATATAAATATGTGTTTCATAATTTA
CCCTTAGTATGTATGATAGAGTCTCCTGTTTTCTATTCGATTTCACTTTTTAAAAATATT
TTTTAGAACTCAGTTAATTTAAGGAGTCCCTACCACGGTTTGAAAAAATGCCACCCTAGT
AATATTCTGTAAACATGGCCTGACAACATGAGGGTATTAAGGTATAAAATCCCTGGCTGC
ACAGGACTGGTAGACAAGGTGGAAGAGGACCTTATCAAGAAAGGAGGGGTGGGGGTACTG
GAAAACATTGCCTCCTCTCCAAAATACACATAGATGCATCTAATTCATAGGGTTGGTATA
GGAATATTaaaaaaaaaaTAGTGAAATGACATAAAATTTGTATAGATCCTTtgaaagcta
taaaatactatataaataaaaggtattattaaataaaagtaataaaatGAGGGGTGGCTA
TTGCTATAAGGGAGAAGGGAACATTGGTTGACTACTGATCTATTAAGTTGTAATAAGAAA
GTTTATTGAGATGTAGTTGGGAACTCTGTAATATGTTTCTGTCTTAAATATTTGATTAAA
TGACAGTCTTTTAGACTACTCCATTTTGAAAAGGTTCAAATATAAAATTGTTCTTAATGT
GCATTTTTATTATTAAAGGTATTTGTAAAAATTGTCATTTGAAAGTTTAGGTATATGCTT
ATTTGGAGAATACTGAATAtttttttttttttACCTTTCAGCACATTTGTGTGTCCAACT
GAAATTATCGCTTTTGGCGACAGACTTGAAGAATTCAGATCTATAAATACTGAAGTGGTA
GCATGCTCTGTTGATTCACAGTTTACCCATTTGGCCTGGTCAGTATCTTACACTTATATT
CGTAGaaaaaaaaGAATGGATTTACTCTTAAAGCATGGACAGATAACTCTTGATATGATA
TAAGAATATAGTCATTTATCAGACAATTCAGGAATAGCTTTATCTAAGAGTAATACATGT
AACTACACATTTTCCAGGTTAAAAAAAGAGAGAAGAGTAATATAATCAGCTGCTATAATA
AAAATGCTTAAGGATTTTATAGGACATTTCAAAATAAGGGGAAAAGTTAAATGCAATAGA
TGTGATTTCTATAGCGAAAACCACTGAATTATATGCTTATGATAAATTGGGTTACCATAA
TCTGGAGGAAAAAAATCTTTAAAATATGCCATTTCTCTGTTACACAGTTATATAGTCAAA
CTCAGCTTTTACAATTTTGAAGAAACAATACtttttaaaaatgaattttaaaaaatgttt
aaaaattcattaatcataaaaagatgttttacctaaattcgttataaagaattgcaaatt
aaaatgacgagatgccaattttccctgtctggttggccaagatttaaaagattgaaaaaa
tgtatccactgtggacaaaaattgaagaaacggcactcacacacagctgtttagcatttc
tggagagcagttgggcaacatgtctcaaaattggaaatttacatgttaatatgagttttt
atagtgtccacagtcttgtgcagaaaactttgtgcacaataaagaccattcagaattggg
ctgggcacagtggctcatgcctctaatcccagcactttgggaggccgaggcaggcagatc
acctgaggtcgggagttcgagaccagcctgaccaacatggagaaaccccgtctctactaa
aaatacaaaattagccaggcgtggtagcaggtgcctgtaatcccagcaactcaggaggct
gaggcaggagaatcacttgaacccaggaggtggaggttgcagtgagccgaggtcacgcca
ttgcactccagcctgggcaactgggcaatgagagtgaaactccatctcaaaaaaaaaaaa
aaaaaaaaaaaaaaaaaaagattcagaactattggttttaaaacataatattcaatttat
taaagttacaaatttgaaacacaagcttttctcatttataatctgtgtgtgtataacaaa
ttttcattgcttggtgagctacaatttaattaattacatttccctaagaaattaattccc
ataagtatttttaaatgcagttatatatttaatatatttgaattccttaagtatctcaat
tttcagacaaaccttcccaaatacttaagtagttctaatatgccaaattctcttaaacat
tataaataacttaacatataaatatgtactgattatttcttaatgtaaaaatattaaaat
agcctggcatggtggctcacgcctataatcccagcactttgggaggtcaaagcaggagaa
tcatttcaacccaggagttcaagaccagcctgggcaacatagtgagaccccatctataca
aaaaataaaaaaaattagccaggtctggtggtgcatgcctgtggtcccagctactcggga
gcctgagatggaaggatgacctgagcctaggtggtcgaggctgtagtgagccaagatcat
accactgcacttcagcctgggcaatagagtgagatcctgtctcaaaaaaaaaaaaaaaat
taaaatataggcttaatttgcttcatcatttcCTTTAAAAAAAGAAagacagggtcttac
tatgttgcccaggctggagtgcagtggcacaatcaatcatagctccctgcagccttgaac
tcctgggctccaacaatccttctacctccccaaatagttgggactgcaagcttgcaccac
catacctattttaatttttatttttgtagagatggagtcttgccatgttgcccgggctgt
gcttcatcacttctgtagtaattataaatcttccgaggattaaaatgcatatccactaag
gaaaaagttatggcatcccaAATAATTTGGGATTGCTTTCCCAAGGAAATTTGGGGATAC
ATTCTCAGCCTGATAGGGTTCACATCAACCAGAAATTTCTACTTGGGTGTCAGAACTGGG
GCTCCAGATATCTAGAGCAATGTCGTTTTGTTTTCTATCTGCTGTGTCAGTACCCTCCTG
TTAGAGCATCAGCCCATGTCTCCTGGTTTCAAGTTACAGAATAcagattgagcgtcccta
acctgaaatccacagtgttccaaaattcaaaatttgagtgctgacatgatgctcaaagga
aatgcttagtgaagcatttcagagttcagattagggatgttcaaccagtaagtatgcaga
tataccaaaatcggaaaaaatcctaaatccaaaacacttctggtcccaagcacttccgat
aagggatactcaacctgTAGTGAAGACTGAGGCATCTGATATTATAACTCACTTCCTTCA
CTGCTTCAAGTGGACTTTGCATTTGTCTCTCAGAATATTAAAATGTCATCCATTTGTATC
CTGCCTGTCTGTTCAAGGCTTTATCTTATGATCACACTACTAAGGTTATGCTTTTGATAC
TACGTATCTTTTGATCTATCAGTTTCACTTTCAGAAATCAATTAGACAAGTGTATAAAAG
TAAGAATACAAGGATGTTTTCAGCAGTGTTTATAAAGCaaaaaaaaaaGGTAAATGGTTT
AAATCTTCATCATGGAATTAAGTAAAATACAGTAAAGATgttcctgacttacgatggttt
gacgtataatttttcaactttacagtgggtttatgggatagtaaatacatttttagctaa
tgatattttcaatttatgatgtgtttatcaagacacagccccagccgggcacagtggcct
gtaatcccagcactttgggaggccaaggtgggcggatcacctgaggtcaagtgtttgaga
ccagcctggccaacgtggcgaaaccccatctctattaaaaatacgaaaaatagctgggcg
tggtggcgggtgcctgtaatcccagctacttacaaggttgaggcagcagaatcacttgaa
cctgggaggcagaggttgcagtaagccaagatcgtgccattgcactccagcctgggtgac
agagcaagactccatctcaaaaaaaaaaaagaaagaaagaaacaaccccatcttaagtca
aggagtatctgTGTATCCATACATTAAAAATGTGTTATAggccaggcgcggtggctcacg
[truncated: 38,038,577 more chars]
