# Supplementary material for: CircCode: A Powerful Tool for Identifying circRNA Coding Ability
Source: Front Genet. 2019 Oct 10;10:981. doi: 10.3389/fgene.2019.00981 (PMC6795751; doi:10.3389/fgene.2019.00981)
Supplement: Supplementary Data 1 — The sequence of the predicted translated circRNA and short peptide. [file DataSheet_1.zip › Supplementary_data_1/ath_pep.fa.out]

>ath_circ_000010
2	223	-	2	1.334122	I:	D:
>ath_circ_000021
3	101	-	3	1.423773	I:	D:
>ath_circ_000039
533	805	-	2	1.308862	I:	D:
>ath_circ_000043
1	237	+	1	1.366398	I:	D:
>ath_circ_000056
1	294	-	1	1.377708	I:	D:
>ath_circ_000354
1	288	+	1	1.352823	I:	D:
326	577	+	2	1.338623	I:	D:
>ath_circ_000571
1	249	-	1	1.355830	I:	D:
455	643	+	2	1.375777	I:	D:
>ath_circ_000588
1	180	+	1	1.324207	I:	D:
352	501	+	1	1.339221	I:	D:
505	663	-	1	1.350105	I:	D:
708	830	+	3	1.369139	I:	D:
>ath_circ_000658
2	139	-	2	1.344805	I:	D:
>ath_circ_000873
1	315	+	1	1.329512	I:	D:
>ath_circ_001089
1	300	+	1	1.348500	I:	D:
>ath_circ_001094
2	142	-	2	1.350139	I:	D:
152	358	-	2	1.359322	I:	D:
434	523	-	2	1.339194	I:	D:
>ath_circ_001144
1	150	+	1	1.343105	I:	D:
239	550	+	2	1.376985	I:	D:
>ath_circ_001239
3	473	-	3	1.352196	I:	D:
608	703	-	2	1.340001	I:	D:
>ath_circ_001440
1	135	-	1	1.280133	I:	D:
>ath_circ_001533
1	252	-	1	1.298542	I:	D:
>ath_circ_001625
2	214	+	2	1.356910	I:	D:
335	442	+	2	1.308609	I:	D:
476	805	+	2	1.352200	I:	D:
959	1111	-	2	1.281533	I:	D:
1227	1400	-	3	1.370292	I:	D:
1634	1885	+	2	1.390130	I:	D:
>ath_circ_001761
2	106	+	2	1.342636	I:	D:
>ath_circ_001853
1	129	+	1	1.326075	I:	D:
268	474	+	1	1.334417	I:	D:
>ath_circ_002020
1	138	+	1	1.362231	I:	D:
>ath_circ_002030
1	312	-	1	1.331735	I:	D:
>ath_circ_002056
131	280	-	2	1.262494	I:	D:
347	598	-	2	1.348650	I:	D:
>ath_circ_002141
1	87	-	1	1.362299	I:	D:
185	262	+	2	1.345396	I:	D:
382	579	-	1	1.341162	I:	D:
676	825	-	1	1.361994	I:	D:
941	1258	-	2	1.392091	I:	D:
>ath_circ_002413
2	208	+	2	1.290737	I:	D:
>ath_circ_002462
2	79	+	2	1.347795	I:	D:
>ath_circ_002478
2	133	+	2	1.302593	I:	D:
166	405	+	1	1.357233	I:	D:
576	749	+	3	1.357647	I:	D:
>ath_circ_002488
3	131	+	3	1.338567	I:	D:
>ath_circ_003318
1	141	-	1	1.385575	I:	D:
>ath_circ_002591
84	473	+	3	1.389064	I:	D:
478	888	+	1	1.348191	I:	D:
1147	1272	-	1	1.231073	I:	D:
1533	1634	+	3	1.365872	I:	D:
1638	1934	-	3	1.329219	I:	D:
2395	2469	-	1	1.226611	I:	D:
3087	3242	+	3	1.268141	I:	D:
4277	4444	+	2	1.335002	I:	D:
4892	5032	+	2	1.349142	I:	D:
5550	5771	-	3	1.345766	I:	D:
6042	6116	-	3	1.219038	I:	D:
6829	6969	+	1	1.309225	I:	D:
7710	7802	+	3	1.270619	I:	D:
7891	7980	-	1	1.279125	I:	D:
8646	10178	+	3	1.341036	I:	D:
10194	11072	+	3	1.372781	I:	D:
11308	11385	-	1	1.209240	I:	D:
11521	11673	+	1	1.315353	I:	D:
12381	12665	+	3	1.372841	I:	D:
13786	14337	-	1	1.325087	I:	D:
14339	14485	-	2	1.282555	I:	D:
14641	15489	-	1	1.350763	I:	D:
15523	15606	-	1	1.309068	I:	D:
15682	15942	-	1	1.310261	I:	D:
16785	16901	+	3	1.280111	I:	D:
17242	17403	-	1	1.303526	I:	D:
17631	17762	-	3	1.332486	I:	D:
17975	18052	-	2	1.302828	I:	D:
18086	18163	+	2	1.341077	I:	D:
18632	18874	+	2	1.340841	I:	D:
19025	19384	+	2	1.360395	I:	D:
19553	20425	+	2	1.329713	I:	D:
20519	20626	+	2	1.338268	I:	D:
>ath_circ_002761
2	163	-	2	1.372328	I:	D:
185	358	+	2	1.358740	I:	D:
>ath_circ_002988
3	194	-	3	1.331865	I:	D:
>ath_circ_003018
2	274	-	2	1.348919	I:	D:
>ath_circ_003053
2	517	-	2	1.329522	I:	D:
908	1183	-	2	1.359311	I:	D:
1547	1639	+	2	1.299468	I:	D:
1648	1809	+	1	1.376465	I:	D:
>ath_circ_003823
1	294	-	1	1.371828	I:	D:
>ath_circ_003422
2	262	-	2	1.349268	I:	D:
>ath_circ_003474
3	257	-	3	1.368913	I:	D:
>ath_circ_003643
1	291	+	1	1.328937	I:	D:
>ath_circ_003664
3	107	+	3	1.296692	I:	D:
>ath_circ_003665
1	135	+	1	1.280857	I:	D:
>ath_circ_004403
1	414	-	1	1.335886	I:	D:
469	732	-	1	1.302177	I:	D:
>ath_circ_003826
1	234	-	1	1.335568	I:	D:
467	763	-	2	1.348465	I:	D:
>ath_circ_004053
2	169	+	2	1.422166	I:	D:
259	360	+	1	1.348877	I:	D:
733	861	+	1	1.337094	I:	D:
928	1269	+	1	1.350810	I:	D:
1324	1470	+	1	1.340156	I:	D:
1499	1711	-	2	1.340541	I:	D:
1843	1938	+	1	1.358661	I:	D:
2062	2280	-	1	1.299398	I:	D:
2287	2472	+	1	1.309163	I:	D:
2475	2636	-	3	1.366118	I:	D:
2718	2978	-	3	1.311522	I:	D:
3027	3287	-	3	1.389551	I:	D:
>ath_circ_004126
3	137	-	3	1.292689	I:	D:
159	347	+	3	1.321838	I:	D:
495	983	-	3	1.323786	I:	D:
>ath_circ_004292
2	325	+	2	1.372554	I:	D:
339	473	+	3	1.342064	I:	D:
579	824	+	3	1.339698	I:	D:
1181	1345	+	2	1.376063	I:	D:
1481	1609	+	2	1.347723	I:	D:
2208	4682	-	3	1.330206	I:	D:
4729	5061	+	1	1.311702	I:	D:
5395	5667	-	1	1.354498	I:	D:
6195	6428	-	3	1.357701	I:	D:
6958	7059	+	1	1.333585	I:	D:
7100	7225	+	2	1.358983	I:	D:
>ath_circ_004319
13	348	-	1	1.357033	I:	D:
794	1075	-	2	1.302164	I:	D:
>ath_circ_005915
3	92	+	3	1.299513	I:	D:
>ath_circ_004536
1	207	-	1	1.334290	I:	D:
232	345	-	1	1.331518	I:	D:
431	574	-	2	1.329533	I:	D:
612	860	-	3	1.323828	I:	D:
>ath_circ_004651
3	287	-	3	1.340640	I:	D:
>ath_circ_004738
1	441	-	1	1.358470	I:	D:
>ath_circ_005481
2	79	-	2	1.267842	I:	D:
>ath_circ_005768
328	420	+	1	1.336956	I:	D:
486	593	+	3	1.239833	I:	D:
698	805	+	2	1.328905	I:	D:
972	1151	-	3	1.347860	I:	D:
>ath_circ_006257
2	256	-	2	1.327382	I:	D:
292	519	-	1	1.344359	I:	D:
>ath_circ_006007
581	694	-	2	1.261244	I:	D:
>ath_circ_006073
1	144	-	1	1.318671	I:	D:
230	511	-	2	1.344050	I:	D:
549	770	-	3	1.370345	I:	D:
>ath_circ_006115
2	88	+	2	1.302108	I:	D:
>ath_circ_006170
1	120	-	1	1.329391	I:	D:
363	470	-	3	1.313704	I:	D:
715	870	+	1	1.340700	I:	D:
1019	1246	-	2	1.382503	I:	D:
1251	1445	-	3	1.317091	I:	D:
>ath_circ_006172
3	110	+	3	1.323955	I:	D:
259	480	-	1	1.377220	I:	D:
491	685	-	2	1.317403	I:	D:
>ath_circ_006935
2	157	-	2	1.363969	I:	D:
>ath_circ_006302
2	88	-	2	1.354566	I:	D:
>ath_circ_006324
1	216	-	1	1.329211	I:	D:
513	587	+	3	1.295679	I:	D:
>ath_circ_006332
2	310	+	2	1.357367	I:	D:
>ath_circ_006618
1	213	+	1	1.339390	I:	D:
217	345	-	1	1.328618	I:	D:
851	1021	+	2	1.319001	I:	D:
1104	1271	+	3	1.336997	I:	D:
>ath_circ_006737
2	976	+	2	1.344402	I:	D:
1337	1453	+	2	1.344094	I:	D:
1476	1577	-	3	1.306663	I:	D:
1859	1981	+	2	1.396567	I:	D:
>ath_circ_007681
2	250	+	2	1.401624	I:	D:
504	605	+	3	1.369594	I:	D:
619	801	+	1	1.369157	I:	D:
911	982	-	2	1.313454	I:	D:
1115	1213	+	2	1.341633	I:	D:
1215	1424	+	3	1.369435	I:	D:
1915	2214	+	1	1.386533	I:	D:
>ath_circ_006968
1	303	-	1	1.320773	I:	D:
306	545	-	3	1.356781	I:	D:
>ath_circ_006986
1	168	-	1	1.270599	I:	D:
383	550	-	2	1.347887	I:	D:
>ath_circ_007115
1	81	+	1	1.374599	I:	D:
>ath_circ_007824
1	156	+	1	1.398815	I:	D:
525	707	+	3	1.368159	I:	D:
817	888	-	1	1.310857	I:	D:
1021	1119	+	1	1.342739	I:	D:
1133	1330	+	2	1.371626	I:	D:
1821	2174	+	3	1.378424	I:	D:
>ath_circ_007397
324	419	+	3	1.356990	I:	D:
843	944	+	3	1.369594	I:	D:
958	1140	+	1	1.369157	I:	D:
1250	1321	-	2	1.313454	I:	D:
1454	1552	+	2	1.341633	I:	D:
1554	1763	+	3	1.369435	I:	D:
2254	2607	+	1	1.380017	I:	D:
3512	3673	-	2	1.374434	I:	D:
3712	4008	+	1	1.402883	I:	D:
>ath_circ_009633
223	390	+	1	1.313144	I:	D:
458	544	+	2	1.268333	I:	D:
606	779	-	3	1.268178	I:	D:
808	996	+	1	1.347992	I:	D:
1007	1111	+	2	1.184953	I:	D:
1687	2037	+	1	1.324325	I:	D:
2047	2142	+	1	1.337818	I:	D:
3181	3297	+	1	1.241443	I:	D:
4294	4428	-	1	1.285971	I:	D:
4488	5816	+	3	1.402597	I:	D:
6004	6213	+	1	1.306091	I:	D:
6405	6545	+	3	1.310328	I:	D:
6713	6910	+	2	1.263396	I:	D:
7035	7190	+	3	1.408629	I:	D:
7918	8184	-	1	1.448381	I:	D:
8536	8655	-	1	1.373778	I:	D:
9191	9412	+	2	1.347611	I:	D:
11271	13325	+	3	1.334388	I:	D:
13332	13550	+	3	1.361557	I:	D:
13881	14240	+	3	1.388364	I:	D:
14560	14688	-	1	1.232401	I:	D:
14690	14800	+	2	1.254116	I:	D:
15232	15330	-	1	1.255555	I:	D:
16362	16436	-	3	1.233531	I:	D:
16693	16806	-	1	1.294799	I:	D:
20217	20333	+	3	1.371612	I:	D:
21045	21290	-	3	1.374167	I:	D:
21700	21795	+	1	1.225465	I:	D:
22496	22690	+	2	1.314817	I:	D:
23336	23491	+	2	1.255498	I:	D:
24329	24481	+	2	1.330068	I:	D:
25674	25895	+	3	1.318919	I:	D:
26130	26336	-	3	1.261692	I:	D:
26417	26533	+	2	1.237246	I:	D:
27340	27564	+	1	1.368194	I:	D:
28253	28408	-	2	1.226852	I:	D:
29095	29163	+	1	1.230899	I:	D:
29423	29545	-	2	1.249070	I:	D:
29834	30070	-	2	1.311889	I:	D:
31159	31266	-	1	1.278835	I:	D:
31793	31930	+	2	1.348801	I:	D:
32057	32266	-	2	1.363294	I:	D:
>ath_circ_007702
600	782	+	3	1.368159	I:	D:
892	963	-	1	1.310857	I:	D:
1096	1194	+	1	1.342739	I:	D:
1208	1405	+	2	1.371626	I:	D:
1896	2249	+	3	1.378424	I:	D:
3154	3315	-	1	1.371586	I:	D:
>ath_circ_007728
3	209	+	3	1.395448	I:	D:
286	429	+	1	1.388316	I:	D:
463	564	+	1	1.361290	I:	D:
578	760	+	2	1.384164	I:	D:
807	1172	+	3	1.402401	I:	D:
1186	1383	+	1	1.381011	I:	D:
1874	2227	+	2	1.398944	I:	D:
2609	2731	+	2	1.395198	I:	D:
3132	3293	-	3	1.397994	I:	D:
3332	3628	+	2	1.410040	I:	D:
3838	4341	-	1	1.400868	I:	D:
4486	4572	+	1	1.306884	I:	D:
4958	5167	+	2	1.380030	I:	D:
5854	5982	-	1	1.318478	I:	D:
6142	7806	-	1	1.379496	I:	D:
7809	8363	-	3	1.421225	I:	D:
9200	9535	+	2	1.401987	I:	D:
9711	11555	-	3	1.382372	I:	D:
12020	12130	+	2	1.404478	I:	D:
12525	12764	+	3	1.402721	I:	D:
12940	15570	-	1	1.383559	I:	D:
15669	16253	-	3	1.384091	I:	D:
16360	17856	-	1	1.388938	I:	D:
18885	19124	+	3	1.402721	I:	D:
19287	20762	-	3	1.382363	I:	D:
20821	21597	-	1	1.402224	I:	D:
21757	22239	-	1	1.376043	I:	D:
22841	22951	+	2	1.395272	I:	D:
23771	23881	+	2	1.407067	I:	D:
24239	24544	+	2	1.402403	I:	D:
24707	25018	-	2	1.372249	I:	D:
25037	25639	+	2	1.353025	I:	D:
25724	26848	+	2	1.359665	I:	D:
26999	27280	-	2	1.407416	I:	D:
27507	27734	-	3	1.392640	I:	D:
27784	27852	+	1	1.355563	I:	D:
27868	28107	-	1	1.377933	I:	D:
29142	29366	+	3	1.398473	I:	D:
29933	30214	-	2	1.404141	I:	D:
30441	30668	-	3	1.392640	I:	D:
30718	30786	+	1	1.355563	I:	D:
30802	31041	-	1	1.377794	I:	D:
31782	33452	+	3	1.359227	I:	D:
33591	33941	+	3	1.327687	I:	D:
34135	34233	+	1	1.350806	I:	D:
34835	35374	-	2	1.373274	I:	D:
>ath_circ_007733
2	190	+	2	1.382761	I:	D:
267	410	+	3	1.393086	I:	D:
444	545	+	3	1.362082	I:	D:
559	741	+	1	1.376200	I:	D:
>ath_circ_008568
1	168	+	1	1.453147	I:	D:
527	754	-	2	1.330669	I:	D:
1369	1647	+	1	1.332215	I:	D:
2205	2384	-	3	1.295255	I:	D:
2939	4306	+	2	1.340219	I:	D:
4326	5147	+	3	1.339564	I:	D:
5433	7064	+	3	1.358061	I:	D:
7843	8292	+	1	1.304022	I:	D:
8354	8677	+	2	1.338764	I:	D:
9542	9703	+	2	1.346807	I:	D:
9774	9860	-	3	1.271635	I:	D:
10016	10327	+	2	1.317253	I:	D:
10391	10891	+	2	1.342962	I:	D:
11016	11171	-	3	1.292029	I:	D:
12316	12435	+	1	1.357101	I:	D:
13211	13369	-	2	1.311895	I:	D:
14634	14723	-	3	1.285237	I:	D:
15241	15348	+	1	1.375770	I:	D:
16239	16352	+	3	1.336497	I:	D:
16388	16660	+	2	1.316162	I:	D:
16912	17127	+	1	1.308807	I:	D:
17260	17679	+	1	1.370352	I:	D:
17894	18028	-	2	1.346297	I:	D:
18433	18570	+	1	1.321524	I:	D:
18792	18944	+	3	1.305702	I:	D:
19077	19439	+	3	1.357412	I:	D:
19668	19871	-	3	1.330747	I:	D:
20143	20226	-	1	1.120391	I:	D:
21166	21357	+	1	1.232759	I:	D:
21534	21830	+	3	1.354018	I:	D:
21867	22244	+	3	1.364998	I:	D:
23744	23836	+	2	1.342038	I:	D:
24251	24460	+	2	1.296594	I:	D:
24590	24676	+	2	1.299570	I:	D:
24981	25052	-	3	1.166602	I:	D:
25914	26294	+	3	1.416463	I:	D:
26403	26480	-	3	1.256783	I:	D:
26613	26765	+	3	1.344493	I:	D:
28205	28660	-	2	1.390743	I:	D:
28894	29799	+	1	1.374608	I:	D:
29848	30087	+	1	1.332556	I:	D:
30155	30730	+	2	1.338287	I:	D:
30768	31178	+	3	1.327613	I:	D:
31319	31456	-	2	1.362634	I:	D:
31646	31744	+	2	1.313215	I:	D:
31945	32034	+	1	1.275532	I:	D:
32098	32265	+	1	1.330429	I:	D:
32274	32747	+	3	1.364832	I:	D:
33081	33482	+	3	1.406886	I:	D:
33844	34209	+	1	1.432542	I:	D:
34646	34729	-	2	1.296960	I:	D:
35208	35513	+	3	1.424449	I:	D:
35784	35927	+	3	1.381040	I:	D:
36240	36392	+	3	1.354282	I:	D:
36493	36699	-	1	1.372644	I:	D:
36861	37307	+	3	1.467042	I:	D:
38171	38452	-	2	1.419497	I:	D:
38520	38726	+	3	1.392736	I:	D:
39211	42039	-	1	1.381498	I:	D:
42657	42797	+	3	1.421421	I:	D:
43603	43803	+	1	1.343550	I:	D:
44106	44288	-	3	1.342157	I:	D:
44309	44395	+	2	1.285542	I:	D:
44528	44608	-	2	1.196302	I:	D:
46856	46999	+	2	1.338908	I:	D:
48548	48865	+	2	1.427925	I:	D:
48987	49064	-	3	1.245632	I:	D:
50537	50659	-	2	1.205180	I:	D:
51232	51315	+	1	1.222141	I:	D:
51826	51972	+	1	1.289001	I:	D:
52042	52137	+	1	1.306026	I:	D:
52833	52913	+	3	1.215396	I:	D:
53539	53853	-	1	1.407969	I:	D:
54535	54810	-	1	1.366838	I:	D:
55104	55271	-	3	1.313566	I:	D:
58843	59088	+	1	1.354489	I:	D:
>ath_circ_007983
210	311	+	3	1.363723	I:	D:
325	507	+	1	1.373199	I:	D:
>ath_circ_010194
1	90	-	1	1.381247	I:	D:
105	278	-	3	1.330530	I:	D:
489	707	+	3	1.375260	I:	D:
1464	1565	-	3	1.395253	I:	D:
>ath_circ_008051
3	281	+	3	1.382737	I:	D:
772	1125	+	1	1.377658	I:	D:
2030	2191	-	2	1.369299	I:	D:
>ath_circ_008198
42	203	-	3	1.374434	I:	D:
242	538	+	2	1.402883	I:	D:
1396	1482	+	1	1.308493	I:	D:
>ath_circ_008332
3	269	+	3	1.419233	I:	D:
553	666	+	1	1.277300	I:	D:
898	966	+	1	1.283700	I:	D:
1343	1429	+	2	1.250445	I:	D:
1493	1663	+	2	1.299984	I:	D:
2237	2383	-	2	1.344691	I:	D:
2708	2836	+	2	1.291650	I:	D:
3203	3388	+	2	1.447234	I:	D:
>ath_circ_009248
330	485	-	3	1.330391	I:	D:
>ath_circ_008663
3	158	-	3	1.375920	I:	D:
>ath_circ_010504
3	296	-	3	1.347849	I:	D:
678	839	-	3	1.336322	I:	D:
>ath_circ_009704
1	69	+	1	1.340628	I:	D:
258	458	-	3	1.312377	I:	D:
546	638	-	3	1.312928	I:	D:
684	878	+	3	1.330959	I:	D:
889	1023	+	1	1.287172	I:	D:
>ath_circ_008960
2	286	+	2	1.362352	I:	D:
>ath_circ_009171
1	78	+	1	1.298584	I:	D:
>ath_circ_010001
3	194	+	3	1.314965	I:	D:
227	388	+	2	1.371443	I:	D:
>ath_circ_010130
1	153	+	1	1.345029	I:	D:
163	312	+	1	1.324897	I:	D:
>ath_circ_010675
1	105	-	1	1.208134	I:	D:
>ath_circ_010234
1	90	-	1	1.281776	I:	D:
115	228	-	1	1.222251	I:	D:
268	456	-	1	1.334659	I:	D:
492	692	+	3	1.379290	I:	D:
716	1285	-	2	1.300848	I:	D:
1321	1482	-	1	1.329448	I:	D:
>ath_circ_009736
1	69	-	1	1.300173	I:	D:
>ath_circ_009935
2	148	-	2	1.372487	I:	D:
>ath_circ_010399
1	162	-	1	1.380224	I:	D:
>ath_circ_010465
2	142	+	2	1.292700	I:	D:
>ath_circ_010983
1	255	-	1	1.367458	I:	D:
598	696	+	1	1.262263	I:	D:
873	953	-	3	1.273519	I:	D:
1128	1283	-	3	1.333539	I:	D:
>ath_circ_010541
3	158	-	3	1.360992	I:	D:
>ath_circ_010342
2	127	+	2	1.289221	I:	D:
>ath_circ_010369
1	432	-	1	1.369503	I:	D:
>ath_circ_010670
2	265	-	2	1.314371	I:	D:
>ath_circ_010674
1	174	-	1	1.279851	I:	D:
>ath_circ_011619
1	69	+	1	1.314316	I:	D:
315	401	-	3	1.352146	I:	D:
>ath_circ_010738
2	199	+	2	1.351269	I:	D:
574	960	+	1	1.313177	I:	D:
>ath_circ_010656
2	97	-	2	1.291586	I:	D:
>ath_circ_010667
2	142	-	2	1.304567	I:	D:
408	476	+	3	1.287495	I:	D:
1687	1812	+	1	1.410724	I:	D:
>ath_circ_010918
1	390	+	1	1.337715	I:	D:
>ath_circ_010922
3	92	+	3	1.332874	I:	D:
>ath_circ_012774
3	71	-	3	1.309087	I:	D:
>ath_circ_011064
2	142	+	2	1.355481	I:	D:
220	297	+	1	1.311104	I:	D:
495	683	+	3	1.318286	I:	D:
>ath_circ_011842
3	140	-	3	1.319496	I:	D:
>ath_circ_010910
65	355	+	2	1.366848	I:	D:
>ath_circ_012090
3	131	+	3	1.321827	I:	D:
>ath_circ_011488
1	456	-	1	1.341947	I:	D:
>ath_circ_013293
2	136	-	2	1.377768	I:	D:
>ath_circ_011800
3	86	+	3	1.382838	I:	D:
>ath_circ_012781
2	220	-	2	1.402905	I:	D:
324	455	+	3	1.406767	I:	D:
586	789	+	1	1.394507	I:	D:
849	1103	+	3	1.313760	I:	D:
1321	1422	-	1	1.251801	I:	D:
1596	1679	+	3	1.272792	I:	D:
1792	1932	+	1	1.330570	I:	D:
2414	2503	-	2	1.314824	I:	D:
2818	2943	+	1	1.284739	I:	D:
3606	3797	-	3	1.334981	I:	D:
3872	4033	+	2	1.338094	I:	D:
4051	4221	-	1	1.315052	I:	D:
4251	4457	-	3	1.291587	I:	D:
4458	4649	-	3	1.335469	I:	D:
4937	5353	+	2	1.406392	I:	D:
5548	5709	+	1	1.345738	I:	D:
6024	6158	+	3	1.334585	I:	D:
6432	6524	+	3	1.349422	I:	D:
6605	6793	+	2	1.349092	I:	D:
7391	7639	+	2	1.365660	I:	D:
8221	8691	+	1	1.346792	I:	D:
9070	9288	-	1	1.424946	I:	D:
9372	9458	+	3	1.274876	I:	D:
9888	10295	+	3	1.371319	I:	D:
10371	10529	+	3	1.272302	I:	D:
10687	10839	+	1	1.295896	I:	D:
11054	11164	+	2	1.272914	I:	D:
11329	11559	+	1	1.350192	I:	D:
12262	12375	+	1	1.335802	I:	D:
12445	12564	-	1	1.272484	I:	D:
12779	12886	+	2	1.251011	I:	D:
13000	13089	+	1	1.324009	I:	D:
13353	13529	+	3	1.341391	I:	D:
13636	13803	-	1	1.346949	I:	D:
14062	15042	+	1	1.405790	I:	D:
15112	15315	+	1	1.365237	I:	D:
15381	15650	+	3	1.378306	I:	D:
15851	16036	-	2	1.343378	I:	D:
16155	16265	-	3	1.352293	I:	D:
16277	16603	-	2	1.389926	I:	D:
16663	16782	+	1	1.330744	I:	D:
17311	17400	+	1	1.312183	I:	D:
17409	17504	-	3	1.291124	I:	D:
>ath_circ_011876
2	142	-	2	1.333547	I:	D:
>ath_circ_013004
213	344	-	3	1.204380	I:	D:
4179	4544	-	3	1.294115	I:	D:
4782	5069	+	3	1.350785	I:	D:
>ath_circ_012629
1	261	+	1	1.356840	I:	D:
>ath_circ_014514
1	336	+	1	1.337631	I:	D:
393	626	+	3	1.310529	I:	D:
684	842	+	3	1.352291	I:	D:
902	994	+	2	1.281469	I:	D:
>ath_circ_012777
314	382	-	2	1.241431	I:	D:
432	524	-	3	1.366162	I:	D:
>ath_circ_013866
2	325	+	2	1.317163	I:	D:
430	558	+	1	1.364836	I:	D:
>ath_circ_012832
3	74	-	3	1.350845	I:	D:
>ath_circ_013526
1	105	-	1	1.339842	I:	D:
>ath_circ_013259
3	89	+	3	1.303318	I:	D:
>ath_circ_015517
3	239	+	3	1.317114	I:	D:
348	647	+	3	1.330798	I:	D:
1251	1505	+	3	1.362833	I:	D:
1639	1917	+	1	1.363188	I:	D:
2331	2474	+	3	1.328525	I:	D:
2743	2880	-	1	1.398889	I:	D:
3136	3270	+	1	1.325282	I:	D:
3411	3524	+	3	1.285857	I:	D:
3546	3662	+	3	1.318324	I:	D:
3729	3839	-	3	1.335942	I:	D:
4379	4771	-	2	1.362443	I:	D:
4893	5387	-	3	1.371814	I:	D:
5426	6058	-	2	1.342827	I:	D:
6128	6541	-	2	1.345549	I:	D:
6553	6900	-	1	1.321384	I:	D:
6933	7085	+	3	1.265455	I:	D:
7409	7645	+	2	1.431034	I:	D:
7681	8025	+	1	1.322140	I:	D:
8113	8178	-	1	1.226301	I:	D:
>ath_circ_013355
3	110	+	3	1.341440	I:	D:
>ath_circ_015327
2	85	+	2	1.386892	I:	D:
>ath_circ_013438
3	89	+	3	1.372098	I:	D:
>ath_circ_014115
3	305	+	3	1.303741	I:	D:
>ath_circ_013530
2	154	+	2	1.372385	I:	D:
>ath_circ_015796
2	757	-	2	1.348997	I:	D:
897	1124	-	3	1.307818	I:	D:
>ath_circ_013677
>ath_circ_015653
3	167	-	3	1.352417	I:	D:
>ath_circ_014114
3	275	+	3	1.302022	I:	D:
>ath_circ_015066
3	98	+	3	1.349827	I:	D:
229	366	-	1	1.351699	I:	D:
>ath_circ_014499
3	200	+	3	1.335470	I:	D:
>ath_circ_016147
565	660	+	1	1.356990	I:	D:
1084	1185	+	1	1.369594	I:	D:
1199	1381	+	2	1.369157	I:	D:
1428	1793	+	3	1.390333	I:	D:
1795	2004	+	1	1.369435	I:	D:
2495	2848	+	2	1.380017	I:	D:
3753	3914	-	3	1.374434	I:	D:
3953	4249	+	2	1.403065	I:	D:
4459	4962	-	1	1.420294	I:	D:
5107	5193	+	1	1.308493	I:	D:
>ath_circ_014675
1	423	+	1	1.364063	I:	D:
>ath_circ_015843
3	155	+	3	1.327641	I:	D:
>ath_circ_014829
1	222	+	1	1.360770	I:	D:
365	547	-	2	1.229493	I:	D:
>ath_circ_015347
1	210	-	1	1.355609	I:	D:
983	1057	-	2	1.304475	I:	D:
>ath_circ_015098
3	140	-	3	1.461722	I:	D:
4581	4916	+	3	1.359553	I:	D:
6395	6601	+	2	1.277202	I:	D:
>ath_circ_017038
2	109	-	2	1.377822	I:	D:
993	1154	-	3	1.369299	I:	D:
>ath_circ_015198
1	90	-	1	1.300717	I:	D:
>ath_circ_016338
2	148	+	2	1.390133	I:	D:
572	673	+	2	1.366212	I:	D:
687	869	+	3	1.370840	I:	D:
916	1281	+	1	1.390242	I:	D:
1295	1492	+	2	1.371733	I:	D:
>ath_circ_015338
1	81	-	1	1.301977	I:	D:
212	379	-	2	1.319867	I:	D:
709	774	-	1	1.291658	I:	D:
>ath_circ_015713
1	84	+	1	1.349921	I:	D:
>ath_circ_015478
1	168	-	1	1.357241	I:	D:
>ath_circ_017258
1	66	+	1	1.375406	I:	D:
158	523	-	2	1.404293	I:	D:
>ath_circ_015593
2	190	-	2	1.469310	I:	D:
206	331	-	2	1.275886	I:	D:
944	1210	-	2	1.401804	I:	D:
>ath_circ_017627
1	192	-	1	1.353076	I:	D:
653	955	-	2	1.366713	I:	D:
1193	1360	+	2	1.359328	I:	D:
1396	1674	-	1	1.347443	I:	D:
1692	1976	-	3	1.373823	I:	D:
2105	2578	-	2	1.322181	I:	D:
2656	2862	-	1	1.342960	I:	D:
>ath_circ_016021
196	408	+	1	1.402682	I:	D:
557	1141	-	2	1.425943	I:	D:
1571	2179	+	2	1.406389	I:	D:
2369	2512	-	2	1.324189	I:	D:
2934	3053	+	3	1.330160	I:	D:
3173	3259	+	2	1.352227	I:	D:
3270	3566	+	3	1.378400	I:	D:
3614	3721	+	2	1.341426	I:	D:
3926	4033	+	2	1.333185	I:	D:
4280	4393	-	2	1.370464	I:	D:
4423	4590	+	1	1.357502	I:	D:
4636	4773	+	1	1.366588	I:	D:
4858	5001	+	1	1.375440	I:	D:
5591	5686	+	2	1.350627	I:	D:
6110	6211	+	2	1.363723	I:	D:
6225	6407	+	3	1.373199	I:	D:
6454	6819	+	1	1.390878	I:	D:
6833	7030	+	2	1.372933	I:	D:
7521	7874	+	3	1.385436	I:	D:
8779	8940	-	1	1.382046	I:	D:
8979	9275	+	3	1.404388	I:	D:
9485	9988	-	2	1.410457	I:	D:
10133	10219	+	2	1.305835	I:	D:
>ath_circ_016076
148	291	+	1	1.372606	I:	D:
881	976	+	2	1.346837	I:	D:
1223	1366	+	2	1.389983	I:	D:
1400	1501	+	2	1.361296	I:	D:
1515	1697	+	3	1.379844	I:	D:
1744	2109	+	1	1.394315	I:	D:
>ath_circ_015728
2	112	+	2	1.403192	I:	D:
>ath_circ_017980
1	234	+	1	1.367559	I:	D:
382	558	-	1	1.372940	I:	D:
>ath_circ_015798
1	162	-	1	1.237511	I:	D:
852	1103	-	3	1.278055	I:	D:
>ath_circ_018115
1	225	+	1	1.362816	I:	D:
>ath_circ_016762
490	672	+	1	1.367913	I:	D:
782	853	-	2	1.308926	I:	D:
986	1084	+	2	1.332696	I:	D:
1098	1295	+	3	1.372900	I:	D:
1786	2139	+	1	1.377658	I:	D:
3044	3205	-	2	1.369299	I:	D:
>ath_circ_016983
415	768	+	1	1.378736	I:	D:
1673	1834	-	2	1.366783	I:	D:
>ath_circ_016096
112	255	+	1	1.377930	I:	D:
845	940	+	2	1.353480	I:	D:
1364	1465	+	2	1.366212	I:	D:
1479	1661	+	3	1.370840	I:	D:
1708	2073	+	1	1.390242	I:	D:
2087	2284	+	2	1.371733	I:	D:
2775	3128	+	3	1.382372	I:	D:
4033	4194	-	1	1.377926	I:	D:
4233	4529	+	3	1.403345	I:	D:
4739	5260	-	2	1.413039	I:	D:
>ath_circ_018202
2	187	-	2	1.388953	I:	D:
>ath_circ_016311
55	150	+	1	1.356990	I:	D:
574	675	+	1	1.369594	I:	D:
689	871	+	2	1.369157	I:	D:
918	1283	+	3	1.390333	I:	D:
1285	1494	+	1	1.369435	I:	D:
1985	2338	+	2	1.380017	I:	D:
>ath_circ_018280
2	184	+	2	1.365959	I:	D:
>ath_circ_017121
345	506	-	3	1.369299	I:	D:
>ath_circ_017150
316	477	-	1	1.369299	I:	D:
>ath_circ_017022
216	569	+	3	1.377721	I:	D:
1474	1635	-	1	1.367724	I:	D:
>ath_circ_018785
3	113	-	3	1.384819	I:	D:
114	242	-	3	1.343161	I:	D:
708	848	-	3	1.363618	I:	D:
>ath_circ_017090
542	703	-	2	1.369299	I:	D:
>ath_circ_019183
3	134	+	3	1.437080	I:	D:
>ath_circ_017631
2	91	-	2	1.346556	I:	D:
>ath_circ_017805
1	81	-	1	1.303697	I:	D:
349	723	-	1	1.331282	I:	D:
813	1517	-	3	1.376868	I:	D:
>ath_circ_017198
148	309	-	1	1.366568	I:	D:
>ath_circ_019506
3	305	-	3	1.383405	I:	D:
423	566	-	3	1.336183	I:	D:
>ath_circ_017399
3	107	+	3	1.371389	I:	D:
>ath_circ_019599
64	399	-	1	1.335285	I:	D:
>ath_circ_018153
1	306	+	1	1.340195	I:	D:
>ath_circ_019457
3	68	-	3	1.310779	I:	D:
>ath_circ_017855
1	84	+	1	1.154085	I:	D:
>ath_circ_019753
3	236	-	3	1.306403	I:	D:
415	573	-	1	1.329390	I:	D:
862	981	-	1	1.338827	I:	D:
>ath_circ_018053
1	162	-	1	1.374070	I:	D:
446	769	-	2	1.376296	I:	D:
850	996	-	1	1.323937	I:	D:
>ath_circ_020051
1	147	-	1	1.290227	I:	D:
635	778	-	2	1.326719	I:	D:
878	973	-	2	1.323399	I:	D:
>ath_circ_018305
1	84	+	1	1.382416	I:	D:
>ath_circ_019637
1	192	+	1	1.362336	I:	D:
>ath_circ_018201
3	119	-	3	1.303155	I:	D:
>ath_circ_020171
3	263	+	3	1.349468	I:	D:
337	471	+	1	1.339085	I:	D:
547	798	+	1	1.387903	I:	D:
2816	3310	+	2	1.411559	I:	D:
>ath_circ_018254
1	279	+	1	1.368213	I:	D:
>ath_circ_020183
2	199	-	2	1.336824	I:	D:
>ath_circ_019439
3	134	+	3	1.351466	I:	D:
>ath_circ_020126
1	81	+	1	1.363349	I:	D:
>ath_circ_018717
1	213	+	1	1.341343	I:	D:
261	365	+	3	1.340686	I:	D:
>ath_circ_020308
1	93	-	1	1.373772	I:	D:
>ath_circ_019109
1	276	-	1	1.321663	I:	D:
311	445	-	2	1.336434	I:	D:
526	717	-	1	1.316525	I:	D:
>ath_circ_020326
3	239	-	3	1.331546	I:	D:
>ath_circ_019614
1	438	-	1	1.363604	I:	D:
>ath_circ_020294
3	377	-	3	1.346775	I:	D:
436	573	-	1	1.283458	I:	D:
659	922	-	2	1.343591	I:	D:
1048	1158	-	1	1.307398	I:	D:
>ath_circ_019472
1	171	+	1	1.268315	I:	D:
248	547	+	2	1.373881	I:	D:
637	783	+	1	1.299890	I:	D:
>ath_circ_020677
1	273	+	1	1.340865	I:	D:
>ath_circ_019553
33	167	+	3	1.308353	I:	D:
263	370	+	2	1.325864	I:	D:
1007	1138	+	2	1.326084	I:	D:
1212	1295	+	3	1.421274	I:	D:
>ath_circ_020885
1	141	-	1	1.361524	I:	D:
187	282	+	1	1.278934	I:	D:
649	819	-	1	1.379996	I:	D:
>ath_circ_020101
1	177	-	1	1.311981	I:	D:
625	705	+	1	1.301704	I:	D:
762	896	+	3	1.398863	I:	D:
1064	1150	+	2	1.301569	I:	D:
1169	1369	+	2	1.366858	I:	D:
2192	2407	+	2	1.335502	I:	D:
2833	3042	+	1	1.367808	I:	D:
3244	3411	-	1	1.381263	I:	D:
3642	3824	-	3	1.344803	I:	D:
4635	5360	-	3	1.416843	I:	D:
5382	5885	-	3	1.364093	I:	D:
5922	7793	-	3	1.385396	I:	D:
7914	8252	-	3	1.460002	I:	D:
8270	9004	-	2	1.410523	I:	D:
9524	9733	+	2	1.370479	I:	D:
9932	10099	-	2	1.390854	I:	D:
10482	10559	+	3	1.205951	I:	D:
11850	12041	+	3	1.324457	I:	D:
12172	12336	-	1	1.323033	I:	D:
12486	12632	-	3	1.337709	I:	D:
12845	13477	-	2	1.364760	I:	D:
13480	13623	+	1	1.345764	I:	D:
13700	13864	+	2	1.331926	I:	D:
13895	14008	+	2	1.307727	I:	D:
14069	14227	+	2	1.296373	I:	D:
14546	15010	-	2	1.381412	I:	D:
>ath_circ_020449
2	145	-	2	1.289696	I:	D:
484	774	-	1	1.377148	I:	D:
1013	1099	+	2	1.283212	I:	D:
1365	1487	+	3	1.314443	I:	D:
1572	1724	+	3	1.317018	I:	D:
1754	1852	-	2	1.308217	I:	D:
1937	2083	-	2	1.386067	I:	D:
>ath_circ_020132
2	220	-	2	1.323957	I:	D:
>ath_circ_020944
1	201	-	1	1.367835	I:	D:
>ath_circ_019990
1	168	-	1	1.293361	I:	D:
573	752	+	3	1.368194	I:	D:
>ath_circ_020977
1	189	+	1	1.353748	I:	D:
>ath_circ_020291
3	365	-	3	1.348988	I:	D:
>ath_circ_020915
3	137	+	3	1.326770	I:	D:
>ath_circ_020298
116	454	+	2	1.424976	I:	D:
2054	2164	+	2	1.269111	I:	D:
2496	2642	+	3	1.284994	I:	D:
3789	3884	+	3	1.158164	I:	D:
4338	4442	+	3	1.280638	I:	D:
>ath_circ_021331
3	191	+	3	1.467054	I:	D:
1143	1220	+	3	1.480421	I:	D:
>ath_circ_020172
1	153	+	1	1.334137	I:	D:
229	480	+	1	1.387903	I:	D:
2498	3013	+	2	1.420244	I:	D:
3108	3365	+	3	1.349793	I:	D:
>ath_circ_021421
3	338	-	3	1.386817	I:	D:
>ath_circ_020342
13	177	+	1	1.403572	I:	D:
>ath_circ_021217
1	132	+	1	1.306183	I:	D:
143	598	+	2	1.380374	I:	D:
>ath_circ_020461
2	106	+	2	1.383682	I:	D:
180	1256	-	3	1.382990	I:	D:
1457	1573	-	2	1.279496	I:	D:
1739	1825	+	2	1.252322	I:	D:
1977	2045	+	3	1.287534	I:	D:
2266	2379	-	1	1.268088	I:	D:
2470	2565	+	1	1.293342	I:	D:
3179	3265	+	2	1.250043	I:	D:
3276	5783	+	3	1.366410	I:	D:
6357	6497	+	3	1.282388	I:	D:
6559	7524	+	1	1.381819	I:	D:
7601	7744	-	2	1.382497	I:	D:
7956	8858	+	3	1.355149	I:	D:
9032	9109	+	2	1.329926	I:	D:
9711	9878	-	3	1.331580	I:	D:
10054	10317	+	1	1.368683	I:	D:
10460	10618	+	2	1.323887	I:	D:
11399	14074	+	2	1.367674	I:	D:
14324	14401	-	2	1.275288	I:	D:
14814	14918	+	3	1.257644	I:	D:
14999	15208	+	2	1.425394	I:	D:
15247	15333	+	1	1.269842	I:	D:
15551	15793	-	2	1.386145	I:	D:
>ath_circ_021497
2	70	-	2	1.317712	I:	D:
>ath_circ_020325
3	260	-	3	1.332956	I:	D:
>ath_circ_021587
1	396	+	1	1.337236	I:	D:
>ath_circ_020910
1	78	-	1	1.384690	I:	D:
>ath_circ_021477
3	305	-	3	1.346784	I:	D:
>ath_circ_020924
1	291	+	1	1.328418	I:	D:
306	389	+	3	1.319514	I:	D:
489	659	+	3	1.335824	I:	D:
>ath_circ_021691
1	87	+	1	1.361554	I:	D:
>ath_circ_020712
3	374	-	3	1.314522	I:	D:
483	611	-	3	1.303424	I:	D:
>ath_circ_021747
2	238	-	2	1.358626	I:	D:
>ath_circ_021098
2	76	+	2	1.340983	I:	D:
>ath_circ_021664
3	179	-	3	1.347194	I:	D:
195	374	-	3	1.375392	I:	D:
>ath_circ_021303
3	626	-	3	1.431958	I:	D:
927	1085	+	3	1.277400	I:	D:
1129	1506	-	1	1.450249	I:	D:
3367	3453	-	1	1.229083	I:	D:
3569	3670	-	2	1.269172	I:	D:
3715	3828	-	1	1.300684	I:	D:
3908	4069	-	2	1.360674	I:	D:
4099	4395	-	1	1.388707	I:	D:
4417	4536	-	1	1.268905	I:	D:
>ath_circ_021963
2	181	+	2	1.362775	I:	D:
235	429	+	1	1.320571	I:	D:
>ath_circ_020974
2	241	+	2	1.347215	I:	D:
306	404	+	3	1.292587	I:	D:
863	982	+	2	1.325824	I:	D:
>ath_circ_021990
3	233	-	3	1.380662	I:	D:
>ath_circ_021452
1	165	+	1	1.313831	I:	D:
464	586	+	2	1.301974	I:	D:
774	938	+	3	1.376003	I:	D:
1090	1167	-	1	1.233132	I:	D:
1579	1860	+	1	1.344330	I:	D:
1898	2020	+	2	1.340897	I:	D:
2102	2290	+	2	1.341328	I:	D:
2293	2511	+	1	1.359154	I:	D:
2624	2770	-	2	1.377061	I:	D:
>ath_circ_021861
3	302	-	3	1.386264	I:	D:
410	496	-	2	1.355853	I:	D:
>ath_circ_021495
1	228	-	1	1.404984	I:	D:
>ath_circ_022202
3	95	+	3	1.226504	I:	D:
>ath_circ_021359
1	123	-	1	1.306924	I:	D:
191	400	-	2	1.380491	I:	D:
1093	1359	-	1	1.380301	I:	D:
1485	1850	-	3	1.321080	I:	D:
2722	3273	+	1	1.411632	I:	D:
3313	3405	-	1	1.231577	I:	D:
3743	3925	-	2	1.351757	I:	D:
4029	4313	+	3	1.309557	I:	D:
4392	4571	+	3	1.361379	I:	D:
4843	4971	+	1	1.343833	I:	D:
5080	5376	-	1	1.386646	I:	D:
5758	5892	-	1	1.287146	I:	D:
5917	6459	-	1	1.354005	I:	D:
6729	6851	+	3	1.316740	I:	D:
6952	7116	-	1	1.360901	I:	D:
7215	7382	+	3	1.282794	I:	D:
7561	7833	-	1	1.325843	I:	D:
8385	8489	-	3	1.273535	I:	D:
8633	8737	-	2	1.317804	I:	D:
8801	9985	-	2	1.379610	I:	D:
10611	10754	+	3	1.228908	I:	D:
11197	11448	-	1	1.310708	I:	D:
11456	11614	-	2	1.304092	I:	D:
11740	12723	+	1	1.390448	I:	D:
13124	13306	-	2	1.348214	I:	D:
>ath_circ_022210
3	68	-	3	1.297235	I:	D:
124	315	-	1	1.378719	I:	D:
606	899	-	3	1.367023	I:	D:
>ath_circ_021619
2	145	-	2	1.405986	I:	D:
175	381	-	1	1.353035	I:	D:
476	598	-	2	1.258656	I:	D:
>ath_circ_022106
3	83	-	3	1.293232	I:	D:
>ath_circ_021667
1	207	+	1	1.331068	I:	D:
431	547	-	2	1.336700	I:	D:
>ath_circ_022382
95	235	+	2	1.352031	I:	D:
872	1087	-	2	1.377861	I:	D:
1360	1464	+	1	1.354869	I:	D:
1475	1747	+	2	1.373071	I:	D:
1783	2007	-	1	1.335002	I:	D:
2051	2299	-	2	1.328469	I:	D:
2374	2490	-	1	1.353114	I:	D:
2503	2697	-	1	1.303546	I:	D:
2760	2957	-	3	1.322347	I:	D:
2980	3831	-	1	1.331337	I:	D:
>ath_circ_021586
3	110	+	3	1.276516	I:	D:
128	340	+	2	1.306293	I:	D:
351	512	-	3	1.329406	I:	D:
>ath_circ_022467
1	102	-	1	1.319451	I:	D:
>ath_circ_021851
2	208	+	2	1.367258	I:	D:
>ath_circ_022354
2	94	+	2	1.337026	I:	D:
>ath_circ_021932
1	162	+	1	1.381770	I:	D:
>ath_circ_022581
3	266	-	3	1.385424	I:	D:
>ath_circ_021709
1	72	-	1	1.381252	I:	D:
>ath_circ_022744
1	177	-	1	1.359313	I:	D:
>ath_circ_022069
3	107	+	3	1.346555	I:	D:
179	265	-	2	1.250888	I:	D:
390	599	-	3	1.331493	I:	D:
>ath_circ_022576
1	225	+	1	1.362529	I:	D:
356	505	-	2	1.340247	I:	D:
527	706	-	2	1.348704	I:	D:
>ath_circ_022147
2	82	+	2	1.215219	I:	D:
>ath_circ_022860
141	356	-	3	1.356646	I:	D:
369	479	-	3	1.283988	I:	D:
>ath_circ_021972
3	128	+	3	1.385815	I:	D:
>ath_circ_022992
1	210	+	1	1.342388	I:	D:
>ath_circ_022546
1	72	-	1	1.324306	I:	D:
>ath_circ_022754
2	187	-	2	1.461168	I:	D:
974	1096	-	2	1.295078	I:	D:
1233	1406	-	3	1.360916	I:	D:
1479	1571	-	3	1.268932	I:	D:
1862	2206	+	2	1.366518	I:	D:
2242	2577	-	1	1.370730	I:	D:
>ath_circ_022369
3	107	+	3	1.329146	I:	D:
153	437	+	3	1.367105	I:	D:
>ath_circ_023019
3	161	+	3	1.339440	I:	D:
>ath_circ_022206
1	138	+	1	1.321094	I:	D:
>ath_circ_023059
2	121	+	2	1.276846	I:	D:
262	387	+	1	1.326549	I:	D:
>ath_circ_022753
3	353	-	3	1.363502	I:	D:
616	750	-	1	1.328445	I:	D:
855	1055	-	3	1.469155	I:	D:
1842	1964	-	3	1.295078	I:	D:
2101	2274	-	1	1.360916	I:	D:
2347	2439	-	1	1.268932	I:	D:
2730	3008	+	3	1.376813	I:	D:
>ath_circ_023005
1	129	-	1	1.323968	I:	D:
723	842	-	3	1.336773	I:	D:
1478	1693	+	2	1.365018	I:	D:
>ath_circ_022579
1	141	-	1	1.329878	I:	D:
163	324	-	1	1.365722	I:	D:
415	768	-	1	1.338503	I:	D:
>ath_circ_023927
1	177	+	1	1.325240	I:	D:
187	366	-	1	1.305997	I:	D:
437	568	-	2	1.322930	I:	D:
626	874	-	2	1.310039	I:	D:
>ath_circ_022460
1	90	+	1	1.367123	I:	D:
732	887	+	3	1.285712	I:	D:
1066	1233	-	1	1.323825	I:	D:
1343	1528	+	2	1.354568	I:	D:
1875	2069	+	3	1.341381	I:	D:
2441	4618	+	2	1.357059	I:	D:
4675	5211	+	1	1.345264	I:	D:
>ath_circ_023463
1	153	-	1	1.336775	I:	D:
177	266	-	3	1.256196	I:	D:
303	554	-	3	1.366719	I:	D:
673	1068	-	1	1.366841	I:	D:
>ath_circ_022999
3	173	-	3	1.368191	I:	D:
449	595	-	2	1.360785	I:	D:
702	851	-	3	1.223257	I:	D:
971	1102	-	2	1.260229	I:	D:
1151	1234	+	2	1.336946	I:	D:
1244	1546	+	2	1.336737	I:	D:
1843	2148	-	1	1.366543	I:	D:
2204	2404	+	2	1.316893	I:	D:
2420	2719	-	2	1.359660	I:	D:
2833	3066	-	1	1.358475	I:	D:
3165	3431	-	3	1.346224	I:	D:
3592	3915	-	1	1.354502	I:	D:
3969	4307	-	3	1.342071	I:	D:
4472	4690	-	2	1.322133	I:	D:
4760	6235	-	2	1.354439	I:	D:
6326	6460	+	2	1.355817	I:	D:
>ath_circ_023116
1	96	-	1	1.297356	I:	D:
>ath_circ_022762
1	315	+	1	1.360145	I:	D:
>ath_circ_024256
1	99	-	1	1.346445	I:	D:
320	502	-	2	1.312943	I:	D:
1171	1329	-	1	1.353294	I:	D:
1362	1448	-	3	1.285393	I:	D:
>ath_circ_022644
3	191	+	3	1.316790	I:	D:
202	426	+	1	1.337516	I:	D:
436	504	-	1	1.221859	I:	D:
579	701	+	3	1.344671	I:	D:
932	1060	-	2	1.339207	I:	D:
>ath_circ_023685
1	384	-	1	1.342834	I:	D:
>ath_circ_023112
1	240	-	1	1.352397	I:	D:
>ath_circ_023516
1	117	+	1	1.356851	I:	D:
168	335	+	3	1.394191	I:	D:
472	588	+	1	1.272636	I:	D:
>ath_circ_023014
>ath_circ_024486
1	111	+	1	1.349180	I:	D:
185	289	+	2	1.324949	I:	D:
375	584	+	3	1.385444	I:	D:
651	851	+	3	1.393769	I:	D:
1052	1279	+	2	1.370740	I:	D:
1396	1614	-	1	1.294655	I:	D:
1760	2059	+	2	1.351619	I:	D:
2440	2724	+	1	1.329701	I:	D:
2918	3073	+	2	1.294580	I:	D:
3106	3303	+	1	1.356018	I:	D:
>ath_circ_022892
1	81	+	1	1.282919	I:	D:
>ath_circ_024073
1	774	+	1	1.341331	I:	D:
>ath_circ_023510
3	284	+	3	1.356247	I:	D:
>ath_circ_023786
1	120	+	1	1.355319	I:	D:
>ath_circ_023241
1	114	+	1	1.321040	I:	D:
>ath_circ_024723
2	124	+	2	1.352653	I:	D:
650	799	-	2	1.294543	I:	D:
857	955	-	2	1.313114	I:	D:
>ath_circ_023023
1	774	-	1	1.342902	I:	D:
>ath_circ_024332
1	351	-	1	1.328030	I:	D:
429	635	-	3	1.392201	I:	D:
>ath_circ_023747
142	288	+	1	1.362017	I:	D:
>ath_circ_024149
3	128	+	3	1.322979	I:	D:
226	366	+	1	1.295445	I:	D:
522	797	+	3	1.339807	I:	D:
>ath_circ_023595
2	394	+	2	1.342037	I:	D:
>ath_circ_025017
3	590	+	3	1.403107	I:	D:
1466	1804	+	2	1.352771	I:	D:
2434	3132	+	1	1.377570	I:	D:
>ath_circ_023411
2	118	+	2	1.334364	I:	D:
156	227	+	3	1.277972	I:	D:
283	438	+	1	1.328837	I:	D:
484	693	+	1	1.356607	I:	D:
825	1079	+	3	1.334665	I:	D:
>ath_circ_024527
1	147	+	1	1.290239	I:	D:
215	364	+	2	1.280491	I:	D:
442	588	+	1	1.314199	I:	D:
653	871	+	2	1.342926	I:	D:
996	1286	+	3	1.340129	I:	D:
1512	1655	+	3	1.301802	I:	D:
1920	2051	-	3	1.300642	I:	D:
2639	3205	+	2	1.399959	I:	D:
3457	3576	+	1	1.337941	I:	D:
3621	3734	+	3	1.374704	I:	D:
>ath_circ_024075
1	321	+	1	1.342140	I:	D:
451	588	+	1	1.339699	I:	D:
>ath_circ_024443
3	140	-	3	1.399216	I:	D:
159	365	-	3	1.327315	I:	D:
>ath_circ_023875
1	135	-	1	1.378256	I:	D:
172	276	-	1	1.267063	I:	D:
920	1045	-	2	1.261545	I:	D:
1187	1687	+	2	1.401347	I:	D:
2066	2278	-	2	1.263725	I:	D:
2340	2492	-	3	1.294764	I:	D:
2657	2785	-	2	1.295036	I:	D:
3021	3092	+	3	1.354031	I:	D:
3342	3488	+	3	1.294690	I:	D:
3527	4447	-	2	1.360755	I:	D:
4709	4882	+	2	1.305347	I:	D:
4905	5066	+	3	1.285743	I:	D:
6108	6218	-	3	1.340237	I:	D:
6361	6561	-	1	1.328340	I:	D:
6761	8032	+	2	1.359266	I:	D:
8050	8406	+	1	1.409946	I:	D:
8939	9793	-	2	1.387294	I:	D:
9964	10137	-	1	1.341907	I:	D:
10200	10538	-	3	1.399069	I:	D:
10562	10744	+	2	1.377667	I:	D:
11669	11890	+	2	1.312737	I:	D:
12039	12182	-	3	1.341085	I:	D:
12189	12356	-	3	1.303620	I:	D:
12506	12697	+	2	1.337975	I:	D:
13525	13653	-	1	1.249718	I:	D:
13672	13980	+	1	1.284474	I:	D:
14060	14134	-	2	1.220100	I:	D:
14189	14341	+	2	1.272099	I:	D:
14573	14836	+	2	1.268631	I:	D:
15205	15396	+	1	1.325521	I:	D:
15480	15548	+	3	1.267832	I:	D:
15567	15638	-	3	1.275416	I:	D:
15794	16027	-	2	1.330920	I:	D:
16640	16732	+	2	1.288545	I:	D:
17326	17418	-	1	1.223805	I:	D:
17888	17998	-	2	1.263718	I:	D:
18824	18892	-	2	1.245478	I:	D:
20140	20427	+	1	1.330872	I:	D:
20556	20690	+	3	1.335614	I:	D:
20700	20873	-	3	1.360891	I:	D:
20921	21175	+	2	1.364030	I:	D:
21188	21466	+	2	1.367033	I:	D:
21508	24189	+	1	1.373947	I:	D:
24222	24617	+	3	1.378953	I:	D:
25065	25268	+	3	1.421674	I:	D:
25582	25839	+	1	1.437444	I:	D:
25931	26257	+	2	1.330954	I:	D:
26300	26539	-	2	1.379822	I:	D:
26710	26913	+	1	1.326196	I:	D:
27245	27484	-	2	1.382435	I:	D:
27670	27783	-	1	1.252303	I:	D:
27838	27939	+	1	1.240980	I:	D:
28124	28222	+	2	1.401199	I:	D:
28247	28453	-	2	1.301303	I:	D:
28508	28609	-	2	1.279971	I:	D:
28971	29153	+	3	1.336939	I:	D:
29221	29466	+	1	1.338991	I:	D:
30072	30215	+	3	1.323177	I:	D:
30853	31197	-	1	1.380145	I:	D:
31388	31630	+	2	1.306666	I:	D:
31743	31859	+	3	1.317320	I:	D:
33229	33396	+	1	1.326318	I:	D:
34139	34222	+	2	1.298805	I:	D:
34310	34717	+	2	1.388661	I:	D:
34731	35093	+	3	1.340043	I:	D:
35155	35793	+	1	1.382995	I:	D:
35818	35886	-	1	1.214151	I:	D:
38420	38596	-	2	1.253970	I:	D:
38721	38840	-	3	1.251156	I:	D:
39279	39710	+	3	1.308059	I:	D:
39753	39890	+	3	1.364987	I:	D:
40075	40206	-	1	1.307688	I:	D:
40252	40374	+	1	1.346465	I:	D:
40586	40705	+	2	1.307657	I:	D:
41642	41908	-	2	1.348840	I:	D:
42033	43793	-	3	1.366442	I:	D:
43836	44162	-	3	1.336568	I:	D:
44204	44302	+	2	1.311723	I:	D:
44390	44602	+	2	1.365636	I:	D:
44734	44823	+	1	1.285965	I:	D:
45251	45331	-	2	1.214690	I:	D:
45747	45875	+	3	1.342695	I:	D:
45969	46214	-	3	1.352027	I:	D:
46396	46566	+	1	1.342581	I:	D:
47355	48179	-	3	1.379934	I:	D:
48365	48469	+	2	1.261734	I:	D:
49076	49171	+	2	1.361685	I:	D:
49505	51559	+	2	1.398412	I:	D:
51615	51692	+	3	1.250118	I:	D:
51738	52010	-	3	1.401243	I:	D:
52140	52220	+	3	1.307811	I:	D:
52430	52594	+	2	1.358362	I:	D:
52732	52866	+	1	1.389084	I:	D:
53321	53419	-	2	1.285563	I:	D:
53637	56684	+	3	1.404514	I:	D:
56750	56878	-	2	1.279832	I:	D:
57349	57627	-	1	1.407043	I:	D:
57879	57965	+	3	1.287819	I:	D:
57970	58080	-	1	1.224679	I:	D:
58101	58571	-	3	1.387870	I:	D:
58649	58867	-	2	1.277841	I:	D:
59631	59708	+	3	1.230878	I:	D:
60156	60359	+	3	1.384300	I:	D:
61008	61136	-	3	1.281477	I:	D:
61392	61502	+	3	1.273557	I:	D:
61549	61671	+	1	1.314932	I:	D:
62418	62561	+	3	1.337342	I:	D:
63951	64613	-	3	1.308383	I:	D:
64782	64913	-	3	1.248849	I:	D:
64925	64999	-	2	1.197403	I:	D:
65149	65529	-	1	1.313841	I:	D:
65605	65757	-	1	1.301359	I:	D:
65772	65966	+	3	1.331673	I:	D:
66220	66339	-	1	1.347982	I:	D:
66811	67584	+	1	1.457017	I:	D:
67846	68160	+	1	1.454395	I:	D:
68921	69001	-	2	1.298273	I:	D:
69470	69694	-	2	1.284081	I:	D:
70337	70516	-	2	1.341638	I:	D:
70592	70753	-	2	1.301194	I:	D:
71517	71888	+	3	1.395390	I:	D:
71912	72085	+	2	1.361199	I:	D:
72276	72440	-	3	1.298384	I:	D:
72473	72586	+	2	1.327013	I:	D:
72618	72713	-	3	1.279908	I:	D:
73007	73285	+	2	1.386266	I:	D:
73306	73470	+	1	1.285407	I:	D:
73589	73696	+	2	1.265796	I:	D:
73955	74023	-	2	1.084330	I:	D:
74393	74761	+	2	1.351193	I:	D:
75479	75553	-	2	1.317379	I:	D:
75625	75906	+	1	1.328290	I:	D:
75959	76051	+	2	1.364668	I:	D:
76371	76751	+	3	1.403195	I:	D:
77110	77193	-	1	1.293713	I:	D:
77332	77649	+	1	1.359333	I:	D:
77716	78675	+	1	1.317981	I:	D:
78714	78911	+	3	1.328010	I:	D:
79137	79247	-	3	1.370631	I:	D:
79657	79731	+	1	1.234497	I:	D:
79897	80073	+	1	1.363302	I:	D:
80479	80586	+	1	1.293582	I:	D:
81187	81441	-	1	1.360151	I:	D:
81452	81604	-	2	1.320561	I:	D:
81934	82026	-	1	1.313823	I:	D:
82274	82417	+	2	1.365123	I:	D:
82459	82563	-	1	1.267093	I:	D:
82606	82791	-	1	1.321248	I:	D:
83034	83150	+	3	1.312231	I:	D:
83184	83288	+	3	1.292880	I:	D:
83667	83822	-	3	1.318045	I:	D:
83865	84044	+	3	1.299184	I:	D:
84153	84299	+	3	1.273807	I:	D:
84314	84418	-	2	1.345845	I:	D:
84916	85503	-	1	1.417243	I:	D:
85571	87244	-	2	1.391038	I:	D:
88021	88113	+	1	1.273746	I:	D:
88157	88267	+	2	1.251355	I:	D:
88341	88649	+	3	1.348239	I:	D:
88837	88929	+	1	1.280107	I:	D:
89351	89449	-	2	1.317129	I:	D:
89618	89854	+	2	1.357444	I:	D:
90505	91020	-	1	1.399641	I:	D:
91104	91583	-	3	1.375880	I:	D:
91611	91871	+	3	1.385705	I:	D:
92331	92495	-	3	1.318700	I:	D:
92629	92814	+	1	1.330820	I:	D:
92908	93177	-	1	1.368831	I:	D:
93364	93789	-	1	1.368421	I:	D:
94185	94367	+	3	1.403959	I:	D:
94669	94875	+	1	1.392250	I:	D:
95360	95500	+	2	1.344096	I:	D:
95848	95943	-	1	1.280637	I:	D:
96637	96765	-	1	1.390194	I:	D:
96974	97060	+	2	1.263022	I:	D:
97498	97659	+	1	1.277897	I:	D:
97669	97752	-	1	1.193247	I:	D:
97846	98007	-	1	1.230636	I:	D:
98111	98227	-	2	1.303747	I:	D:
98334	99584	+	3	1.362444	I:	D:
100064	100423	+	2	1.370308	I:	D:
100759	101025	-	1	1.368384	I:	D:
101120	101188	+	2	1.346117	I:	D:
101244	101354	+	3	1.250159	I:	D:
101710	102000	+	1	1.354419	I:	D:
103101	104498	+	3	1.422995	I:	D:
104521	104667	-	1	1.334185	I:	D:
105038	105226	-	2	1.300557	I:	D:
105355	105468	-	1	1.358776	I:	D:
105590	105784	+	2	1.374109	I:	D:
105870	106055	-	3	1.345674	I:	D:
106148	106339	+	2	1.369781	I:	D:
106518	106613	+	3	1.321056	I:	D:
106720	106800	+	1	1.252195	I:	D:
107179	107460	-	1	1.290098	I:	D:
108058	108174	-	1	1.349201	I:	D:
108224	108316	-	2	1.333835	I:	D:
108486	108557	+	3	1.221690	I:	D:
108908	108991	-	2	1.260082	I:	D:
>ath_circ_025294
3	380	-	3	1.369204	I:	D:
>ath_circ_023667
3	92	+	3	1.270223	I:	D:
>ath_circ_024874
1	120	-	1	1.376014	I:	D:
154	264	-	1	1.265133	I:	D:
447	527	+	3	1.232662	I:	D:
>ath_circ_024343
2	73	+	2	1.281384	I:	D:
>ath_circ_024657
1	123	-	1	1.349487	I:	D:
147	311	-	3	1.358017	I:	D:
459	662	+	3	1.360123	I:	D:
686	973	-	2	1.328474	I:	D:
1055	1309	-	2	1.330753	I:	D:
>ath_circ_024160
1	204	+	1	1.375671	I:	D:
>ath_circ_025639
1	72	-	1	1.342846	I:	D:
433	591	-	1	1.321092	I:	D:
>ath_circ_024043
3	236	+	3	1.355708	I:	D:
268	360	+	1	1.311818	I:	D:
409	528	-	1	1.311684	I:	D:
>ath_circ_025145
3	359	-	3	1.346152	I:	D:
>ath_circ_024535
2	151	+	2	1.355485	I:	D:
242	337	+	2	1.367216	I:	D:
>ath_circ_024932
3	137	-	3	1.300029	I:	D:
>ath_circ_024478
1	99	-	1	1.304983	I:	D:
>ath_circ_025892
1	72	-	1	1.306048	I:	D:
>ath_circ_024294
2	91	-	2	1.310115	I:	D:
122	286	-	2	1.393247	I:	D:
648	806	-	3	1.293774	I:	D:
>ath_circ_025354
1	96	+	1	1.369058	I:	D:
>ath_circ_024912
2	283	-	2	1.363879	I:	D:
357	758	-	3	1.338759	I:	D:
>ath_circ_025169
1	117	-	1	1.305279	I:	D:
>ath_circ_024688
3	128	-	3	1.331116	I:	D:
>ath_circ_026050
2	163	-	2	1.343318	I:	D:
245	469	-	2	1.346298	I:	D:
>ath_circ_024492
2	325	+	2	1.333006	I:	D:
>ath_circ_025813
1	171	-	1	1.311986	I:	D:
231	377	-	3	1.327591	I:	D:
>ath_circ_025167
63	251	+	3	1.362980	I:	D:
312	446	+	3	1.341950	I:	D:
499	651	-	1	1.308557	I:	D:
>ath_circ_025525
2	493	-	2	1.422300	I:	D:
1128	1997	-	3	1.340762	I:	D:
2206	2733	-	1	1.419329	I:	D:
3007	3246	-	1	1.371902	I:	D:
3598	4476	-	1	1.349166	I:	D:
>ath_circ_024943
2	256	-	2	1.350975	I:	D:
>ath_circ_026379
1	117	+	1	1.364059	I:	D:
1842	1964	-	3	1.378149	I:	D:
>ath_circ_024809
3	266	+	3	1.379467	I:	D:
294	425	-	3	1.365361	I:	D:
507	695	-	3	1.346566	I:	D:
>ath_circ_025976
1	117	-	1	1.218457	I:	D:
>ath_circ_025484
44	118	+	2	1.300731	I:	D:
175	378	-	1	1.319480	I:	D:
496	564	+	1	1.261217	I:	D:
572	769	-	2	1.332569	I:	D:
903	1298	-	3	1.370017	I:	D:
1330	1449	-	1	1.274119	I:	D:
1929	2057	-	3	1.329499	I:	D:
2104	2268	-	1	1.287748	I:	D:
2394	2771	-	3	1.342443	I:	D:
>ath_circ_025870
2	361	-	2	1.352707	I:	D:
657	749	+	3	1.280316	I:	D:
768	854	-	3	1.320821	I:	D:
>ath_circ_025265
1	201	+	1	1.348225	I:	D:
>ath_circ_026751
1	117	+	1	1.296445	I:	D:
425	517	+	2	1.268268	I:	D:
>ath_circ_025113
2	100	+	2	1.330174	I:	D:
>ath_circ_026223
2	211	+	2	1.323401	I:	D:
245	367	-	2	1.286837	I:	D:
972	1040	+	3	1.340038	I:	D:
1339	1509	-	1	1.314098	I:	D:
1658	1774	-	2	1.285746	I:	D:
1872	2132	-	3	1.342014	I:	D:
2493	2615	+	3	1.358482	I:	D:
2635	2829	+	1	1.385973	I:	D:
3067	3339	-	1	1.372340	I:	D:
3351	3545	-	3	1.341041	I:	D:
3636	3839	-	3	1.382250	I:	D:
4136	4255	+	2	1.355602	I:	D:
4683	4796	-	3	1.286566	I:	D:
4800	4955	-	3	1.342778	I:	D:
5324	5524	+	2	1.299828	I:	D:
5726	6013	+	2	1.437864	I:	D:
6023	6238	+	2	1.347372	I:	D:
6899	6973	+	2	1.242356	I:	D:
7156	7293	+	1	1.266624	I:	D:
7597	7680	+	1	1.287618	I:	D:
7936	8052	-	1	1.317181	I:	D:
8157	8288	-	3	1.373445	I:	D:
8938	9066	+	1	1.347481	I:	D:
9167	9421	-	2	1.362492	I:	D:
9555	9689	+	3	1.278612	I:	D:
9728	10117	-	2	1.327672	I:	D:
>ath_circ_025865
2	283	+	2	1.372253	I:	D:
354	494	+	3	1.342161	I:	D:
578	802	+	2	1.422871	I:	D:
>ath_circ_026003
2	226	+	2	1.351771	I:	D:
457	630	-	1	1.326394	I:	D:
824	973	-	2	1.329909	I:	D:
1005	1088	+	3	1.325533	I:	D:
1144	1314	-	1	1.343623	I:	D:
>ath_circ_025610
1	90	-	1	1.286708	I:	D:
>ath_circ_026910
3	716	-	3	1.349141	I:	D:
>ath_circ_025300
2	94	-	2	1.342769	I:	D:
>ath_circ_026649
3	341	+	3	1.386573	I:	D:
614	826	+	2	1.302143	I:	D:
867	998	+	3	1.298672	I:	D:
1135	1206	+	1	1.277406	I:	D:
2348	2497	+	2	1.386417	I:	D:
2545	2643	+	1	1.281852	I:	D:
3290	3541	-	2	1.225500	I:	D:
4027	4260	+	1	1.327926	I:	D:
4579	4683	-	1	1.260183	I:	D:
5487	6185	+	3	1.432680	I:	D:
6254	6418	+	2	1.224690	I:	D:
7405	7473	-	1	1.296539	I:	D:
7547	7861	+	2	1.385027	I:	D:
7959	8111	+	3	1.317150	I:	D:
>ath_circ_025986
3	158	-	3	1.243819	I:	D:
182	481	-	2	1.334289	I:	D:
707	1084	-	2	1.304564	I:	D:
1605	1706	+	3	1.295492	I:	D:
2214	2531	-	3	1.322029	I:	D:
2748	2876	+	3	1.345317	I:	D:
3201	3281	+	3	1.236425	I:	D:
3416	6121	+	2	1.370969	I:	D:
6212	6598	+	2	1.382479	I:	D:
6711	6803	-	3	1.285306	I:	D:
7288	7410	-	1	1.278250	I:	D:
7983	8183	-	3	1.343939	I:	D:
8864	9166	-	2	1.348574	I:	D:
9169	9300	-	1	1.287441	I:	D:
9823	10080	-	1	1.380868	I:	D:
10175	10360	-	2	1.338402	I:	D:
10458	10598	+	3	1.329419	I:	D:
10631	10897	-	2	1.357704	I:	D:
>ath_circ_026315
1	225	+	1	1.371803	I:	D:
374	529	+	2	1.334713	I:	D:
743	829	-	2	1.310162	I:	D:
>ath_circ_025878
1	186	-	1	1.357008	I:	D:
207	491	-	3	1.352311	I:	D:
>ath_circ_027393
1	357	-	1	1.315788	I:	D:
>ath_circ_025690
2	280	-	2	1.363077	I:	D:
>ath_circ_026767
1	258	+	1	1.344060	I:	D:
312	392	+	3	1.235562	I:	D:
>ath_circ_026290
1	276	+	1	1.376900	I:	D:
719	898	+	2	1.401103	I:	D:
>ath_circ_026717
77	316	-	2	1.327754	I:	D:
487	831	-	1	1.374789	I:	D:
925	1221	-	1	1.331111	I:	D:
1408	1893	-	1	1.350142	I:	D:
1911	2114	-	3	1.325226	I:	D:
>ath_circ_026020
1	90	-	1	1.321676	I:	D:
>ath_circ_027809
2	127	-	2	1.338629	I:	D:
171	437	-	3	1.340773	I:	D:
>ath_circ_025900
149	391	+	2	1.352783	I:	D:
>ath_circ_027037
2	145	-	2	1.334219	I:	D:
>ath_circ_026652
2	199	+	2	1.371369	I:	D:
221	433	+	2	1.302143	I:	D:
474	605	+	3	1.298672	I:	D:
742	813	+	1	1.277406	I:	D:
1955	2104	+	2	1.386417	I:	D:
2152	2250	+	1	1.281852	I:	D:
2897	3148	-	2	1.225500	I:	D:
3634	3867	+	1	1.327926	I:	D:
4186	4290	-	1	1.260183	I:	D:
5094	5792	+	3	1.432680	I:	D:
5861	6025	+	2	1.224690	I:	D:
7012	7080	-	1	1.296539	I:	D:
7154	7468	+	2	1.385027	I:	D:
7566	7799	+	3	1.319155	I:	D:
7880	8203	+	2	1.351762	I:	D:
8468	8683	+	2	1.306883	I:	D:
9317	9391	+	2	1.348486	I:	D:
10334	10624	-	2	1.456683	I:	D:
10955	11056	-	2	1.303072	I:	D:
11097	11210	+	3	1.286413	I:	D:
12253	12387	+	1	1.223273	I:	D:
12516	14855	-	3	1.359672	I:	D:
14885	15436	-	2	1.381492	I:	D:
16384	16770	-	1	1.414518	I:	D:
16881	17003	+	3	1.276421	I:	D:
17164	17262	+	1	1.142494	I:	D:
18786	18923	-	3	1.327611	I:	D:
19224	19343	+	3	1.323834	I:	D:
19837	19944	+	1	1.192960	I:	D:
20293	20469	-	1	1.275809	I:	D:
20590	20691	+	1	1.247151	I:	D:
22133	22252	+	2	1.279782	I:	D:
22502	22711	-	2	1.323748	I:	D:
23171	23293	+	2	1.284747	I:	D:
24916	25119	+	1	1.305510	I:	D:
25336	25791	+	1	1.395422	I:	D:
25935	26153	+	3	1.353530	I:	D:
26386	26562	-	1	1.297884	I:	D:
26889	26975	+	3	1.269990	I:	D:
27341	27502	-	2	1.279903	I:	D:
27739	28077	+	1	1.337572	I:	D:
28182	28343	+	3	1.322994	I:	D:
28464	28751	+	3	1.394670	I:	D:
>ath_circ_026787
1	546	+	1	1.364848	I:	D:
926	1186	+	2	1.335521	I:	D:
1526	1612	+	2	1.294242	I:	D:
2012	2197	+	2	1.271039	I:	D:
2392	2640	+	1	1.361600	I:	D:
2872	2943	+	1	1.166861	I:	D:
3007	3132	+	1	1.235339	I:	D:
4135	5055	+	1	1.411565	I:	D:
5255	5371	-	2	1.230018	I:	D:
6014	6199	+	2	1.308802	I:	D:
6336	6431	+	3	1.254798	I:	D:
6747	6935	+	3	1.372001	I:	D:
>ath_circ_026362
3	134	+	3	1.384582	I:	D:
142	375	-	1	1.367380	I:	D:
462	542	-	3	1.285481	I:	D:
>ath_circ_027902
>ath_circ_026053
3	194	+	3	1.390798	I:	D:
381	647	-	3	1.347915	I:	D:
674	1021	-	2	1.340339	I:	D:
>ath_circ_027600
1	90	+	1	1.339270	I:	D:
191	448	-	2	1.368424	I:	D:
520	588	-	1	1.286463	I:	D:
>ath_circ_026769
3	434	+	3	1.360749	I:	D:
>ath_circ_027295
1	147	+	1	1.342154	I:	D:
>ath_circ_026749
2	112	+	2	1.280321	I:	D:
146	310	+	2	1.321825	I:	D:
671	766	+	2	1.308085	I:	D:
>ath_circ_028368
3	227	-	3	1.355705	I:	D:
>ath_circ_026573
1	258	-	1	1.381110	I:	D:
367	507	+	1	1.290211	I:	D:
779	1399	-	2	1.365562	I:	D:
>ath_circ_027824
1	96	-	1	1.332825	I:	D:
>ath_circ_027143
1	165	-	1	1.275655	I:	D:
745	1056	-	1	1.384572	I:	D:
1222	1575	+	1	1.314397	I:	D:
1591	1719	+	1	1.317012	I:	D:
2117	2428	-	2	1.368454	I:	D:
2715	2840	+	3	1.271587	I:	D:
3281	3403	+	2	1.313007	I:	D:
3455	3583	-	2	1.189364	I:	D:
3589	3699	-	1	1.160594	I:	D:
4071	4154	+	3	1.234725	I:	D:
5003	5149	+	2	1.253279	I:	D:
5350	5622	-	1	1.282113	I:	D:
5723	5845	+	2	1.158012	I:	D:
6287	6550	-	2	1.366955	I:	D:
6899	6991	+	2	1.231801	I:	D:
7217	7312	-	2	1.140087	I:	D:
7634	7780	-	2	1.280719	I:	D:
7878	7952	-	3	1.221403	I:	D:
9370	9558	-	1	1.288604	I:	D:
9570	9683	-	3	1.190986	I:	D:
10263	10448	+	3	1.232135	I:	D:
10848	10973	+	3	1.301696	I:	D:
11494	11637	-	1	1.232905	I:	D:
12426	12530	-	3	1.224892	I:	D:
12943	14175	+	1	1.389916	I:	D:
14235	14435	-	3	1.321197	I:	D:
14909	15175	-	2	1.301860	I:	D:
16570	16671	+	1	1.227895	I:	D:
16701	16838	+	3	1.244373	I:	D:
16952	17050	-	2	1.218891	I:	D:
17427	17618	-	3	1.211995	I:	D:
18316	18507	-	1	1.309754	I:	D:
20165	20287	+	2	1.269687	I:	D:
20478	23450	+	3	1.410318	I:	D:
23675	23827	+	2	1.315696	I:	D:
24634	24840	+	1	1.409989	I:	D:
25465	26052	-	1	1.499399	I:	D:
26100	26210	+	3	1.272050	I:	D:
26364	26522	+	3	1.330149	I:	D:
26535	26627	+	3	1.319834	I:	D:
26779	26853	+	1	1.176918	I:	D:
27286	27423	+	1	1.295558	I:	D:
28554	28712	+	3	1.372739	I:	D:
28750	28857	+	1	1.295400	I:	D:
29438	29515	-	2	1.231234	I:	D:
29791	29937	+	1	1.194913	I:	D:
30461	30580	-	2	1.275542	I:	D:
31151	31369	-	2	1.256465	I:	D:
31697	31768	+	2	1.238123	I:	D:
32613	32735	+	3	1.349805	I:	D:
32790	33065	+	3	1.422199	I:	D:
35468	35551	+	2	1.310559	I:	D:
36248	36349	+	2	1.243467	I:	D:
36475	36594	+	1	1.268444	I:	D:
36863	37021	-	2	1.307055	I:	D:
37416	39602	+	3	1.366538	I:	D:
40108	40209	+	1	1.328975	I:	D:
41417	41659	-	2	1.373819	I:	D:
41739	42353	+	3	1.381986	I:	D:
42728	43042	-	2	1.329192	I:	D:
43594	43842	-	1	1.271709	I:	D:
43921	44022	-	1	1.200930	I:	D:
44233	44469	-	1	1.309839	I:	D:
44562	44681	+	3	1.241025	I:	D:
44821	45021	+	1	1.302620	I:	D:
45945	46097	+	3	1.295242	I:	D:
48194	48271	+	2	1.174197	I:	D:
48636	48704	+	3	1.291825	I:	D:
49293	49442	-	3	1.318562	I:	D:
49813	50076	+	1	1.421615	I:	D:
50407	50481	+	1	1.141350	I:	D:
51344	51934	-	2	1.349930	I:	D:
52448	52627	-	2	1.327859	I:	D:
52672	53577	-	1	1.354827	I:	D:
56563	56685	-	1	1.220304	I:	D:
58273	58431	-	1	1.340506	I:	D:
58956	59051	-	3	1.280389	I:	D:
59075	59194	-	2	1.348128	I:	D:
>ath_circ_027890
3	626	-	3	1.352670	I:	D:
1240	1308	-	1	1.214350	I:	D:
1466	2590	-	2	1.360244	I:	D:
>ath_circ_026832
1	159	+	1	1.395557	I:	D:
411	536	-	3	1.356786	I:	D:
775	1026	+	1	1.318484	I:	D:
1317	1610	-	3	1.366700	I:	D:
>ath_circ_028547
143	340	+	2	1.301975	I:	D:
480	602	-	3	1.280740	I:	D:
785	1300	-	2	1.409937	I:	D:
1578	2021	-	3	1.324174	I:	D:
2294	2374	+	2	1.147688	I:	D:
2582	2680	+	2	1.268835	I:	D:
3142	3225	+	1	1.201081	I:	D:
3279	3350	-	3	1.229498	I:	D:
3730	3915	+	1	1.375657	I:	D:
4108	4587	+	1	1.347166	I:	D:
4604	4864	+	2	1.353988	I:	D:
5122	5253	+	1	1.321496	I:	D:
5527	5631	+	1	1.356789	I:	D:
5941	6039	+	1	1.254487	I:	D:
6130	6243	+	1	1.246815	I:	D:
6540	6890	+	3	1.367771	I:	D:
7146	7313	+	3	1.330385	I:	D:
7853	8074	-	2	1.287329	I:	D:
8147	8353	-	2	1.427355	I:	D:
8520	8657	-	3	1.355499	I:	D:
8937	9452	-	3	1.353211	I:	D:
10411	10554	-	1	1.172085	I:	D:
10862	10978	+	2	1.228042	I:	D:
11535	11672	-	3	1.284639	I:	D:
11932	12489	+	1	1.385441	I:	D:
12750	12833	+	3	1.306762	I:	D:
12962	13123	-	2	1.284036	I:	D:
13273	13434	-	1	1.256535	I:	D:
13945	14022	-	1	1.168462	I:	D:
14085	14156	-	3	1.205148	I:	D:
14465	14560	-	2	1.267526	I:	D:
14660	14770	-	2	1.324137	I:	D:
15476	15811	-	2	1.404802	I:	D:
15863	16114	-	2	1.359852	I:	D:
16230	16310	+	3	1.323832	I:	D:
17244	17324	-	3	1.315800	I:	D:
17341	17460	+	1	1.305233	I:	D:
18773	18859	+	2	1.187567	I:	D:
18957	19637	-	3	1.334686	I:	D:
20251	20367	-	1	1.226526	I:	D:
20480	20566	+	2	1.272365	I:	D:
21251	21661	-	2	1.434810	I:	D:
21667	22602	-	1	1.387108	I:	D:
22698	22787	+	3	1.264266	I:	D:
22808	23158	-	2	1.448449	I:	D:
23302	23391	+	1	1.252905	I:	D:
23448	23636	-	3	1.377945	I:	D:
23754	23921	+	3	1.289982	I:	D:
24100	24228	-	1	1.304822	I:	D:
24293	24472	+	2	1.337515	I:	D:
24684	24830	-	3	1.277107	I:	D:
25179	25337	-	3	1.326245	I:	D:
25553	25798	-	2	1.317746	I:	D:
25807	26022	-	1	1.216791	I:	D:
26035	26481	-	1	1.399454	I:	D:
26589	26867	+	3	1.351703	I:	D:
27271	27468	-	1	1.249073	I:	D:
27734	27907	+	2	1.272769	I:	D:
28442	29035	+	2	1.367135	I:	D:
29068	29190	+	1	1.346355	I:	D:
29213	29317	+	2	1.301939	I:	D:
29561	29731	+	2	1.321198	I:	D:
29849	30061	+	2	1.346905	I:	D:
30213	30314	+	3	1.274351	I:	D:
30813	31184	+	3	1.370724	I:	D:
31276	31377	-	1	1.253100	I:	D:
31511	31633	-	2	1.231657	I:	D:
32809	32898	+	1	1.308721	I:	D:
>ath_circ_026766
1	117	+	1	1.316242	I:	D:
170	451	+	2	1.339366	I:	D:
505	639	+	1	1.288627	I:	D:
685	753	+	1	1.284967	I:	D:
>ath_circ_028110
1	117	-	1	1.273516	I:	D:
>ath_circ_027639
1	150	+	1	1.321049	I:	D:
>ath_circ_028265
1	249	+	1	1.367197	I:	D:
294	464	+	3	1.311207	I:	D:
621	917	+	3	1.324362	I:	D:
>ath_circ_027355
2	253	+	2	1.324218	I:	D:
295	402	+	1	1.352692	I:	D:
>ath_circ_028962
3	245	+	3	1.378365	I:	D:
491	688	+	2	1.275211	I:	D:
1100	1225	-	2	1.335976	I:	D:
>ath_circ_026937
1	147	-	1	1.356131	I:	D:
162	407	-	3	1.322688	I:	D:
540	992	-	3	1.338998	I:	D:
>ath_circ_028669
2	142	-	2	1.332033	I:	D:
280	561	-	1	1.357334	I:	D:
>ath_circ_027842
2	211	-	2	1.343641	I:	D:
>ath_circ_028438
2	148	+	2	1.374995	I:	D:
193	330	+	1	1.283390	I:	D:
546	773	+	3	1.409532	I:	D:
1095	1244	+	3	1.350372	I:	D:
1394	1522	-	2	1.289079	I:	D:
1559	1663	+	2	1.262914	I:	D:
2494	2604	-	1	1.306012	I:	D:
3244	3384	+	1	1.319658	I:	D:
3921	4112	+	3	1.305524	I:	D:
4284	4463	-	3	1.342705	I:	D:
4717	4953	-	1	1.337875	I:	D:
5088	5294	+	3	1.300005	I:	D:
>ath_circ_027726
2	151	+	2	1.345863	I:	D:
322	633	+	1	1.329652	I:	D:
>ath_circ_029113
2	151	-	2	1.351697	I:	D:
284	397	-	2	1.304475	I:	D:
>ath_circ_027442
1	243	-	1	1.300178	I:	D:
320	796	-	2	1.270211	I:	D:
>ath_circ_028991
2	145	+	2	1.372955	I:	D:
184	600	-	1	1.343181	I:	D:
681	1067	-	3	1.371849	I:	D:
>ath_circ_028230
1	204	+	1	1.341472	I:	D:
377	619	+	2	1.367895	I:	D:
672	965	-	3	1.355886	I:	D:
1200	1319	+	3	1.345914	I:	D:
1745	1831	+	2	1.331411	I:	D:
2477	2623	+	2	1.388529	I:	D:
2691	2963	+	3	1.315396	I:	D:
3060	4097	+	3	1.356054	I:	D:
4110	4421	+	3	1.400094	I:	D:
4579	4653	+	1	1.292969	I:	D:
4796	4891	+	2	1.386565	I:	D:
>ath_circ_028874
1	69	+	1	1.298994	I:	D:
>ath_circ_027899
1	129	+	1	1.302747	I:	D:
183	290	+	3	1.199585	I:	D:
>ath_circ_029318
3	119	-	3	1.334217	I:	D:
180	302	-	3	1.361734	I:	D:
>ath_circ_027812
1	237	-	1	1.393749	I:	D:
626	736	-	2	1.327759	I:	D:
>ath_circ_029125
2	292	-	2	1.384852	I:	D:
>ath_circ_028423
1	195	-	1	1.356912	I:	D:
197	277	-	2	1.309441	I:	D:
>ath_circ_029222
1	222	-	1	1.307195	I:	D:
360	464	-	3	1.283726	I:	D:
>ath_circ_028361
3	89	-	3	1.295684	I:	D:
>ath_circ_029568
1	291	-	1	1.337294	I:	D:
381	479	+	3	1.290540	I:	D:
>ath_circ_027963
3	116	+	3	1.320322	I:	D:
243	485	+	3	1.307362	I:	D:
1027	1233	+	1	1.417320	I:	D:
>ath_circ_029402
2	133	+	2	1.352968	I:	D:
201	554	-	3	1.369828	I:	D:
669	1166	-	3	1.434470	I:	D:
1304	1633	+	2	1.391426	I:	D:
1925	2008	-	2	1.261651	I:	D:
2078	2245	+	2	1.339953	I:	D:
2893	2979	+	1	1.304344	I:	D:
4256	4336	-	2	1.187805	I:	D:
4959	5252	+	3	1.278364	I:	D:
5406	5483	+	3	1.233674	I:	D:
5903	6439	-	2	1.379356	I:	D:
6514	6744	-	1	1.372215	I:	D:
>ath_circ_028690
3	125	+	3	1.330567	I:	D:
158	337	-	2	1.332448	I:	D:
555	815	-	3	1.366773	I:	D:
>ath_circ_029451
2	82	+	2	1.361296	I:	D:
>ath_circ_028469
3	260	-	3	1.346844	I:	D:
>ath_circ_029989
1	84	-	1	1.298641	I:	D:
>ath_circ_028386
1	279	-	1	1.362771	I:	D:
>ath_circ_029760
1	84	+	1	1.342226	I:	D:
>ath_circ_028997
1	468	+	1	1.361480	I:	D:
>ath_circ_029893
2	145	-	2	1.340799	I:	D:
>ath_circ_028876
1	159	+	1	1.367498	I:	D:
>ath_circ_030241
3	158	+	3	1.339941	I:	D:
>ath_circ_028552
1	435	+	1	1.347694	I:	D:
452	712	+	2	1.358898	I:	D:
970	1101	+	1	1.324891	I:	D:
1789	1887	+	1	1.254265	I:	D:
1978	2091	+	1	1.244668	I:	D:
2388	2738	+	3	1.373630	I:	D:
2994	3161	+	3	1.336855	I:	D:
3701	3922	-	2	1.289251	I:	D:
3995	4201	-	2	1.437585	I:	D:
4368	4505	-	3	1.365350	I:	D:
4785	5300	-	3	1.357657	I:	D:
6259	6402	-	1	1.165613	I:	D:
6710	6826	+	2	1.223567	I:	D:
7383	7520	-	3	1.285806	I:	D:
7780	8337	+	1	1.392557	I:	D:
8598	8681	+	3	1.307314	I:	D:
8810	8971	-	2	1.284491	I:	D:
9121	9282	-	1	1.252003	I:	D:
9793	9870	-	1	1.163945	I:	D:
9933	10004	-	3	1.198444	I:	D:
10313	10408	-	2	1.263397	I:	D:
10508	10618	-	2	1.322934	I:	D:
11324	11659	-	2	1.413044	I:	D:
11711	11962	-	2	1.364689	I:	D:
12078	12158	+	3	1.323759	I:	D:
13092	13172	-	3	1.322793	I:	D:
13189	13308	+	1	1.306393	I:	D:
14621	14707	+	2	1.183642	I:	D:
14805	15485	-	3	1.339995	I:	D:
16099	16215	-	1	1.224551	I:	D:
16328	16414	+	2	1.270010	I:	D:
17099	17509	-	2	1.444857	I:	D:
17515	18450	-	1	1.394089	I:	D:
18546	18635	+	3	1.269008	I:	D:
18656	19006	-	2	1.463850	I:	D:
19150	19239	+	1	1.253137	I:	D:
19296	19484	-	3	1.386561	I:	D:
19602	19769	+	3	1.290764	I:	D:
19948	20076	-	1	1.303508	I:	D:
20156	20320	+	2	1.341935	I:	D:
20532	20678	-	3	1.281588	I:	D:
21027	21185	-	3	1.331224	I:	D:
21401	21646	-	2	1.323651	I:	D:
21655	21870	-	1	1.213271	I:	D:
21883	22329	-	1	1.404425	I:	D:
22437	22715	+	3	1.356659	I:	D:
23119	23316	-	1	1.246372	I:	D:
23582	23755	+	2	1.272581	I:	D:
24290	24883	+	2	1.373832	I:	D:
24916	25038	+	1	1.350012	I:	D:
25061	25165	+	2	1.306102	I:	D:
25409	25579	+	2	1.319694	I:	D:
25697	25909	+	2	1.356272	I:	D:
26061	26162	+	3	1.275060	I:	D:
26661	27032	+	3	1.375977	I:	D:
27124	27225	-	1	1.252364	I:	D:
27359	27481	-	2	1.227838	I:	D:
28657	28767	+	1	1.275545	I:	D:
29333	29530	+	2	1.301191	I:	D:
29670	29792	-	3	1.279190	I:	D:
29975	30490	-	2	1.415794	I:	D:
30768	31211	-	3	1.323587	I:	D:
31484	31564	+	2	1.142031	I:	D:
31772	31870	+	2	1.268741	I:	D:
32332	32415	+	1	1.197630	I:	D:
32469	32540	-	3	1.231801	I:	D:
32920	33105	+	1	1.383618	I:	D:
>ath_circ_030059
1	117	+	1	1.355735	I:	D:
200	334	-	2	1.272430	I:	D:
443	538	+	2	1.301464	I:	D:
>ath_circ_029126
1	81	-	1	1.278224	I:	D:
312	632	-	3	1.349334	I:	D:
>ath_circ_030127
1	207	+	1	1.414594	I:	D:
>ath_circ_029108
1	81	+	1	1.244824	I:	D:
>ath_circ_031454
155	409	-	2	1.329773	I:	D:
655	2169	-	1	1.317522	I:	D:
3372	3485	-	3	1.183097	I:	D:
3683	3967	-	2	1.331269	I:	D:
4134	4226	-	3	1.173702	I:	D:
4290	4397	+	3	1.301694	I:	D:
4399	4518	-	1	1.194227	I:	D:
5616	5801	+	3	1.338884	I:	D:
6027	6125	+	3	1.199851	I:	D:
6182	6292	+	2	1.332455	I:	D:
8537	10060	-	2	1.311586	I:	D:
10128	10430	-	3	1.258582	I:	D:
10985	11062	-	2	1.268436	I:	D:
11227	11397	-	1	1.339928	I:	D:
11861	12154	-	2	1.278237	I:	D:
12620	13414	-	2	1.309780	I:	D:
13612	14322	-	1	1.334225	I:	D:
14412	14507	+	3	1.233179	I:	D:
14537	18679	-	2	1.333998	I:	D:
18850	20247	-	1	1.334302	I:	D:
21246	21704	-	3	1.319839	I:	D:
21710	24946	-	2	1.325273	I:	D:
26514	26687	-	3	1.283797	I:	D:
27306	27410	-	3	1.254784	I:	D:
27524	27610	+	2	1.268238	I:	D:
31310	32371	+	2	1.336146	I:	D:
32466	33740	+	3	1.348061	I:	D:
34308	34538	+	3	1.304058	I:	D:
35537	35839	-	2	1.383771	I:	D:
35974	38178	-	1	1.337721	I:	D:
38204	40456	-	2	1.342824	I:	D:
41183	41299	-	2	1.376779	I:	D:
41581	41727	-	1	1.244704	I:	D:
42102	42350	-	3	1.318329	I:	D:
42640	42864	-	1	1.389358	I:	D:
43056	43190	-	3	1.290810	I:	D:
43406	43639	-	2	1.330315	I:	D:
43822	44427	-	1	1.330242	I:	D:
45601	45672	+	1	1.317605	I:	D:
47276	47800	-	2	1.353463	I:	D:
47856	48533	-	3	1.347882	I:	D:
48600	48962	-	3	1.316829	I:	D:
49076	49168	-	2	1.254061	I:	D:
49487	49555	+	2	1.130931	I:	D:
49658	49774	+	2	1.155459	I:	D:
50864	51085	-	2	1.315400	I:	D:
51259	52755	-	1	1.332519	I:	D:
53193	53342	+	3	1.220002	I:	D:
53557	54996	+	1	1.341469	I:	D:
55016	55123	-	2	1.242373	I:	D:
55239	55316	-	3	1.336166	I:	D:
55674	57140	+	3	1.296352	I:	D:
57846	57959	+	3	1.267776	I:	D:
58109	58258	+	2	1.298958	I:	D:
58371	58925	+	3	1.332190	I:	D:
59340	60029	+	3	1.302879	I:	D:
60184	61218	+	1	1.320065	I:	D:
61862	61978	+	2	1.270412	I:	D:
62137	62259	-	1	1.304932	I:	D:
62403	62519	-	3	1.285248	I:	D:
62670	62921	-	3	1.367217	I:	D:
63233	63307	-	2	1.191997	I:	D:
64597	64710	+	1	1.253823	I:	D:
64821	64895	+	3	1.355534	I:	D:
65528	65662	+	2	1.332717	I:	D:
65761	65955	+	1	1.274217	I:	D:
66060	66287	+	3	1.352086	I:	D:
66516	66821	+	3	1.326643	I:	D:
67111	67464	-	1	1.374656	I:	D:
68509	68730	-	1	1.329657	I:	D:
68953	69072	-	1	1.303018	I:	D:
69240	69464	-	3	1.377733	I:	D:
70038	70118	-	3	1.182764	I:	D:
70410	70718	-	3	1.250479	I:	D:
70970	72496	+	2	1.336578	I:	D:
72695	72823	-	2	1.187424	I:	D:
73084	73305	+	1	1.321733	I:	D:
73764	73862	+	3	1.336419	I:	D:
73889	74143	-	2	1.289530	I:	D:
74403	74891	+	3	1.332931	I:	D:
75293	75376	+	2	1.141073	I:	D:
75747	76271	+	3	1.322762	I:	D:
76500	77489	-	3	1.295612	I:	D:
77559	77975	-	3	1.369246	I:	D:
78667	79071	-	1	1.352044	I:	D:
79295	79663	-	2	1.311049	I:	D:
79788	80036	-	3	1.301554	I:	D:
80310	80423	+	3	1.237224	I:	D:
80762	80881	+	2	1.221622	I:	D:
80914	81027	-	1	1.297360	I:	D:
81425	81913	-	2	1.256536	I:	D:
82066	82548	-	1	1.316076	I:	D:
82604	82882	-	2	1.325632	I:	D:
82936	83433	-	1	1.353237	I:	D:
84041	84442	-	2	1.380735	I:	D:
84461	84742	-	2	1.347424	I:	D:
85073	91957	+	2	1.374989	I:	D:
92094	92327	+	3	1.302138	I:	D:
92729	92941	-	2	1.428315	I:	D:
93540	94328	-	3	1.354097	I:	D:
94972	95763	-	1	1.353481	I:	D:
96077	96301	-	2	1.339079	I:	D:
>ath_circ_028967
1	261	+	1	1.345051	I:	D:
>ath_circ_030316
341	1402	-	2	1.345798	I:	D:
2014	3528	-	1	1.340787	I:	D:
5042	5326	-	2	1.340563	I:	D:
5493	5585	-	3	1.152836	I:	D:
5758	5877	-	1	1.195585	I:	D:
7516	7599	-	1	1.278611	I:	D:
9896	10741	-	2	1.340443	I:	D:
>ath_circ_029404
2	151	+	2	1.328988	I:	D:
799	885	+	1	1.302873	I:	D:
2865	3158	+	3	1.279678	I:	D:
3312	3389	+	3	1.237246	I:	D:
3809	4345	-	2	1.372745	I:	D:
4420	4695	-	1	1.362747	I:	D:
4913	5182	-	2	1.358786	I:	D:
5225	5644	-	2	1.363866	I:	D:
5677	6129	-	1	1.406585	I:	D:
6615	6725	-	3	1.393342	I:	D:
7334	7693	-	2	1.366701	I:	D:
8388	8906	-	3	1.352099	I:	D:
9549	9674	+	3	1.282318	I:	D:
9755	10159	-	2	1.405196	I:	D:
10290	10619	-	3	1.364894	I:	D:
10667	10858	+	2	1.325874	I:	D:
10883	11068	-	2	1.334787	I:	D:
11378	11875	-	2	1.413756	I:	D:
12045	12299	-	3	1.387908	I:	D:
>ath_circ_031293
1	315	-	1	1.311767	I:	D:
427	681	-	1	1.329049	I:	D:
927	2441	-	3	1.316320	I:	D:
3644	3757	-	2	1.185769	I:	D:
3955	4239	-	1	1.331393	I:	D:
4406	4498	-	2	1.179958	I:	D:
4562	4669	+	2	1.295111	I:	D:
4671	4790	-	3	1.196542	I:	D:
4975	5061	+	1	1.321258	I:	D:
5888	6073	+	2	1.333629	I:	D:
6299	6397	+	2	1.200830	I:	D:
6454	6564	+	1	1.327526	I:	D:
8809	10332	-	1	1.308596	I:	D:
10400	10702	-	2	1.258212	I:	D:
11257	11334	-	1	1.271843	I:	D:
11499	11669	-	3	1.335371	I:	D:
12133	12426	-	1	1.277235	I:	D:
12892	13686	-	1	1.308388	I:	D:
13884	14594	-	3	1.331412	I:	D:
14684	14779	+	2	1.234133	I:	D:
14809	18951	-	1	1.331687	I:	D:
19122	20519	-	3	1.331686	I:	D:
21518	21976	-	2	1.318982	I:	D:
21982	25218	-	1	1.323206	I:	D:
26786	26959	-	2	1.283215	I:	D:
27578	27682	-	2	1.256467	I:	D:
27796	27882	+	1	1.268613	I:	D:
31451	31558	+	2	1.268340	I:	D:
31582	32643	+	1	1.330507	I:	D:
32738	34012	+	2	1.344158	I:	D:
34580	34810	+	2	1.301976	I:	D:
35809	36111	-	1	1.381221	I:	D:
36246	38450	-	3	1.335398	I:	D:
38476	40728	-	1	1.339866	I:	D:
41455	41571	-	1	1.367736	I:	D:
41853	41999	-	3	1.248686	I:	D:
42374	42622	-	2	1.317030	I:	D:
42912	43136	-	3	1.386498	I:	D:
43328	43462	-	2	1.289073	I:	D:
43678	43911	-	1	1.328307	I:	D:
44094	44699	-	3	1.328574	I:	D:
45873	45944	+	3	1.311445	I:	D:
47548	48072	-	1	1.348361	I:	D:
48128	48805	-	2	1.346494	I:	D:
48872	49234	-	2	1.314300	I:	D:
49348	49440	-	1	1.257806	I:	D:
49759	49827	+	1	1.133984	I:	D:
49930	50046	+	1	1.160627	I:	D:
51136	51357	-	1	1.311652	I:	D:
51531	53027	-	3	1.328306	I:	D:
53465	53614	+	2	1.223256	I:	D:
53829	55268	+	3	1.336249	I:	D:
55288	55395	-	1	1.245627	I:	D:
55511	55588	-	2	1.331605	I:	D:
55946	57412	+	2	1.295510	I:	D:
58118	58231	+	2	1.264978	I:	D:
58381	58530	+	1	1.298616	I:	D:
58643	59197	+	2	1.328766	I:	D:
59612	60301	+	2	1.299907	I:	D:
60456	61490	+	3	1.317513	I:	D:
62134	62250	+	1	1.272040	I:	D:
62409	62531	-	3	1.305647	I:	D:
62675	62791	-	2	1.283663	I:	D:
62942	63193	-	2	1.360672	I:	D:
63505	63579	-	1	1.193894	I:	D:
64869	64982	+	3	1.252693	I:	D:
65093	65167	+	2	1.348083	I:	D:
65800	65934	+	1	1.327820	I:	D:
66033	66227	+	3	1.277464	I:	D:
66332	66559	+	2	1.347447	I:	D:
66788	67093	+	2	1.327449	I:	D:
67383	67736	-	3	1.373608	I:	D:
68781	69002	-	3	1.323872	I:	D:
69225	69344	-	3	1.302280	I:	D:
69512	69736	-	2	1.372783	I:	D:
70310	70390	-	2	1.186004	I:	D:
70682	70990	-	2	1.253383	I:	D:
71242	72768	+	1	1.333237	I:	D:
72967	73095	-	1	1.191607	I:	D:
73356	73577	+	3	1.320129	I:	D:
74036	74134	+	2	1.332384	I:	D:
74161	74415	-	1	1.290249	I:	D:
74675	75163	+	2	1.329899	I:	D:
75565	75648	+	1	1.151194	I:	D:
76019	76543	+	2	1.319335	I:	D:
76772	77761	-	2	1.294756	I:	D:
77831	78247	-	2	1.367140	I:	D:
78939	79343	-	3	1.349560	I:	D:
79567	79935	-	1	1.310671	I:	D:
80060	80308	-	2	1.301194	I:	D:
80582	80695	+	2	1.236447	I:	D:
81034	81153	+	1	1.222529	I:	D:
81186	81299	-	3	1.296526	I:	D:
81697	82185	-	1	1.255493	I:	D:
82338	82820	-	3	1.315568	I:	D:
82876	83154	-	1	1.325630	I:	D:
83208	83705	-	3	1.350215	I:	D:
84313	84714	-	1	1.377340	I:	D:
84733	85014	-	1	1.344083	I:	D:
85345	92229	+	1	1.368316	I:	D:
92366	92599	+	2	1.299081	I:	D:
93001	93213	-	1	1.418769	I:	D:
93812	94600	-	2	1.352135	I:	D:
95244	96035	-	3	1.349887	I:	D:
96349	96816	-	1	1.315238	I:	D:
98223	98363	-	3	1.278803	I:	D:
98701	98898	-	1	1.391902	I:	D:
99818	99934	+	2	1.374159	I:	D:
100345	100485	+	1	1.402447	I:	D:
101127	101414	-	3	1.490005	I:	D:
101523	101747	-	3	1.487335	I:	D:
102515	102667	+	2	1.423043	I:	D:
102687	102791	+	3	1.406420	I:	D:
103207	103686	+	1	1.447281	I:	D:
103821	104039	+	3	1.463104	I:	D:
104718	104924	+	3	1.470866	I:	D:
106113	106328	+	3	1.489121	I:	D:
106678	106776	+	1	1.372785	I:	D:
108279	109255	+	3	1.385744	I:	D:109249,
109269	111509	-	3	1.284048	I:	D:
112125	112313	-	3	1.250973	I:	D:
112320	112478	+	3	1.258995	I:	D:
112913	112981	+	2	1.180778	I:	D:
113332	114318	+	1	1.274425	I:	D:
114536	116080	-	2	1.310237	I:	D:
116189	116470	-	2	1.355414	I:	D:
116675	116980	-	2	1.295082	I:	D:
117248	117817	-	2	1.314190	I:	D:
118115	118633	-	2	1.306146	I:	D:
118996	119154	+	1	1.310674	I:	D:
120314	120880	-	2	1.309162	I:	D:
120882	122090	-	3	1.297357	I:	D:
122167	122433	-	1	1.297883	I:	D:
122755	128112	-	1	1.264720	I:	D:
130063	130278	-	1	1.485400	I:	D:
131467	131673	-	1	1.469221	I:	D:
132352	132570	-	1	1.465619	I:	D:
132705	133184	-	3	1.444817	I:	D:
133369	133599	-	1	1.481890	I:	D:
134977	135264	+	1	1.498092	I:	D:
135732	135842	-	3	1.442640	I:	D:
>ath_circ_029223
1	108	+	1	1.328338	I:	D:
136	264	-	1	1.303489	I:	D:
494	592	-	2	1.380661	I:	D:
>ath_circ_031794
2	169	-	2	1.286661	I:	D:
>ath_circ_029117
3	176	+	3	1.357793	I:	D:
>ath_circ_031627
1034	2557	-	2	1.308596	I:	D:
2625	2927	-	3	1.258212	I:	D:
3482	3559	-	2	1.271843	I:	D:
3724	3894	-	1	1.335371	I:	D:
4358	4651	-	2	1.277235	I:	D:
5117	5911	-	2	1.308388	I:	D:
6109	6819	-	1	1.331412	I:	D:
6909	7004	+	3	1.234133	I:	D:
7034	11176	-	2	1.331687	I:	D:
11347	12744	-	1	1.331686	I:	D:
13743	14201	-	3	1.318982	I:	D:
14207	17443	-	2	1.323206	I:	D:
19011	19184	-	3	1.283215	I:	D:
19803	19907	-	3	1.256467	I:	D:
20021	20107	+	2	1.268613	I:	D:
23676	23783	+	3	1.268340	I:	D:
23807	24868	+	2	1.330507	I:	D:
24963	26237	+	3	1.344158	I:	D:
26805	27035	+	3	1.301976	I:	D:
28034	28336	-	2	1.381221	I:	D:
28471	30675	-	1	1.335398	I:	D:
30701	32953	-	2	1.339866	I:	D:
33680	33796	-	2	1.367736	I:	D:
34078	34224	-	1	1.248686	I:	D:
34599	34847	-	3	1.317030	I:	D:
35137	35361	-	1	1.386498	I:	D:
35553	35687	-	3	1.289073	I:	D:
35903	36136	-	2	1.328307	I:	D:
36319	36924	-	1	1.328574	I:	D:
38098	38169	+	1	1.311445	I:	D:
39773	40297	-	2	1.348361	I:	D:
40353	41030	-	3	1.346494	I:	D:
41097	41459	-	3	1.314300	I:	D:
41573	41665	-	2	1.257806	I:	D:
41984	42052	+	2	1.133984	I:	D:
42155	42271	+	2	1.160627	I:	D:
43361	43582	-	2	1.311652	I:	D:
43756	45252	-	1	1.328306	I:	D:
45690	45839	+	3	1.223256	I:	D:
46054	47331	+	1	1.339881	I:	D:
>ath_circ_029779
2	463	-	2	1.394534	I:	D:
>ath_circ_031730
1	138	-	1	1.309277	I:	D:
>ath_circ_029535
1	129	-	1	1.303791	I:	D:
>ath_circ_033095
2	880	+	2	1.332341	I:	D:
900	1007	-	3	1.249628	I:	D:
1123	1200	-	1	1.327996	I:	D:
1558	3024	+	1	1.295777	I:	D:
3730	3843	+	1	1.263611	I:	D:
3993	4142	+	3	1.299145	I:	D:
4255	4809	+	1	1.326712	I:	D:
5019	5114	+	3	1.247810	I:	D:
5224	5913	+	1	1.298446	I:	D:
6068	7102	+	2	1.316135	I:	D:
7746	7862	+	3	1.274392	I:	D:
8021	8143	-	2	1.307419	I:	D:
8287	8403	-	1	1.283363	I:	D:
8554	8805	-	1	1.355771	I:	D:
9117	9191	-	3	1.196487	I:	D:
10481	10594	+	2	1.252731	I:	D:
10705	10779	+	1	1.342115	I:	D:
11412	11546	+	3	1.324776	I:	D:
11645	11839	+	2	1.281509	I:	D:
11944	12171	+	1	1.344384	I:	D:
12400	12705	+	1	1.329328	I:	D:
12995	13348	-	2	1.373696	I:	D:
13848	13958	+	3	1.314747	I:	D:
14393	14614	-	2	1.319479	I:	D:
14837	14956	-	2	1.302427	I:	D:
15124	15348	-	1	1.369153	I:	D:
15922	16002	-	1	1.190178	I:	D:
16294	16602	-	1	1.256977	I:	D:
16854	18380	+	3	1.331139	I:	D:
18579	18707	-	3	1.196359	I:	D:
18838	18948	+	1	1.364653	I:	D:
18968	19189	+	2	1.319623	I:	D:
19648	19746	+	1	1.329829	I:	D:
19773	20027	-	3	1.291835	I:	D:
20287	20775	+	1	1.327996	I:	D:
21177	21260	+	3	1.161716	I:	D:
21372	21494	+	3	1.322443	I:	D:
21631	22155	+	1	1.317088	I:	D:
22384	23373	-	1	1.295009	I:	D:
23443	23859	-	1	1.366060	I:	D:
24551	24955	-	2	1.348299	I:	D:
25179	25547	-	3	1.311310	I:	D:
25672	25920	-	1	1.301727	I:	D:
26028	26141	-	3	1.324157	I:	D:
26194	26307	+	1	1.237080	I:	D:
26646	26765	+	3	1.224946	I:	D:
26798	26911	-	2	1.296975	I:	D:
27309	27797	-	3	1.255680	I:	D:
27950	28432	-	2	1.315989	I:	D:
28488	28766	-	3	1.326501	I:	D:
28820	29317	-	2	1.348304	I:	D:
29925	30326	-	3	1.375077	I:	D:
30345	30626	-	3	1.342187	I:	D:
30957	37841	+	3	1.363395	I:	D:
37978	38211	+	1	1.297465	I:	D:
38613	38825	-	3	1.410910	I:	D:
39424	40212	-	1	1.351273	I:	D:
40856	41647	-	2	1.347656	I:	D:
41740	41871	-	1	1.303507	I:	D:
41961	42428	-	3	1.313076	I:	D:
43835	43975	-	2	1.279510	I:	D:
44313	44510	-	3	1.386061	I:	D:
45430	45546	+	1	1.366072	I:	D:
45957	46097	+	3	1.394662	I:	D:
46739	47026	-	2	1.477445	I:	D:
47135	47359	-	2	1.477226	I:	D:
48127	48279	+	1	1.415438	I:	D:
48299	48403	+	2	1.401319	I:	D:
>ath_circ_029384
3	95	+	3	1.323069	I:	D:
141	281	-	3	1.292823	I:	D:
455	568	-	2	1.335250	I:	D:
>ath_circ_031892
1	141	+	1	1.417427	I:	D:
2117	2224	+	2	1.265749	I:	D:
2248	3309	+	1	1.326465	I:	D:
3404	4678	+	2	1.341529	I:	D:
4794	4934	-	3	1.346820	I:	D:
5246	5476	+	2	1.301290	I:	D:
6475	6777	-	1	1.379537	I:	D:
6912	9116	-	3	1.334126	I:	D:
9142	11394	-	1	1.338034	I:	D:
12121	12237	-	1	1.360227	I:	D:
12519	12665	-	3	1.253411	I:	D:
13040	13288	-	2	1.316575	I:	D:
13578	13802	-	3	1.384727	I:	D:
13994	14128	-	2	1.288585	I:	D:
14344	14577	-	1	1.327597	I:	D:
14760	15365	-	3	1.327940	I:	D:
15743	15811	+	2	1.393493	I:	D:
16539	16610	+	3	1.306411	I:	D:
16624	16764	+	1	1.326741	I:	D:
17860	17931	-	1	1.277429	I:	D:
18214	18738	-	1	1.344631	I:	D:
18794	19471	-	2	1.346158	I:	D:
19538	19900	-	2	1.313085	I:	D:
20014	20106	-	1	1.262538	I:	D:
20425	20493	+	1	1.138252	I:	D:
20596	20712	+	1	1.166542	I:	D:
21802	22023	-	1	1.309303	I:	D:
22197	23693	-	3	1.325386	I:	D:
24131	24280	+	2	1.227452	I:	D:
24495	25934	+	3	1.332446	I:	D:
25954	26061	-	1	1.249628	I:	D:
26177	26254	-	2	1.327996	I:	D:
26612	28078	+	2	1.295777	I:	D:
28784	28897	+	2	1.263611	I:	D:
29047	29196	+	1	1.299145	I:	D:
29309	29863	+	2	1.326712	I:	D:
30073	30168	+	1	1.247810	I:	D:
30278	30967	+	2	1.298446	I:	D:
31122	32156	+	3	1.316135	I:	D:
32800	32916	+	1	1.274392	I:	D:
33075	33197	-	3	1.307419	I:	D:
33341	33457	-	2	1.283363	I:	D:
33608	33859	-	2	1.355771	I:	D:
34171	34245	-	1	1.196487	I:	D:
35535	35648	+	3	1.252731	I:	D:
35759	35833	+	2	1.342115	I:	D:
36466	36600	+	1	1.324776	I:	D:
36699	36893	+	3	1.281509	I:	D:
36998	37225	+	2	1.344384	I:	D:
37454	37759	+	2	1.329328	I:	D:
38049	38402	-	3	1.373696	I:	D:
38902	39012	+	1	1.314747	I:	D:
39447	39668	-	3	1.319479	I:	D:
39891	40010	-	3	1.302427	I:	D:
40178	40402	-	2	1.369153	I:	D:
40976	41056	-	2	1.190178	I:	D:
41348	41656	-	2	1.256977	I:	D:
41908	43434	+	1	1.331139	I:	D:
43633	43761	-	1	1.196359	I:	D:
43892	44002	+	2	1.364653	I:	D:
44022	44243	+	3	1.319623	I:	D:
44702	44800	+	2	1.329829	I:	D:
44827	45081	-	1	1.291835	I:	D:
45341	45829	+	2	1.327996	I:	D:
46231	46314	+	1	1.161716	I:	D:
46426	46548	+	1	1.322443	I:	D:
46685	47209	+	2	1.317088	I:	D:
47438	48427	-	2	1.295009	I:	D:
48497	48913	-	2	1.366060	I:	D:
49605	50009	-	3	1.348299	I:	D:
50233	50601	-	1	1.311310	I:	D:
50726	50974	-	2	1.301727	I:	D:
51082	51195	-	1	1.324157	I:	D:
51248	51361	+	2	1.237080	I:	D:
51700	51819	+	1	1.224946	I:	D:
51852	51965	-	3	1.296975	I:	D:
52363	52851	-	1	1.255680	I:	D:
53004	53486	-	3	1.315989	I:	D:
53542	53820	-	1	1.326501	I:	D:
53874	54371	-	3	1.348304	I:	D:
54979	55380	-	1	1.375077	I:	D:
55399	55680	-	1	1.342187	I:	D:
56011	62895	+	1	1.363395	I:	D:
63032	63265	+	2	1.297465	I:	D:
63667	63879	-	1	1.410910	I:	D:
64478	65266	-	2	1.351273	I:	D:
65910	66701	-	3	1.347656	I:	D:
66794	66925	-	2	1.303507	I:	D:
67015	67482	-	1	1.313076	I:	D:
68889	69029	-	3	1.279510	I:	D:
69367	69564	-	1	1.386061	I:	D:
70484	70600	+	2	1.366072	I:	D:
71011	71151	+	1	1.394662	I:	D:
71793	72080	-	3	1.477445	I:	D:
72189	72413	-	3	1.477226	I:	D:
73181	73333	+	2	1.415438	I:	D:
73353	73457	+	3	1.401319	I:	D:
73873	74352	+	1	1.438047	I:	D:
74487	74705	+	3	1.449994	I:	D:
75384	75590	+	3	1.458759	I:	D:
76109	76195	+	2	1.429678	I:	D:
76779	76994	+	3	1.477149	I:	D:
77344	77442	+	1	1.364579	I:	D:
78945	79921	+	3	1.382188	I:	D:79915,
79935	82175	-	3	1.287123	I:	D:
82791	82979	-	3	1.254367	I:	D:
82986	83144	+	3	1.261368	I:	D:
83579	83647	+	2	1.187531	I:	D:
83998	84984	+	1	1.276919	I:	D:
85202	86536	-	2	1.304390	I:	D:
86583	86759	+	3	1.309475	I:	D:
86855	87136	-	2	1.356021	I:	D:
87341	87646	-	2	1.296022	I:	D:
87914	88483	-	2	1.315288	I:	D:
88781	89299	-	2	1.307846	I:	D:
89662	89820	+	1	1.305916	I:	D:
90653	90754	+	2	1.349835	I:	D:
90980	91546	-	2	1.311549	I:	D:
91548	92756	-	3	1.297636	I:	D:
92833	93099	-	1	1.297117	I:	D:
93421	98778	-	1	1.266383	I:	D:
100729	100944	-	1	1.475066	I:	D:
102133	102339	-	1	1.455942	I:	D:
103018	103236	-	1	1.451223	I:	D:
>ath_circ_030066
3	158	+	3	1.297370	I:	D:
>ath_circ_032057
3	845	+	3	1.341585	I:	D:
1413	1643	+	3	1.301976	I:	D:
2642	2944	-	2	1.381221	I:	D:
3079	5283	-	1	1.335398	I:	D:
5309	7561	-	2	1.339866	I:	D:
8288	8404	-	2	1.367736	I:	D:
8686	8832	-	1	1.248686	I:	D:
9207	9455	-	3	1.317030	I:	D:
9745	9969	-	1	1.386498	I:	D:
10161	10295	-	3	1.289073	I:	D:
10511	10744	-	2	1.328307	I:	D:
10927	11532	-	1	1.328574	I:	D:
12706	12777	+	1	1.311445	I:	D:
14381	14905	-	2	1.348361	I:	D:
14961	15638	-	3	1.346494	I:	D:
15705	16067	-	3	1.314300	I:	D:
16181	16273	-	2	1.257806	I:	D:
16592	16660	+	2	1.133984	I:	D:
16763	16879	+	2	1.160627	I:	D:
17969	18190	-	2	1.311652	I:	D:
18364	19860	-	1	1.328306	I:	D:
20298	20447	+	3	1.223256	I:	D:
20662	22101	+	1	1.336249	I:	D:
22121	22228	-	2	1.245627	I:	D:
22344	22421	-	3	1.331605	I:	D:
22779	24245	+	3	1.295510	I:	D:
24951	25064	+	3	1.264978	I:	D:
25214	25363	+	2	1.298616	I:	D:
25476	26030	+	3	1.328766	I:	D:
26445	27134	+	3	1.299907	I:	D:
27289	28323	+	1	1.317513	I:	D:
28967	29083	+	2	1.272040	I:	D:
29242	29364	-	1	1.305647	I:	D:
29508	29624	-	3	1.283663	I:	D:
29775	30026	-	3	1.360672	I:	D:
30338	30412	-	2	1.193894	I:	D:
31702	31815	+	1	1.252693	I:	D:
31926	32000	+	3	1.348083	I:	D:
32633	32767	+	2	1.327820	I:	D:
32866	33060	+	1	1.277464	I:	D:
33165	33392	+	3	1.347447	I:	D:
33621	33926	+	3	1.327449	I:	D:
34216	34569	-	1	1.373608	I:	D:
35614	35835	-	1	1.323872	I:	D:
36058	36177	-	1	1.302280	I:	D:
36345	36569	-	3	1.372783	I:	D:
37143	37223	-	3	1.186004	I:	D:
37515	37823	-	3	1.253383	I:	D:
38075	39601	+	2	1.333237	I:	D:
39800	39928	-	2	1.191607	I:	D:
40189	40410	+	1	1.320129	I:	D:
40869	40967	+	3	1.332384	I:	D:
40994	41248	-	2	1.290249	I:	D:
41508	41996	+	3	1.329899	I:	D:
42398	42481	+	2	1.151194	I:	D:
42852	43376	+	3	1.319335	I:	D:
43605	44594	-	3	1.294756	I:	D:
44664	45080	-	3	1.367140	I:	D:
45772	46176	-	1	1.349560	I:	D:
46400	46768	-	2	1.310671	I:	D:
46893	47141	-	3	1.301194	I:	D:
47415	47528	+	3	1.236447	I:	D:
47867	47986	+	2	1.222529	I:	D:
48019	48132	-	1	1.296526	I:	D:
48530	49018	-	2	1.255493	I:	D:
49171	49653	-	1	1.315568	I:	D:
49709	49987	-	2	1.325630	I:	D:
50041	50538	-	1	1.350215	I:	D:
51146	51547	-	2	1.377340	I:	D:
51566	51847	-	2	1.344083	I:	D:
52178	59062	+	2	1.368316	I:	D:
59199	59432	+	3	1.299081	I:	D:
59834	60046	-	2	1.418769	I:	D:
60645	61433	-	3	1.352135	I:	D:
62077	62868	-	1	1.349887	I:	D:
63182	63649	-	2	1.315238	I:	D:
65056	65196	-	1	1.278803	I:	D:
65534	65731	-	2	1.391902	I:	D:
66651	66767	+	3	1.374159	I:	D:
>ath_circ_029946
1	75	-	1	1.377309	I:	D:
>ath_circ_033467
2	931	+	2	1.314261	I:	D:
1575	1691	+	3	1.277479	I:	D:
1850	1972	-	2	1.309934	I:	D:
2116	2232	-	1	1.284086	I:	D:
2383	2634	-	1	1.352144	I:	D:
2946	3020	-	3	1.199659	I:	D:
4310	4423	+	2	1.253820	I:	D:
4534	4608	+	1	1.337464	I:	D:
5241	5375	+	3	1.323198	I:	D:
5474	5668	+	2	1.286220	I:	D:
5773	6000	+	1	1.342528	I:	D:
6229	6534	+	1	1.332107	I:	D:
6824	7177	-	2	1.374658	I:	D:
7677	7787	+	3	1.313963	I:	D:
7863	8054	+	3	1.409593	I:	D:
8222	8443	-	2	1.316185	I:	D:
8666	8785	-	2	1.303322	I:	D:
8953	9177	-	1	1.366565	I:	D:
9751	9831	-	1	1.195036	I:	D:
10123	10434	-	1	1.261227	I:	D:
10683	12209	+	3	1.330041	I:	D:
12408	12536	-	3	1.201585	I:	D:
12667	12777	+	1	1.361986	I:	D:
12797	13018	+	2	1.320014	I:	D:
13477	13575	+	1	1.328317	I:	D:
13602	13856	-	3	1.294097	I:	D:
13864	14043	-	1	1.374602	I:	D:
14116	14604	+	1	1.327048	I:	D:
15006	15089	+	3	1.172552	I:	D:
15201	15323	+	3	1.319800	I:	D:
15460	15984	+	1	1.315860	I:	D:
16213	17202	-	1	1.296146	I:	D:
17272	17688	-	1	1.365822	I:	D:
18380	18784	-	2	1.348000	I:	D:
19008	19376	-	3	1.312773	I:	D:
19501	19749	-	1	1.303012	I:	D:
19857	19970	-	3	1.324300	I:	D:
20023	20136	+	1	1.238811	I:	D:
20475	20594	+	3	1.228568	I:	D:
20627	20740	-	2	1.298388	I:	D:
21138	21626	-	3	1.256851	I:	D:
21779	22261	-	2	1.317175	I:	D:
22317	22595	-	3	1.328124	I:	D:
22649	23146	-	2	1.347307	I:	D:
23754	24155	-	3	1.373698	I:	D:
24174	24455	-	3	1.341408	I:	D:
24786	31670	+	3	1.359840	I:	D:
31807	32040	+	1	1.297017	I:	D:
32442	32654	-	3	1.404349	I:	D:
33253	34041	-	1	1.351275	I:	D:
34685	35476	-	2	1.346461	I:	D:
35569	35700	-	1	1.297725	I:	D:
35790	36257	-	3	1.311979	I:	D:
37664	37804	-	2	1.281166	I:	D:
38142	38339	-	3	1.381304	I:	D:
39259	39375	+	1	1.359245	I:	D:
39786	39926	+	3	1.388149	I:	D:
40568	40855	-	2	1.466240	I:	D:
40964	41188	-	2	1.468299	I:	D:
41956	42108	+	1	1.408877	I:	D:
42128	42232	+	2	1.397314	I:	D:
42648	43127	+	3	1.430311	I:	D:
43262	43480	+	2	1.438325	I:	D:
43796	43975	+	2	1.460325	I:	D:
44159	44365	+	2	1.448091	I:	D:
44884	44970	+	1	1.413942	I:	D:
45554	45769	+	2	1.466867	I:	D:
46119	46217	+	3	1.357803	I:	D:
47720	48696	+	2	1.379922	I:	D:48690,
48710	50950	-	2	1.290859	I:	D:
51566	51754	-	2	1.258394	I:	D:
51761	51919	+	2	1.264569	I:	D:
52354	52422	+	1	1.194730	I:	D:
52773	53759	+	3	1.280223	I:	D:
53977	55311	-	1	1.305627	I:	D:
55358	55534	+	2	1.310794	I:	D:
55630	55911	-	1	1.357431	I:	D:
56116	56421	-	1	1.297749	I:	D:
56689	57258	-	1	1.317207	I:	D:
57556	58074	-	1	1.310244	I:	D:
58437	58595	+	3	1.302684	I:	D:
59428	59529	+	1	1.346109	I:	D:
59755	60321	-	1	1.314617	I:	D:
60323	61531	-	2	1.298720	I:	D:
61608	61874	-	3	1.297381	I:	D:
62196	67553	-	3	1.268866	I:	D:
69020	69202	+	2	1.388877	I:	D:
69504	69719	-	3	1.466017	I:	D:
70908	71114	-	3	1.444429	I:	D:
71793	72011	-	3	1.438668	I:	D:
72146	72625	-	2	1.428471	I:	D:
72950	73081	+	2	1.440643	I:	D:
73144	73398	+	1	1.425937	I:	D:
74418	74705	+	3	1.469005	I:	D:
75347	75460	-	2	1.371267	I:	D:
75944	76183	+	2	1.404187	I:	D:
76770	76880	+	3	1.298277	I:	D:
76934	77131	+	2	1.385657	I:	D:
77469	77609	+	3	1.284442	I:	D:
77976	78131	+	3	1.421563	I:	D:
78810	78962	+	3	1.369151	I:	D:
79016	79483	+	2	1.309756	I:	D:
79573	79704	+	1	1.295095	I:	D:
79797	80588	+	3	1.348386	I:	D:
80938	81024	+	1	1.358923	I:	D:
81232	82020	+	1	1.352974	I:	D:
82619	82831	+	2	1.407837	I:	D:
83233	83466	-	1	1.296089	I:	D:
83603	90487	-	2	1.357906	I:	D:
90818	91099	+	2	1.342912	I:	D:
91118	91519	+	2	1.371732	I:	D:
92127	92381	+	3	1.313950	I:	D:
>ath_circ_029720
3	89	+	3	1.378172	I:	D:
>ath_circ_032835
1	1383	+	1	1.340121	I:	D:
1403	1510	-	2	1.245627	I:	D:
1626	1703	-	3	1.331605	I:	D:
2061	3527	+	3	1.295510	I:	D:
4233	4346	+	3	1.264978	I:	D:
4496	4645	+	2	1.298616	I:	D:
4758	5312	+	3	1.328766	I:	D:
5727	6416	+	3	1.299907	I:	D:
6571	7605	+	1	1.317513	I:	D:
8249	8365	+	2	1.272040	I:	D:
8524	8646	-	1	1.305647	I:	D:
8790	8906	-	3	1.283663	I:	D:
9057	9308	-	3	1.360672	I:	D:
9620	9694	-	2	1.193894	I:	D:
10984	11097	+	1	1.252693	I:	D:
11208	11282	+	3	1.348083	I:	D:
11915	12049	+	2	1.327820	I:	D:
12148	12342	+	1	1.277464	I:	D:
12447	12674	+	3	1.347447	I:	D:
12903	13208	+	3	1.327449	I:	D:
13498	13851	-	1	1.373608	I:	D:
14896	15117	-	1	1.323872	I:	D:
15340	15459	-	1	1.302280	I:	D:
15627	15851	-	3	1.372783	I:	D:
16425	16505	-	3	1.186004	I:	D:
16797	17105	-	3	1.253383	I:	D:
17357	18883	+	2	1.333237	I:	D:
19082	19210	-	2	1.191607	I:	D:
19471	19692	+	1	1.320129	I:	D:
20151	20249	+	3	1.332384	I:	D:
20276	20530	-	2	1.290249	I:	D:
20790	21278	+	3	1.329899	I:	D:
21680	21763	+	2	1.151194	I:	D:
22134	22658	+	3	1.319335	I:	D:
22887	23876	-	3	1.294756	I:	D:
23946	24362	-	3	1.367140	I:	D:
25054	25458	-	1	1.349560	I:	D:
25682	26050	-	2	1.310671	I:	D:
26175	26423	-	3	1.301194	I:	D:
26697	26810	+	3	1.236447	I:	D:
27149	27268	+	2	1.222529	I:	D:
27301	27414	-	1	1.296526	I:	D:
27812	28300	-	2	1.255493	I:	D:
28453	28935	-	1	1.315568	I:	D:
28991	29269	-	2	1.325630	I:	D:
29323	29820	-	1	1.350215	I:	D:
30428	30829	-	2	1.377340	I:	D:
30848	31129	-	2	1.344083	I:	D:
31460	38344	+	2	1.368316	I:	D:
38481	38714	+	3	1.299081	I:	D:
39116	39328	-	2	1.418769	I:	D:
39927	40715	-	3	1.352135	I:	D:
41359	42150	-	1	1.349887	I:	D:
42464	42931	-	2	1.315238	I:	D:
44338	44478	-	1	1.278803	I:	D:
44816	45013	-	2	1.391902	I:	D:
45933	46049	+	3	1.374159	I:	D:
46460	46600	+	2	1.402447	I:	D:
47242	47529	-	1	1.490005	I:	D:
47638	47862	-	1	1.487335	I:	D:
48630	48782	+	3	1.423043	I:	D:
48802	48906	+	1	1.406420	I:	D:
49322	49801	+	2	1.447281	I:	D:
49936	50154	+	1	1.463104	I:	D:
50833	51039	+	1	1.470866	I:	D:
52228	52443	+	1	1.489121	I:	D:
52793	52891	+	2	1.372785	I:	D:
54394	55370	+	1	1.385744	I:	D:55364,
55384	57624	-	1	1.284048	I:	D:
58240	58428	-	1	1.250973	I:	D:
58435	58593	+	1	1.258995	I:	D:
59028	59096	+	3	1.180778	I:	D:
59447	60433	+	2	1.274425	I:	D:
60651	62195	-	3	1.310237	I:	D:
62304	62585	-	3	1.355414	I:	D:
62790	63095	-	3	1.295082	I:	D:
63363	63932	-	3	1.314190	I:	D:
64230	64748	-	3	1.306146	I:	D:
65111	65269	+	2	1.310674	I:	D:
66429	66995	-	3	1.309162	I:	D:
66997	68205	-	1	1.297357	I:	D:
68282	68548	-	2	1.297883	I:	D:
68870	74227	-	2	1.264720	I:	D:
>ath_circ_030987
1	243	-	1	1.326746	I:	D:
>ath_circ_032929
2	1252	+	2	1.344139	I:	D:
1272	1379	-	3	1.245627	I:	D:
1495	1572	-	1	1.331605	I:	D:
1930	3396	+	1	1.295510	I:	D:
4102	4215	+	1	1.264978	I:	D:
4365	4514	+	3	1.298616	I:	D:
4627	5181	+	1	1.328766	I:	D:
5596	6285	+	1	1.299907	I:	D:
6440	7474	+	2	1.317513	I:	D:
8118	8234	+	3	1.272040	I:	D:
8393	8515	-	2	1.305647	I:	D:
8659	8775	-	1	1.283663	I:	D:
8926	9177	-	1	1.360672	I:	D:
9489	9563	-	3	1.193894	I:	D:
10853	10966	+	2	1.252693	I:	D:
11077	11151	+	1	1.348083	I:	D:
11784	11918	+	3	1.327820	I:	D:
12017	12211	+	2	1.277464	I:	D:
12316	12543	+	1	1.347447	I:	D:
12772	13077	+	1	1.327449	I:	D:
13367	13720	-	2	1.373608	I:	D:
14765	14986	-	2	1.323872	I:	D:
15209	15328	-	2	1.302280	I:	D:
15496	15720	-	1	1.372783	I:	D:
16294	16374	-	1	1.186004	I:	D:
16666	16974	-	1	1.253383	I:	D:
17226	18752	+	3	1.333237	I:	D:
18951	19079	-	3	1.191607	I:	D:
19340	19561	+	2	1.320129	I:	D:
20020	20118	+	1	1.332384	I:	D:
20145	20399	-	3	1.290249	I:	D:
20659	21147	+	1	1.329899	I:	D:
21549	21632	+	3	1.151194	I:	D:
22003	22527	+	1	1.319335	I:	D:
22756	23745	-	1	1.294756	I:	D:
23815	24231	-	1	1.367140	I:	D:
24923	25327	-	2	1.349560	I:	D:
25551	25919	-	3	1.310671	I:	D:
26044	26292	-	1	1.301194	I:	D:
26566	26679	+	1	1.236447	I:	D:
27018	27137	+	3	1.222529	I:	D:
27170	27283	-	2	1.296526	I:	D:
27681	28169	-	3	1.255493	I:	D:
28322	28804	-	2	1.315568	I:	D:
28860	29138	-	3	1.325630	I:	D:
29192	29689	-	2	1.350215	I:	D:
30297	30698	-	3	1.377340	I:	D:
30717	30998	-	3	1.344083	I:	D:
31329	38213	+	3	1.368316	I:	D:
38350	38583	+	1	1.299081	I:	D:
38985	39197	-	3	1.418769	I:	D:
39796	40584	-	1	1.352135	I:	D:
41228	42019	-	2	1.349887	I:	D:
42333	42800	-	3	1.315238	I:	D:
44207	44347	-	2	1.278803	I:	D:
44685	44882	-	3	1.391902	I:	D:
45802	45918	+	1	1.374159	I:	D:
46329	46469	+	3	1.402447	I:	D:
47111	47398	-	2	1.490005	I:	D:
47507	47731	-	2	1.487335	I:	D:
48499	48651	+	1	1.423043	I:	D:
48671	48775	+	2	1.406420	I:	D:
49191	49670	+	3	1.447281	I:	D:
49805	50023	+	2	1.463104	I:	D:
50702	50908	+	2	1.470866	I:	D:
52097	52312	+	2	1.489121	I:	D:
52662	52760	+	3	1.372785	I:	D:
54263	55239	+	2	1.385744	I:	D:55233,
55253	57493	-	2	1.284048	I:	D:
58109	58297	-	2	1.250973	I:	D:
58304	58462	+	2	1.258995	I:	D:
58897	58965	+	1	1.180778	I:	D:
59316	60302	+	3	1.274425	I:	D:
60520	62064	-	1	1.310237	I:	D:
62173	62454	-	1	1.355414	I:	D:
62659	62964	-	1	1.295082	I:	D:
63232	63801	-	1	1.314190	I:	D:
64099	64617	-	1	1.306146	I:	D:
64980	65138	+	3	1.310674	I:	D:
66298	66864	-	1	1.309162	I:	D:
66866	68074	-	2	1.297357	I:	D:
68151	68417	-	3	1.297883	I:	D:
68739	73982	-	3	1.261267	I:	D:
>ath_circ_031453
155	409	-	2	1.329773	I:	D:
655	2169	-	1	1.317522	I:	D:
3372	3485	-	3	1.183097	I:	D:
3683	3967	-	2	1.331269	I:	D:
4134	4226	-	3	1.173702	I:	D:
4290	4397	+	3	1.301694	I:	D:
4399	4518	-	1	1.194227	I:	D:
5616	5801	+	3	1.338884	I:	D:
6027	6125	+	3	1.199851	I:	D:
6182	6292	+	2	1.332455	I:	D:
8537	10060	-	2	1.311586	I:	D:
10128	10430	-	3	1.258582	I:	D:
10985	11062	-	2	1.268436	I:	D:
11227	11397	-	1	1.339928	I:	D:
11861	12154	-	2	1.278237	I:	D:
12620	13414	-	2	1.309780	I:	D:
13612	14322	-	1	1.334225	I:	D:
14412	14507	+	3	1.233179	I:	D:
14537	18679	-	2	1.333998	I:	D:
18850	20247	-	1	1.334302	I:	D:
21246	21704	-	3	1.319839	I:	D:
21710	24946	-	2	1.325273	I:	D:
26514	26687	-	3	1.283797	I:	D:
27306	27410	-	3	1.254784	I:	D:
27524	27610	+	2	1.268238	I:	D:
31310	32371	+	2	1.336146	I:	D:
32466	33740	+	3	1.348061	I:	D:
34308	34538	+	3	1.304058	I:	D:
35537	35839	-	2	1.383771	I:	D:
35974	38178	-	1	1.337721	I:	D:
38204	40456	-	2	1.342824	I:	D:
41183	41299	-	2	1.376779	I:	D:
41581	41727	-	1	1.244704	I:	D:
42102	42350	-	3	1.318329	I:	D:
42640	42864	-	1	1.389358	I:	D:
43056	43190	-	3	1.290810	I:	D:
43406	43639	-	2	1.330315	I:	D:
43822	44427	-	1	1.330242	I:	D:
45601	45672	+	1	1.317605	I:	D:
47276	47800	-	2	1.353463	I:	D:
47856	48533	-	3	1.347882	I:	D:
48600	48962	-	3	1.316829	I:	D:
49076	49168	-	2	1.254061	I:	D:
49487	49555	+	2	1.130931	I:	D:
49658	49774	+	2	1.155459	I:	D:
50864	51085	-	2	1.315400	I:	D:
51259	52755	-	1	1.332519	I:	D:
53193	53342	+	3	1.220002	I:	D:
53557	54996	+	1	1.341469	I:	D:
55016	55123	-	2	1.242373	I:	D:
55239	55316	-	3	1.336166	I:	D:
55674	57140	+	3	1.296352	I:	D:
57846	57959	+	3	1.267776	I:	D:
58109	58258	+	2	1.298958	I:	D:
58371	58925	+	3	1.332190	I:	D:
59340	60029	+	3	1.302879	I:	D:
60184	61218	+	1	1.320065	I:	D:
61862	61978	+	2	1.270412	I:	D:
62137	62259	-	1	1.304932	I:	D:
62403	62519	-	3	1.285248	I:	D:
62670	62921	-	3	1.367217	I:	D:
63233	63307	-	2	1.191997	I:	D:
64597	64710	+	1	1.253823	I:	D:
64821	64895	+	3	1.355534	I:	D:
65528	65662	+	2	1.332717	I:	D:
65761	65955	+	1	1.274217	I:	D:
66060	66287	+	3	1.352086	I:	D:
66516	66821	+	3	1.326643	I:	D:
67111	67464	-	1	1.374656	I:	D:
68509	68730	-	1	1.329657	I:	D:
68953	69072	-	1	1.303018	I:	D:
69240	69464	-	3	1.377733	I:	D:
70038	70118	-	3	1.182764	I:	D:
70410	70718	-	3	1.250479	I:	D:
70970	72496	+	2	1.336578	I:	D:
72695	72823	-	2	1.187424	I:	D:
73084	73305	+	1	1.321733	I:	D:
73764	73862	+	3	1.336419	I:	D:
73889	74143	-	2	1.289530	I:	D:
74403	74891	+	3	1.332931	I:	D:
75293	75376	+	2	1.141073	I:	D:
75747	76271	+	3	1.322762	I:	D:
76500	77489	-	3	1.295612	I:	D:
77559	77975	-	3	1.369246	I:	D:
78667	79071	-	1	1.352044	I:	D:
79295	79663	-	2	1.311049	I:	D:
79788	80036	-	3	1.301554	I:	D:
80310	80423	+	3	1.237224	I:	D:
80762	80881	+	2	1.221622	I:	D:
>ath_circ_033879
1	222	-	1	1.463887	I:	D:
400	540	+	1	1.378228	I:	D:
1073	1165	+	2	1.441349	I:	D:
1182	1469	-	3	1.447348	I:	D:
2570	2722	+	2	1.398691	I:	D:
2742	2846	+	3	1.392155	I:	D:
3262	3741	+	1	1.418613	I:	D:
3876	4094	+	3	1.418769	I:	D:
4410	4589	+	3	1.439277	I:	D:
4773	4979	+	3	1.430261	I:	D:
5498	5584	+	2	1.387210	I:	D:
6168	6383	+	3	1.450301	I:	D:
6733	6831	+	1	1.347672	I:	D:
6866	6997	+	2	1.407753	I:	D:
7630	7752	+	1	1.367498	I:	D:
8334	9310	+	3	1.378493	I:	D:9304,
9324	11564	-	3	1.300225	I:	D:
12180	12368	-	3	1.268278	I:	D:
12375	12533	+	3	1.273094	I:	D:
12968	13036	+	2	1.210419	I:	D:
13387	14373	+	1	1.288923	I:	D:
14591	15925	-	2	1.310571	I:	D:
15972	16148	+	3	1.315801	I:	D:
16244	16525	-	2	1.362382	I:	D:
16730	17035	-	2	1.303460	I:	D:
17303	17833	-	2	1.326800	I:	D:
18170	18688	-	2	1.317102	I:	D:
19051	19209	+	1	1.299802	I:	D:
19930	19998	-	1	1.235565	I:	D:
20042	20143	+	2	1.341938	I:	D:
20369	20935	-	2	1.322796	I:	D:
20937	22145	-	3	1.303146	I:	D:
22222	22488	-	1	1.300669	I:	D:
22810	28167	-	1	1.276031	I:	D:
29634	29816	+	3	1.380233	I:	D:
30118	30333	-	1	1.451271	I:	D:
31296	31427	+	3	1.410757	I:	D:
31522	31728	-	1	1.425601	I:	D:
32407	32625	-	1	1.417814	I:	D:
32760	33239	-	3	1.417285	I:	D:
33564	33695	+	3	1.422306	I:	D:
33758	34012	+	2	1.409104	I:	D:
34649	34768	+	2	1.421064	I:	D:
35032	35319	+	1	1.446038	I:	D:
35714	36109	+	2	1.469879	I:	D:
>ath_circ_030036
1	213	+	1	1.326270	I:	D:
>ath_circ_033199
3	170	+	3	1.366013	I:	D:
>ath_circ_031724
2	1240	-	2	1.308172	I:	D:
1308	1610	-	3	1.258212	I:	D:
2165	2242	-	2	1.271843	I:	D:
2407	2577	-	1	1.335371	I:	D:
3041	3334	-	2	1.277235	I:	D:
3800	4594	-	2	1.308388	I:	D:
4792	5502	-	1	1.331412	I:	D:
5592	5687	+	3	1.234133	I:	D:
5717	9859	-	2	1.331687	I:	D:
10030	11427	-	1	1.331686	I:	D:
12426	12884	-	3	1.318982	I:	D:
12890	16126	-	2	1.323206	I:	D:
17694	17867	-	3	1.283215	I:	D:
18486	18590	-	3	1.256467	I:	D:
18704	18790	+	2	1.268613	I:	D:
22359	22466	+	3	1.268340	I:	D:
22490	23551	+	2	1.330507	I:	D:
23646	24920	+	3	1.344158	I:	D:
25488	25718	+	3	1.301976	I:	D:
26717	27019	-	2	1.381221	I:	D:
27154	29358	-	1	1.335398	I:	D:
29384	31636	-	2	1.339866	I:	D:
32363	32479	-	2	1.367736	I:	D:
32761	32907	-	1	1.248686	I:	D:
33282	33530	-	3	1.317030	I:	D:
33820	34044	-	1	1.386498	I:	D:
34236	34370	-	3	1.289073	I:	D:
34586	34819	-	2	1.328307	I:	D:
35002	35607	-	1	1.328574	I:	D:
36781	36852	+	1	1.311445	I:	D:
38456	38980	-	2	1.348361	I:	D:
39036	39713	-	3	1.346494	I:	D:
39780	40142	-	3	1.314300	I:	D:
40256	40348	-	2	1.257806	I:	D:
40667	40735	+	2	1.133984	I:	D:
40838	40954	+	2	1.160627	I:	D:
42044	42265	-	2	1.311652	I:	D:
42439	43935	-	1	1.328306	I:	D:
44373	44522	+	3	1.223256	I:	D:
44737	46176	+	1	1.336249	I:	D:
46196	46303	-	2	1.245627	I:	D:
46419	46496	-	3	1.331605	I:	D:
46854	48320	+	3	1.295510	I:	D:
49026	49139	+	3	1.264978	I:	D:
49289	49438	+	2	1.298616	I:	D:
49551	50105	+	3	1.328766	I:	D:
50520	51209	+	3	1.299907	I:	D:
51364	52398	+	1	1.317513	I:	D:
53042	53158	+	2	1.272040	I:	D:
53317	53439	-	1	1.305647	I:	D:
53583	53699	-	3	1.283663	I:	D:
53850	54101	-	3	1.360672	I:	D:
54413	54487	-	2	1.193894	I:	D:
55777	55890	+	1	1.252693	I:	D:
56001	56075	+	3	1.348083	I:	D:
56708	56842	+	2	1.327820	I:	D:
56941	57135	+	1	1.277464	I:	D:
57240	57467	+	3	1.347447	I:	D:
57696	58001	+	3	1.327449	I:	D:
58291	58644	-	1	1.373608	I:	D:
59689	59910	-	1	1.323872	I:	D:
60133	60252	-	1	1.302280	I:	D:
60420	60644	-	3	1.372783	I:	D:
61218	61298	-	3	1.186004	I:	D:
61590	61898	-	3	1.253383	I:	D:
62150	63676	+	2	1.333237	I:	D:
63875	64003	-	2	1.191607	I:	D:
64264	64485	+	1	1.320129	I:	D:
64944	65042	+	3	1.332384	I:	D:
65069	65323	-	2	1.290249	I:	D:
65583	66071	+	3	1.329899	I:	D:
66473	66556	+	2	1.151194	I:	D:
66927	67451	+	3	1.319335	I:	D:
67680	68669	-	3	1.294756	I:	D:
68739	69155	-	3	1.367140	I:	D:
69847	70251	-	1	1.349560	I:	D:
70475	70843	-	2	1.310671	I:	D:
70968	71216	-	3	1.301194	I:	D:
71490	71603	+	3	1.236447	I:	D:
71942	72061	+	2	1.222529	I:	D:
72094	72207	-	1	1.296526	I:	D:
72605	73093	-	2	1.255493	I:	D:
73246	73728	-	1	1.315568	I:	D:
73784	74062	-	2	1.325630	I:	D:
74116	74613	-	1	1.350215	I:	D:
75221	75622	-	2	1.377340	I:	D:
75641	75922	-	2	1.344083	I:	D:
76253	83137	+	2	1.368316	I:	D:
83274	83507	+	3	1.299081	I:	D:
83909	84121	-	2	1.418769	I:	D:
84720	85508	-	3	1.352135	I:	D:
86152	86943	-	1	1.349887	I:	D:
87257	87724	-	2	1.315238	I:	D:
89131	89271	-	1	1.278803	I:	D:
89609	89806	-	2	1.391902	I:	D:
90726	90842	+	3	1.374159	I:	D:
91253	91393	+	2	1.402447	I:	D:
92035	92322	-	1	1.490005	I:	D:
>ath_circ_033354
3	341	+	3	1.344259	I:	D:
361	468	-	1	1.245627	I:	D:
584	661	-	2	1.331605	I:	D:
1019	2485	+	2	1.295510	I:	D:
3191	3304	+	2	1.264978	I:	D:
3454	3603	+	1	1.298616	I:	D:
3716	4270	+	2	1.328766	I:	D:
4685	5374	+	2	1.299907	I:	D:
5529	6563	+	3	1.317513	I:	D:
7207	7323	+	1	1.272040	I:	D:
7482	7604	-	3	1.305647	I:	D:
7748	7864	-	2	1.283663	I:	D:
8015	8266	-	2	1.360672	I:	D:
8578	8652	-	1	1.193894	I:	D:
9942	10055	+	3	1.252693	I:	D:
10166	10240	+	2	1.348083	I:	D:
10873	11007	+	1	1.327820	I:	D:
11106	11300	+	3	1.277464	I:	D:
11405	11632	+	2	1.347447	I:	D:
11861	12166	+	2	1.327449	I:	D:
12456	12809	-	3	1.373608	I:	D:
13854	14075	-	3	1.323872	I:	D:
14298	14417	-	3	1.302280	I:	D:
14585	14809	-	2	1.372783	I:	D:
15383	15463	-	2	1.186004	I:	D:
15755	16063	-	2	1.253383	I:	D:
16315	17841	+	1	1.333237	I:	D:
18040	18168	-	1	1.191607	I:	D:
18429	18650	+	3	1.320129	I:	D:
19109	19207	+	2	1.332384	I:	D:
19234	19488	-	1	1.290249	I:	D:
19748	20236	+	2	1.329899	I:	D:
20638	20721	+	1	1.151194	I:	D:
21092	21616	+	2	1.319335	I:	D:
21845	22834	-	2	1.294756	I:	D:
22904	23320	-	2	1.367140	I:	D:
24012	24416	-	3	1.349560	I:	D:
24640	25008	-	1	1.310671	I:	D:
25133	25381	-	2	1.301194	I:	D:
25655	25768	+	2	1.236447	I:	D:
26107	26226	+	1	1.222529	I:	D:
26259	26372	-	3	1.296526	I:	D:
26770	27258	-	1	1.255493	I:	D:
27411	27893	-	3	1.315568	I:	D:
27949	28227	-	1	1.325630	I:	D:
28281	28778	-	3	1.350215	I:	D:
29386	29787	-	1	1.377340	I:	D:
29806	30087	-	1	1.344083	I:	D:
30418	37302	+	1	1.368316	I:	D:
37439	37672	+	2	1.299081	I:	D:
38074	38286	-	1	1.418769	I:	D:
38885	39673	-	2	1.352135	I:	D:
40317	41108	-	3	1.349887	I:	D:
41422	41889	-	1	1.315238	I:	D:
43296	43436	-	3	1.278803	I:	D:
43774	43971	-	1	1.391902	I:	D:
44891	45007	+	2	1.374159	I:	D:
45418	45558	+	1	1.402447	I:	D:
46200	46487	-	3	1.490005	I:	D:
46596	46820	-	3	1.487335	I:	D:
>ath_circ_031733
2	85	-	2	1.360709	I:	D:
>ath_circ_034682
443	529	+	2	1.307158	I:	D:
1231	1572	-	1	1.435968	I:	D:
>ath_circ_030270
3	278	+	3	1.369546	I:	D:
>ath_circ_033619
1	114	-	1	1.458600	I:	D:
300	521	-	3	1.319479	I:	D:
744	863	-	3	1.302427	I:	D:
1031	1255	-	2	1.369153	I:	D:
1829	1909	-	2	1.190178	I:	D:
2201	2509	-	2	1.256977	I:	D:
2761	4287	+	1	1.331139	I:	D:
4486	4614	-	1	1.196359	I:	D:
4745	4855	+	2	1.364653	I:	D:
4875	5096	+	3	1.319623	I:	D:
5555	5653	+	2	1.329829	I:	D:
5680	5934	-	1	1.291835	I:	D:
6194	6682	+	2	1.327996	I:	D:
7084	7167	+	1	1.161716	I:	D:
7279	7401	+	1	1.322443	I:	D:
7538	8062	+	2	1.317088	I:	D:
8291	9280	-	2	1.295009	I:	D:
9350	9766	-	2	1.366060	I:	D:
10458	10862	-	3	1.348299	I:	D:
11086	11454	-	1	1.311310	I:	D:
11579	11827	-	2	1.301727	I:	D:
11935	12048	-	1	1.324157	I:	D:
12101	12214	+	2	1.237080	I:	D:
12553	12672	+	1	1.224946	I:	D:
12705	12818	-	3	1.296975	I:	D:
13216	13704	-	1	1.255680	I:	D:
13857	14339	-	3	1.315989	I:	D:
14395	14673	-	1	1.326501	I:	D:
14727	15224	-	3	1.348304	I:	D:
15832	16233	-	1	1.375077	I:	D:
16252	16533	-	1	1.342187	I:	D:
16864	23748	+	1	1.363395	I:	D:
23885	24118	+	2	1.297465	I:	D:
24520	24732	-	1	1.410910	I:	D:
25331	26119	-	2	1.351273	I:	D:
26763	27554	-	3	1.347656	I:	D:
27647	27778	-	2	1.303507	I:	D:
27868	28335	-	1	1.313076	I:	D:
28941	29180	-	3	1.350647	I:	D:
>ath_circ_031985
3	575	+	3	1.321231	I:	D:
670	1944	+	1	1.341529	I:	D:
2060	2200	-	2	1.346820	I:	D:
2512	2742	+	1	1.301290	I:	D:
3741	4043	-	3	1.379537	I:	D:
4178	6382	-	2	1.334126	I:	D:
6408	8660	-	3	1.338034	I:	D:
9387	9503	-	3	1.360227	I:	D:
9785	9931	-	2	1.253411	I:	D:
10306	10554	-	1	1.316575	I:	D:
10844	11068	-	2	1.384727	I:	D:
11260	11394	-	1	1.288585	I:	D:
11610	11843	-	3	1.327597	I:	D:
12026	12631	-	2	1.327940	I:	D:
13009	13077	+	1	1.393493	I:	D:
13805	13876	+	2	1.306411	I:	D:
13890	14030	+	3	1.326741	I:	D:
15126	15197	-	3	1.277429	I:	D:
15480	16004	-	3	1.344631	I:	D:
16060	16737	-	1	1.346158	I:	D:
16804	17166	-	1	1.313085	I:	D:
17280	17372	-	3	1.262538	I:	D:
17691	17759	+	3	1.138252	I:	D:
17862	17978	+	3	1.166542	I:	D:
19068	19289	-	3	1.309303	I:	D:
19463	20959	-	2	1.325386	I:	D:
21397	21546	+	1	1.227452	I:	D:
21761	21946	+	2	1.275217	I:	D:
>ath_circ_033741
31	120	+	1	1.360048	I:	D:
325	423	+	1	1.327820	I:	D:
450	704	-	3	1.296980	I:	D:
712	891	-	1	1.372484	I:	D:
964	1452	+	1	1.326928	I:	D:
1854	1937	+	3	1.183844	I:	D:
2049	2171	+	3	1.318077	I:	D:
2308	2832	+	1	1.315515	I:	D:
3061	4050	-	1	1.298106	I:	D:
4120	4536	-	1	1.366380	I:	D:
5228	5632	-	2	1.348605	I:	D:
5856	6224	-	3	1.315021	I:	D:
6349	6597	-	1	1.304962	I:	D:
6705	6818	-	3	1.325407	I:	D:
6871	6984	+	1	1.241511	I:	D:
7323	7442	+	3	1.233161	I:	D:
7475	7588	-	2	1.300679	I:	D:
7986	8474	-	3	1.258898	I:	D:
8627	9109	-	2	1.319104	I:	D:
9165	9443	-	3	1.330471	I:	D:
9497	9994	-	2	1.347141	I:	D:
10602	11003	-	3	1.373184	I:	D:
11022	11303	-	3	1.341621	I:	D:
11634	18518	+	3	1.357434	I:	D:
18655	18888	+	1	1.297564	I:	D:
19290	19502	-	3	1.398897	I:	D:
20101	20889	-	1	1.352047	I:	D:
21533	22324	-	2	1.346193	I:	D:
22417	22548	-	1	1.293248	I:	D:
22638	23105	-	3	1.311795	I:	D:
24512	24652	-	2	1.283641	I:	D:
24990	25187	-	3	1.377525	I:	D:
26107	26223	+	1	1.353520	I:	D:
26634	26774	+	3	1.382702	I:	D:
27307	27399	+	1	1.451911	I:	D:
27416	27703	-	2	1.456247	I:	D:
28804	28956	+	1	1.403371	I:	D:
28976	29080	+	2	1.394292	I:	D:
29496	29975	+	3	1.423898	I:	D:
30110	30328	+	2	1.427969	I:	D:
30644	30823	+	2	1.449123	I:	D:
31007	31213	+	2	1.438616	I:	D:
31732	31818	+	1	1.399835	I:	D:
32402	32617	+	2	1.457972	I:	D:
32967	33065	+	3	1.352186	I:	D:
33100	33231	+	1	1.414654	I:	D:
33864	33986	+	3	1.369180	I:	D:
34568	35544	+	2	1.378735	I:	D:35538,
35558	37798	-	2	1.295232	I:	D:
38414	38602	-	2	1.263033	I:	D:
38609	38767	+	2	1.268479	I:	D:
39202	39270	+	1	1.202357	I:	D:
39621	40607	+	3	1.284247	I:	D:
40825	42159	-	1	1.307714	I:	D:
42206	42382	+	2	1.312917	I:	D:
42478	42759	-	1	1.359578	I:	D:
42964	43269	-	1	1.300264	I:	D:
43537	44106	-	1	1.319892	I:	D:
44404	44922	-	1	1.313352	I:	D:
45285	45443	+	3	1.300705	I:	D:
46276	46377	+	1	1.343531	I:	D:
46603	47169	-	1	1.318389	I:	D:
47171	48379	-	2	1.300577	I:	D:
48456	48722	-	3	1.298588	I:	D:
49044	54401	-	3	1.272092	I:	D:
55868	56050	+	2	1.384098	I:	D:
56352	56567	-	3	1.458137	I:	D:
57756	57962	-	3	1.434418	I:	D:
58641	58859	-	3	1.427603	I:	D:
58994	59473	-	2	1.422312	I:	D:
59798	59929	+	2	1.430805	I:	D:
59992	60246	+	1	1.416889	I:	D:
61266	61553	+	3	1.456891	I:	D:
61948	62343	+	1	1.481567	I:	D:
62792	63031	+	2	1.399033	I:	D:
63618	63728	+	3	1.300815	I:	D:
63782	63979	+	2	1.380428	I:	D:
64317	64457	+	3	1.287303	I:	D:
64824	64979	+	3	1.413123	I:	D:
65658	65810	+	3	1.365038	I:	D:
65864	66331	+	2	1.309918	I:	D:
66421	66552	+	1	1.293007	I:	D:
66645	67436	+	3	1.346290	I:	D:
67786	67872	+	1	1.353025	I:	D:
68080	68868	+	1	1.351751	I:	D:
69467	69679	+	2	1.401805	I:	D:
69763	69978	+	1	1.409177	I:	D:
70081	70314	-	1	1.297145	I:	D:
70451	77335	-	2	1.356546	I:	D:
77666	77947	+	2	1.343857	I:	D:
77966	78352	+	2	1.371298	I:	D:
>ath_circ_032142
401	631	+	2	1.336928	I:	D:
>ath_circ_035661
2	316	+	2	1.418920	I:	D:
568	786	-	1	1.369864	I:	D:
861	1028	+	3	1.388432	I:	D:
1919	2173	+	2	1.391359	I:	D:
2810	2929	+	2	1.367653	I:	D:
3193	3480	+	1	1.389474	I:	D:
3762	3872	-	3	1.345562	I:	D:
4024	4143	-	1	1.359510	I:	D:
>ath_circ_031487
456	569	-	3	1.189760	I:	D:
767	1051	-	2	1.332403	I:	D:
1218	1310	-	3	1.186635	I:	D:
1374	1481	+	3	1.290615	I:	D:
1483	1602	-	1	1.199564	I:	D:
1787	1873	+	2	1.313305	I:	D:
2700	2885	+	3	1.329824	I:	D:
3111	3209	+	3	1.203170	I:	D:
3266	3376	+	2	1.324589	I:	D:
5042	5146	+	2	1.375243	I:	D:
5621	7144	-	2	1.306811	I:	D:
7212	7514	-	3	1.258943	I:	D:
7664	7774	+	2	1.349382	I:	D:
8069	8146	-	2	1.275871	I:	D:
8311	8481	-	1	1.332409	I:	D:
8945	9238	-	2	1.277324	I:	D:
9704	10498	-	2	1.308058	I:	D:
10696	11406	-	1	1.329905	I:	D:
11496	11591	+	3	1.236054	I:	D:
11621	15751	-	2	1.330510	I:	D:
15934	17331	-	1	1.330256	I:	D:
18124	18207	-	1	1.290164	I:	D:
18330	18788	-	3	1.319275	I:	D:
18794	22030	-	2	1.322221	I:	D:
23598	23771	-	3	1.283579	I:	D:
24390	24494	-	3	1.258847	I:	D:
24608	24694	+	2	1.270392	I:	D:
25423	25608	+	1	1.432647	I:	D:
28263	28370	+	3	1.265749	I:	D:
28394	29455	+	2	1.326465	I:	D:
29550	30824	+	3	1.341529	I:	D:
30940	31080	-	1	1.346820	I:	D:
31392	31622	+	3	1.301290	I:	D:
32621	32923	-	2	1.379537	I:	D:
33058	35262	-	1	1.334126	I:	D:
35288	37540	-	2	1.338034	I:	D:
38267	38383	-	2	1.360227	I:	D:
38665	38811	-	1	1.253411	I:	D:
39186	39434	-	3	1.316575	I:	D:
39724	39948	-	1	1.384727	I:	D:
40140	40274	-	3	1.288585	I:	D:
40490	40723	-	2	1.327597	I:	D:
40906	41511	-	1	1.327940	I:	D:
41889	41957	+	3	1.393493	I:	D:
42685	42756	+	1	1.306411	I:	D:
42770	42910	+	2	1.326741	I:	D:
44006	44077	-	2	1.277429	I:	D:
44360	44884	-	2	1.344631	I:	D:
44940	45617	-	3	1.346158	I:	D:
45684	46046	-	3	1.313085	I:	D:
46160	46252	-	2	1.262538	I:	D:
46571	46639	+	2	1.138252	I:	D:
46742	46858	+	2	1.166542	I:	D:
47948	48169	-	2	1.309303	I:	D:
48343	49839	-	1	1.325386	I:	D:
50277	50426	+	3	1.227452	I:	D:
50641	52080	+	1	1.332446	I:	D:
52100	52207	-	2	1.249628	I:	D:
52323	52400	-	3	1.327996	I:	D:
52758	54224	+	3	1.295777	I:	D:
54930	55043	+	3	1.263611	I:	D:
55193	55342	+	2	1.299145	I:	D:
55455	56009	+	3	1.326712	I:	D:
56219	56314	+	2	1.247810	I:	D:
56424	57113	+	3	1.298446	I:	D:
57268	58302	+	1	1.316135	I:	D:
58946	59062	+	2	1.274392	I:	D:
59221	59343	-	1	1.307419	I:	D:
59487	59603	-	3	1.283363	I:	D:
59754	60005	-	3	1.355771	I:	D:
60317	60391	-	2	1.196487	I:	D:
61681	61794	+	1	1.252731	I:	D:
61905	61979	+	3	1.342115	I:	D:
62612	62746	+	2	1.324776	I:	D:
62845	63039	+	1	1.281509	I:	D:
63144	63371	+	3	1.344384	I:	D:
63600	63905	+	3	1.329328	I:	D:
64195	64548	-	1	1.373696	I:	D:
65048	65158	+	2	1.314747	I:	D:
65593	65814	-	1	1.319479	I:	D:
66037	66156	-	1	1.302427	I:	D:
66324	66548	-	3	1.369153	I:	D:
67122	67202	-	3	1.190178	I:	D:
67494	67802	-	3	1.256977	I:	D:
68054	69580	+	2	1.331139	I:	D:
69779	69907	-	2	1.196359	I:	D:
70038	70148	+	3	1.364653	I:	D:
70168	70389	+	1	1.319623	I:	D:
70848	70946	+	3	1.329829	I:	D:
70973	71227	-	2	1.291835	I:	D:
71487	71975	+	3	1.327996	I:	D:
72377	72460	+	2	1.161716	I:	D:
72572	72694	+	2	1.322443	I:	D:
72831	73355	+	3	1.317088	I:	D:
73584	74573	-	3	1.295009	I:	D:
74643	75059	-	3	1.366060	I:	D:
75751	76155	-	1	1.348299	I:	D:
76379	76747	-	2	1.311310	I:	D:
76872	77120	-	3	1.301727	I:	D:
77228	77341	-	2	1.324157	I:	D:
77394	77507	+	3	1.237080	I:	D:
77846	77965	+	2	1.224946	I:	D:
77998	78111	-	1	1.296975	I:	D:
78509	78997	-	2	1.255680	I:	D:
79150	79632	-	1	1.315989	I:	D:
79688	79966	-	2	1.326501	I:	D:
80020	80517	-	1	1.348304	I:	D:
81125	81526	-	2	1.375077	I:	D:
81545	81826	-	2	1.342187	I:	D:
82157	89041	+	2	1.363395	I:	D:
89178	89411	+	3	1.297465	I:	D:
89813	90025	-	2	1.410910	I:	D:
90624	91412	-	3	1.351273	I:	D:
92056	92847	-	1	1.347656	I:	D:
92940	93071	-	3	1.303507	I:	D:
93161	93628	-	2	1.313076	I:	D:
95035	95175	-	1	1.279510	I:	D:
95513	95710	-	2	1.386061	I:	D:
96630	96746	+	3	1.366072	I:	D:
97157	97297	+	2	1.394662	I:	D:
97939	98226	-	1	1.477445	I:	D:
98335	98559	-	1	1.477226	I:	D:
99327	99479	+	3	1.415438	I:	D:
99499	99603	+	1	1.401319	I:	D:
100019	100498	+	2	1.438047	I:	D:
100633	100851	+	1	1.449994	I:	D:
101530	101736	+	1	1.458759	I:	D:
102255	102341	+	3	1.429678	I:	D:
102925	103140	+	1	1.477149	I:	D:
103490	103588	+	2	1.364579	I:	D:
105091	106067	+	1	1.382188	I:	D:106061,
106081	108321	-	1	1.287123	I:	D:
108937	109125	-	1	1.254367	I:	D:
109132	109290	+	1	1.261368	I:	D:
109725	109793	+	3	1.187531	I:	D:
110144	111130	+	2	1.276919	I:	D:
111348	112682	-	3	1.304390	I:	D:
112729	112905	+	1	1.309475	I:	D:
113001	113282	-	3	1.356021	I:	D:
113487	113792	-	3	1.296022	I:	D:
114060	114629	-	3	1.315288	I:	D:
114927	115445	-	3	1.307846	I:	D:
115808	115966	+	2	1.305916	I:	D:
116799	116900	+	3	1.349835	I:	D:
117126	117692	-	3	1.311549	I:	D:
117694	118902	-	1	1.297636	I:	D:
118979	119245	-	2	1.297117	I:	D:
119567	124924	-	2	1.266383	I:	D:
126875	127090	-	2	1.475066	I:	D:
128279	128485	-	2	1.455942	I:	D:
129164	129382	-	2	1.451223	I:	D:
129517	129996	-	1	1.435907	I:	D:
130412	130516	-	2	1.398545	I:	D:
130536	130688	-	3	1.414053	I:	D:
131789	132076	+	2	1.482654	I:	D:
132718	132834	-	1	1.372714	I:	D:
>ath_circ_034418
3	224	+	3	1.371455	I:	D:
>ath_circ_032917
2	1252	+	2	1.357614	I:	D:
1272	1379	-	3	1.239933	I:	D:
1495	1572	-	1	1.341706	I:	D:
1930	3396	+	1	1.298530	I:	D:
4102	4215	+	1	1.272510	I:	D:
4365	4514	+	3	1.300312	I:	D:
4627	5181	+	1	1.337462	I:	D:
5596	6285	+	1	1.307893	I:	D:
6440	7474	+	2	1.324034	I:	D:
8118	8234	+	3	1.269636	I:	D:
8393	8515	-	2	1.305339	I:	D:
8659	8775	-	1	1.288478	I:	D:
8926	9177	-	1	1.375900	I:	D:
9489	9563	-	3	1.190802	I:	D:
10853	10966	+	2	1.256509	I:	D:
11077	11151	+	1	1.364842	I:	D:
11784	11918	+	3	1.340132	I:	D:
12017	12211	+	2	1.271870	I:	D:
12316	12543	+	1	1.358665	I:	D:
12772	13077	+	1	1.327020	I:	D:
13367	13720	-	2	1.376976	I:	D:
14765	14986	-	2	1.337154	I:	D:
15209	15328	-	2	1.304737	I:	D:
15496	15720	-	1	1.384239	I:	D:
16294	16374	-	1	1.180393	I:	D:
16666	16974	-	1	1.248266	I:	D:
17226	18752	+	3	1.341490	I:	D:
18951	19079	-	3	1.183728	I:	D:
19340	19561	+	2	1.324692	I:	D:
20145	20399	-	3	1.289803	I:	D:
20659	21147	+	1	1.337342	I:	D:
21549	21632	+	3	1.131294	I:	D:
21842	21919	+	2	1.245423	I:	D:
22003	22527	+	1	1.327608	I:	D:
>ath_circ_034647
646	732	+	1	1.308538	I:	D:
1434	1721	-	3	1.435439	I:	D:
>ath_circ_033061
3	986	+	3	1.345746	I:	D:
1006	1113	-	1	1.239933	I:	D:
1229	1306	-	2	1.341706	I:	D:
1664	3130	+	2	1.298530	I:	D:
3836	3949	+	2	1.272510	I:	D:
4099	4248	+	1	1.300312	I:	D:
4361	4915	+	2	1.337462	I:	D:
5330	6019	+	2	1.307893	I:	D:
6174	7208	+	3	1.324034	I:	D:
7852	7968	+	1	1.269636	I:	D:
8127	8249	-	3	1.305339	I:	D:
8393	8509	-	2	1.288478	I:	D:
8660	8911	-	2	1.375900	I:	D:
9223	9297	-	1	1.190802	I:	D:
10587	10700	+	3	1.256509	I:	D:
10811	10885	+	2	1.364842	I:	D:
11518	11652	+	1	1.340132	I:	D:
11751	11945	+	3	1.271870	I:	D:
12050	12277	+	2	1.358665	I:	D:
12506	12811	+	2	1.327020	I:	D:
13101	13454	-	3	1.376976	I:	D:
14499	14720	-	3	1.337154	I:	D:
14943	15062	-	3	1.304737	I:	D:
15230	15454	-	2	1.384239	I:	D:
16028	16108	-	2	1.180393	I:	D:
16400	16708	-	2	1.248266	I:	D:
16960	18486	+	1	1.341490	I:	D:
18685	18813	-	1	1.183728	I:	D:
19074	19295	+	3	1.324692	I:	D:
19879	20133	-	1	1.289803	I:	D:
20393	20722	+	2	1.334574	I:	D:
>ath_circ_035757
1	78	+	1	1.367042	I:	D:
802	948	+	1	1.338420	I:	D:
>ath_circ_031867
1	141	+	1	1.423136	I:	D:
2117	2224	+	2	1.268340	I:	D:
2248	3309	+	1	1.330507	I:	D:
3404	4678	+	2	1.344158	I:	D:
5246	5476	+	2	1.301976	I:	D:
6475	6777	-	1	1.381221	I:	D:
6912	9116	-	3	1.335398	I:	D:
9142	11394	-	1	1.339866	I:	D:
12121	12237	-	1	1.367736	I:	D:
12519	12665	-	3	1.248686	I:	D:
13040	13288	-	2	1.317030	I:	D:
13578	13802	-	3	1.386498	I:	D:
13994	14128	-	2	1.289073	I:	D:
14344	14577	-	1	1.328307	I:	D:
14760	15365	-	3	1.328574	I:	D:
16539	16610	+	3	1.311445	I:	D:
18214	18738	-	1	1.348361	I:	D:
18794	19471	-	2	1.346494	I:	D:
19538	19900	-	2	1.314300	I:	D:
20014	20106	-	1	1.257806	I:	D:
20425	20493	+	1	1.133984	I:	D:
20596	20712	+	1	1.160627	I:	D:
21802	22023	-	1	1.311652	I:	D:
22197	23693	-	3	1.328306	I:	D:
24131	24280	+	2	1.223256	I:	D:
24495	25934	+	3	1.336249	I:	D:
25954	26061	-	1	1.245627	I:	D:
26177	26254	-	2	1.331605	I:	D:
26612	28078	+	2	1.295510	I:	D:
28784	28897	+	2	1.264978	I:	D:
29047	29196	+	1	1.298616	I:	D:
29309	29863	+	2	1.328766	I:	D:
30278	30967	+	2	1.299907	I:	D:
31122	32156	+	3	1.317513	I:	D:
32800	32916	+	1	1.272040	I:	D:
33075	33197	-	3	1.305647	I:	D:
33341	33457	-	2	1.283663	I:	D:
33608	33859	-	2	1.360672	I:	D:
34171	34245	-	1	1.193894	I:	D:
35535	35648	+	3	1.252693	I:	D:
35759	35833	+	2	1.348083	I:	D:
36466	36600	+	1	1.327820	I:	D:
36699	36893	+	3	1.277464	I:	D:
36998	37225	+	2	1.347447	I:	D:
37454	37759	+	2	1.327449	I:	D:
38049	38402	-	3	1.373608	I:	D:
39447	39668	-	3	1.323872	I:	D:
39891	40010	-	3	1.302280	I:	D:
40178	40402	-	2	1.372783	I:	D:
40976	41056	-	2	1.186004	I:	D:
41348	41656	-	2	1.253383	I:	D:
41908	43434	+	1	1.333237	I:	D:
43633	43761	-	1	1.191607	I:	D:
44022	44243	+	3	1.320129	I:	D:
44702	44800	+	2	1.332384	I:	D:
44827	45081	-	1	1.290249	I:	D:
45341	45829	+	2	1.329899	I:	D:
46231	46314	+	1	1.151194	I:	D:
46685	47209	+	2	1.319335	I:	D:
47438	48427	-	2	1.294756	I:	D:
48497	48913	-	2	1.367140	I:	D:
49605	50009	-	3	1.349560	I:	D:
50233	50601	-	1	1.310671	I:	D:
50726	50974	-	2	1.301194	I:	D:
51248	51361	+	2	1.236447	I:	D:
51700	51819	+	1	1.222529	I:	D:
51852	51965	-	3	1.296526	I:	D:
52363	52851	-	1	1.255493	I:	D:
53004	53486	-	3	1.315568	I:	D:
53542	53820	-	1	1.325630	I:	D:
53874	54371	-	3	1.350215	I:	D:
54979	55380	-	1	1.377340	I:	D:
55399	55680	-	1	1.344083	I:	D:
56011	62895	+	1	1.368316	I:	D:
63032	63265	+	2	1.299081	I:	D:
63667	63879	-	1	1.418769	I:	D:
64478	65266	-	2	1.352135	I:	D:
65910	66701	-	3	1.349887	I:	D:
67015	67482	-	1	1.315238	I:	D:
68889	69029	-	3	1.278803	I:	D:
69367	69564	-	1	1.391902	I:	D:
70484	70600	+	2	1.374159	I:	D:
71011	71151	+	1	1.402447	I:	D:
71793	72080	-	3	1.490005	I:	D:
72189	72413	-	3	1.487335	I:	D:
73181	73333	+	2	1.423043	I:	D:
73353	73457	+	3	1.406420	I:	D:
73873	74352	+	1	1.447281	I:	D:
74487	74705	+	3	1.463104	I:	D:
75384	75590	+	3	1.470866	I:	D:
76779	76994	+	3	1.489121	I:	D:
77344	77442	+	1	1.372785	I:	D:
78945	79921	+	3	1.385744	I:	D:79915,
79935	82175	-	3	1.284048	I:	D:
82791	82979	-	3	1.250973	I:	D:
82986	83144	+	3	1.258995	I:	D:
83579	83647	+	2	1.180778	I:	D:
83998	84984	+	1	1.274425	I:	D:
85202	86746	-	2	1.310237	I:	D:
86855	87136	-	2	1.355414	I:	D:
87341	87646	-	2	1.295082	I:	D:
87914	88483	-	2	1.314190	I:	D:
88781	89299	-	2	1.306146	I:	D:
89662	89820	+	1	1.310674	I:	D:
90980	91546	-	2	1.309162	I:	D:
91548	92756	-	3	1.297357	I:	D:
92833	93099	-	1	1.297883	I:	D:
93421	98778	-	1	1.264720	I:	D:
100729	100944	-	1	1.485400	I:	D:
>ath_circ_034772
676	1014	-	1	1.436052	I:	D:
>ath_circ_033287
3	263	+	3	1.342305	I:	D:
>ath_circ_035518
2	199	+	2	1.410592	I:	D:
358	462	+	1	1.342389	I:	D:
>ath_circ_033411
1	180	+	1	1.299686	I:	D:
200	307	-	2	1.254233	I:	D:
423	500	-	3	1.325182	I:	D:
858	2324	+	3	1.296934	I:	D:
3030	3143	+	3	1.263500	I:	D:
3293	3442	+	2	1.300404	I:	D:
3555	4109	+	3	1.325754	I:	D:
4319	4414	+	2	1.251095	I:	D:
4524	5213	+	3	1.298196	I:	D:
5368	6402	+	1	1.315750	I:	D:
7046	7162	+	2	1.277479	I:	D:
7321	7443	-	1	1.309934	I:	D:
7587	7703	-	3	1.284086	I:	D:
7854	8105	-	3	1.352144	I:	D:
8417	8491	-	2	1.199659	I:	D:
9781	9894	+	1	1.253820	I:	D:
10005	10079	+	3	1.337464	I:	D:
10712	10846	+	2	1.323198	I:	D:
10945	11139	+	1	1.286220	I:	D:
11244	11471	+	3	1.342528	I:	D:
11700	12005	+	3	1.332107	I:	D:
12295	12648	-	1	1.374658	I:	D:
13148	13258	+	2	1.313963	I:	D:
13334	13525	+	2	1.409593	I:	D:
13693	13914	-	1	1.316185	I:	D:
14137	14256	-	1	1.303322	I:	D:
14424	14648	-	3	1.366565	I:	D:
15222	15302	-	3	1.195036	I:	D:
15594	15905	-	3	1.261227	I:	D:
16154	17680	+	2	1.330041	I:	D:
17879	18007	-	2	1.201585	I:	D:
18138	18248	+	3	1.361986	I:	D:
18268	18489	+	1	1.320014	I:	D:
18948	19046	+	3	1.328317	I:	D:
19073	19327	-	2	1.294097	I:	D:
19335	19514	-	3	1.374602	I:	D:
19587	20075	+	3	1.327048	I:	D:
20477	20560	+	2	1.172552	I:	D:
20672	20794	+	2	1.319800	I:	D:
20931	21455	+	3	1.315860	I:	D:
21684	22673	-	3	1.296146	I:	D:
22743	23159	-	3	1.365822	I:	D:
23851	24255	-	1	1.348000	I:	D:
24479	24847	-	2	1.312773	I:	D:
24972	25220	-	3	1.303012	I:	D:
25328	25441	-	2	1.324300	I:	D:
25494	25607	+	3	1.238811	I:	D:
25946	26065	+	2	1.228568	I:	D:
26098	26211	-	1	1.298388	I:	D:
26609	27097	-	2	1.256851	I:	D:
27250	27732	-	1	1.317175	I:	D:
27788	28066	-	2	1.328124	I:	D:
28120	28617	-	1	1.347307	I:	D:
29225	29626	-	2	1.373698	I:	D:
29645	29926	-	2	1.341408	I:	D:
30257	37141	+	2	1.359840	I:	D:
37278	37511	+	3	1.297017	I:	D:
37913	38125	-	2	1.404349	I:	D:
38724	39512	-	3	1.351275	I:	D:
40156	40947	-	1	1.346461	I:	D:
41040	41171	-	3	1.297725	I:	D:
41261	41728	-	2	1.311979	I:	D:
43135	43275	-	1	1.281166	I:	D:
43613	43810	-	2	1.381304	I:	D:
44730	44846	+	3	1.359245	I:	D:
45257	45397	+	2	1.388149	I:	D:
46039	46326	-	1	1.466240	I:	D:
46435	46659	-	1	1.468299	I:	D:
47427	47579	+	3	1.408877	I:	D:
47599	47703	+	1	1.397314	I:	D:
48119	48598	+	2	1.430311	I:	D:
48733	48951	+	1	1.438325	I:	D:
49267	49446	+	1	1.460325	I:	D:
49630	49836	+	1	1.448091	I:	D:
50355	50441	+	3	1.413942	I:	D:
51025	51240	+	1	1.466867	I:	D:
51590	51688	+	2	1.357803	I:	D:
53191	54167	+	1	1.379922	I:	D:54161,
54181	56421	-	1	1.290859	I:	D:
57037	57225	-	1	1.258394	I:	D:
57232	57390	+	1	1.264569	I:	D:
57825	57893	+	3	1.194730	I:	D:
58244	59230	+	2	1.280223	I:	D:
59448	60782	-	3	1.305627	I:	D:
60829	61005	+	1	1.310794	I:	D:
61101	61382	-	3	1.357431	I:	D:
61587	61892	-	3	1.297749	I:	D:
62160	62729	-	3	1.317207	I:	D:
63027	63545	-	3	1.310244	I:	D:
63908	64066	+	2	1.302684	I:	D:
64899	65000	+	3	1.346109	I:	D:
65226	65792	-	3	1.314617	I:	D:
65794	67002	-	1	1.298720	I:	D:
67079	67345	-	2	1.297381	I:	D:
67667	73024	-	2	1.268866	I:	D:
74491	74673	+	1	1.388877	I:	D:
74975	75190	-	2	1.466017	I:	D:
76379	76585	-	2	1.444429	I:	D:
77264	77482	-	2	1.438668	I:	D:
77617	78096	-	1	1.428471	I:	D:
78421	78552	+	1	1.440643	I:	D:
78615	78869	+	3	1.425937	I:	D:
79889	80176	+	2	1.469005	I:	D:
80818	80931	-	1	1.371267	I:	D:
81415	81654	+	1	1.404187	I:	D:
82241	82351	+	2	1.298277	I:	D:
82405	82602	+	1	1.385657	I:	D:
82940	83080	+	2	1.284442	I:	D:
83447	83602	+	2	1.421563	I:	D:
84281	84433	+	2	1.369151	I:	D:
84487	84954	+	1	1.309756	I:	D:
85044	85175	+	3	1.295095	I:	D:
85268	86059	+	2	1.348386	I:	D:
86409	86495	+	3	1.358923	I:	D:
86703	87491	+	3	1.352974	I:	D:
88090	88302	+	1	1.407837	I:	D:
88704	88937	-	3	1.296089	I:	D:
89074	95958	-	1	1.357906	I:	D:
96289	96570	+	1	1.342912	I:	D:
96589	96990	+	1	1.371732	I:	D:
97598	97750	+	2	1.291402	I:	D:
>ath_circ_035861
2	223	-	2	1.370692	I:	D:
>ath_circ_032791
2	1426	+	2	1.330084	I:	D:
1446	1553	-	3	1.254233	I:	D:
1669	1746	-	1	1.325182	I:	D:
2104	3570	+	1	1.296934	I:	D:
4276	4389	+	1	1.263500	I:	D:
4539	4688	+	3	1.300404	I:	D:
4801	5355	+	1	1.325754	I:	D:
5565	5660	+	3	1.251095	I:	D:
5770	6459	+	1	1.298196	I:	D:
6614	7648	+	2	1.315750	I:	D:
8292	8408	+	3	1.277479	I:	D:
8567	8689	-	2	1.309934	I:	D:
8833	8949	-	1	1.284086	I:	D:
9100	9351	-	1	1.352144	I:	D:
9663	9737	-	3	1.199659	I:	D:
11027	11140	+	2	1.253820	I:	D:
11251	11325	+	1	1.337464	I:	D:
11958	12092	+	3	1.323198	I:	D:
12191	12385	+	2	1.286220	I:	D:
12490	12717	+	1	1.342528	I:	D:
12946	13251	+	1	1.332107	I:	D:
13541	13894	-	2	1.374658	I:	D:
14394	14504	+	3	1.313963	I:	D:
14580	14771	+	3	1.409593	I:	D:
14939	15160	-	2	1.316185	I:	D:
15383	15502	-	2	1.303322	I:	D:
15670	15894	-	1	1.366565	I:	D:
16468	16548	-	1	1.195036	I:	D:
16840	17151	-	1	1.261227	I:	D:
17400	18926	+	3	1.330041	I:	D:
19125	19253	-	3	1.201585	I:	D:
19384	19494	+	1	1.361986	I:	D:
19514	19735	+	2	1.320014	I:	D:
20194	20292	+	1	1.328317	I:	D:
20319	20573	-	3	1.294097	I:	D:
20581	20760	-	1	1.374602	I:	D:
20833	21321	+	1	1.327048	I:	D:
21723	21806	+	3	1.172552	I:	D:
21918	22040	+	3	1.319800	I:	D:
22177	22701	+	1	1.315860	I:	D:
22930	23919	-	1	1.296146	I:	D:
23989	24405	-	1	1.365822	I:	D:
25097	25501	-	2	1.348000	I:	D:
25725	26093	-	3	1.312773	I:	D:
26218	26466	-	1	1.303012	I:	D:
26574	26687	-	3	1.324300	I:	D:
26740	26853	+	1	1.238811	I:	D:
27192	27311	+	3	1.228568	I:	D:
27344	27457	-	2	1.298388	I:	D:
27855	28343	-	3	1.256851	I:	D:
28496	28978	-	2	1.317175	I:	D:
29034	29312	-	3	1.328124	I:	D:
29366	29863	-	2	1.347307	I:	D:
30471	30872	-	3	1.373698	I:	D:
30891	31172	-	3	1.341408	I:	D:
31503	38387	+	3	1.359840	I:	D:
38524	38757	+	1	1.297017	I:	D:
39159	39371	-	3	1.404349	I:	D:
39970	40758	-	1	1.351275	I:	D:
41402	42193	-	2	1.346461	I:	D:
42286	42417	-	1	1.297725	I:	D:
42507	42974	-	3	1.311979	I:	D:
44381	44521	-	2	1.281166	I:	D:
44859	45056	-	3	1.381304	I:	D:
45976	46092	+	1	1.359245	I:	D:
46503	46643	+	3	1.388149	I:	D:
47285	47572	-	2	1.466240	I:	D:
47681	47905	-	2	1.468299	I:	D:
48673	48825	+	1	1.408877	I:	D:
48845	48949	+	2	1.397314	I:	D:
49365	49844	+	3	1.430311	I:	D:
49979	50197	+	2	1.438325	I:	D:
50513	50692	+	2	1.460325	I:	D:
50876	51082	+	2	1.448091	I:	D:
51601	51687	+	1	1.413942	I:	D:
52271	52486	+	2	1.466867	I:	D:
>ath_circ_035746
294	524	+	3	1.415752	I:	D:
617	907	+	2	1.397493	I:	D:
>ath_circ_033627
2	157	-	2	1.369439	I:	D:
>ath_circ_035750
1	132	+	1	1.388964	I:	D:
>ath_circ_033872
417	557	+	3	1.378228	I:	D:
1090	1182	+	1	1.441349	I:	D:
1199	1486	-	2	1.447348	I:	D:
2587	2739	+	1	1.398691	I:	D:
2759	2863	+	2	1.392155	I:	D:
3279	3758	+	3	1.418613	I:	D:
3893	4111	+	2	1.418769	I:	D:
4427	4606	+	2	1.439277	I:	D:
4790	4996	+	2	1.430261	I:	D:
5515	5601	+	1	1.387210	I:	D:
6185	6400	+	2	1.450301	I:	D:
6750	6848	+	3	1.347672	I:	D:
6883	7014	+	1	1.407753	I:	D:
7647	7769	+	3	1.367498	I:	D:
8351	9327	+	2	1.378493	I:	D:9321,
9341	11581	-	2	1.300225	I:	D:
12197	12385	-	2	1.268278	I:	D:
12392	12550	+	2	1.273094	I:	D:
12985	13053	+	1	1.210419	I:	D:
13404	14390	+	3	1.288923	I:	D:
14608	15942	-	1	1.310571	I:	D:
15989	16165	+	2	1.315801	I:	D:
16261	16542	-	1	1.362382	I:	D:
16747	17052	-	1	1.303460	I:	D:
17320	17850	-	1	1.326800	I:	D:
18187	18705	-	1	1.317102	I:	D:
19068	19226	+	3	1.299802	I:	D:
19947	20015	-	3	1.235565	I:	D:
20059	20160	+	1	1.341938	I:	D:
20386	20952	-	1	1.322796	I:	D:
20954	22162	-	2	1.303146	I:	D:
22239	22505	-	3	1.300669	I:	D:
22827	28184	-	3	1.276031	I:	D:
29651	29833	+	2	1.380233	I:	D:
30135	30350	-	3	1.451271	I:	D:
31313	31444	+	2	1.410757	I:	D:
31539	31745	-	3	1.425601	I:	D:
32424	32642	-	3	1.417814	I:	D:
32777	33256	-	2	1.417285	I:	D:
33581	33712	+	2	1.422306	I:	D:
33775	34029	+	1	1.409104	I:	D:
34666	34785	+	1	1.421064	I:	D:
35049	35336	+	3	1.446038	I:	D:
35731	36126	+	1	1.469879	I:	D:
>ath_circ_036193
1	147	-	1	1.384783	I:	D:
418	540	+	1	1.324353	I:	D:
562	714	-	1	1.310922	I:	D:
746	874	-	2	1.307949	I:	D:
>ath_circ_033179
2	667	+	2	1.373502	I:	D:
687	794	-	3	1.238377	I:	D:
1345	2811	+	1	1.302637	I:	D:
3517	3630	+	1	1.280232	I:	D:
4042	4596	+	1	1.345682	I:	D:
5011	5700	+	1	1.316221	I:	D:
5855	6889	+	2	1.330048	I:	D:
7533	7649	+	3	1.269883	I:	D:
7808	7930	-	2	1.307377	I:	D:
8341	8592	-	1	1.387919	I:	D:
10268	10381	+	2	1.261657	I:	D:
10492	10566	+	1	1.376760	I:	D:
11199	11333	+	3	1.351847	I:	D:
11731	11958	+	1	1.368315	I:	D:
12187	12492	+	1	1.329025	I:	D:
12782	13135	-	2	1.381012	I:	D:
14180	14401	-	2	1.347286	I:	D:
14624	14743	-	2	1.307627	I:	D:
14911	15135	-	1	1.392994	I:	D:
15709	15789	-	1	1.179288	I:	D:
16081	16392	-	1	1.247710	I:	D:
16641	16814	+	3	1.354441	I:	D:
>ath_circ_035797
461	625	+	2	1.371651	I:	D:
836	949	-	2	1.323158	I:	D:
>ath_circ_034455
238	417	+	1	1.402539	I:	D:
670	858	-	1	1.407543	I:	D:
>ath_circ_035847
>ath_circ_034650
2	127	+	2	1.457336	I:	D:
646	732	+	1	1.413942	I:	D:
1316	1531	+	2	1.466867	I:	D:
1881	1979	+	3	1.357803	I:	D:
3482	4458	+	2	1.379922	I:	D:4452,
4472	6712	-	2	1.290859	I:	D:
7328	7516	-	2	1.258394	I:	D:
7523	7681	+	2	1.264569	I:	D:
8116	8184	+	1	1.194730	I:	D:
8287	8358	-	1	1.288556	I:	D:
>ath_circ_036502
2	175	+	2	1.346771	I:	D:
234	386	+	3	1.345066	I:	D:
401	469	+	2	1.299167	I:	D:
541	786	+	1	1.375560	I:	D:
818	1063	+	2	1.318367	I:	D:
1101	1199	+	3	1.338983	I:	D:
>ath_circ_033573
1	102	+	1	1.397511	I:	D:
441	575	+	3	1.323198	I:	D:
674	868	+	2	1.286220	I:	D:
973	1200	+	1	1.342528	I:	D:
1429	1734	+	1	1.332107	I:	D:
2024	2377	-	2	1.374658	I:	D:
2877	2987	+	3	1.313963	I:	D:
3063	3254	+	3	1.409593	I:	D:
3422	3643	-	2	1.316185	I:	D:
3866	3985	-	2	1.303322	I:	D:
4153	4377	-	1	1.366565	I:	D:
4951	5031	-	1	1.195036	I:	D:
5323	5634	-	1	1.261227	I:	D:
5883	7409	+	3	1.330041	I:	D:
7608	7736	-	3	1.201585	I:	D:
7867	7977	+	1	1.361986	I:	D:
7997	8218	+	2	1.320014	I:	D:
8677	8775	+	1	1.328317	I:	D:
8802	9056	-	3	1.294097	I:	D:
9064	9243	-	1	1.374602	I:	D:
9316	9804	+	1	1.327048	I:	D:
10206	10289	+	3	1.172552	I:	D:
10401	10523	+	3	1.319800	I:	D:
10660	11184	+	1	1.315860	I:	D:
11413	12402	-	1	1.296146	I:	D:
12472	12888	-	1	1.365822	I:	D:
13580	13984	-	2	1.348000	I:	D:
14208	14576	-	3	1.312773	I:	D:
14701	14949	-	1	1.303012	I:	D:
15057	15170	-	3	1.324300	I:	D:
15223	15336	+	1	1.238811	I:	D:
15675	15794	+	3	1.228568	I:	D:
15827	15940	-	2	1.298388	I:	D:
16338	16826	-	3	1.256851	I:	D:
16979	17461	-	2	1.317175	I:	D:
17517	17795	-	3	1.328124	I:	D:
17849	18346	-	2	1.347307	I:	D:
18954	19355	-	3	1.373698	I:	D:
19374	19655	-	3	1.341408	I:	D:
19986	26870	+	3	1.359840	I:	D:
27007	27240	+	1	1.297017	I:	D:
27642	27854	-	3	1.404349	I:	D:
28453	29241	-	1	1.351275	I:	D:
29885	30676	-	2	1.346461	I:	D:
30769	30900	-	1	1.297725	I:	D:
30990	31457	-	3	1.311979	I:	D:
32864	33004	-	2	1.281166	I:	D:
33342	33539	-	3	1.381304	I:	D:
34459	34575	+	1	1.359245	I:	D:
34986	35126	+	3	1.388149	I:	D:
35768	36055	-	2	1.466240	I:	D:
36164	36388	-	2	1.468299	I:	D:
37156	37308	+	1	1.408877	I:	D:
37328	37432	+	2	1.397314	I:	D:
37848	38327	+	3	1.430311	I:	D:
38462	38680	+	2	1.438325	I:	D:
38996	39175	+	2	1.460325	I:	D:
39359	39565	+	2	1.448091	I:	D:
40084	40170	+	1	1.413942	I:	D:
40754	40969	+	2	1.466867	I:	D:
41319	41417	+	3	1.357803	I:	D:
42920	43896	+	2	1.379922	I:	D:43890,
43910	46150	-	2	1.290859	I:	D:
46766	46954	-	2	1.258394	I:	D:
46961	47119	+	2	1.264569	I:	D:
47554	47622	+	1	1.194730	I:	D:
47973	48959	+	3	1.280223	I:	D:
49177	50511	-	1	1.305627	I:	D:
50558	50734	+	2	1.310794	I:	D:
50830	51111	-	1	1.357431	I:	D:
51316	51621	-	1	1.297749	I:	D:
51889	52458	-	1	1.317207	I:	D:
52756	53274	-	1	1.310244	I:	D:
53637	53795	+	3	1.302684	I:	D:
54628	54729	+	1	1.346109	I:	D:
54955	55521	-	1	1.314617	I:	D:
55523	56731	-	2	1.298720	I:	D:
56808	57074	-	3	1.297381	I:	D:
57396	62753	-	3	1.268866	I:	D:
64220	64402	+	2	1.388877	I:	D:
64704	64919	-	3	1.466017	I:	D:
66108	66314	-	3	1.444429	I:	D:
66993	67211	-	3	1.438668	I:	D:
67346	67825	-	2	1.428471	I:	D:
68150	68281	+	2	1.440643	I:	D:
68344	68598	+	1	1.425937	I:	D:
69618	69905	+	3	1.469005	I:	D:
70373	70444	-	2	1.400961	I:	D:
>ath_circ_035971
1	72	+	1	1.294869	I:	D:
346	537	-	1	1.364348	I:	D:
579	728	+	3	1.355871	I:	D:
780	860	+	3	1.314819	I:	D:
904	1116	-	1	1.369444	I:	D:
1214	1312	-	2	1.330119	I:	D:
>ath_circ_035376
1	108	+	1	1.373698	I:	D:
810	896	-	3	1.307330	I:	D:
1479	1583	+	3	1.343876	I:	D:
1608	1679	-	3	1.316997	I:	D:
>ath_circ_036109
3	113	+	3	1.323669	I:	D:
240	473	+	3	1.302907	I:	D:
>ath_circ_035548
253	357	+	1	1.344133	I:	D:
1074	1292	-	3	1.369864	I:	D:
1367	1534	+	2	1.388432	I:	D:
2425	2679	+	1	1.391359	I:	D:
3316	3435	+	1	1.367653	I:	D:
3699	3986	+	3	1.389474	I:	D:
4268	4378	-	2	1.345562	I:	D:
4381	4743	+	1	1.416799	I:	D:
>ath_circ_036612
2	487	-	2	1.362460	I:	D:
>ath_circ_034050
186	296	+	3	1.354551	I:	D:
469	561	+	1	1.380579	I:	D:
578	865	-	2	1.404749	I:	D:
1966	2118	+	1	1.404499	I:	D:
2781	3137	+	3	1.413874	I:	D:
3272	3490	+	2	1.374071	I:	D:
3806	3985	+	2	1.396151	I:	D:
4169	4375	+	2	1.393963	I:	D:
4894	4980	+	1	1.306797	I:	D:
5682	6020	-	3	1.432868	I:	D:
>ath_circ_036345
3	449	+	3	1.313659	I:	D:
>ath_circ_035747
>ath_circ_036425
2	241	-	2	1.344708	I:	D:
333	455	-	3	1.348166	I:	D:
>ath_circ_035753
3	143	-	3	1.400503	I:	D:
1153	1476	+	1	1.389577	I:	D:
2973	3089	+	3	1.339653	I:	D:
3967	4035	+	1	1.276950	I:	D:
4300	4491	+	1	1.348516	I:	D:
4619	4939	+	2	1.392448	I:	D:
5040	5234	+	3	1.369651	I:	D:
5617	5832	+	1	1.370687	I:	D:
6079	7026	-	1	1.377750	I:	D:
8039	8287	-	2	1.409984	I:	D:
8609	8818	+	2	1.396096	I:	D:
9281	9418	+	2	1.381463	I:	D:
9748	9852	+	1	1.322771	I:	D:
10665	10937	-	3	1.401685	I:	D:
11089	11211	+	1	1.297380	I:	D:
11243	11410	+	2	1.395921	I:	D:
12292	12435	+	1	1.364679	I:	D:
12898	13572	-	1	1.356968	I:	D:
13803	14024	-	3	1.310461	I:	D:
14311	14559	-	1	1.376623	I:	D:
14580	14675	-	3	1.292811	I:	D:
14717	16384	-	2	1.369127	I:	D:
16394	16504	-	2	1.367194	I:	D:
17161	17376	-	1	1.383826	I:	D:
17480	17836	+	2	1.416755	I:	D:
19571	19666	+	2	1.327499	I:	D:
19698	20318	+	3	1.376711	I:	D:
20781	21011	+	3	1.385299	I:	D:
21105	21236	+	3	1.365690	I:	D:
21276	21689	-	3	1.340969	I:	D:
21732	21893	+	3	1.373213	I:	D:
22524	22640	+	3	1.334784	I:	D:
22654	22827	+	1	1.349178	I:	D:
23425	23790	+	1	1.371266	I:	D:
23834	24337	+	2	1.371464	I:	D:
24449	24670	+	2	1.400133	I:	D:
25017	25367	+	3	1.387910	I:	D:
25608	25742	-	3	1.345145	I:	D:
25921	26139	-	1	1.381247	I:	D:
26997	27266	-	3	1.387453	I:	D:
27623	27778	-	2	1.327770	I:	D:
28901	29134	+	2	1.366422	I:	D:
29382	29555	+	3	1.360243	I:	D:
30216	30554	-	3	1.396111	I:	D:
30916	31863	-	1	1.366145	I:	D:
31955	32098	+	2	1.306581	I:	D:
33116	33244	-	2	1.366557	I:	D:
33672	33953	+	3	1.355879	I:	D:
34248	34415	+	3	1.329412	I:	D:
34660	34758	-	1	1.329212	I:	D:
36575	36721	-	2	1.322810	I:	D:
37348	37767	+	1	1.379885	I:	D:
37886	38089	+	2	1.368457	I:	D:
39284	39475	+	2	1.341200	I:	D:
40073	40177	+	2	1.330651	I:	D:
40296	40439	+	3	1.364289	I:	D:
40528	40974	-	1	1.361508	I:	D:
41575	41739	+	1	1.405132	I:	D:
41774	41923	+	2	1.387662	I:	D:
41950	42846	-	1	1.404346	I:	D:
43084	43344	-	1	1.380817	I:	D:
43494	43871	+	3	1.356411	I:	D:
43943	44155	+	2	1.372691	I:	D:
44209	44358	-	1	1.334018	I:	D:
45129	45434	+	3	1.353544	I:	D:
45810	45941	+	3	1.334702	I:	D:
45979	46071	+	1	1.305366	I:	D:
46436	46522	-	2	1.310884	I:	D:
47009	47566	+	2	1.361556	I:	D:
48873	48977	+	3	1.293227	I:	D:
49015	49131	+	1	1.409799	I:	D:
49470	50651	+	3	1.363923	I:	D:
51431	51547	+	2	1.280786	I:	D:
52293	52421	+	3	1.312383	I:	D:
52677	52784	+	3	1.351158	I:	D:
52861	52962	+	1	1.373341	I:	D:
53186	53449	+	2	1.440826	I:	D:
53599	53772	+	1	1.353597	I:	D:
53959	54051	-	1	1.285800	I:	D:
54138	54272	-	3	1.337220	I:	D:
54357	54509	-	3	1.319020	I:	D:
54693	54788	-	3	1.390999	I:	D:
55017	55136	+	3	1.348356	I:	D:
55520	55732	+	2	1.339307	I:	D:
55819	56085	-	1	1.354721	I:	D:
56254	56526	-	1	1.403283	I:	D:
56617	56751	-	1	1.327303	I:	D:
57459	57674	-	3	1.392411	I:	D:
58153	58488	-	1	1.379775	I:	D:
58695	58862	+	3	1.372512	I:	D:
59427	59678	+	3	1.382476	I:	D:
59690	59761	+	2	1.351993	I:	D:
59856	59981	+	3	1.375033	I:	D:
60241	60396	+	1	1.394991	I:	D:
60801	61046	+	3	1.364694	I:	D:
61079	61147	+	2	1.299895	I:	D:
61156	61290	+	1	1.358596	I:	D:
61447	61599	-	1	1.382270	I:	D:
62310	62390	+	3	1.251834	I:	D:
63361	63447	+	1	1.355196	I:	D:
63915	64067	-	3	1.352243	I:	D:
65367	65672	+	3	1.366915	I:	D:
65694	65864	-	3	1.356414	I:	D:
65877	66494	-	3	1.366848	I:	D:
66761	67006	-	2	1.322107	I:	D:
67054	67386	-	1	1.324846	I:	D:
68382	68603	+	3	1.408542	I:	D:
68944	69357	-	1	1.352379	I:	D:
69372	69512	-	3	1.348247	I:	D:
69664	69828	-	1	1.383783	I:	D:
70275	70631	-	3	1.380964	I:	D:
71263	71952	-	1	1.388400	I:	D:
73028	73336	+	2	1.391056	I:	D:
74179	74325	+	1	1.364031	I:	D:
76240	76404	-	1	1.360141	I:	D:
76673	76924	+	2	1.363155	I:	D:
77545	77763	-	1	1.355964	I:	D:
78134	78259	+	2	1.351348	I:	D:
78333	78599	-	3	1.354789	I:	D:
78852	79271	-	3	1.377834	I:	D:
79325	79570	+	2	1.400669	I:	D:
79825	80049	-	1	1.343368	I:	D:
80255	80353	+	2	1.359278	I:	D:
80431	80640	-	1	1.291357	I:	D:
80671	80835	+	1	1.383754	I:	D:
81129	81242	+	3	1.366371	I:	D:
82123	82425	+	1	1.385183	I:	D:
82622	82690	-	2	1.268076	I:	D:
82845	82952	-	3	1.306574	I:	D:
83222	83497	+	2	1.394238	I:	D:
84864	84956	+	3	1.396790	I:	D:
85010	85180	+	2	1.321851	I:	D:
85924	86007	+	1	1.324595	I:	D:
86877	87032	+	3	1.352240	I:	D:
88643	88918	-	2	1.349045	I:	D:
90732	90854	-	3	1.365959	I:	D:
91060	91212	+	1	1.381421	I:	D:
91229	91393	+	2	1.351845	I:	D:
91452	91613	+	3	1.376934	I:	D:
91811	92053	-	2	1.401395	I:	D:
93125	93202	+	2	1.384362	I:	D:
93430	93585	+	1	1.361805	I:	D:
94189	94788	-	1	1.366108	I:	D:
95555	95716	+	2	1.349790	I:	D:
96845	96934	+	2	1.323764	I:	D:
97880	98140	+	2	1.380987	I:	D:
98355	98639	-	3	1.365194	I:	D:
99518	99730	-	2	1.386700	I:	D:
100165	100683	-	1	1.399251	I:	D:
100985	102142	+	2	1.339713	I:	D:
102517	102768	+	1	1.403367	I:	D:
103298	103474	+	2	1.350641	I:	D:
104028	104273	+	3	1.407763	I:	D:
104666	104986	+	2	1.408590	I:	D:
105079	105309	+	1	1.382870	I:	D:
105531	105989	+	3	1.391933	I:	D:
106265	106366	+	2	1.367633	I:	D:
106581	106766	+	3	1.325854	I:	D:
106812	107042	+	3	1.379370	I:	D:
107303	107392	+	2	1.294505	I:	D:
108263	108598	+	2	1.408978	I:	D:
108616	108936	-	1	1.397686	I:	D:
109987	110100	+	1	1.341539	I:	D:
111267	111413	+	3	1.417391	I:	D:
112094	112207	+	2	1.296520	I:	D:
112285	112425	-	1	1.266740	I:	D:
112824	112982	+	3	1.336864	I:	D:
113259	113354	-	3	1.305398	I:	D:
113598	113798	+	3	1.350203	I:	D:
114171	114455	+	3	1.370463	I:	D:
116095	116310	-	1	1.393965	I:	D:
116710	117078	-	1	1.389895	I:	D:
117102	117194	+	3	1.371104	I:	D:
117453	117590	+	3	1.319779	I:	D:
118809	118901	-	3	1.310171	I:	D:
119144	119620	+	2	1.399232	I:	D:
120052	120375	+	1	1.367288	I:	D:
120401	120628	+	2	1.367716	I:	D:
121449	121694	+	3	1.424070	I:	D:
121728	121901	+	3	1.383072	I:	D:
122212	122307	+	1	1.382856	I:	D:
122463	122948	-	3	1.446711	I:	D:
123025	123387	+	1	1.386831	I:	D:
123554	124021	+	2	1.349039	I:	D:
124257	124364	+	3	1.396054	I:	D:
124434	124568	+	3	1.323523	I:	D:
124687	124887	-	1	1.393272	I:	D:
125266	125787	+	1	1.406526	I:	D:
126375	126617	-	3	1.395469	I:	D:
127026	127388	+	3	1.350785	I:	D:
127765	128007	-	1	1.383477	I:	D:
128564	128674	-	2	1.265258	I:	D:
129183	129314	+	3	1.393518	I:	D:
129953	131035	-	2	1.372448	I:	D:
131130	131243	+	3	1.388543	I:	D:
131407	131598	-	1	1.394776	I:	D:
131979	132233	-	3	1.361030	I:	D:
132510	132620	+	3	1.338419	I:	D:
133310	133381	+	2	1.351430	I:	D:
133529	135499	-	2	1.415454	I:	D:
136202	136468	+	2	1.391893	I:	D:
136738	136848	+	1	1.315762	I:	D:
137894	138145	+	2	1.408513	I:	D:
138227	138460	+	2	1.366655	I:	D:
139199	139273	+	2	1.348363	I:	D:
139636	139827	+	1	1.356643	I:	D:
140018	140386	+	2	1.387348	I:	D:
140856	141050	-	3	1.326663	I:	D:
141270	141500	+	3	1.389742	I:	D:
142066	142137	-	1	1.303664	I:	D:
142244	142429	-	2	1.331578	I:	D:
142960	143064	+	1	1.338340	I:	D:
143342	143455	-	2	1.288206	I:	D:
143653	143739	-	1	1.308724	I:	D:
143979	144902	+	3	1.393670	I:	D:
145295	145552	-	2	1.411110	I:	D:
146034	146129	+	3	1.318995	I:	D:
146232	146306	+	3	1.347369	I:	D:
146744	147586	+	2	1.379618	I:	D:
148616	148756	+	2	1.386385	I:	D:
149121	149249	-	3	1.243168	I:	D:
149622	149855	+	3	1.371578	I:	D:
149879	150109	+	2	1.350033	I:	D:
150400	150561	+	1	1.330788	I:	D:
150928	151455	+	1	1.375326	I:	D:
152040	152207	-	3	1.352605	I:	D:
152948	153463	+	2	1.369035	I:	D:
153485	153679	+	2	1.388512	I:	D:
153952	154077	+	1	1.361026	I:	D:
154383	154610	+	3	1.413104	I:	D:
154805	155011	-	2	1.365717	I:	D:
155454	155567	+	3	1.410507	I:	D:
156491	156895	+	2	1.355318	I:	D:
157061	157273	-	2	1.413056	I:	D:
157350	157616	-	3	1.367698	I:	D:
157622	157921	+	2	1.421166	I:	D:
158229	158432	+	3	1.377961	I:	D:
158447	158617	+	2	1.374537	I:	D:
159031	159972	+	1	1.372680	I:	D:
160298	160417	-	2	1.351300	I:	D:
160620	160796	+	3	1.383647	I:	D:
160880	161110	+	2	1.334928	I:	D:
161417	161542	-	2	1.307127	I:	D:
162397	162564	+	1	1.386463	I:	D:
163440	163760	+	3	1.406666	I:	D:
164050	164139	+	1	1.352142	I:	D:
165233	165334	+	2	1.380847	I:	D:
165777	166262	-	3	1.384748	I:	D:
166276	166512	+	1	1.406401	I:	D:
166801	166971	-	1	1.365056	I:	D:
167249	167497	-	2	1.345504	I:	D:
168413	168580	+	2	1.329412	I:	D:
168825	168923	-	3	1.329212	I:	D:
170740	170886	-	1	1.322810	I:	D:
171513	171932	+	3	1.379885	I:	D:
172051	172254	+	1	1.368457	I:	D:
172346	172678	+	2	1.396255	I:	D:
172684	172797	-	1	1.305650	I:	D:
172835	172978	-	2	1.348106	I:	D:
173084	173209	+	2	1.341880	I:	D:
173405	173605	-	2	1.317402	I:	D:
173903	174172	+	2	1.404377	I:	D:
174835	174924	+	1	1.367147	I:	D:
175274	175390	+	2	1.317039	I:	D:
175842	175964	-	3	1.317569	I:	D:
175980	176213	+	3	1.341018	I:	D:
176381	176512	+	2	1.350652	I:	D:
176721	176852	-	3	1.395158	I:	D:
177319	177897	-	1	1.370756	I:	D:
177966	178121	+	3	1.363599	I:	D:
178164	178466	-	3	1.321350	I:	D:
178869	179117	-	3	1.341775	I:	D:
179207	179278	+	2	1.391548	I:	D:
179339	179836	-	2	1.438333	I:	D:
180290	181117	-	2	1.387528	I:	D:
183078	183356	-	3	1.362831	I:	D:
183755	183991	-	2	1.385451	I:	D:
184500	184673	+	3	1.357956	I:	D:
184937	185101	+	2	1.369933	I:	D:
186822	187094	+	3	1.381233	I:	D:
187243	187398	+	1	1.362817	I:	D:
188791	189000	+	1	1.360703	I:	D:
189021	189143	+	3	1.345044	I:	D:
189191	189430	-	2	1.394965	I:	D:
189569	189850	-	2	1.373481	I:	D:
190841	190972	-	2	1.365622	I:	D:
191100	191252	-	3	1.351222	I:	D:
191739	191870	+	3	1.380747	I:	D:
191877	191954	+	3	1.312803	I:	D:
192193	192453	+	1	1.399386	I:	D:
192675	192815	-	3	1.358759	I:	D:
192823	193410	-	1	1.389728	I:	D:
195091	195198	-	1	1.299324	I:	D:
195738	195827	+	3	1.364537	I:	D:
196533	196724	-	3	1.353197	I:	D:
196788	197150	-	3	1.396388	I:	D:
198443	198661	+	2	1.391908	I:	D:
198734	199057	+	2	1.379291	I:	D:
199401	199499	-	3	1.324423	I:	D:
200394	200492	+	3	1.367372	I:	D:
201305	201526	+	2	1.419356	I:	D:
201910	202173	+	1	1.402050	I:	D:
202520	202657	+	2	1.340707	I:	D:
202782	202922	+	3	1.379538	I:	D:
203385	203570	-	3	1.337613	I:	D:
203585	203854	+	2	1.386046	I:	D:
203936	204043	+	2	1.354432	I:	D:
204058	204216	+	1	1.351744	I:	D:
204571	204804	-	1	1.376890	I:	D:
204822	204914	-	3	1.296645	I:	D:
205389	205511	+	3	1.335094	I:	D:
205889	206020	-	2	1.319092	I:	D:
206184	206333	+	3	1.340402	I:	D:
206559	206759	+	3	1.413539	I:	D:
206946	207242	+	3	1.425071	I:	D:
207419	208312	+	2	1.353346	I:	D:
208618	208704	+	1	1.340498	I:	D:
208707	208904	+	3	1.323216	I:	D:
209522	209698	+	2	1.351528	I:	D:
209727	210149	+	3	1.376244	I:	D:
210275	210424	+	2	1.340667	I:	D:
210447	210569	+	3	1.332713	I:	D:
210572	210682	+	2	1.318383	I:	D:
210768	211271	+	3	1.378362	I:	D:
211387	211662	-	1	1.336694	I:	D:
211800	211868	-	3	1.314902	I:	D:
211922	212179	-	2	1.386232	I:	D:
212348	212563	+	2	1.384575	I:	D:
213269	213397	+	2	1.338092	I:	D:
213428	213553	+	2	1.358562	I:	D:
215319	215576	-	3	1.369784	I:	D:
215594	215806	+	2	1.391060	I:	D:
215930	216025	+	2	1.352439	I:	D:
216407	216484	+	2	1.384362	I:	D:
216944	217774	-	2	1.386626	I:	D:
217808	218320	-	2	1.346269	I:	D:
218362	218586	+	1	1.370727	I:	D:
218937	219188	+	3	1.383813	I:	D:
219270	219446	-	3	1.357643	I:	D:
219698	219772	-	2	1.330544	I:	D:
220306	220440	-	1	1.345031	I:	D:
221129	222277	-	2	1.382497	I:	D:
222334	222633	+	1	1.409273	I:	D:
222724	222969	+	1	1.376714	I:	D:
223715	223891	-	2	1.355591	I:	D:
223919	224068	+	2	1.282357	I:	D:
224071	224298	+	1	1.344537	I:	D:
224301	224522	+	3	1.407032	I:	D:
224551	224877	+	1	1.368987	I:	D:
224889	225113	+	3	1.356434	I:	D:
225151	225627	+	1	1.362539	I:	D:
225765	225998	+	3	1.342750	I:	D:
226052	226291	+	2	1.390799	I:	D:
226297	226851	+	1	1.409856	I:	D:
227138	227272	+	2	1.334228	I:	D:
227392	227568	-	1	1.340233	I:	D:
227812	227925	+	1	1.367107	I:	D:
227985	228098	+	3	1.350072	I:	D:
228558	228686	-	3	1.298283	I:	D:
228871	229191	-	1	1.376547	I:	D:
229223	229993	-	2	1.371997	I:	D:
230170	230343	-	1	1.334563	I:	D:
230368	230520	-	1	1.315879	I:	D:
230541	231188	-	3	1.345784	I:	D:
231524	231649	+	2	1.334274	I:	D:
231797	231904	+	2	1.327246	I:	D:
232206	232352	+	3	1.371870	I:	D:
232800	232940	+	3	1.327876	I:	D:
233782	233931	+	1	1.370845	I:	D:
234850	235086	-	1	1.377455	I:	D:
235134	235235	-	3	1.348555	I:	D:
235602	235811	-	3	1.365323	I:	D:
236484	236579	+	3	1.344439	I:	D:
236779	236898	+	1	1.332238	I:	D:
236957	237157	-	2	1.377980	I:	D:
238507	239154	-	1	1.370196	I:	D:
239221	239382	+	1	1.331974	I:	D:
239898	240014	+	3	1.361159	I:	D:
240277	240366	+	1	1.369981	I:	D:
240638	241369	-	2	1.384368	I:	D:
241372	241524	+	1	1.329112	I:	D:
241832	241933	+	2	1.334418	I:	D:
243678	243812	-	3	1.364184	I:	D:
244001	244189	+	2	1.381284	I:	D:
244563	244682	+	3	1.341079	I:	D:
245001	245081	-	3	1.319864	I:	D:
245454	245765	+	3	1.382575	I:	D:
246100	246711	-	1	1.394633	I:	D:
246880	247038	-	1	1.336969	I:	D:
247280	247633	-	2	1.369701	I:	D:
247648	247821	-	1	1.333903	I:	D:
247883	248161	-	2	1.379645	I:	D:
248249	248470	+	2	1.382028	I:	D:
248759	248866	+	2	1.363566	I:	D:
249019	249159	+	1	1.366414	I:	D:
249459	249836	-	3	1.391990	I:	D:
249882	250238	-	3	1.333883	I:	D:
250340	250795	-	2	1.387714	I:	D:
250852	251313	-	1	1.399203	I:	D:
251988	252071	-	3	1.317667	I:	D:
252421	252516	+	1	1.339950	I:	D:
253348	253668	-	1	1.399589	I:	D:
253937	254194	-	2	1.361546	I:	D:
254201	254305	+	2	1.336051	I:	D:
255297	255572	-	3	1.370472	I:	D:
255773	255955	+	2	1.396935	I:	D:
257365	257454	-	1	1.315047	I:	D:
257897	258007	+	2	1.366006	I:	D:
259473	259874	-	3	1.358129	I:	D:
259887	260096	-	3	1.394399	I:	D:
261743	261910	+	2	1.412547	I:	D:
261919	262014	-	1	1.317140	I:	D:
262179	262658	-	3	1.386535	I:	D:
262691	262795	+	2	1.398726	I:	D:
264134	264457	+	2	1.401037	I:	D:
264737	264868	+	2	1.353908	I:	D:
264905	265144	+	2	1.412843	I:	D:
265244	265489	+	2	1.393043	I:	D:
266630	266830	+	2	1.342657	I:	D:
267120	267347	+	3	1.379062	I:	D:
268130	268387	+	2	1.297730	I:	D:
268698	269486	+	3	1.391363	I:	D:
271012	271203	-	1	1.338401	I:	D:
271496	271783	-	2	1.397223	I:	D:
272269	273039	-	1	1.382609	I:	D:
273068	273361	-	2	1.346169	I:	D:
273427	273894	-	1	1.369295	I:	D:
274196	274621	+	2	1.394390	I:	D:
274950	275183	+	3	1.371738	I:	D:
275245	275397	+	1	1.349982	I:	D:
276187	276420	+	1	1.367520	I:	D:
276494	276751	+	2	1.372108	I:	D:
277005	277298	-	3	1.351891	I:	D:
278432	278752	-	2	1.391701	I:	D:
279281	279631	+	2	1.394579	I:	D:
279678	279803	+	3	1.355321	I:	D:
280054	280188	+	1	1.374493	I:	D:
280563	280700	+	3	1.350849	I:	D:
280805	280894	-	2	1.306486	I:	D:
281142	281219	+	3	1.311647	I:	D:
281236	281421	+	1	1.375149	I:	D:
281431	281616	-	1	1.330842	I:	D:
282208	282666	-	1	1.397371	I:	D:
282888	283118	-	3	1.383557	I:	D:
284089	284241	+	1	1.384481	I:	D:
284860	284943	+	1	1.267202	I:	D:
285429	285680	-	3	1.404999	I:	D:
286055	287086	-	2	1.350682	I:	D:
287172	287279	+	3	1.373135	I:	D:
287888	287983	+	2	1.363292	I:	D:
288021	288245	+	3	1.328922	I:	D:
288613	288828	+	1	1.348056	I:	D:
288878	289000	+	2	1.326277	I:	D:
289011	289247	+	3	1.341879	I:	D:
289440	289547	+	3	1.342326	I:	D:
290045	290143	+	2	1.324550	I:	D:
290427	290519	+	3	1.356933	I:	D:
290809	290985	+	1	1.343971	I:	D:
291401	292924	-	2	1.335467	I:	D:
293071	293979	-	1	1.382909	I:	D:
294014	294319	-	2	1.369799	I:	D:
294456	294797	-	3	1.414853	I:	D:
294968	295078	-	2	1.262236	I:	D:
295200	295280	-	3	1.310983	I:	D:
295490	295627	+	2	1.381381	I:	D:
295702	295926	-	1	1.357751	I:	D:
296188	296475	-	1	1.396391	I:	D:
296603	296728	-	2	1.351588	I:	D:
298573	298875	-	1	1.408162	I:	D:
299090	299215	-	2	1.351801	I:	D:
299420	299710	+	2	1.357489	I:	D:
299749	300117	+	1	1.399664	I:	D:
300655	300993	+	1	1.402235	I:	D:
301141	301626	+	1	1.354785	I:	D:
301836	301928	+	3	1.333713	I:	D:
302163	302432	+	3	1.378834	I:	D:
302654	302773	-	2	1.326078	I:	D:
303197	303415	+	2	1.359995	I:	D:
303638	303742	+	2	1.404905	I:	D:
303793	304308	+	1	1.358956	I:	D:
304343	304483	-	2	1.359482	I:	D:
304575	304754	+	3	1.381158	I:	D:
304765	304890	+	1	1.325774	I:	D:
305040	305144	+	3	1.355518	I:	D:
305682	305843	+	3	1.359918	I:	D:
306415	306525	+	1	1.420150	I:	D:
306586	306801	+	1	1.401120	I:	D:
307236	307556	-	3	1.353384	I:	D:
307580	307792	+	2	1.347964	I:	D:
307823	308698	-	2	1.382374	I:	D:
308887	308973	+	1	1.308161	I:	D:
309503	309652	+	2	1.390087	I:	D:
309662	309850	+	2	1.382749	I:	D:
309855	309932	-	3	1.295232	I:	D:
310156	310293	+	1	1.339023	I:	D:
310570	310662	+	1	1.308290	I:	D:
310704	310925	+	3	1.389443	I:	D:
311052	311129	+	3	1.313650	I:	D:
311823	312008	-	3	1.356339	I:	D:
312030	312197	+	3	1.399247	I:	D:
312660	312782	-	3	1.316441	I:	D:
312820	313044	-	1	1.349740	I:	D:
313133	313378	+	2	1.347595	I:	D:
313494	313829	+	3	1.381784	I:	D:
313836	314129	+	3	1.384121	I:	D:
314259	314402	-	3	1.331055	I:	D:
314480	314770	-	2	1.396591	I:	D:
314947	315222	+	1	1.380396	I:	D:
315334	315744	+	1	1.362011	I:	D:
317198	317308	+	2	1.344161	I:	D:
318360	318614	+	3	1.390088	I:	D:
318640	318870	-	1	1.397446	I:	D:
318895	319551	-	1	1.365331	I:	D:
319679	320074	+	2	1.391196	I:	D:
320112	320402	+	3	1.374864	I:	D:
321112	321300	+	1	1.362762	I:	D:
321761	321970	+	2	1.414130	I:	D:
322142	322333	-	2	1.369420	I:	D:
322829	323218	+	2	1.388460	I:	D:
323797	324093	+	1	1.327670	I:	D:
324646	324861	+	1	1.374468	I:	D:
324913	325200	-	1	1.368370	I:	D:
326015	326170	+	2	1.316911	I:	D:
326469	326642	-	3	1.337111	I:	D:
326901	327110	+	3	1.365173	I:	D:
327213	327335	+	3	1.339164	I:	D:
328195	328302	-	1	1.339331	I:	D:
328347	328478	+	3	1.378087	I:	D:
328570	328653	+	1	1.344259	I:	D:
328836	328979	+	3	1.362898	I:	D:
329422	329721	+	1	1.386277	I:	D:
329869	329982	+	1	1.356457	I:	D:
330011	330244	-	2	1.365286	I:	D:
330443	330559	+	2	1.367539	I:	D:
330617	330790	+	2	1.362691	I:	D:
331464	331655	+	3	1.389784	I:	D:
331955	332170	+	2	1.379880	I:	D:
332572	332721	-	1	1.352651	I:	D:
335622	335747	+	3	1.364377	I:	D:
335992	336429	+	1	1.358397	I:	D:
336587	336835	+	2	1.352862	I:	D:
337213	337335	+	1	1.351097	I:	D:
338348	338476	+	2	1.322515	I:	D:
339065	340648	-	2	1.354174	I:	D:
341445	341861	+	3	1.395852	I:	D:
342005	342181	-	2	1.397830	I:	D:
342423	342680	+	3	1.422921	I:	D:
342723	343022	-	3	1.370332	I:	D:
343089	343304	-	3	1.381704	I:	D:
343578	343715	+	3	1.294690	I:	D:
344134	344226	+	1	1.365860	I:	D:
344904	345104	+	3	1.392685	I:	D:
345268	345426	-	1	1.359789	I:	D:
345715	345909	+	1	1.372325	I:	D:
346313	346480	-	2	1.351302	I:	D:
348708	348854	+	3	1.326532	I:	D:
349138	349272	+	1	1.352444	I:	D:
349344	349490	-	3	1.351206	I:	D:
349545	349625	-	3	1.278606	I:	D:
349668	349832	+	3	1.333924	I:	D:
349856	349957	+	2	1.292539	I:	D:
350268	350414	+	3	1.375990	I:	D:
>ath_circ_037079
3	287	-	3	1.389100	I:	D:
>ath_circ_034721
917	1132	+	2	1.503209	I:	D:
3083	4059	+	2	1.390934	I:	D:4053,
4073	6313	-	2	1.281795	I:	D:
6929	7117	-	2	1.248359	I:	D:
7124	7282	+	2	1.257628	I:	D:
7717	7785	+	1	1.174460	I:	D:
8136	9122	+	3	1.272847	I:	D:
9340	10884	-	1	1.311159	I:	D:
10993	11274	-	1	1.355855	I:	D:
11479	11784	-	1	1.295142	I:	D:
12052	12621	-	1	1.314180	I:	D:
12919	13437	-	1	1.305398	I:	D:
13800	13958	+	3	1.317228	I:	D:
15118	15684	-	1	1.307675	I:	D:
15686	16894	-	2	1.298122	I:	D:
16971	17237	-	3	1.300046	I:	D:
17559	22916	-	3	1.264063	I:	D:
24867	25082	-	3	1.497359	I:	D:
>ath_circ_036547
1	225	+	1	1.360784	I:	D:
>ath_circ_035813
274	423	+	1	1.389291	I:	D:
614	976	+	2	1.383615	I:	D:
1143	1595	+	3	1.356419	I:	D:
>ath_circ_036605
1	429	-	1	1.359191	I:	D:
>ath_circ_035854
3	194	-	3	1.380222	I:	D:
569	1609	-	2	1.344324	I:	D:
>ath_circ_037344
3	869	+	3	1.334412	I:	D:
>ath_circ_035740
218	412	+	2	1.370686	I:	D:
>ath_circ_036808
3	290	+	3	1.297414	I:	D:
>ath_circ_035982
3	143	+	3	1.360034	I:	D:
441	557	+	3	1.389156	I:	D:
>ath_circ_036862
2	976	+	2	1.344074	I:	D:
1038	1538	+	3	1.337061	I:	D:
>ath_circ_036181
3	389	+	3	1.381225	I:	D:
>ath_circ_037622
3	218	-	3	1.373685	I:	D:
>ath_circ_035781
2	130	-	2	1.364764	I:	D:
>ath_circ_037116
2	136	-	2	1.361338	I:	D:
295	444	-	1	1.315219	I:	D:
>ath_circ_036371
2	124	+	2	1.290608	I:	D:
400	477	+	1	1.265747	I:	D:
1100	1336	+	2	1.375289	I:	D:
1359	1472	+	3	1.319246	I:	D:
1908	2000	-	3	1.269530	I:	D:
2017	2094	-	1	1.371322	I:	D:
>ath_circ_037162
1	207	-	1	1.368841	I:	D:
264	413	-	3	1.330731	I:	D:
433	597	+	1	1.343665	I:	D:
734	874	-	2	1.333406	I:	D:
1148	1216	-	2	1.295964	I:	D:
>ath_circ_036479
3	497	+	3	1.346368	I:	D:
528	614	+	3	1.312165	I:	D:
>ath_circ_037960
2	310	-	2	1.373486	I:	D:
>ath_circ_035862
3	152	-	3	1.373663	I:	D:
>ath_circ_037404
2	265	+	2	1.384228	I:	D:
>ath_circ_036554
1	276	-	1	1.336237	I:	D:
>ath_circ_037500
3	167	-	3	1.331471	I:	D:
>ath_circ_036610
1	303	+	1	1.356519	I:	D:
327	458	-	3	1.358596	I:	D:
>ath_circ_038122
1	309	+	1	1.350122	I:	D:
>ath_circ_036344
1	306	+	1	1.311117	I:	D:
>ath_circ_037690
1	159	+	1	1.369103	I:	D:
194	310	+	2	1.338922	I:	D:
>ath_circ_036826
1	480	-	1	1.354849	I:	D:
>ath_circ_037861
2	130	-	2	1.341829	I:	D:
>ath_circ_037021
1	438	+	1	1.348334	I:	D:
458	592	+	2	1.340449	I:	D:
641	862	+	2	1.310809	I:	D:
969	1232	+	3	1.384886	I:	D:
>ath_circ_038369
2	124	-	2	1.373280	I:	D:
>ath_circ_036540
3	104	+	3	1.361711	I:	D:
175	447	+	1	1.367861	I:	D:
719	967	+	2	1.352428	I:	D:
1041	1154	+	3	1.331222	I:	D:
1203	1391	+	3	1.329478	I:	D:
>ath_circ_037994
3	218	-	3	1.367221	I:	D:
>ath_circ_037138
2	319	-	2	1.350238	I:	D:
329	538	-	2	1.293341	I:	D:
>ath_circ_038033
1	123	-	1	1.304934	I:	D:
>ath_circ_037260
2	184	+	2	1.334603	I:	D:
283	474	+	1	1.324381	I:	D:
>ath_circ_038660
2	190	-	2	1.318063	I:	D:
321	461	-	3	1.300178	I:	D:
569	826	-	2	1.301467	I:	D:
>ath_circ_036782
1	117	+	1	1.348100	I:	D:
125	493	-	2	1.354639	I:	D:
>ath_circ_038251
1	99	+	1	1.384003	I:	D:
196	450	-	1	1.348996	I:	D:
>ath_circ_037480
2	343	-	2	1.356565	I:	D:
352	498	-	1	1.356184	I:	D:
>ath_circ_038287
3	326	-	3	1.335177	I:	D:
335	511	-	2	1.302391	I:	D:
>ath_circ_037524
3	194	+	3	1.302921	I:	D:
>ath-circ228-AT1G01620_AT1G01620|Chr1(-):(226311-226171)(226311-226171)
1	279	+	1	1.370396	I:	D:
>ath_circ_037088
3	611	+	3	1.356906	I:	D:
>ath_circ_038447
1	129	+	1	1.348244	I:	D:
>ath_circ_037837
3	467	+	3	1.361496	I:	D:
>ath_circ_038489
2	127	-	2	1.359183	I:	D:
301	405	+	1	1.326947	I:	D:
>ath_circ_037875
3	119	+	3	1.391219	I:	D:
272	409	+	2	1.324866	I:	D:
788	856	+	2	1.361297	I:	D:
>ath-circ715-AT1G02890_AT1G02890|Chr1(-):(645679-645575)(645679-645575)
1	207	+	1	1.355353	I:	D:
>ath_circ_037365
1	483	-	1	1.368954	I:	D:
>ath_circ_038738
3	170	-	3	1.330942	I:	D:
226	483	+	1	1.370261	I:	D:
>ath_circ_038014
3	239	-	3	1.420842	I:	D:
>ath_circ_038837
288	449	-	3	1.367724	I:	D:
>ath_circ_038096
1	129	-	1	1.368687	I:	D:
>ath-circ1228-AT1G04430_AT1G04430|Chr1(+):(1199459-1199641)(1199459-1199641)
1	363	+	1	1.332302	I:	D:
>ath_circ_037671
2	406	+	2	1.355465	I:	D:
>ath-circ600-AT1G02410_AT1G02410|Chr1(+):(491907-491959)(491907-491959)(491959-492158)(491907-492086)(492086-492158)
1	129	+	1	1.415909	I:	D:
184	381	+	1	1.368710	I:	D:
>ath_circ_038264
3	290	+	3	1.379135	I:	D:
>ath-circ619-AT1G02560_AT1G02560|Chr1(+):(538209-538328)(538209-538328)
2	238	+	2	1.388865	I:	D:
>ath_circ_038344
2	310	+	2	1.343196	I:	D:
>ath-circ1432-AT1G04870_AT1G04870|Chr1(-):(1373834-1373751)(1373834-1373751)
1	165	-	1	1.378817	I:	D:
>ath_circ_037963
3	197	+	3	1.368901	I:	D:
352	513	+	1	1.394005	I:	D:
518	643	+	2	1.276137	I:	D:
>ath-circ967-AT1G03860_AT1G03860|Chr1(-):(980355-980185)(980355-980185)
1	339	+	1	1.358713	I:	D:
>ath_circ_038486
1	324	-	1	1.359414	I:	D:
>ath-circ1034-AT1G04080_AT1G04080|Chr1(+):(1053327-1053494)(1053327-1053494)
2	334	-	2	1.362630	I:	D:
>ath_circ_038560
3	161	-	3	1.359439	I:	D:
>ath-circ2171-AT1G06950_AT1G06950|Chr1(-):(2132172-2132018)(2132172-2132018)
3	203	+	3	1.338991	I:	D:
242	307	+	2	1.310129	I:	D:
>ath_circ_038221
3	107	-	3	1.353734	I:	D:
134	322	-	2	1.317296	I:	D:
>ath-circ1262-AT1G04510_AT1G04510|Chr1(+):(1227087-1227158)(1227087-1227158)(1227158-1227666)(1227247-1227309)(1227087-1227580)(1227580-1227666)
1	240	+	1	1.364685	I:	D:
582	833	+	3	1.351542	I:	D:
1213	1296	+	1	1.329815	I:	D:
>ath_circ_038812
3	137	+	3	1.372601	I:	D:
152	388	-	2	1.401229	I:	D:
552	722	-	3	1.346998	I:	D:
748	888	-	1	1.209760	I:	D:
1828	1956	+	1	1.386512	I:	D:
>ath-circ1376-AT1G04810_AT1G04810|Chr1(+):(1352876-1353124)(1352876-1353124)(1353124-1353444)(1352876-1353224)(1353224-1353444)
1	528	+	1	1.374845	I:	D:
569	829	+	2	1.322112	I:	D:
986	1072	+	2	1.373937	I:	D:
1202	1387	+	2	1.313367	I:	D:
>ath-circ16-AT1G01050_AT1G01050|Chr1(-):(32195-32088)(32195-32088)
1	213	+	1	1.346640	I:	D:
>ath-circ3345-AT1G09280_AT1G09280|Chr1(-):(3000133-3000028)(3000133-3000028)
53	211	+	2	1.398209	I:	D:
>ath_circ_038394
2	319	-	2	1.371860	I:	D:
>ath-circ1727-AT1G05850_AT1G05850|Chr1(-):(1767511-1767352)(1767511-1767352)
82	318	+	1	1.398450	I:	D:
>ath-circ611-AT1G02500_AT1G02500|Chr1(+):(519478-519867)(519478-519867)
1	777	+	1	1.359781	I:	D:
>ath-circ1893-AT1G06220_AT1G06220|Chr1(+):(1903316-1903401)(1903316-1903401)(1903401-1903684)(1903316-1903486)(1903486-1903684)
1	141	+	1	1.360611	I:	D:
232	546	+	1	1.372382	I:	D:
587	823	+	2	1.356263	I:	D:
>ath-circ705-AT1G02880_AT1G02880|Chr1(-):(643745-643644)(643745-643644)
1	201	+	1	1.306350	I:	D:
>ath-circ4084-AT1G10960_AT1G10960|Chr1(+):(3664634-3664852)(3664634-3664852)
1	435	+	1	1.347824	I:	D:
>ath_circ_038698
3	137	-	3	1.324811	I:	D:
>ath-circ2253-AT1G07180_AT1G07180|Chr1(+):(2205483-2205643)(2205483-2205643)
3	167	+	3	1.326485	I:	D:
191	319	+	2	1.322377	I:	D:
>ath-circ1024-AT1G04040_AT1G04040|Chr1(-):(1043864-1043392)(1043864-1043392)
1	483	+	1	1.367734	I:	D:
519	944	+	3	1.370427	I:	D:
>ath-circ2870-AT1G08480_AT1G08480|Chr1(+):(2684881-2684983)(2684881-2684983)(2684983-2685621)(2684881-2685250)(2685250-2685621)
1	117	+	1	1.342805	I:	D:
125	211	+	2	1.366204	I:	D:
482	619	+	2	1.334516	I:	D:
834	1088	+	3	1.365715	I:	D:
1095	1361	+	3	1.329414	I:	D:
1439	1585	-	2	1.323134	I:	D:
>ath-circ1207-AT1G04410_AT1G04410|Chr1(-):(1190905-1190747)(1190905-1190747)
3	317	+	3	1.310820	I:	D:
>ath-circ4670-AT1G13000_AT1G13000|Chr1(-):(4437005-4436885)(4437005-4436885)
2	217	+	2	1.379034	I:	D:
>ath-circ233-AT1G01620_AT1G01620|Chr1(-):(227049-226849)(227049-226849)
3	401	+	3	1.366795	I:	D:
>ath-circ3426-AT1G09430_AT1G09430|Chr1(+):(3044412-3044528)(3044412-3044528)
1	231	+	1	1.351049	I:	D:
>ath-circ1263-AT1G04510_AT1G04510|Chr1(+):(1227816-1227957)(1227816-1227957)
116	283	+	2	1.339095	I:	D:
>ath-circ3722-AT1G10290_AT1G10290|Chr1(+):(3371198-3371248)(3371198-3371248)(3371248-3372093)(3371345-3371465)(3371595-3371687)(3371198-3372032)(3372032-3372093)
1	159	+	1	1.344619	I:	D:
304	570	-	1	1.358465	I:	D:
895	1269	+	1	1.350934	I:	D:
1414	1680	-	1	1.358465	I:	D:
1986	2057	-	3	1.303909	I:	D:
>ath-circ1382-AT1G04820_AT1G04820|Chr1(-):(1357763-1357158)(1357763-1357158)
1	1209	+	1	1.361979	I:	D:
>ath-circ5534-AT1G15500_AT1G15500|Chr1(+):(5327691-5327834)(5327691-5327834)
1	285	+	1	1.328903	I:	D:
>ath-circ928-AT1G03630_AT1G03630|Chr1(+):(908033-908570)(908033-908570)
1	642	+	1	1.347440	I:	D:
659	1075	+	2	1.338819	I:	D:
>ath-circ4382-AT1G12050_AT1G12050|Chr1(+):(4074542-4074641)(4074542-4074641)(4074641-4075439)(4074725-4074784)(4074879-4074949)(4075028-4075090)(4075195-4075259)(4074542-4075343)(4075343-4075439)
89	229	+	2	1.311496	I:	D:
579	725	+	3	1.320590	I:	D:
1226	1402	+	2	1.298325	I:	D:
1736	1882	+	2	1.320590	I:	D:
1914	2156	-	3	1.374899	I:	D:
>ath-circ1732-AT1G05850_AT1G05850|Chr1(-):(1768151-1767730)(1768151-1767730)
1	129	+	1	1.339983	I:	D:
215	445	-	2	1.340601	I:	D:
457	843	+	1	1.348728	I:	D:
>ath-circ4519-AT1G12410_AT1G12410|Chr1(+):(4224455-4224523)(4224455-4224523)(4224523-4224705)(4224455-4224610)(4224610-4224705)
1	147	+	1	1.363439	I:	D:
217	570	+	1	1.335220	I:	D:
>ath-circ2039-AT1G06670_AT1G06670|Chr1(+):(2041630-2041704)(2041630-2041704)(2041704-2042706)(2041838-2041882)(2042220-2042313)(2042424-2042482)(2041630-2042581)(2042581-2042706)
1	168	+	1	1.342497	I:	D:
279	356	+	3	1.324961	I:	D:
623	715	-	2	1.296523	I:	D:
1097	1483	+	2	1.346866	I:	D:
1554	1631	+	3	1.324961	I:	D:
1898	1990	-	2	1.296523	I:	D:
2295	2426	+	3	1.399368	I:	D:
>ath-circ6191-AT1G17220_AT1G17220|Chr1(+):(5887046-5887078)(5887046-5887078)(5887078-5888014)(5887261-5887374)(5887544-5887693)(5887764-5887862)(5887046-5887952)(5887952-5888014)
2	109	+	2	1.330842	I:	D:
244	387	+	1	1.322761	I:	D:
545	760	+	2	1.327050	I:	D:
786	887	+	3	1.270534	I:	D:
950	1441	+	2	1.298123	I:	D:
1576	1719	+	1	1.322761	I:	D:
1877	2092	+	2	1.327050	I:	D:
2118	2219	+	3	1.270534	I:	D:
>ath-circ1266-AT1G04510_AT1G04510|Chr1(+):(1229233-1229337)(1229233-1229337)
2	208	-	2	1.388300	I:	D:
>ath-circ5135-AT1G14610_AT1G14610|Chr1(-):(5009111-5009012)(5009111-5009012)
2	124	+	2	1.364897	I:	D:
>ath-circ2783-AT1G08360_AT1G08360|Chr1(+):(2636197-2636235)(2636197-2636235)(2636235-2636620)
1	87	+	1	1.230797	I:	D:
243	350	-	3	1.310758	I:	D:
>ath-circ5243-AT1G14840_AT1G14840|Chr1(-):(5114018-5113863)(5114018-5113863)
1	309	+	1	1.300722	I:	D:
>ath-circ3251-AT1G09140_AT1G09140|Chr1(-):(2943226-2943169)(2943226-2943169)(2942901-2942564)(2943329-2942901)
1	114	-	1	1.238176	I:	D:
443	619	+	2	1.317187	I:	D:
764	832	-	2	1.268297	I:	D:
>ath-circ6890-AT1G18890_AT1G18890|Chr1(-):(6524951-6524808)(6524951-6524808)
3	287	+	3	1.345017	I:	D:
>ath-circ1506-AT1G05010_AT1G05010|Chr1(-):(1432140-1431807)(1432140-1431807)
2	502	+	2	1.358639	I:	D:
510	635	-	3	1.336441	I:	D:
>ath-circ5809-AT1G16080_AT1G16080|Chr1(+):(5514317-5514742)(5514317-5514742)
2	85	+	2	1.334031	I:	D:
198	431	+	3	1.344998	I:	D:
504	851	+	3	1.373249	I:	D:
>ath-circ3561-AT1G09795_AT1G09795|Chr1(+):(3174620-3174733)(3174620-3174733)
1	225	+	1	1.301782	I:	D:
>ath-circ5916-AT1G16520_AT1G16520|Chr1(+):(5649983-5650040)(5649983-5650040)(5650040-5650822)(5650125-5650199)(5650280-5650513)(5650596-5650641)(5649983-5650744)(5650744-5650822)
2	229	+	2	1.388035	I:	D:
386	598	+	2	1.402511	I:	D:
1004	1327	+	2	1.387770	I:	D:
1369	1584	+	1	1.304236	I:	D:
1642	1917	+	1	1.404469	I:	D:
>ath-circ3985-AT1G10840_AT1G10840|Chr1(-):(3608615-3608514)(3608615-3608514)
1	201	+	1	1.317595	I:	D:
>ath-circ7619-AT1G21060_AT1G21060|Chr1(+):(7373055-7373154)(7373055-7373154)(7373154-7373671)(7373238-7373291)(7373371-7373457)(7373055-7373543)(7373543-7373671)
2	121	+	2	1.326883	I:	D:
409	567	+	1	1.362836	I:	D:
578	880	+	2	1.349108	I:	D:
900	989	+	3	1.328907	I:	D:
1167	1325	+	3	1.362836	I:	D:
>ath-circ2249-AT1G07140_AT1G07140|Chr1(-):(2193706-2193534)(2193706-2193534)
1	186	+	1	1.321528	I:	D:
192	344	+	3	1.299911	I:	D:
>ath-circ6265-AT1G17350_AT1G17350|Chr1(+):(5942381-5942442)(5942381-5942442)(5942442-5943879)(5942736-5942849)(5943084-5943140)(5943328-5943419)(5943609-5943689)(5942381-5943781)(5943781-5943879)
1	171	+	1	1.412849	I:	D:
271	645	+	1	1.358027	I:	D:
709	828	+	1	1.295354	I:	D:
976	1140	-	1	1.346753	I:	D:
1247	1438	-	2	1.356121	I:	D:
1589	2014	+	2	1.376382	I:	D:
2114	2488	+	2	1.358027	I:	D:
2552	2671	+	2	1.295354	I:	D:
2819	2983	-	2	1.346753	I:	D:
3090	3281	-	3	1.356121	I:	D:
3326	3403	+	2	1.339233	I:	D:
>ath-circ4448-AT1G12240_AT1G12240|Chr1(+):(4155090-4155334)(4155090-4155334)
3	350	+	3	1.391135	I:	D:
377	487	+	2	1.336717	I:	D:
>ath-circ6665-AT1G18260_AT1G18260|Chr1(-):(6281082-6280947)(6281082-6280947)
3	269	+	3	1.326290	I:	D:
>ath-circ4549-AT1G12470_AT1G12470|Chr1(+):(4256826-4256942)(4256826-4256942)
1	231	+	1	1.379489	I:	D:
>ath-circ8309-AT1G23190_AT1G23190|Chr1(+):(8223447-8223523)(8223447-8223523)(8223523-8223766)(8223447-8223634)(8223634-8223766)
1	84	+	1	1.260024	I:	D:
252	521	+	3	1.323788	I:	D:
612	716	+	3	1.311957	I:	D:
>ath-circ3410-AT1G09340_AT1G09340|Chr1(+):(3017677-3017766)(3017677-3017766)(3017766-3017928)(3017699-3017859)(3017859-3017928)
1	222	+	1	1.327889	I:	D:
256	432	+	1	1.329389	I:	D:
486	572	+	3	1.372680	I:	D:
>ath-circ7181-AT1G20050_AT1G20050|Chr1(+):(6949667-6949775)(6949667-6949775)(6949775-6950319)(6949667-6949856)(6949856-6950319)
3	122	+	3	1.315922	I:	D:
269	478	+	2	1.380114	I:	D:
501	719	+	3	1.323918	I:	D:
742	876	+	1	1.320873	I:	D:
922	1233	+	1	1.360174	I:	D:
1262	1408	-	2	1.286712	I:	D:
>ath-circ5193-AT1G14710_AT1G14710|Chr1(-):(5062961-5062807)(5062961-5062807)
1	309	+	1	1.408245	I:	D:
>ath-circ7516-AT1G20760_AT1G20760|Chr1(+):(7211938-7212012)(7211938-7212012)(7212012-7212742)(7212494-7212565)(7211938-7212644)(7212644-7212742)
1	195	+	1	1.346410	I:	D:
792	1052	+	3	1.343070	I:	D:
1670	1756	+	2	1.299947	I:	D:
>ath-circ5281-AT1G15030_AT1G15030|Chr1(+):(5178177-5178400)(5178177-5178400)
1	231	+	1	1.329791	I:	D:
345	446	+	3	1.292138	I:	D:
>ath-circ8695-AT1G24560_AT1G24560|Chr1(+):(8704106-8704182)(8704106-8704182)(8704182-8704957)(8704601-8704712)(8704106-8704841)(8704841-8704957)
3	245	+	3	1.383435	I:	D:
296	736	-	2	1.349930	I:	D:
826	942	+	1	1.287592	I:	D:
992	1132	+	2	1.342044	I:	D:
1260	1700	-	3	1.349930	I:	D:
1791	1892	+	3	1.256467	I:	D:
>ath-circ4281-AT1G11860_AT1G11860|Chr1(+):(4002713-4002931)(4002713-4002931)
3	437	+	3	1.388992	I:	D:
>ath-circ7927-AT1G21750_AT1G21750|Chr1(+):(7647553-7647690)(7647553-7647690)
1	273	+	1	1.333758	I:	D:
>ath-circ5821-AT1G16180_AT1G16180|Chr1(+):(5541948-5542188)(5541948-5542188)
2	142	+	2	1.369192	I:	D:
146	481	+	2	1.396977	I:	D:
>ath-circ8121-AT1G22550_AT1G22550|Chr1(-):(7968038-7967494)(7968038-7967494)
1	552	+	1	1.359437	I:	D:
558	1088	+	3	1.358780	I:	D:
>ath-circ6140-AT1G17080_AT1G17080|Chr1(-):(5840740-5840623)(5840740-5840623)
2	235	+	2	1.393606	I:	D:
>ath-circ10136-AT1G29990_AT1G29990|Chr1(+):(10508026-10508150)(10508026-10508150)
1	132	+	1	1.252875	I:	D:
135	248	+	3	1.258827	I:	D:
>ath-circ4947-AT1G14000_AT1G14000|Chr1(+):(4798583-4798677)(4798583-4798677)(4798677-4798923)(4798583-4798803)(4798803-4798923)
1	117	+	1	1.318738	I:	D:
243	332	-	3	1.315360	I:	D:
342	536	+	3	1.339429	I:	D:
>ath-circ8313-AT1G23230_AT1G23230|Chr1(+):(8244440-8244588)(8244440-8244588)(8244588-8244712)(8244440-8244669)(8244669-8244712)
3	296	+	3	1.330599	I:	D:
445	543	-	1	1.324277	I:	D:
556	696	-	1	1.318446	I:	D:
>ath-circ6600-AT1G18080_AT1G18080|Chr1(+):(6222335-6223206)(6222335-6223206)
3	884	+	3	1.361970	I:	D:
893	1741	+	2	1.360162	I:	D:
>ath-circ8612-AT1G24240_AT1G24240|Chr1(+):(8587154-8587285)(8587154-8587285)(8587285-8587451)(8587154-8587365)(8587365-8587451)
1	285	+	1	1.379413	I:	D:
372	596	+	3	1.364996	I:	D:
>ath-circ6785-AT1G18630_AT1G18630|Chr1(+):(6415473-6415541)(6415473-6415541)(6415541-6415731)(6415473-6415625)(6415625-6415731)
3	143	+	3	1.256392	I:	D:
210	362	+	3	1.328026	I:	D:
488	586	+	2	1.274396	I:	D:
>ath-circ11374-AT1G34430_AT1G34430|Chr1(-):(12588995-12588804)(12588995-12588804)
1	381	+	1	1.319869	I:	D:
>ath-circ5659-AT1G15740_AT1G15740|Chr1(+):(5413445-5413516)(5413445-5413516)(5413516-5413895)(5413594-5413665)(5413445-5413752)(5413752-5413895)
3	149	+	3	1.310240	I:	D:
225	299	+	3	1.347814	I:	D:
365	745	+	2	1.349482	I:	D:
748	822	+	1	1.347814	I:	D:
931	1047	+	1	1.327486	I:	D:
>ath-circ9097-AT1G26850_AT1G26850|Chr1(-):(9301672-9301462)(9301672-9301462)(9302020-9301672)
433	768	+	1	1.347803	I:	D:
>ath-circ7360-AT1G20540_AT1G20540|Chr1(+):(7114416-7114461)(7114416-7114461)(7114461-7114745)(7114416-7114672)(7114672-7114745)
2	67	+	2	1.404531	I:	D:
160	228	+	1	1.274215	I:	D:
338	418	+	2	1.324599	I:	D:
490	558	+	1	1.274215	I:	D:
>ath-circ9461-AT1G28010_AT1G28010|Chr1(+):(9765524-9766310)(9765524-9766310)(9766310-9766633)(9765524-9766392)(9766392-9766633)
1	885	+	1	1.358828	I:	D:
947	1579	+	2	1.358130	I:	D:
1638	2747	+	3	1.343755	I:	D:
2857	3006	+	1	1.368245	I:	D:
>ath-circ7561-AT1G20920_AT1G20920|Chr1(+):(7285699-7285845)(7285699-7285845)
>ath-circ12193-AT1G47420_AT1G47420|Chr1(-):(17396919-17396815)(17396919-17396815)
3	209	+	3	1.351369	I:	D:
>ath-circ6250-AT1G17290_AT1G17290|Chr1(+):(5925526-5925600)(5925526-5925600)(5925600-5925884)(5925526-5925681)(5925681-5925884)
1	156	+	1	1.356031	I:	D:
226	534	+	1	1.361713	I:	D:
652	792	+	1	1.341251	I:	D:
>ath-circ10204-AT1G30270_AT1G30270|Chr1(+):(10656320-10656400)(10656320-10656400)(10656400-10656593)(10656320-10656540)(10656540-10656593)
1	225	+	1	1.299136	I:	D:
425	547	-	2	1.281732	I:	D:
>ath-circ8100-AT1G22450_AT1G22450|Chr1(+):(7926405-7926487)(7926405-7926487)(7926487-7926656)(7926405-7926575)(7926575-7926656)
1	171	+	1	1.364160	I:	D:
275	586	+	2	1.332767	I:	D:
>ath-circ10233-AT1G30360_AT1G30360|Chr1(+):(10716534-10716691)(10716534-10716691)
2	154	-	2	1.363282	I:	D:
249	314	+	3	1.311182	I:	D:
>ath-circ8306-AT1G23190_AT1G23190|Chr1(+):(8222413-8222570)(8222413-8222570)
1	195	+	1	1.360007	I:	D:
222	314	+	3	1.315206	I:	D:
>ath-circ12866-AT1G49760_AT1G49760|Chr1(+):(18419511-18419871)(18419511-18419871)(18419871-18419935)(18419871-18419935)(18419935-18419935)
1	243	+	1	1.321602	I:	D:
362	604	+	2	1.321671	I:	D:
771	851	-	3	1.303304	I:	D:
>ath-circ7039-AT1G19570_AT1G19570|Chr1(-):(6774231-6774141)(6774231-6774141)
3	161	+	3	1.389433	I:	D:
>ath-circ11685-AT1G42970_AT1G42970|Chr1(+):(16127744-16127839)(16127744-16127839)(16127839-16128320)(16127919-16128083)(16127744-16128153)(16128153-16128320)
1	213	+	1	1.316667	I:	D:
276	449	+	3	1.364883	I:	D:
534	980	+	3	1.330432	I:	D:
1018	1191	+	1	1.364883	I:	D:
1211	1414	+	2	1.317801	I:	D:
>ath-circ8419-AT1G23310_AT1G23310|Chr1(-):(8271373-8271213)(8271373-8271213)
45	182	+	3	1.348631	I:	D:
206	319	+	2	1.329460	I:	D:
>ath-circ12081-AT1G45201_AT1G45201|Chr1(+):(17124712-17124905)(17124712-17124905)(17124905-17127488)(17125017-17125050)(17126777-17126912)(17124712-17127017)(17127017-17127488)
1719	1838	-	3	1.307700	I:	D:
2508	3161	+	3	1.472365	I:	D:
4666	4785	-	1	1.307700	I:	D:
5456	5917	+	2	1.448161	I:	D:
>ath-circ8671-AT1G24460_AT1G24460|Chr1(+):(8666499-8669753)(8666499-8669753)(8669753-8670041)
1	6636	+	1	1.314453	I:	D:
6696	6797	+	3	1.287762	I:	D:
>ath-circ13508-AT1G51980_AT1G51980|Chr1(-):(19325438-19325271)(19325438-19325271)
1	333	+	1	1.335591	I:	D:
>ath-circ7905-AT1G21720_AT1G21720|Chr1(+):(7626519-7626700)(7626519-7626700)(7626700-7627168)(7626810-7626917)(7626519-7627079)(7627079-7627168)
1	222	+	1	1.368732	I:	D:
270	398	-	3	1.326406	I:	D:
730	981	+	1	1.359468	I:	D:
1029	1139	-	3	1.337366	I:	D:
1153	1257	-	1	1.279550	I:	D:
>ath-circ12437-AT1G48440_AT1G48440|Chr1(+):(17907386-17907468)(17907386-17907468)(17907468-17908077)
3	185	+	3	1.409381	I:	D:
415	525	-	1	1.333924	I:	D:
>ath-circ9267-AT1G27510_AT1G27510|Chr1(-):(9556846-9556157)(9556846-9556157)
1	1377	+	1	1.300720	I:	D:
>ath-circ12731-AT1G49300_AT1G49300|Chr1(+):(18236640-18236785)(18236640-18236785)
1	222	+	1	1.363007	I:	D:
>ath-circ9817-AT1G29350_AT1G29350|Chr1(-):(10270052-10269888)(10270052-10269888)
1	327	+	1	1.361329	I:	D:
>ath-circ14142-AT1G53850_AT1G53850|Chr1(-):(20104924-20104823)(20104924-20104823)
1	201	+	1	1.350330	I:	D:
>ath-circ8299-AT1G23190_AT1G23190|Chr1(+):(8220612-8220693)(8220612-8220693)(8220693-8220836)(8220612-8220781)(8220781-8220836)
1	162	+	1	1.313382	I:	D:
237	503	+	3	1.355209	I:	D:
>ath-circ13077-AT1G50380_AT1G50380|Chr1(+):(18663598-18663944)(18663598-18663944)(18663944-18664442)(18663598-18664151)(18664151-18664442)
1	366	+	1	1.363491	I:	D:
414	713	+	3	1.368084	I:	D:
894	1544	+	3	1.365658	I:	D:
1968	2036	+	3	1.323565	I:	D:
>ath-circ10215-AT1G30300_AT1G30300|Chr1(+):(10674792-10674901)(10674792-10674901)
1	117	+	1	1.349425	I:	D:
>ath-circ13312-AT1G51500_AT1G51500|Chr1(-):(19098694-19098587)(19098694-19098587)
1	213	+	1	1.322373	I:	D:
>ath-circ10792-AT1G31970_AT1G31970|Chr1(+):(11481498-11481554)(11481498-11481554)(11481554-11481856)(11481637-11481704)(11481498-11481788)(11481788-11481856)
1	243	+	1	1.363254	I:	D:
486	569	+	3	1.341694	I:	D:
619	696	+	1	1.265090	I:	D:
>ath-circ14852-AT1G55900_AT1G55900|Chr1(+):(20904930-20905086)(20904930-20905086)(20905086-20905284)(20904930-20905182)(20905182-20905284)
1	159	+	1	1.318805	I:	D:
245	319	+	2	1.308931	I:	D:
398	529	+	2	1.320903	I:	D:
760	867	+	1	1.327995	I:	D:
>ath-circ8924-AT1G26110_AT1G26110|Chr1(-):(9027101-9027001)(9027101-9027001)
3	200	+	3	1.337955	I:	D:
>ath-circ13605-AT1G52360_AT1G52360|Chr1(+):(19504962-19505091)(19504962-19505091)
111	257	+	3	1.323519	I:	D:
>ath-circ12016-AT1G45000_AT1G45000|Chr1(+):(17009595-17009714)(17009595-17009714)
3	239	+	3	1.322298	I:	D:
>ath-circ13940-AT1G53280_AT1G53280|Chr1(-):(19865719-19865519)(19865719-19865519)
1	399	+	1	1.301369	I:	D:
>ath-circ12164-AT1G47260_AT1G47260|Chr1(-):(17322680-17322555)(17322680-17322555)
3	251	+	3	1.335308	I:	D:
>ath-circ15514-AT1G59750_AT1G59750|Chr1(+):(21981622-21981706)(21981622-21981706)(21981706-21981838)
2	256	+	2	1.378305	I:	D:
>ath-circ10207-AT1G30270_AT1G30270|Chr1(+):(10656691-10656816)(10656691-10656816)
1	249	+	1	1.296387	I:	D:
>ath-circ14215-AT1G54100_AT1G54100|Chr1(-):(20195729-20195580)(20195729-20195580)
2	151	+	2	1.366351	I:	D:
198	299	+	3	1.355358	I:	D:
>ath-circ12577-AT1G48830_AT1G48830|Chr1(-):(18060239-18060057)(18060239-18060057)
1	363	+	1	1.380380	I:	D:
>ath-circ14505-AT1G54770_AT1G54770|Chr1(+):(20435095-20435155)(20435095-20435155)(20435155-20435310)(20435095-20435233)(20435233-20435310)
2	67	+	2	1.287074	I:	D:
286	399	+	1	1.292159	I:	D:
>ath-circ12803-AT1G49580_AT1G49580|Chr1(+):(18352276-18352406)(18352276-18352406)
1	135	+	1	1.287066	I:	D:
171	260	+	3	1.286963	I:	D:
>ath-circ16476-AT1G63770_AT1G63770|Chr1(-):(23660050-23659882)(23660050-23659882)
3	164	+	3	1.377895	I:	D:
>ath-circ11493-AT1G36050_AT1G36050|Chr1(+):(13451598-13451690)(13451598-13451690)(13451690-13452728)(13451943-13452122)(13452209-13452276)(13452353-13452404)(13452497-13452550)(13451598-13452636)(13452636-13452728)
1	306	+	1	1.354577	I:	D:
371	643	+	2	1.348644	I:	D:
682	804	-	1	1.371365	I:	D:
1139	1684	+	2	1.352104	I:	D:
1717	1800	-	1	1.223749	I:	D:
1856	2128	+	2	1.348644	I:	D:
2167	2289	-	1	1.371365	I:	D:
2625	2708	+	3	1.316042	I:	D:
>ath-circ15062-AT1G56330_AT1G56330|Chr1(-):(21088194-21088063)(21088194-21088063)
1	261	+	1	1.303875	I:	D:
>ath-circ13242-AT1G51110_AT1G51110|Chr1(+):(18937202-18937309)(18937202-18937309)
2	214	+	2	1.315432	I:	D:
>ath-circ15230-AT1G57720_AT1G57720|Chr1(+):(21378949-21379429)(21378949-21379429)
1	516	+	1	1.353820	I:	D:
623	961	+	2	1.349225	I:	D:
>ath-circ13362-AT1G51680_AT1G51680|Chr1(-):(19159319-19159217)(19159319-19159217)
2	127	+	2	1.275309	I:	D:
>ath-circ16723-AT1G64520_AT1G64520|Chr1(+):(23957237-23957339)(23957237-23957339)
3	116	+	3	1.305626	I:	D:
130	204	-	1	1.329436	I:	D:
>ath-circ12406-AT1G48410_AT1G48410|Chr1(-):(17890208-17890102)(17890208-17890102)
1	111	+	1	1.360562	I:	D:
>ath-circ16005-AT1G61250_AT1G61250|Chr1(+):(22587577-22587670)(22587577-22587670)(22587670-22587819)(22587577-22587774)(22587774-22587819)
3	263	+	3	1.419248	I:	D:
317	553	+	2	1.347067	I:	D:
>ath-circ13928-AT1G53240_AT1G53240|Chr1(-):(19855312-19855195)(19855312-19855195)
2	142	+	2	1.364262	I:	D:
150	233	+	3	1.337911	I:	D:
>ath-circ16281-AT1G62750_AT1G62750|Chr1(-):(23234290-23234147)(23234290-23234147)
3	287	+	3	1.347508	I:	D:
>ath-circ13949-AT1G53310_AT1G53310|Chr1(-):(19886334-19886180)(19886334-19886180)
3	197	+	3	1.354047	I:	D:
>ath-circ17411-AT1G66670_AT1G66670|Chr1(-):(24864869-24864755)(24864869-24864755)
1	120	+	1	1.302407	I:	D:
125	229	+	2	1.323588	I:	D:
>ath-circ13025-AT1G50200_AT1G50200|Chr1(-):(18597751-18597513)(18597751-18597513)
3	245	+	3	1.324918	I:	D:
266	475	+	2	1.326069	I:	D:
>ath-circ16534-AT1G63855_AT1G63855|Chr1(-):(23700767-23700663)(23700767-23700663)
1	207	+	1	1.384007	I:	D:
>ath-circ14403-AT1G54490_AT1G54490|Chr1(+):(20351958-20352077)(20351958-20352077)
2	238	-	2	1.336710	I:	D:
>ath-circ16595-AT1G63980_AT1G63980|Chr1(+):(23742277-23742567)(23742277-23742567)
1	579	+	1	1.267233	I:	D:
>ath-circ14648-AT1G55360_AT1G55360|Chr1(-):(20668092-20668006)(20668092-20668006)
1	171	+	1	1.292647	I:	D:
>ath-circ19051-AT1G71220_AT1G71220|Chr1(+):(26851018-26851132)(26851018-26851132)(26851132-26851461)(26851018-26851309)(26851309-26851461)
2	133	+	2	1.392600	I:	D:
421	540	+	1	1.375674	I:	D:
832	1002	+	1	1.379731	I:	D:
>ath-circ13574-AT1G52300_AT1G52300|Chr1(-):(19476047-19475912)(19476047-19475912)
60	269	+	3	1.403073	I:	D:
>ath-circ17024-AT1G65430_AT1G65430|Chr1(-):(24305112-24304940)(24305112-24304940)
3	266	+	3	1.350898	I:	D:
272	343	+	2	1.270130	I:	D:
>ath-circ15226-AT1G57720_AT1G57720|Chr1(+):(21378157-21378306)(21378157-21378306)
1	297	+	1	1.325807	I:	D:
>ath-circ17173-AT1G65930_AT1G65930|Chr1(+):(24539619-24539728)(24539619-24539728)
1	219	+	1	1.343973	I:	D:
>ath-circ15481-AT1G59610_AT1G59610|Chr1(+):(21895101-21895218)(21895101-21895218)(21895218-21896921)(21895360-21895696)(21896394-21896541)(21895101-21896820)(21896820-21896921)
1	126	+	1	1.349484	I:	D:
225	854	+	3	1.341570	I:	D:
1279	1359	-	1	1.286646	I:	D:
1435	1581	+	1	1.326916	I:	D:
1830	1955	+	3	1.321845	I:	D:
2029	2169	-	1	1.343965	I:	D:
2171	3160	+	2	1.347659	I:	D:
3585	3665	-	3	1.286646	I:	D:
3741	3887	+	3	1.326916	I:	D:
4125	4244	-	3	1.300743	I:	D:
>ath-circ19665-AT1G73430_AT1G73430|Chr1(+):(27604724-27604768)(27604724-27604768)(27604768-27604940)(27604724-27604866)(27604866-27604940)
1	96	+	1	1.292395	I:	D:
>ath-circ14183-AT1G54030_AT1G54030|Chr1(+):(20168072-20168187)(20168072-20168187)
125	229	+	2	1.356878	I:	D:
>ath-circ17871-AT1G68100_AT1G68100|Chr1(+):(25523090-25523236)(25523090-25523236)
1	291	+	1	1.334218	I:	D:
>ath-circ16191-AT1G62180_AT1G62180|Chr1(-):(22977251-22977114)(22977251-22977114)
3	275	+	3	1.390970	I:	D:
>ath-circ18249-AT1G69740_AT1G69740|Chr1(+):(26233870-26233991)(26233870-26233991)(26233991-26234140)(26233870-26234069)(26234069-26234140)
1	144	+	1	1.341985	I:	D:
159	299	+	3	1.343366	I:	D:
300	416	+	3	1.333757	I:	D:
431	520	+	2	1.329449	I:	D:
575	664	+	2	1.352987	I:	D:
>ath-circ16300-AT1G62790_AT1G62790|Chr1(+):(23252896-23252943)(23252896-23252943)(23252943-23253073)
3	173	+	3	1.284335	I:	D:
>ath-circ20447-AT1G75840_AT1G75840|Chr1(+):(28476974-28477038)(28476974-28477038)(28477038-28477182)(28476974-28477117)(28477117-28477182)
3	95	+	3	1.333588	I:	D:
361	483	-	1	1.343186	I:	D:
>ath-circ14969-AT1G56190_AT1G56190|Chr1(+):(21029565-21029882)(21029565-21029882)(21029882-21030163)(21029565-21030005)(21030005-21030163)
1	750	+	1	1.332953	I:	D:
793	1251	+	1	1.325065	I:	D:
1393	1515	+	1	1.302770	I:	D:
>ath-circ19539-AT1G72970_AT1G72970|Chr1(+):(27454997-27455209)(27454997-27455209)(27455209-27455565)(27454997-27455291)(27455291-27455565)
1	450	+	1	1.340923	I:	D:
473	934	+	2	1.358159	I:	D:
937	1083	+	1	1.330430	I:	D:
1103	1351	+	2	1.349174	I:	D:
>ath-circ16548-AT1G63900_AT1G63900|Chr1(+):(23718455-23718565)(23718455-23718565)(23718565-23718908)(23718673-23718728)(23718455-23718800)(23718800-23718908)
2	274	+	2	1.397728	I:	D:
491	643	-	2	1.402816	I:	D:
922	1074	-	1	1.383469	I:	D:
>ath-circ19557-AT1G73060_AT1G73060|Chr1(+):(27480385-27480487)(27480385-27480487)
2	109	+	2	1.386731	I:	D:
>ath-circ16639-AT1G64200_AT1G64200|Chr1(-):(23830002-23829901)(23830002-23829901)
1	201	+	1	1.296409	I:	D:
>ath-circ20730-AT1G76670_AT1G76670|Chr1(-):(28773495-28773334)(28773495-28773334)
1	321	+	1	1.351275	I:	D:
>ath-circ15894-AT1G60990_AT1G60990|Chr1(-):(22463353-22463270)(22463353-22463270)
3	167	+	3	1.363312	I:	D:
>ath-circ19922-AT1G74040_AT1G74040|Chr1(+):(27843403-27843483)(27843403-27843483)
1	159	+	1	1.351545	I:	D:
>ath-circ17104-AT1G65590_AT1G65590|Chr1(+):(24389156-24389226)(24389156-24389226)(24389226-24390233)(24389320-24389450)(24389545-24389610)(24389707-24389807)(24389889-24389948)(24390026-24390059)(24389156-24390135)(24390135-24390233)
132	212	+	3	1.242203	I:	D:
231	407	+	3	1.352780	I:	D:
523	609	-	1	1.215663	I:	D:
787	969	+	1	1.314384	I:	D:
987	1187	-	3	1.335410	I:	D:
1310	1543	+	2	1.354901	I:	D:
1596	1682	+	3	1.251488	I:	D:
1701	1877	+	3	1.352780	I:	D:
1993	2079	-	1	1.215663	I:	D:
2257	2439	+	1	1.314384	I:	D:
2494	2619	+	1	1.293836	I:	D:
>ath-circ19963-AT1G74230_AT1G74230|Chr1(+):(27915735-27915838)(27915735-27915838)(27915838-27916252)
3	158	+	3	1.345408	I:	D:
>ath-circ17369-AT1G66510_AT1G66510|Chr1(+):(24813483-24813540)(24813483-24813540)(24813540-24814101)(24813715-24813774)(24813483-24813972)(24813972-24814101)
3	137	+	3	1.370602	I:	D:
622	747	+	1	1.328040	I:	D:
755	913	-	2	1.343912	I:	D:
1187	1357	+	2	1.325593	I:	D:
>ath-circ21541-AT1G78890_AT1G78890|Chr1(+):(29657467-29657555)(29657467-29657555)(29657555-29658065)(29657467-29657796)(29657796-29658065)
3	71	+	3	1.350408	I:	D:
448	528	+	1	1.338503	I:	D:
934	1062	-	1	1.271773	I:	D:
1150	1287	-	1	1.327003	I:	D:
>ath-circ16504-AT1G63780_AT1G63780|Chr1(-):(23666849-23666740)(23666849-23666740)
3	176	+	3	1.357646	I:	D:
>ath-circ20505-AT1G76010_AT1G76010|Chr1(-):(28530488-28530366)(28530488-28530366)
1	243	+	1	1.335976	I:	D:
>ath-circ18171-AT1G69410_AT1G69410|Chr1(+):(26089656-26089778)(26089656-26089778)
1	243	+	1	1.345675	I:	D:
>ath-circ20645-AT1G76405_AT1G76405|Chr1(+):(28662787-28662861)(28662787-28662861)(28662861-28663110)(28662787-28662958)(28662958-28663110)
1	195	+	1	1.340417	I:	D:
272	481	+	2	1.329086	I:	D:
552	722	+	3	1.331649	I:	D:
>ath-circ18251-AT1G69740_AT1G69740|Chr1(+):(26234556-26234729)(26234556-26234729)
3	158	+	3	1.345163	I:	D:
183	332	+	3	1.346547	I:	D:
>ath-circ22402-AT1G80380_AT1G80380|Chr1(+):(30219493-30219543)(30219493-30219543)(30219543-30219810)(30219493-30219641)(30219641-30219810)
1	120	+	1	1.322257	I:	D:
201	344	+	3	1.359116	I:	D:
520	663	+	1	1.359116	I:	D:
>ath-circ16979-AT1G65270_AT1G65270|Chr1(+):(24243943-24244001)(24243943-24244001)(24244001-24244536)(24244208-24244298)(24243943-24244376)(24244376-24244536)
1	96	+	1	1.352154	I:	D:
170	343	+	2	1.336388	I:	D:
497	622	+	2	1.345686	I:	D:
855	1028	+	3	1.336388	I:	D:
1168	1308	+	1	1.362370	I:	D:
>ath-circ21316-AT1G78150_AT1G78150|Chr1(+):(29406093-29406374)(29406093-29406374)
1	249	+	1	1.308489	I:	D:
304	531	+	1	1.313365	I:	D:
>ath-circ19554-AT1G73060_AT1G73060|Chr1(+):(27479828-27479939)(27479828-27479939)
3	71	-	3	1.344880	I:	D:
101	223	+	2	1.337493	I:	D:
>ath-circ21447-AT1G78660_AT1G78660|Chr1(+):(29586594-29586683)(29586594-29586683)(29586683-29587144)(29586905-29586999)(29586594-29587084)(29587084-29587144)
1	219	+	1	1.375529	I:	D:
628	822	+	1	1.327639	I:	D:
1218	1286	+	3	1.260986	I:	D:
>ath-circ19559-AT1G73060_AT1G73060|Chr1(+):(27480850-27480932)(27480850-27480932)(27480932-27481111)(27480850-27481031)(27481031-27481111)
3	98	+	3	1.324985	I:	D:
250	498	+	1	1.357718	I:	D:
>ath-circ66914-AT5G02240_AT5G02240|Chr5(+):(452645-452768)(452645-452768)
60	245	+	3	1.371267	I:	D:
>ath-circ17504-AT1G67090_AT1G67090|Chr1(-):(25048845-25048838)(25048845-25048838)(25048972-25048845)
2	142	+	2	1.339425	I:	D:
>ath-circ21776-AT1G79270_AT1G79270|Chr1(+):(29818171-29818383)(29818171-29818383)
1	423	+	1	1.333252	I:	D:
>ath-circ19960-AT1G74210_AT1G74210|Chr1(+):(27912304-27912459)(27912304-27912459)
1	309	+	1	1.332837	I:	D:
>ath-circ21969-AT1G79590_AT1G79590|Chr1(+):(29947884-29947928)(29947884-29947928)(29947928-29948140)
1	117	+	1	1.346351	I:	D:
>ath-circ20130-AT1G74910_AT1G74910|Chr1(-):(28136838-28136725)(28136838-28136725)
2	226	+	2	1.342144	I:	D:
>ath-circ67687-AT5G03610_AT5G03610|Chr5(+):(915801-916010)(915801-916010)
3	419	+	3	1.341698	I:	D:
>ath-circ19298-AT1G72150_AT1G72150|Chr1(+):(27149965-27150092)(27149965-27150092)
1	255	+	1	1.395905	I:	D:
>ath-circ22523-AT1G80670_AT1G80670|Chr1(-):(30321657-30321529)(30321657-30321529)
1	255	+	1	1.358864	I:	D:
>ath-circ20572-AT1G76160_AT1G76160|Chr1(-):(28579682-28579583)(28579682-28579583)
23	199	+	2	1.331283	I:	D:
>ath-circ66668-AT5G01410_AT5G01410|Chr5(-):(173009-172873)(173009-172873)
3	173	+	3	1.328806	I:	D:
>ath-circ20673-AT1G76490_AT1G76490|Chr1(+):(28697165-28697346)(28697165-28697346)(28697346-28697854)(28697165-28697508)(28697508-28697854)
2	247	+	2	1.354588	I:	D:
274	387	+	1	1.299543	I:	D:
463	882	+	1	1.346173	I:	D:
965	1060	+	2	1.285320	I:	D:
1250	1561	+	2	1.338341	I:	D:
>ath-circ67778-AT5G03740_AT5G03740|Chr5(+):(982975-983114)(982975-983114)
3	170	+	3	1.288926	I:	D:
179	277	+	2	1.224908	I:	D:
>ath-circ19859-AT1G73920_AT1G73920|Chr1(+):(27791859-27792255)(27791859-27792255)(27792255-27793615)(27792354-27792652)(27792747-27792815)(27792915-27792971)(27793397-27793449)(27791859-27793540)(27793540-27793615)
2	418	+	2	1.370824	I:	D:
459	1196	+	3	1.363434	I:	D:
1217	1429	+	2	1.343502	I:	D:
1881	2186	+	3	1.344986	I:	D:
2255	2839	+	2	1.366424	I:	D:
3039	3431	+	3	1.342079	I:	D:
3452	3664	+	2	1.343502	I:	D:
4116	4322	+	3	1.335588	I:	D:
>ath-circ67352-AT5G02740_AT5G02740|Chr5(+):(617617-617717)(617617-617717)(617717-618597)(617617-618135)(618135-618597)
1	126	+	1	1.418235	I:	D:
600	761	+	3	1.332412	I:	D:
880	981	-	1	1.323751	I:	D:
993	1127	-	3	1.334394	I:	D:
1649	1852	-	2	1.364778	I:	D:
1862	2062	-	2	1.342178	I:	D:
>ath-circ21375-AT1G78380_AT1G78380|Chr1(-):(29487748-29487610)(29487748-29487610)
2	154	+	2	1.351311	I:	D:
207	275	+	3	1.322480	I:	D:
>ath-circ67592-AT5G03300_AT5G03300|Chr5(+):(797916-798013)(797916-798013)(798013-798348)(798125-798195)(797916-798282)(798282-798348)
3	227	+	3	1.391544	I:	D:
470	607	+	2	1.352837	I:	D:
>ath-circ21470-AT1G78680_AT1G78680|Chr1(+):(29594725-29594819)(29594725-29594819)
1	189	+	1	1.326603	I:	D:
>ath-circ68192-AT5G04710_AT5G04710|Chr5(-):(1359796-1359661)(1359796-1359661)
3	140	+	3	1.325019	I:	D:
157	270	+	1	1.321249	I:	D:
>ath-circ20450-AT1G75850_AT1G75850|Chr1(-):(28478918-28478811)(28478918-28478811)
1	213	+	1	1.340747	I:	D:
>ath-circ67727-AT5G03650_AT5G03650|Chr5(+):(934692-934813)(934692-934813)
1	243	+	1	1.322203	I:	D:
>ath-circ21937-AT1G79550_AT1G79550|Chr1(-):(29924859-29924701)(29924859-29924701)
1	315	+	1	1.301793	I:	D:
>ath-circ67730-AT5G03650_AT5G03650|Chr5(+):(935446-935556)(935446-935556)
1	219	+	1	1.348458	I:	D:
>ath-circ22095-AT1G79820_AT1G79820|Chr1(-):(30022835-30022741)(30022835-30022741)(30022981-30022835)
166	336	-	1	1.331457	I:	D:
>ath-circ68676-AT5G06290_AT5G06290|Chr5(+):(1920625-1920750)(1920625-1920750)(1920750-1920983)(1920625-1920870)(1920870-1920983)
1	276	+	1	1.365731	I:	D:
343	495	-	1	1.348012	I:	D:
580	705	-	1	1.322261	I:	D:
715	843	-	1	1.362802	I:	D:
>ath-circ20806-AT1G76900_AT1G76900|Chr1(+):(28883365-28883497)(28883365-28883497)
3	146	+	3	1.357603	I:	D:
>ath-circ67862-AT5G03995_AT5G03995|Chr5(-):(1078304-1078123)(1078304-1078123)
3	80	+	3	1.307756	I:	D:
>ath-circ22526-AT1G80670_AT1G80670|Chr1(-):(30322634-30322441)(30322634-30322441)
1	297	+	1	1.338796	I:	D:
306	386	+	3	1.332128	I:	D:
>ath-circ68163-AT5G04590_AT5G04590|Chr5(+):(1320864-1321160)(1320864-1321160)(1321160-1321675)(1321257-1321454)(1320864-1321541)(1321541-1321675)
1	657	+	1	1.339262	I:	D:
749	907	+	2	1.332534	I:	D:
1099	1629	+	1	1.342996	I:	D:
1759	1917	+	1	1.332534	I:	D:
1974	2120	-	3	1.354966	I:	D:
>ath-circ66677-AT5G01460_AT5G01460|Chr5(+):(188695-188757)(188695-188757)(188757-188904)(188695-188840)(188840-188904)
1	273	+	1	1.328590	I:	D:
363	482	-	3	1.348977	I:	D:
>ath-circ69283-AT5G08300_AT5G08300|Chr5(+):(2669195-2669256)(2669195-2669256)(2669256-2669439)(2669195-2669358)(2669358-2669439)
2	553	+	2	1.340425	I:	D:
>ath-circ21608-AT1G78920_AT1G78920|Chr1(+):(29672609-29672812)(29672609-29672812)(29672812-29673310)(29672923-29673074)(29672609-29673163)(29673163-29673310)
1	438	+	1	1.377120	I:	D:
510	683	-	3	1.354167	I:	D:
764	1084	+	2	1.351860	I:	D:
1138	1353	+	1	1.355460	I:	D:
1364	1537	-	2	1.354167	I:	D:
1619	1759	+	2	1.360450	I:	D:
>ath-circ68329-AT5G05170_AT5G05170|Chr5(-):(1531491-1531141)(1531491-1531141)
1	699	+	1	1.375538	I:	D:
>ath-circ67495-AT5G02960_AT5G02960|Chr5(-):(693889-693734)(693889-693734)
2	310	+	2	1.372855	I:	D:
>ath-circ68445-AT5G05580_AT5G05580|Chr5(+):(1665102-1665168)(1665102-1665168)(1665168-1665362)(1665102-1665270)(1665270-1665362)
3	158	+	3	1.407432	I:	D:
>ath-circ67649-AT5G03455_AT5G03455|Chr5(+):(863129-863267)(863129-863267)
2	145	+	2	1.361573	I:	D:
>ath-circ69915-AT5G10160_AT5G10160|Chr5(+):(3187020-3187155)(3187020-3187155)
3	140	+	3	1.334612	I:	D:
157	270	+	1	1.334230	I:	D:
>ath-circ22481-AT1G80500_AT1G80500|Chr1(+):(30271964-30272025)(30271964-30272025)(30272025-30272254)(30271964-30272169)(30272169-30272254)
2	70	+	2	1.370360	I:	D:
208	381	+	1	1.351847	I:	D:
>ath-circ68954-AT5G07340_AT5G07340|Chr5(+):(2317474-2317543)(2317474-2317543)(2317543-2317743)
3	338	-	3	1.346875	I:	D:
>ath-circ67719-AT5G03650_AT5G03650|Chr5(+):(932836-932934)(932836-932934)(932934-933538)(933064-933106)(932836-933479)(933479-933538)
2	250	+	2	1.345679	I:	D:
866	949	+	2	1.342210	I:	D:
1418	1549	-	2	1.329849	I:	D:
>ath-circ69275-AT5G08280_AT5G08280|Chr5(-):(2664977-2664572)(2664977-2664572)(2664470-2664264)(2664982-2664470)
2	466	+	2	1.338746	I:	D:
588	1529	+	3	1.333278	I:	D:
>ath-circ67734-AT5G03650_AT5G03650|Chr5(+):(936971-937126)(936971-937126)(937126-937641)(937225-937299)(936971-937381)(937381-937641)
1	330	+	1	1.361939	I:	D:
663	779	-	3	1.288487	I:	D:
835	1065	+	1	1.369869	I:	D:
1292	1390	+	2	1.361441	I:	D:
1471	1572	-	1	1.291669	I:	D:
>ath-circ70481-AT5G11560_AT5G11560|Chr5(-):(3713164-3713043)(3713164-3713043)
3	158	+	3	1.342996	I:	D:
>ath-circ66921-AT5G02260_AT5G02260|Chr5(+):(463465-463783)(463465-463783)
124	636	+	1	1.392211	I:	D:
>ath-circ69448-AT5G08620_AT5G08620|Chr5(+):(2795880-2796086)(2795880-2796086)(2796086-2796247)(2795880-2796161)(2796161-2796247)
1	942	+	1	1.361793	I:	D:
>ath-circ67934-AT5G04140_AT5G04140|Chr5(+):(1132013-1132109)(1132013-1132109)(1132109-1133050)(1132444-1132536)(1132656-1132801)(1132013-1132891)(1132891-1133050)
3	215	+	3	1.363250	I:	D:
410	529	+	2	1.322307	I:	D:
720	857	-	3	1.327662	I:	D:
915	1556	+	3	1.335399	I:	D:
1687	1806	+	1	1.322307	I:	D:
1997	2134	-	2	1.327662	I:	D:
2202	2411	+	3	1.315614	I:	D:
>ath-circ69860-AT5G09890_AT5G09890|Chr5(-):(3086996-3086865)(3086996-3086865)
3	263	-	3	1.356810	I:	D:
>ath-circ68170-AT5G04590_AT5G04590|Chr5(+):(1321969-1322127)(1321969-1322127)
1	315	+	1	1.369562	I:	D:
>ath-circ71071-AT5G13100_AT5G13100|Chr5(+):(4157598-4157838)(4157598-4157838)
2	268	+	2	1.369586	I:	D:
285	479	+	3	1.333430	I:	D:
>ath-circ67694-AT5G03630_AT5G03630|Chr5(-):(923358-923240)(923358-923240)
3	236	+	3	1.343990	I:	D:
>ath-circ70076-AT5G10480_AT5G10480|Chr5(-):(3298304-3298208)(3298304-3298208)
1	120	+	1	1.368368	I:	D:
122	193	+	2	1.338272	I:	D:
>ath-circ68350-AT5G05200_AT5G05200|Chr5(-):(1544643-1544527)(1544643-1544527)
1	231	+	1	1.341538	I:	D:
>ath-circ70176-AT5G10780_AT5G10780|Chr5(+):(3408702-3408758)(3408702-3408758)(3408758-3409590)(3408944-3409097)(3409306-3409403)(3408702-3409525)(3409525-3409590)
1	138	+	1	1.303054	I:	D:
277	516	+	1	1.337190	I:	D:
653	829	+	2	1.339010	I:	D:
891	1319	+	3	1.328397	I:	D:
1418	1657	+	2	1.337190	I:	D:
1794	1970	+	3	1.339010	I:	D:
>ath-circ68510-AT5G05780_AT5G05780|Chr5(+):(1736447-1736539)(1736447-1736539)(1736539-1736976)(1736623-1736704)(1736447-1736889)(1736889-1736976)
3	233	+	3	1.358914	I:	D:
240	431	+	3	1.336091	I:	D:
676	819	+	1	1.346938	I:	D:
852	1043	+	3	1.336091	I:	D:
1070	1234	+	2	1.299327	I:	D:
>ath-circ71742-AT5G14590_AT5G14590|Chr5(-):(4704029-4703907)(4704029-4703907)
2	244	+	2	1.338982	I:	D:
>ath-circ67788-AT5G03760_AT5G03760|Chr5(-):(986361-986167)(986361-986167)
2	388	+	2	1.332510	I:	D:
>ath-circ70767-AT5G12110_AT5G12110|Chr5(+):(3915370-3915483)(3915370-3915483)
3	227	+	3	1.307612	I:	D:
>ath-circ69177-AT5G08000_AT5G08000|Chr5(+):(2564006-2564245)(2564006-2564245)(2564245-2564438)(2564006-2564405)(2564405-2564438)
3	485	+	3	1.381582	I:	D:
738	1106	+	3	1.340657	I:	D:
>ath-circ70990-AT5G13000_AT5G13000|Chr5(-):(4113117-4112998)(4113117-4112998)
1	237	+	1	1.300268	I:	D:
>ath-circ69281-AT5G08300_AT5G08300|Chr5(+):(2668390-2668560)(2668390-2668560)
1	339	+	1	1.360051	I:	D:
>ath-circ72405-AT5G16290_AT5G16290|Chr5(+):(5337139-5337204)(5337139-5337204)(5337204-5337395)(5337139-5337304)(5337304-5337395)
1	138	+	1	1.341600	I:	D:
220	480	+	1	1.365625	I:	D:
>ath-circ68265-AT5G04900_AT5G04900|Chr5(+):(1436419-1436469)(1436419-1436469)(1436469-1437033)(1436658-1436708)(1436784-1436825)(1436419-1436923)(1436923-1437033)
1	186	+	1	1.340852	I:	D:
230	400	+	2	1.373968	I:	D:
557	817	+	2	1.352927	I:	D:
938	1108	+	2	1.373968	I:	D:
1236	1373	+	3	1.405634	I:	D:
>ath-circ71306-AT5G13630_AT5G13630|Chr5(-):(4390582-4390500)(4390582-4390500)
3	164	+	3	1.406350	I:	D:
>ath-circ69622-AT5G09220_AT5G09220|Chr5(+):(2866867-2867008)(2866867-2867008)(2867008-2867348)(2866867-2867115)(2867115-2867348)
1	78	-	1	1.230876	I:	D:
116	304	+	2	1.329241	I:	D:
545	772	-	2	1.340202	I:	D:
796	1107	+	1	1.375541	I:	D:
>ath-circ71317-AT5G13650_AT5G13650|Chr5(+):(4397748-4398028)(4397748-4398028)
171	293	+	3	1.336928	I:	D:
355	561	+	1	1.403304	I:	D:
>ath-circ69884-AT5G10010_AT5G10010|Chr5(+):(3129677-3129801)(3129677-3129801)
1	159	+	1	1.351624	I:	D:
183	248	+	3	1.281837	I:	D:
>ath-circ72761-AT5G17330_AT5G17330|Chr5(+):(5711310-5711514)(5711310-5711514)(5711514-5713038)(5711310-5712838)(5712838-5713038)
2	235	+	2	1.440145	I:	D:
270	434	+	3	1.439648	I:	D:
482	643	+	2	1.326412	I:	D:
1502	1621	-	2	1.311754	I:	D:
1750	1965	+	1	1.406090	I:	D:
2000	2230	+	2	1.399736	I:	D:
3231	3350	-	3	1.311754	I:	D:
3480	3662	+	3	1.421575	I:	D:
>ath-circ68695-AT5G06360_AT5G06360|Chr5(+):(1945166-1945233)(1945166-1945233)(1945233-1945484)(1945166-1945376)(1945376-1945484)
1	75	+	1	1.269118	I:	D:
90	176	+	3	1.336202	I:	D:
236	460	+	2	1.307634	I:	D:
574	705	+	1	1.276914	I:	D:
>ath-circ72179-AT5G15650_AT5G15650|Chr5(+):(5093497-5093665)(5093497-5093665)
2	193	-	2	1.362293	I:	D:
225	335	+	3	1.313204	I:	D:
>ath-circ70115-AT5G10540_AT5G10540|Chr5(+):(3330263-3330370)(3330263-3330370)
1	213	+	1	1.330228	I:	D:
>ath-circ72333-AT5G16150_AT5G16150|Chr5(+):(5273886-5273985)(5273886-5273985)(5273985-5274198)(5273886-5274086)(5274086-5274198)
2	199	+	2	1.373920	I:	D:
248	523	+	2	1.348481	I:	D:
564	725	-	3	1.328751	I:	D:
>ath-circ70417-AT5G11450_AT5G11450|Chr5(+):(3655198-3655247)(3655198-3655247)(3655247-3655394)(3655198-3655327)(3655327-3655394)
3	131	-	3	1.327545	I:	D:
146	343	-	2	1.347157	I:	D:
348	443	+	3	1.322999	I:	D:
>ath-circ73557-AT5G19440_AT5G19440|Chr5(+):(6557444-6557606)(6557444-6557606)(6557606-6557902)(6557444-6557716)(6557716-6557902)
1	219	+	1	1.332920	I:	D:
379	693	+	1	1.363642	I:	D:
917	1081	+	2	1.360561	I:	D:
>ath-circ69284-AT5G08300_AT5G08300|Chr5(+):(2669358-2669439)(2669358-2669439)
2	163	+	2	1.353698	I:	D:
>ath-circ72457-AT5G16590_AT5G16590|Chr5(+):(5433762-5433904)(5433762-5433904)
2	172	+	2	1.376438	I:	D:
207	284	-	3	1.360168	I:	D:
>ath-circ70893-AT5G12370_AT5G12370|Chr5(-):(4007760-4007659)(4007760-4007659)
1	201	+	1	1.348846	I:	D:
>ath-circ72723-AT5G17230_AT5G17230|Chr5(-):(5660973-5660801)(5660973-5660801)
3	227	+	3	1.331269	I:	D:
233	343	+	2	1.318767	I:	D:
>ath-circ71045-AT5G13030_AT5G13030|Chr5(+):(4133879-4133988)(4133879-4133988)
1	150	+	1	1.303860	I:	D:
153	218	+	3	1.281635	I:	D:
>ath-circ73986-AT5G20350_AT5G20350|Chr5(+):(6880173-6880251)(6880173-6880251)(6880251-6880495)(6880173-6880347)(6880347-6880495)
1	117	+	1	1.292379	I:	D:
233	511	+	2	1.347491	I:	D:
572	724	+	2	1.376782	I:	D:
>ath-circ70030-AT5G10450_AT5G10450|Chr5(-):(3284782-3284666)(3284782-3284666)
1	231	+	1	1.358757	I:	D:
>ath-circ72911-AT5G17920_AT5G17920|Chr5(+):(5938984-5939123)(5938984-5939123)
206	277	+	2	1.360189	I:	D:
>ath-circ71301-AT5G13630_AT5G13630|Chr5(-):(4389750-4389611)(4389750-4389611)
2	172	+	2	1.363861	I:	D:
>ath-circ73488-AT5G19350_AT5G19350|Chr5(+):(6520608-6520698)(6520608-6520698)
45	179	+	3	1.325728	I:	D:
>ath-circ71600-AT5G14250_AT5G14250|Chr5(+):(4599780-4599938)(4599780-4599938)(4599938-4600152)(4599780-4600031)(4600031-4600152)
1	339	+	1	1.349993	I:	D:
373	552	+	1	1.332360	I:	D:
564	740	+	3	1.348151	I:	D:
746	856	+	2	1.341377	I:	D:
>ath-circ74922-AT5G23020_AT5G23020|Chr5(+):(7721088-7721121)(7721088-7721121)(7721121-7721224)
>ath-circ70746-AT5G12040_AT5G12040|Chr5(+):(3885509-3885625)(3885509-3885625)
1	231	+	1	1.299466	I:	D:
>ath-circ73722-AT5G19770_AT5G19770|Chr5(-):(6683676-6683224)(6683676-6683224)
1	903	+	1	1.373779	I:	D:
>ath-circ72321-AT5G16130_AT5G16130|Chr5(+):(5269298-5269421)(5269298-5269421)
2	229	+	2	1.362849	I:	D:
>ath-circ73837-AT5G20020_AT5G20020|Chr5(+):(6762946-6763015)(6762946-6763015)(6763015-6763412)(6762946-6763356)(6763356-6763412)
1	81	+	1	1.334902	I:	D:
456	524	+	3	1.341395	I:	D:
533	667	+	2	1.318485	I:	D:
>ath-circ72402-AT5G16290_AT5G16290|Chr5(+):(5336460-5336564)(5336460-5336564)
1	207	+	1	1.428771	I:	D:
>ath-circ75224-AT5G24060_AT5G24060|Chr5(-):(8132377-8132275)(8132377-8132275)
83	205	+	2	1.306518	I:	D:
>ath-circ71210-AT5G13500_AT5G13500|Chr5(+):(4339686-4339783)(4339686-4339783)
1	132	+	1	1.304943	I:	D:
>ath-circ74208-AT5G20920_AT5G20920|Chr5(-):(7095534-7095392)(7095534-7095392)
2	283	+	2	1.364359	I:	D:
>ath-circ72522-AT5G16710_AT5G16710|Chr5(+):(5484584-5484724)(5484584-5484724)
1	279	+	1	1.349574	I:	D:
>ath-circ74851-AT5G22850_AT5G22850|Chr5(-):(7635862-7635733)(7635862-7635733)
48	257	+	3	1.373373	I:	D:
>ath-circ72764-AT5G17330_AT5G17330|Chr5(+):(5713420-5713673)(5713420-5713673)(5713673-5714124)(5713420-5714072)(5714072-5714124)
2	352	+	2	1.382872	I:	D:
818	901	+	2	1.274928	I:	D:
923	1222	+	2	1.373321	I:	D:
1523	1606	+	2	1.274928	I:	D:
>ath-circ76110-AT5G26780_AT5G26780|Chr5(+):(9419395-9419487)(9419395-9419487)(9419487-9420031)(9419660-9419752)(9419395-9419834)(9419834-9420031)
1	267	+	1	1.336950	I:	D:
354	476	+	3	1.334163	I:	D:
516	926	+	3	1.321187	I:	D:
1084	1206	+	1	1.334163	I:	D:
1289	1459	+	2	1.320077	I:	D:
>ath-circ72163-AT5G15610_AT5G15610|Chr5(+):(5079972-5080101)(5079972-5080101)
1	144	+	1	1.358963	I:	D:
>ath-circ74984-AT5G23210_AT5G23210|Chr5(+):(7813237-7813325)(7813237-7813325)(7813325-7814911)(7813421-7813738)(7813822-7813958)(7814293-7814385)(7814473-7814578)(7813237-7814688)(7814688-7814911)
3	176	+	3	1.360195	I:	D:
245	613	+	2	1.400725	I:	D:
691	879	+	1	1.352967	I:	D:
1045	1248	-	1	1.346776	I:	D:
1307	1462	+	2	1.371636	I:	D:
1557	1691	+	3	1.351424	I:	D:
1754	2506	+	2	1.406400	I:	D:
2574	2942	+	3	1.400725	I:	D:
3020	3208	+	2	1.352967	I:	D:
3374	3577	-	2	1.346776	I:	D:
3636	3791	+	3	1.371636	I:	D:
3812	4021	+	2	1.356942	I:	D:
>ath-circ72938-AT5G18110_AT5G18110|Chr5(-):(5989441-5989322)(5989441-5989322)
1	237	+	1	1.334238	I:	D:
>ath-circ75115-AT5G23670_AT5G23670|Chr5(+):(7982337-7982425)(7982337-7982425)
1	177	+	1	1.360288	I:	D:
>ath-circ73494-AT5G19370_AT5G19370|Chr5(-):(6524858-6524750)(6524858-6524750)
2	199	+	2	1.364894	I:	D:
>ath-circ76349-AT5G27540_AT5G27540|Chr5(+):(9723267-9723399)(9723267-9723399)
1	264	-	1	1.401118	I:	D:
>ath-circ72415-AT5G16350_AT5G16350|Chr5(+):(5353857-5353923)(5353857-5353923)(5353923-5354190)(5353857-5354072)(5354072-5354190)
316	480	+	1	1.402965	I:	D:
561	734	+	3	1.363381	I:	D:
>ath-circ75774-AT5G25780_AT5G25780|Chr5(-):(8973955-8973847)(8973955-8973847)
2	217	+	2	1.365787	I:	D:
>ath-circ73807-AT5G20000_AT5G20000|Chr5(+):(6757500-6757597)(6757500-6757597)(6757597-6759035)(6757690-6757914)(6758002-6758064)(6758147-6758310)(6758669-6758825)(6757500-6758937)(6758937-6759035)
104	256	+	2	1.290610	I:	D:
281	724	+	2	1.332634	I:	D:
756	953	+	3	1.359009	I:	D:
1258	1443	+	1	1.346926	I:	D:
1543	2310	+	1	1.351494	I:	D:
2426	2869	+	2	1.332634	I:	D:
2901	3098	+	3	1.359009	I:	D:
3403	3588	+	1	1.346926	I:	D:
3689	3778	+	2	1.307065	I:	D:
>ath-circ75915-AT5G26260_AT5G26260|Chr5(+):(9201027-9201196)(9201027-9201196)(9201196-9201418)(9201125-9201328)(9201328-9201418)
2	178	+	2	1.332032	I:	D:
187	357	+	1	1.333538	I:	D:
445	582	+	1	1.330029	I:	D:
776	856	+	2	1.350939	I:	D:
>ath-circ73895-AT5G20160_AT5G20160|Chr5(-):(6804762-6804659)(6804762-6804659)
3	170	+	3	1.365754	I:	D:
>ath-circ76906-AT5G35200_AT5G35200|Chr5(-):(13463031-13462919)(13463031-13462919)
3	182	+	3	1.329139	I:	D:
>ath-circ72810-AT5G17530_AT5G17530|Chr5(+):(5780071-5780131)(5780071-5780131)(5780131-5780652)(5780207-5780324)(5780396-5780477)(5780071-5780580)(5780580-5780652)
1	75	+	1	1.271988	I:	D:
165	320	+	3	1.261894	I:	D:
398	505	+	2	1.340461	I:	D:
539	946	+	2	1.312465	I:	D:
971	1102	+	2	1.273141	I:	D:
1180	1287	+	1	1.340461	I:	D:
1331	1426	+	2	1.391154	I:	D:
>ath-circ76141-AT5G26830_AT5G26830|Chr5(+):(9440627-9440719)(9440627-9440719)(9440719-9441041)(9440627-9440820)(9440820-9441041)
1	363	+	1	1.336684	I:	D:
378	626	+	3	1.339615	I:	D:
650	922	+	2	1.355626	I:	D:
>ath-circ74661-AT5G22640_AT5G22640|Chr5(+):(7530674-7530763)(7530674-7530763)(7530763-7531717)(7530850-7531023)(7531245-7531335)(7531494-7531556)(7530674-7531651)(7531651-7531717)
2	187	+	2	1.315803	I:	D:
281	445	+	2	1.308038	I:	D:
647	757	+	2	1.373969	I:	D:
779	847	-	2	1.242841	I:	D:
873	1001	+	3	1.394567	I:	D:
1149	1469	+	3	1.347566	I:	D:
1492	1575	+	1	1.319126	I:	D:
1653	1817	+	3	1.308038	I:	D:
2019	2129	+	3	1.373969	I:	D:
2151	2219	-	3	1.242841	I:	D:
2370	2507	+	3	1.326654	I:	D:
>ath-circ76283-AT5G27350_AT5G27350|Chr5(+):(9652504-9652547)(9652504-9652547)(9652547-9653657)(9652923-9652985)(9653070-9653129)(9653220-9653273)(9653382-9653441)(9652504-9653543)(9653543-9653657)
2	103	+	2	1.446632	I:	D:
136	213	+	1	1.234174	I:	D:
426	611	+	3	1.359518	I:	D:
1238	1546	+	2	1.376990	I:	D:
1817	2002	+	2	1.359518	I:	D:
>ath-circ74917-AT5G23020_AT5G23020|Chr5(+):(7719927-7720007)(7719927-7720007)(7720007-7720127)
1	216	+	1	1.359158	I:	D:
>ath-circ77562-AT5G38470_AT5G38470|Chr5(+):(15406716-15406781)(15406716-15406781)
1	129	-	1	1.302283	I:	D:
>ath-circ73610-AT5G19510_AT5G19510|Chr5(-):(6582961-6582845)(6582961-6582845)
2	232	+	2	1.341773	I:	D:
>ath-circ76496-AT5G27850_AT5G27850|Chr5(+):(9873338-9873427)(9873338-9873427)(9873427-9873649)(9873338-9873521)(9873521-9873649)
1	195	+	1	1.368364	I:	D:
341	574	+	2	1.354028	I:	D:
590	715	-	2	1.358936	I:	D:
>ath-circ75083-AT5G23575_AT5G23575|Chr5(+):(7949637-7949804)(7949637-7949804)(7949804-7949964)(7949637-7949893)(7949893-7949964)
3	341	+	3	1.362400	I:	D:
401	673	+	2	1.371738	I:	D:
>ath-circ76587-AT5G28050_AT5G28050|Chr5(-):(10044592-10044488)(10044592-10044488)
1	207	+	1	1.411449	I:	D:
>ath-circ75201-AT5G23900_AT5G23900|Chr5(-):(8065085-8064976)(8065085-8064976)
1	78	+	1	1.288756	I:	D:
105	188	+	3	1.277502	I:	D:
>ath-circ77963-AT5G40670_AT5G40670|Chr5(+):(16286772-16286896)(16286772-16286896)
3	248	+	3	1.378256	I:	D:
>ath-circ74151-AT5G20720_AT5G20720|Chr5(+):(7016181-7016333)(7016181-7016333)
1	303	+	1	1.357467	I:	D:
>ath-circ77293-AT5G36890_AT5G36890|Chr5(-):(14545581-14545523)(14545581-14545523)
3	116	+	3	1.327738	I:	D:
>ath-circ75888-AT5G26210_AT5G26210|Chr5(-):(9159436-9159208)(9159436-9159208)
3	266	+	3	1.347046	I:	D:
277	456	+	1	1.328332	I:	D:
>ath-circ77395-AT5G37510_AT5G37510|Chr5(+):(14898733-14899107)(14898733-14899107)(14899107-14899426)
1	828	+	1	1.344383	I:	D:
>ath-circ76111-AT5G26780_AT5G26780|Chr5(+):(9419834-9420031)(9419834-9420031)
1	393	+	1	1.331972	I:	D:
>ath-circ78425-AT5G42390_AT5G42390|Chr5(+):(16947039-16947146)(16947039-16947146)
2	214	-	2	1.360086	I:	D:
>ath-circ74945-AT5G23060_AT5G23060|Chr5(-):(7737426-7737285)(7737426-7737285)
3	146	+	3	1.351262	I:	D:
196	282	+	1	1.357535	I:	D:
>ath-circ77574-AT5G38510_AT5G38510|Chr5(-):(15419265-15419100)(15419265-15419100)
2	208	+	2	1.383123	I:	D:
237	329	+	3	1.386137	I:	D:
>ath-circ76234-AT5G27150_AT5G27150|Chr5(+):(9556287-9556527)(9556287-9556527)(9556527-9556678)(9556287-9556616)(9556616-9556678)
2	319	+	2	1.365790	I:	D:
333	509	+	3	1.370103	I:	D:
651	971	+	3	1.355172	I:	D:
>ath-circ77894-AT5G40440_AT5G40440|Chr5(+):(16183480-16183593)(16183480-16183593)
1	225	+	1	1.346186	I:	D:
>ath-circ76342-AT5G27470_AT5G27470|Chr5(+):(9696499-9696682)(9696499-9696682)
2	211	+	2	1.336689	I:	D:
225	365	-	3	1.344892	I:	D:
>ath-circ79348-AT5G45775_AT5G45775|Chr5(-):(18566404-18566297)(18566404-18566297)
1	213	+	1	1.375458	I:	D:
>ath-circ75284-AT5G24300_AT5G24300|Chr5(+):(8268005-8268082)(8268005-8268082)(8268082-8268347)(8268005-8268223)(8268223-8268347)
1	291	+	1	1.328674	I:	D:
379	516	-	1	1.371518	I:	D:
568	765	+	1	1.395498	I:	D:
>ath-circ78028-AT5G40950_AT5G40950|Chr5(+):(16411468-16411569)(16411468-16411569)
1	201	+	1	1.305423	I:	D:
>ath-circ76575-AT5G27990_AT5G27990|Chr5(+):(10017825-10017932)(10017825-10017932)
1	213	+	1	1.349734	I:	D:
>ath-circ78309-AT5G42080_AT5G42080|Chr5(-):(16821014-16820875)(16821014-16820875)
3	164	+	3	1.368811	I:	D:
191	277	-	2	1.304540	I:	D:
>ath-circ76781-AT5G33320_AT5G33320|Chr5(+):(12589836-12589958)(12589836-12589958)
1	243	+	1	1.336724	I:	D:
>ath-circ80274-AT5G48230_AT5G48230|Chr5(-):(19555011-19554913)(19555011-19554913)
3	197	+	3	1.338163	I:	D:
>ath-circ76129-AT5G26830_AT5G26830|Chr5(+):(9438901-9438990)(9438901-9438990)(9438990-9440056)(9439069-9439157)(9439237-9439333)(9439407-9439493)(9439583-9439667)(9438901-9439962)(9439962-9440056)
1	228	+	1	1.340660	I:	D:
294	653	+	3	1.387843	I:	D:
977	1105	-	2	1.323337	I:	D:
1161	1631	+	3	1.386248	I:	D:
1808	2167	+	2	1.387843	I:	D:
2491	2619	-	1	1.323337	I:	D:
2676	2759	+	3	1.417408	I:	D:
>ath-circ78702-AT5G43460_AT5G43460|Chr5(+):(17460769-17460871)(17460769-17460871)
2	112	+	2	1.270127	I:	D:
>ath-circ77318-AT5G37020_AT5G37020|Chr5(+):(14631592-14631756)(14631592-14631756)(14631756-14632151)(14631841-14631963)(14631592-14632076)(14632076-14632151)
2	397	+	2	1.352258	I:	D:
408	542	+	3	1.376449	I:	D:
803	1225	+	2	1.380556	I:	D:
1228	1407	+	1	1.361382	I:	D:
>ath-circ79005-AT5G44200_AT5G44200|Chr5(-):(17802348-17802242)(17802348-17802242)
3	209	+	3	1.372148	I:	D:
>ath-circ77422-AT5G37600_AT5G37600|Chr5(-):(14935046-14934943)(14935046-14934943)
1	105	+	1	1.336026	I:	D:
>ath-circ80633-AT5G49510_AT5G49510|Chr5(+):(20081041-20081098)(20081041-20081098)(20081098-20081252)(20081041-20081181)(20081181-20081252)
55	123	-	1	1.195702	I:	D:
404	481	+	2	1.280142	I:	D:
>ath-circ76377-AT5G27600_AT5G27600|Chr5(+):(9746518-9746604)(9746518-9746604)
1	171	+	1	1.344312	I:	D:
>ath-circ79687-AT5G46750_AT5G46750|Chr5(-):(18970461-18970336)(18970461-18970336)
1	249	+	1	1.303601	I:	D:
>ath-circ77787-AT5G39730_AT5G39730|Chr5(+):(15901965-15902037)(15901965-15902037)(15902037-15902390)(15902134-15902226)(15901965-15902307)(15902307-15902390)
66	161	+	3	1.325148	I:	D:
250	357	+	1	1.220598	I:	D:
399	596	+	3	1.285895	I:	D:
769	876	+	1	1.220598	I:	D:
952	1017	+	1	1.271973	I:	D:
>ath-circ80197-AT5G47910_AT5G47910|Chr5(+):(19400761-19401556)(19400761-19401556)
1	981	+	1	1.380178	I:	D:
1148	1591	+	2	1.359587	I:	D:
>ath-circ77962-AT5G40670_AT5G40670|Chr5(+):(16286590-16286679)(16286590-16286679)(16286679-16287228)(16286772-16286896)(16286987-16287029)(16286590-16287111)(16287111-16287228)
1	189	+	1	1.302806	I:	D:
259	402	+	1	1.358825	I:	D:
722	1009	+	2	1.345044	I:	D:
1066	1209	+	1	1.358825	I:	D:
1379	1537	+	2	1.378748	I:	D:
>ath-circ81699-AT5G52882_AT5G52882|Chr5(-):(21434888-21434753)(21434888-21434753)
2	163	+	2	1.338929	I:	D:
192	269	+	3	1.284445	I:	D:
>ath-circ77213-AT5G36230_AT5G36230|Chr5(+):(14274067-14274172)(14274067-14274172)
2	121	+	2	1.328369	I:	D:
139	210	+	1	1.322504	I:	D:
>ath-circ80582-AT5G49220_AT5G49220|Chr5(+):(19958044-19958138)(19958044-19958138)
2	157	+	2	1.370058	I:	D:
>ath-circ78034-AT5G41010_AT5G41010|Chr5(+):(16424050-16424089)(16424050-16424089)(16424089-16424565)(16424050-16424473)(16424473-16424565)
3	116	+	3	1.462810	I:	D:
428	601	+	2	1.420828	I:	D:
944	1072	+	2	1.365740	I:	D:
>ath-circ80614-AT5G49460_AT5G49460|Chr5(+):(20055768-20055902)(20055768-20055902)(20055902-20056214)(20055992-20056052)(20055768-20056138)(20056138-20056214)
1	282	+	1	1.316370	I:	D:
630	836	+	3	1.304686	I:	D:
>ath-circ78442-AT5G42390_AT5G42390|Chr5(+):(16951772-16951892)(16951772-16951892)
2	163	+	2	1.395923	I:	D:
>ath-circ81965-AT5G53460_AT5G53460|Chr5(+):(21703555-21703625)(21703555-21703625)
1	132	+	1	1.354567	I:	D:
>ath-circ77568-AT5G38480_AT5G38480|Chr5(+):(15410829-15410951)(15410829-15410951)
1	243	+	1	1.367953	I:	D:
>ath-circ80829-AT5G49910_AT5G49910|Chr5(+):(20303414-20304051)(20303414-20304051)(20304051-20304796)(20304129-20304381)(20304491-20304570)(20303414-20304654)(20304654-20304796)
3	668	+	3	1.344739	I:	D:
695	1288	+	2	1.345762	I:	D:
1358	1684	+	2	1.304736	I:	D:
1829	2029	+	2	1.320566	I:	D:
2059	2385	+	1	1.292077	I:	D:
2412	3029	+	3	1.339689	I:	D:
3074	3400	+	2	1.304736	I:	D:
3585	3737	+	3	1.325059	I:	D:
>ath-circ78796-AT5G43810_AT5G43810|Chr5(+):(17614092-17614199)(17614092-17614199)
1	213	+	1	1.296501	I:	D:
>ath-circ81170-AT5G51010_AT5G51010|Chr5(+):(20745069-20745186)(20745069-20745186)
3	134	+	3	1.376448	I:	D:
154	234	+	1	1.321744	I:	D:
>ath-circ79249-AT5G45280_AT5G45280|Chr5(+):(18348843-18348948)(18348843-18348948)
2	211	+	2	1.354734	I:	D:
>ath-circ82486-AT5G55070_AT5G55070|Chr5(+):(22348243-22348310)(22348243-22348310)(22348310-22350124)(22348497-22348571)(22348665-22348720)(22348825-22348869)(22348950-22349213)(22349329-22349423)(22349543-22349633)(22349722-22349832)(22348243-22349930)(22349930-22350124)
2	244	+	2	1.353209	I:	D:
251	661	+	2	1.344356	I:	D:
771	1046	+	3	1.352027	I:	D:
1052	1144	+	2	1.286139	I:	D:
1150	1254	+	1	1.341292	I:	D:
1380	1469	+	3	1.345887	I:	D:
1510	1890	-	1	1.341100	I:	D:
1960	2751	+	1	1.339788	I:	D:
2759	2863	+	2	1.310798	I:	D:
2870	3280	+	2	1.344356	I:	D:
3390	3665	+	3	1.352027	I:	D:
3671	3763	+	2	1.286139	I:	D:
3769	3873	+	1	1.341292	I:	D:
3999	4088	+	3	1.345887	I:	D:
4150	4311	+	1	1.317093	I:	D:
4413	4568	+	3	1.336317	I:	D:
>ath-circ78013-AT5G40890_AT5G40890|Chr5(-):(16381969-16381823)(16381969-16381823)
1	291	+	1	1.351349	I:	D:
>ath-circ81725-AT5G52920_AT5G52920|Chr5(+):(21466100-21466248)(21466100-21466248)
1	159	+	1	1.331782	I:	D:
165	296	+	3	1.335654	I:	D:
>ath-circ79721-AT5G47010_AT5G47010|Chr5(+):(19074499-19074621)(19074499-19074621)
1	243	+	1	1.320422	I:	D:
>ath-circ81949-AT5G53460_AT5G53460|Chr5(+):(21701000-21701119)(21701000-21701119)
1	237	+	1	1.379271	I:	D:
>ath-circ80214-AT5G48010_AT5G48010|Chr5(+):(19460512-19460558)(19460512-19460558)(19460558-19460809)(19460530-19460650)(19460650-19460809)
1	186	+	1	1.339746	I:	D:
221	466	+	2	1.316574	I:	D:
502	624	+	1	1.306183	I:	D:
>ath-circ82931-AT5G56670_AT5G56670|Chr5(-):(22935459-22935211)(22935459-22935211)
428	496	-	2	1.235239	I:	D:
>ath-circ78548-AT5G42800_AT5G42800|Chr5(-):(17165655-17165486)(17165655-17165486)
3	179	+	3	1.315506	I:	D:
203	337	+	2	1.317264	I:	D:
>ath-circ82262-AT5G54290_AT5G54290|Chr5(+):(22052586-22052617)(22052586-22052617)(22052617-22053007)(22052586-22052846)(22052846-22053007)
3	98	+	3	1.343124	I:	D:
657	875	+	3	1.332726	I:	D:
>ath-circ80612-AT5G49460_AT5G49460|Chr5(+):(20055568-20055691)(20055568-20055691)
1	138	-	1	1.332272	I:	D:
141	245	+	3	1.276341	I:	D:
>ath-circ82314-AT5G54500_AT5G54500|Chr5(+):(22126022-22126119)(22126022-22126119)(22126119-22126174)
2	103	+	2	1.323964	I:	D:
>ath-circ80617-AT5G49460_AT5G49460|Chr5(+):(20056597-20056725)(20056597-20056725)
1	255	+	1	1.295190	I:	D:
>ath-circ83540-AT5G58100_AT5G58100|Chr5(+):(23513781-23513880)(23513781-23513880)
2	136	+	2	1.351565	I:	D:
>ath-circ79340-AT5G45775_AT5G45775|Chr5(-):(18565479-18565327)(18565479-18565327)
2	304	+	2	1.365930	I:	D:
>ath-circ82524-AT5G55190_AT5G55190|Chr5(+):(22393453-22393632)(22393453-22393632)
2	358	-	2	1.361607	I:	D:
>ath-circ81051-AT5G50850_AT5G50850|Chr5(+):(20692728-20692842)(20692728-20692842)
>ath-circ82791-AT5G56140_AT5G56140|Chr5(+):(22727168-22727281)(22727168-22727281)
1	225	+	1	1.397770	I:	D:
>ath-circ81691-AT5G52820_AT5G52820|Chr5(+):(21401692-21401773)(21401692-21401773)(21401773-21401854)
1	243	+	1	1.330936	I:	D:
>ath-circ84313-AT5G60660_AT5G60660|Chr5(-):(24376433-24376283)(24376433-24376283)
3	200	+	3	1.376796	I:	D:
223	300	-	1	1.315327	I:	D:
>ath-circ80283-AT5G48300_AT5G48300|Chr5(+):(19571674-19571777)(19571674-19571777)
1	153	+	1	1.320665	I:	D:
>ath-circ83259-AT5G57350_AT5G57350|Chr5(-):(23235325-23235206)(23235325-23235206)
1	237	+	1	1.340356	I:	D:
>ath-circ81763-AT5G53070_AT5G53070|Chr5(+):(21519127-21519261)(21519127-21519261)
1	267	+	1	1.333502	I:	D:
>ath-circ83334-AT5G57655_AT5G57655|Chr5(+):(23349055-23349125)(23349055-23349125)(23349125-23349263)(23349055-23349223)(23349223-23349263)
3	125	+	3	1.277814	I:	D:
232	360	+	1	1.370946	I:	D:
391	489	-	1	1.335000	I:	D:
>ath-circ81975-AT5G53460_AT5G53460|Chr5(+):(21709369-21709630)(21709369-21709630)
1	261	+	1	1.335085	I:	D:
341	523	+	2	1.315753	I:	D:
>ath-circ85507-AT5G63980_AT5G63980|Chr5(+):(25610294-25610369)(25610294-25610369)(25610369-25610852)(25610476-25610549)(25610294-25610647)(25610647-25610852)
1	123	+	1	1.252962	I:	D:
525	791	+	3	1.302889	I:	D:
1125	1268	+	3	1.340148	I:	D:
>ath-circ80635-AT5G49510_AT5G49510|Chr5(+):(20081848-20081967)(20081848-20081967)(20081967-20082157)(20081848-20082056)(20082056-20082157)
1	255	+	1	1.358805	I:	D:
318	590	+	3	1.340848	I:	D:
>ath-circ84029-AT5G59910_AT5G59910|Chr5(+):(24127351-24127528)(24127351-24127528)
3	248	+	3	1.311438	I:	D:
>ath-circ82268-AT5G54310_AT5G54310|Chr5(-):(22057969-22057730)(22057969-22057730)
1	477	+	1	1.339714	I:	D:
>ath-circ84115-AT5G60360_AT5G60360|Chr5(+):(24281648-24281779)(24281648-24281779)(24281779-24281911)(24281711-24281884)(24281884-24281911)
1	327	+	1	1.375005	I:	D:
>ath-circ82387-AT5G54760_AT5G54760|Chr5(+):(22245325-22245378)(22245325-22245378)(22245378-22245525)(22245341-22245473)(22245473-22245525)
1	123	+	1	1.357358	I:	D:
238	363	+	1	1.361925	I:	D:
366	440	-	3	1.285833	I:	D:
>ath-circ86148-AT5G65620_AT5G65620|Chr5(+):(26222882-26222958)(26222882-26222958)(26222958-26223192)(26222882-26223049)(26223049-26223192)
3	86	+	3	1.218433	I:	D:
285	398	+	3	1.309577	I:	D:
504	698	+	3	1.321226	I:	D:
>ath-circ81719-AT5G52920_AT5G52920|Chr5(+):(21465201-21465289)(21465201-21465289)(21465289-21465436)
3	113	+	3	1.367867	I:	D:
250	324	-	1	1.280470	I:	D:
>ath-circ84675-AT5G61790_AT5G61790|Chr5(-):(24827711-24827601)(24827711-24827601)
1	219	+	1	1.288257	I:	D:
>ath-circ82762-AT5G56010_AT5G56010|Chr5(+):(22682955-22683366)(22682955-22683366)
1	447	+	1	1.322221	I:	D:
566	823	+	2	1.317571	I:	D:
>ath-circ85066-AT5G62740_AT5G62740|Chr5(+):(25201996-25202092)(25201996-25202092)
1	120	+	1	1.288662	I:	D:
>ath-circ82862-AT5G56280_AT5G56280|Chr5(-):(22785577-22785233)(22785577-22785233)
3	347	+	3	1.381189	I:	D:
393	689	+	3	1.372312	I:	D:
>ath-circ86771-AT5G67220_AT5G67220|Chr5(-):(26821424-26821318)(26821424-26821318)
1	213	+	1	1.376669	I:	D:
>ath-circ81967-AT5G53460_AT5G53460|Chr5(+):(21705245-21705399)(21705245-21705399)(21705399-21705766)(21705245-21705605)(21705605-21705766)
3	299	+	3	1.377526	I:	D:
378	485	-	3	1.272689	I:	D:
502	822	+	1	1.375862	I:	D:
900	1007	-	3	1.272689	I:	D:
1028	1198	+	2	1.366780	I:	D:
>ath-circ85793-AT5G64740_AT5G64740|Chr5(+):(25882314-25882516)(25882314-25882516)
3	254	+	3	1.298372	I:	D:
311	403	+	2	1.346878	I:	D:
>ath-circ83258-AT5G57350_AT5G57350|Chr5(-):(23233793-23233671)(23233793-23233671)
1	243	+	1	1.378487	I:	D:
>ath-circ86090-AT5G65430_AT5G65430|Chr5(-):(26149498-26149376)(26149498-26149376)
1	243	+	1	1.352654	I:	D:
>ath-circ83385-AT5G57870_AT5G57870|Chr5(+):(23440587-23440658)(23440587-23440658)(23440658-23441171)(23440764-23440859)(23440587-23440962)(23440962-23441171)
1	162	+	1	1.358290	I:	D:
440	847	+	2	1.366455	I:	D:
1174	1338	+	1	1.365232	I:	D:
>ath-circ36061-AT3G02050_AT3G02050|Chr3(+):(350616-350862)(350616-350862)
415	492	-	1	1.347965	I:	D:
>ath-circ82513-AT5G55160_AT5G55160|Chr5(-):(22384078-22383929)(22384078-22383929)
1	297	+	1	1.328429	I:	D:
>ath-circ86517-AT5G66510_AT5G66510|Chr5(-):(26550963-26550820)(26550963-26550820)
3	287	+	3	1.390186	I:	D:
>ath-circ84112-AT5G60360_AT5G60360|Chr5(+):(24281300-24281564)(24281300-24281564)
3	527	+	3	1.341236	I:	D:
>ath-circ86650-AT5G66720_AT5G66720|Chr5(-):(26639979-26639670)(26639979-26639670)
2	319	+	2	1.327467	I:	D:
324	617	+	3	1.314799	I:	D:
>ath-circ84160-AT5G60390_AT5G60390|Chr5(+):(24290464-24290515)(24290464-24290515)
3	101	-	3	1.344543	I:	D:
>ath-circ36234-AT3G02530_AT3G02530|Chr3(-):(529303-529196)(529303-529196)
1	213	+	1	1.317085	I:	D:
>ath-circ83021-AT5G56870_AT5G56870|Chr5(+):(23006780-23006941)(23006780-23006941)(23006941-23007205)(23006780-23007030)(23007030-23007205)
1	372	+	1	1.347926	I:	D:
396	755	+	3	1.366600	I:	D:
868	1014	+	1	1.332186	I:	D:
>ath-circ35606-AT3G01280_AT3G01280|Chr3(+):(86302-86369)(86302-86369)(86369-86709)(86302-86599)(86599-86709)
3	164	+	3	1.396162	I:	D:
208	366	+	1	1.307953	I:	D:
695	883	+	2	1.375553	I:	D:
>ath-circ84835-AT5G62190_AT5G62190|Chr5(-):(24982338-24982184)(24982338-24982184)
1	219	+	1	1.335259	I:	D:
>ath-circ35728-AT3G01480_AT3G01480|Chr3(+):(189741-189976)(189741-189976)
2	238	+	2	1.342240	I:	D:
250	471	+	1	1.343461	I:	D:
>ath-circ85075-AT5G62790_AT5G62790|Chr5(-):(25214758-25214612)(25214758-25214612)
2	292	+	2	1.304839	I:	D:
>ath-circ36589-AT3G03780_AT3G03780|Chr3(+):(958957-959120)(958957-959120)
3	260	+	3	1.351512	I:	D:
>ath-circ83712-AT5G58450_AT5G58450|Chr5(+):(23630509-23630628)(23630509-23630628)(23630628-23631310)(23630723-23630861)(23630935-23630978)(23630509-23631056)(23631056-23631310)
1	354	+	1	1.352863	I:	D:
690	1256	+	3	1.355335	I:	D:
1640	1906	+	2	1.356219	I:	D:
>ath-circ36086-AT3G02090_AT3G02090|Chr3(+):(366788-366952)(366788-366952)
1	327	+	1	1.363993	I:	D:
>ath-circ86013-AT5G65210_AT5G65210|Chr5(+):(26057623-26058053)(26057623-26058053)(26058053-26059201)(26057983-26059020)(26059020-26059201)
1694	1798	-	2	1.292427	I:	D:
2959	3228	+	1	1.375711	I:	D:
>ath-circ36103-AT3G02110_AT3G02110|Chr3(-):(371640-371510)(371640-371510)
1	261	-	1	1.397871	I:	D:
>ath-circ86092-AT5G65430_AT5G65430|Chr5(-):(26150087-26149884)(26150087-26149884)
1	405	+	1	1.370641	I:	D:
>ath-circ37313-AT3G05530_AT3G05530|Chr3(+):(1605082-1605200)(1605082-1605200)
1	201	+	1	1.319946	I:	D:
>ath-circ84512-AT5G61240_AT5G61240|Chr5(+):(24631585-24631656)(24631585-24631656)(24631656-24631838)
2	202	+	2	1.333185	I:	D:
>ath-circ36365-AT3G03060_AT3G03060|Chr3(+):(693084-693194)(693084-693194)(693194-693918)(693288-693597)(693084-693828)(693828-693918)
1	231	+	1	1.336154	I:	D:
287	754	+	2	1.347638	I:	D:
832	990	+	1	1.335199	I:	D:
993	1268	+	3	1.336126	I:	D:
1432	1899	+	1	1.347638	I:	D:
>ath-circ86644-AT5G66680_AT5G66680|Chr5(-):(26619994-26619869)(26619994-26619869)
1	249	+	1	1.298729	I:	D:
>ath-circ36465-AT3G03340_AT3G03340|Chr3(+):(789421-789600)(789421-789600)
3	359	+	3	1.350282	I:	D:
>ath-circ86764-AT5G67130_AT5G67130|Chr5(+):(26792568-26792871)(26792568-26792871)
1	318	+	1	1.331422	I:	D:
467	607	+	2	1.311432	I:	D:
>ath-circ37944-AT3G07130_AT3G07130|Chr3(-):(2256546-2256356)(2256546-2256356)
3	212	+	3	1.314253	I:	D:
221	379	+	2	1.316625	I:	D:
>ath-circ85530-AT5G64050_AT5G64050|Chr5(-):(25631133-25631019)(25631133-25631019)
2	154	+	2	1.333270	I:	D:
>ath-circ36875-AT3G04600_AT3G04600|Chr3(+):(1243448-1243567)(1243448-1243567)
2	238	+	2	1.340901	I:	D:
>ath-circ35610-AT3G01280_AT3G01280|Chr3(+):(86824-86910)(86824-86910)(86910-87079)(86868-87011)(87011-87079)
3	173	-	3	1.345437	I:	D:
186	386	-	3	1.332915	I:	D:
438	554	-	3	1.343301	I:	D:
>ath-circ37265-AT3G05420_AT3G05420|Chr3(+):(1564207-1564273)(1564207-1564273)(1564273-1564835)(1564377-1564438)(1564207-1564696)(1564696-1564835)
1	183	+	1	1.387164	I:	D:
202	411	+	1	1.315134	I:	D:
585	710	+	3	1.335096	I:	D:
733	831	+	1	1.342486	I:	D:
893	1102	+	2	1.315134	I:	D:
1277	1387	+	2	1.344245	I:	D:
>ath-circ35892-AT3G01520_AT3G01520|Chr3(+):(209100-209221)(209100-209221)
3	176	+	3	1.366218	I:	D:
>ath-circ38326-AT3G08550_AT3G08550|Chr3(+):(2598095-2598139)(2598095-2598139)(2598139-2598427)(2598095-2598240)(2598240-2598427)
1	123	+	1	1.296532	I:	D:
153	392	+	3	1.331295	I:	D:
532	711	+	1	1.289617	I:	D:
>ath-circ86386-AT5G66090_AT5G66090|Chr5(+):(26426438-26426495)(26426438-26426495)(26426495-26426666)(26426438-26426589)(26426589-26426666)
1	102	+	1	1.324173	I:	D:
128	214	-	2	1.316103	I:	D:
247	360	+	1	1.330658	I:	D:
428	517	+	2	1.341897	I:	D:
>ath-circ37429-AT3G05900_AT3G05900|Chr3(-):(1761793-1761510)(1761793-1761510)
3	302	+	3	1.248459	I:	D:
371	565	+	2	1.215761	I:	D:
>ath-circ36090-AT3G02090_AT3G02090|Chr3(+):(367504-367612)(367504-367612)
2	115	+	2	1.316845	I:	D:
>ath-circ37839-AT3G06860_AT3G06860|Chr3(+):(2165195-2165316)(2165195-2165316)(2165316-2165561)(2165195-2165413)(2165413-2165561)
3	191	+	3	1.344207	I:	D:
276	494	+	3	1.355425	I:	D:
656	856	+	2	1.345610	I:	D:
>ath-circ36127-AT3G02200_AT3G02200|Chr3(+):(408480-408577)(408480-408577)
1	102	+	1	1.312742	I:	D:
129	194	+	3	1.263186	I:	D:
>ath-circ38828-AT3G09740_AT3G09740|Chr3(+):(2990569-2990654)(2990569-2990654)(2990654-2991089)(2990750-2990818)(2990903-2990947)(2990569-2991027)(2991027-2991089)
3	167	+	3	1.337039	I:	D:
254	355	+	2	1.296138	I:	D:
404	571	+	2	1.371438	I:	D:
600	803	+	3	1.317534	I:	D:
889	990	+	1	1.296138	I:	D:
1039	1239	+	1	1.357646	I:	D:
>ath-circ86849-AT5G67560_AT5G67560|Chr5(+):(26951339-26951460)(26951339-26951460)
1	138	+	1	1.366965	I:	D:
144	242	+	3	1.372584	I:	D:
>ath-circ38153-AT3G07700_AT3G07700|Chr3(-):(2460738-2460654)(2460738-2460654)
>ath-circ36379-AT3G03100_AT3G03100|Chr3(-):(706302-706211)(706302-706211)
2	115	+	2	1.328781	I:	D:
>ath-circ38240-AT3G07950_AT3G07950|Chr3(+):(2533166-2533271)(2533166-2533271)
3	104	-	3	1.343696	I:	D:
111	209	+	3	1.343584	I:	D:
>ath-circ36550-AT3G03710_AT3G03710|Chr3(+):(922837-923015)(922837-923015)
1	246	+	1	1.355650	I:	D:
>ath-circ39515-AT3G11630_AT3G11630|Chr3(+):(3673192-3673271)(3673192-3673271)(3673271-3673729)(3673396-3673521)(3673192-3673616)(3673616-3673729)
3	125	+	3	1.342681	I:	D:
379	531	-	1	1.322966	I:	D:
548	790	+	2	1.373481	I:	D:
1111	1281	-	1	1.358499	I:	D:
>ath-circ36084-AT3G02080_AT3G02080|Chr3(-):(364498-364315)(364498-364315)
3	242	+	3	1.391580	I:	D:
>ath-circ38418-AT3G08770_AT3G08770|Chr3(-):(2664834-2664453)(2664834-2664453)
51	431	+	3	1.397537	I:	D:
433	762	+	1	1.400491	I:	D:
>ath-circ36945-AT3G04810_AT3G04810|Chr3(+):(1319792-1319843)(1319792-1319843)(1319843-1320338)(1319792-1319937)(1319937-1320338)
3	149	+	3	1.414787	I:	D:
263	400	+	2	1.324975	I:	D:
581	661	-	2	1.380938	I:	D:
666	800	-	3	1.365375	I:	D:
811	948	+	1	1.324975	I:	D:
978	1145	+	3	1.419641	I:	D:
>ath-circ38736-AT3G09440_AT3G09440|Chr3(-):(2905144-2904723)(2905144-2904723)
2	502	+	2	1.298223	I:	D:
559	843	+	1	1.287977	I:	D:
>ath-circ37274-AT3G05420_AT3G05420|Chr3(+):(1565699-1565782)(1565699-1565782)(1565782-1566047)(1565699-1565865)(1565865-1566047)
1	195	+	1	1.318906	I:	D:
285	536	+	3	1.328688	I:	D:
635	781	+	2	1.332862	I:	D:
>ath-circ40189-AT3G13320_AT3G13320|Chr3(+):(4317519-4317635)(4317519-4317635)
1	231	-	1	1.330956	I:	D:
>ath-circ36252-AT3G02560_AT3G02560|Chr3(+):(542331-542415)(542331-542415)(542415-542574)(542331-542501)(542501-542574)
2	130	+	2	1.301802	I:	D:
233	475	+	2	1.306828	I:	D:
>ath-circ39122-AT3G10420_AT3G10420|Chr3(+):(3240466-3240657)(3240466-3240657)
1	381	+	1	1.291528	I:	D:
>ath-circ37686-AT3G06650_AT3G06650|Chr3(-):(2080267-2080162)(2080267-2080162)
1	129	+	1	1.401279	I:	D:
>ath-circ39446-AT3G11510_AT3G11510|Chr3(-):(3623824-3623602)(3623824-3623602)
3	161	-	3	1.418403	I:	D:
163	384	-	1	1.390954	I:	D:
>ath-circ37921-AT3G07100_AT3G07100|Chr3(-):(2245919-2245675)(2245919-2245675)
1	231	+	1	1.376040	I:	D:
243	476	+	3	1.375411	I:	D:
>ath-circ40833-AT3G14420_AT3G14420|Chr3(+):(4823745-4823892)(4823745-4823892)
3	152	+	3	1.371909	I:	D:
184	294	+	1	1.371786	I:	D:
>ath-circ36679-AT3G04090_AT3G04090|Chr3(-):(1072978-1072706)(1072978-1072706)
1	543	+	1	1.330820	I:	D:
>ath-circ39532-AT3G11710_AT3G11710|Chr3(-):(3702759-3702616)(3702759-3702616)
1	285	+	1	1.335980	I:	D:
>ath-circ38180-AT3G07770_AT3G07770|Chr3(+):(2480543-2480636)(2480543-2480636)(2480636-2481651)(2480717-2480800)(2480899-2481042)(2481148-2481261)(2481379-2481438)(2480543-2481577)(2481577-2481651)
2	97	+	2	1.303455	I:	D:
111	248	+	3	1.330109	I:	D:
446	625	+	2	1.311155	I:	D:
926	1024	+	2	1.257486	I:	D:
1274	1609	+	2	1.288080	I:	D:
1623	1751	+	3	1.356997	I:	D:
1957	2136	+	1	1.311155	I:	D:
2437	2535	+	1	1.257486	I:	D:
2591	2713	+	2	1.373013	I:	D:
>ath-circ39941-AT3G12670_AT3G12670|Chr3(-):(4021185-4021100)(4021185-4021100)
>ath-circ38238-AT3G07950_AT3G07950|Chr3(+):(2532758-2532924)(2532758-2532924)
1	261	+	1	1.386588	I:	D:
>ath-circ41577-AT3G16080_AT3G16080|Chr3(+):(5454979-5455114)(5454979-5455114)(5455114-5455550)(5454979-5455449)(5455449-5455550)
408	674	+	3	1.354637	I:	D:
1126	1281	-	1	1.394576	I:	D:
>ath-circ37310-AT3G05530_AT3G05530|Chr3(+):(1604228-1604335)(1604228-1604335)
1	213	+	1	1.275534	I:	D:
>ath-circ40425-AT3G13750_AT3G13750|Chr3(+):(4515232-4515568)(4515232-4515568)
2	394	+	2	1.375839	I:	D:
441	671	+	3	1.361012	I:	D:
>ath-circ38532-AT3G09090_AT3G09090|Chr3(-):(2786781-2786664)(2786781-2786664)
1	234	+	1	1.362667	I:	D:
>ath-circ40578-AT3G14075_AT3G14075|Chr3(-):(4666351-4666042)(4666351-4666042)
2	316	+	2	1.353284	I:	D:
324	617	+	3	1.344773	I:	D:
>ath-circ38756-AT3G09500_AT3G09500|Chr3(+):(2917146-2917281)(2917146-2917281)
3	146	+	3	1.346218	I:	D:
157	270	+	1	1.351862	I:	D:
>ath-circ41887-AT3G16810_AT3G16810|Chr3(-):(5724637-5724449)(5724637-5724449)
1	375	+	1	1.302272	I:	D:
>ath-circ38147-AT3G07680_AT3G07680|Chr3(+):(2456326-2456433)(2456326-2456433)
3	215	+	3	1.310092	I:	D:
>ath-circ41219-AT3G15520_AT3G15520|Chr3(-):(5250457-5250299)(5250457-5250299)
1	315	+	1	1.364252	I:	D:
>ath-circ39356-AT3G11130_AT3G11130|Chr3(-):(3486742-3486638)(3486742-3486638)
1	207	-	1	1.356154	I:	D:
>ath-circ41256-AT3G15640_AT3G15640|Chr3(+):(5301062-5301141)(5301062-5301141)(5301141-5301276)
3	197	+	3	1.403717	I:	D:
>ath-circ39509-AT3G11630_AT3G11630|Chr3(+):(3672779-3672853)(3672779-3672853)(3672853-3673096)(3672779-3673015)(3673015-3673096)
1	231	+	1	1.311730	I:	D:
617	712	+	2	1.360507	I:	D:
>ath-circ42504-AT3G18480_AT3G18480|Chr3(+):(6340552-6340659)(6340552-6340659)
1	213	+	1	1.357405	I:	D:
>ath-circ38338-AT3G08580_AT3G08580|Chr3(-):(2607012-2606855)(2607012-2606855)
1	315	+	1	1.383515	I:	D:
>ath-circ41637-AT3G16270_AT3G16270|Chr3(+):(5514191-5514928)(5514191-5514928)
1	1473	+	1	1.344292	I:	D:
>ath-circ39825-AT3G12290_AT3G12290|Chr3(+):(3920510-3920667)(3920510-3920667)
3	167	+	3	1.333445	I:	D:
209	313	+	2	1.317601	I:	D:
>ath-circ41741-AT3G16460_AT3G16460|Chr3(+):(5593279-5594085)(5593279-5594085)(5594085-5594465)(5593991-5594183)(5594183-5594465)
110	682	+	2	1.308254	I:	D:
917	1489	+	2	1.308254	I:	D:
1773	2126	+	3	1.348985	I:	D:
2180	2470	+	2	1.341007	I:	D:
>ath-circ39990-AT3G12780_AT3G12780|Chr3(-):(4061572-4061414)(4061572-4061414)
1	315	+	1	1.314945	I:	D:
>ath-circ43318-AT3G20790_AT3G20790|Chr3(+):(7269874-7269987)(7269874-7269987)
1	225	+	1	1.342757	I:	D:
>ath-circ38878-AT3G09840_AT3G09840|Chr3(+):(3021330-3021551)(3021330-3021551)
1	441	+	1	1.352271	I:	D:
>ath-circ42287-AT3G17810_AT3G17810|Chr3(+):(6095456-6095568)(6095456-6095568)
1	132	+	1	1.379090	I:	D:
>ath-circ40536-AT3G13930_AT3G13930|Chr3(+):(4599894-4599989)(4599894-4599989)
1	189	-	1	1.374369	I:	D:
>ath-circ42356-AT3G17970_AT3G17970|Chr3(+):(6150126-6150270)(6150126-6150270)(6150270-6150518)(6150126-6150350)(6150350-6150518)
3	185	+	3	1.333734	I:	D:
411	551	+	3	1.333307	I:	D:
805	930	+	1	1.311119	I:	D:
>ath-circ40722-AT3G14390_AT3G14390|Chr3(+):(4808206-4808391)(4808206-4808391)(4808391-4808611)(4808206-4808489)(4808489-4808611)
1	438	+	1	1.374298	I:	D:
453	833	+	3	1.353280	I:	D:
887	997	+	2	1.349529	I:	D:
>ath-circ44048-AT3G23450_AT3G23450|Chr3(+):(8411171-8411791)(8411171-8411791)
3	1241	-	3	1.287677	I:	D:
>ath-circ39535-AT3G11710_AT3G11710|Chr3(-):(3704007-3703882)(3704007-3703882)
1	249	+	1	1.376515	I:	D:
>ath-circ42569-AT3G18780_AT3G18780|Chr3(+):(6475525-6475988)(6475525-6475988)(6475988-6476120)(6475726-6476067)(6476067-6476120)
11	532	+	2	1.345035	I:	D:
619	966	+	1	1.340215	I:	D:
1075	1329	+	1	1.338613	I:	D:
>ath-circ41255-AT3G15640_AT3G15640|Chr3(+):(5300869-5300935)(5300869-5300935)(5300935-5301141)(5300869-5301062)(5301062-5301141)
29	139	+	2	1.322975	I:	D:
207	587	+	3	1.372741	I:	D:
>ath-circ43014-AT3G19930_AT3G19930|Chr3(+):(6935668-6936012)(6935668-6936012)
1	687	+	1	1.329906	I:	D:
>ath-circ41279-AT3G15710_AT3G15710|Chr3(-):(5324569-5324457)(5324569-5324457)
116	223	+	2	1.328738	I:	D:
>ath-circ44715-AT3G25220_AT3G25220|Chr3(+):(9183774-9183864)(9183774-9183864)(9183864-9184004)(9183820-9183972)(9183972-9184004)
14	247	+	2	1.326748	I:	D:
266	436	+	2	1.319699	I:	D:
>ath-circ40250-AT3G13450_AT3G13450|Chr3(-):(4382545-4382459)(4382545-4382459)
1	171	+	1	1.376264	I:	D:
>ath-circ43767-AT3G22240_AT3G22240|Chr3(-):(7864569-7864428)(7864569-7864428)
3	227	+	3	1.367837	I:	D:
>ath-circ41658-AT3G16340_AT3G16340|Chr3(+):(5544843-5544976)(5544843-5544976)
1	192	+	1	1.354733	I:	D:
>ath-circ43812-AT3G22380_AT3G22380|Chr3(+):(7914003-7914202)(7914003-7914202)(7914202-7914572)(7914003-7914278)(7914278-7914572)
17	181	-	2	1.332192	I:	D:
217	381	-	1	1.332192	I:	D:
452	526	+	2	1.302227	I:	D:
540	1025	+	3	1.384179	I:	D:
1111	1341	+	1	1.345561	I:	D:
>ath-circ41778-AT3G16480_AT3G16480|Chr3(+):(5601212-5601379)(5601212-5601379)(5601379-5601546)(5601212-5601469)(5601469-5601546)
1	684	+	1	1.354569	I:	D:
727	837	-	1	1.336362	I:	D:
>ath-circ45929-AT3G32980_AT3G32980|Chr3(-):(13527807-13527616)(13527807-13527616)
1	381	+	1	1.372263	I:	D:
>ath-circ40976-AT3G14930_AT3G14930|Chr3(+):(5022080-5022315)(5022080-5022315)
1	252	+	1	1.347323	I:	D:
318	470	+	3	1.332864	I:	D:
>ath-circ44286-AT3G23940_AT3G23940|Chr3(+):(8650747-8650805)(8650747-8650805)(8650805-8651383)(8650914-8651037)(8651132-8651202)(8650753-8651282)(8651282-8651383)
2	190	+	2	1.340887	I:	D:
219	371	+	3	1.328926	I:	D:
424	537	+	1	1.281183	I:	D:
575	916	+	2	1.334726	I:	D:
955	1032	+	1	1.284848	I:	D:
1045	1197	+	1	1.328926	I:	D:
1250	1363	+	2	1.281183	I:	D:
1429	1521	+	1	1.339947	I:	D:
>ath-circ42350-AT3G17930_AT3G17930|Chr3(-):(6143054-6142909)(6143054-6142909)
3	209	+	3	1.389308	I:	D:
>ath-circ44594-AT3G24503_AT3G24503|Chr3(-):(8920958-8920785)(8920958-8920785)
1	345	+	1	1.343421	I:	D:
>ath-circ42363-AT3G17998_AT3G17998|Chr3(+):(6156661-6156822)(6156661-6156822)
1	321	+	1	1.363665	I:	D:
>ath-circ46561-AT3G45780_AT3G45780|Chr3(+):(16820253-16820344)(16820253-16820344)(16820344-16820707)(16820253-16820440)(16820440-16820707)
94	732	+	1	1.347884	I:	D:
751	1002	+	1	1.392978	I:	D:
>ath-circ41588-AT3G16140_AT3G16140|Chr3(-):(5469066-5468940)(5469066-5468940)
2	133	+	2	1.321466	I:	D:
141	251	+	3	1.318348	I:	D:
>ath-circ45454-AT3G27740_AT3G27740|Chr3(-):(10283477-10283345)(10283477-10283345)
3	170	+	3	1.354735	I:	D:
>ath-circ42819-AT3G19340_AT3G19340|Chr3(-):(6703073-6702961)(6703073-6702961)
1	186	+	1	1.321934	I:	D:
>ath-circ45809-AT3G29200_AT3G29200|Chr3(-):(11165290-11165147)(11165290-11165147)
1	285	+	1	1.354750	I:	D:
>ath-circ43186-AT3G20370_AT3G20370|Chr3(+):(7106014-7106177)(7106014-7106177)
2	232	+	2	1.389962	I:	D:
>ath-circ47073-AT3G48000_AT3G48000|Chr3(-):(17717848-17717711)(17717848-17717711)
1	273	+	1	1.299914	I:	D:
>ath-circ41990-AT3G17020_AT3G17020|Chr3(-):(5803522-5803413)(5803522-5803413)
3	125	+	3	1.292283	I:	D:
149	217	+	2	1.286037	I:	D:
>ath-circ46281-AT3G44330_AT3G44330|Chr3(+):(16009490-16009602)(16009490-16009602)(16009602-16009778)(16009490-16009718)(16009718-16009778)
1	153	+	1	1.350648	I:	D:
350	535	+	2	1.321698	I:	D:
>ath-circ43793-AT3G22320_AT3G22320|Chr3(-):(7891374-7891261)(7891374-7891261)
1	225	+	1	1.318655	I:	D:
>ath-circ46407-AT3G44990_AT3G44990|Chr3(-):(16447597-16447260)(16447597-16447260)
1	318	+	1	1.396829	I:	D:
340	480	+	1	1.391530	I:	D:
509	607	+	2	1.304058	I:	D:
>ath-circ43999-AT3G23390_AT3G23390|Chr3(+):(8376005-8376079)(8376005-8376079)(8376079-8376392)(8376005-8376165)(8376165-8376392)
1	285	-	1	1.390757	I:	D:
304	414	-	1	1.280399	I:	D:
693	803	-	3	1.280399	I:	D:
>ath-circ47835-AT3G50520_AT3G50520|Chr3(+):(18748418-18748468)(18748418-18748468)(18748468-18748942)(18748548-18748658)(18748418-18748811)(18748811-18748942)
1	132	+	1	1.262180	I:	D:
144	305	+	3	1.330917	I:	D:
446	757	+	2	1.322175	I:	D:
780	941	+	3	1.330917	I:	D:
1083	1211	+	3	1.301398	I:	D:
>ath-circ42553-AT3G18680_AT3G18680|Chr3(+):(6428201-6428254)(6428201-6428254)(6428254-6428710)(6428201-6428619)(6428619-6428710)
1	222	+	1	1.328317	I:	D:
336	473	+	3	1.357191	I:	D:
940	1074	+	1	1.393533	I:	D:
>ath-circ46764-AT3G46740_AT3G46740|Chr3(-):(17217517-17217410)(17217517-17217410)
1	213	+	1	1.392647	I:	D:
>ath-circ44392-AT3G24160_AT3G24160|Chr3(+):(8726381-8726455)(8726381-8726455)(8726455-8727034)(8726774-8726869)(8726381-8726959)(8726959-8727034)
1	279	+	1	1.340765	I:	D:
433	564	-	1	1.273384	I:	D:
728	946	+	2	1.343112	I:	D:
1183	1314	-	1	1.273384	I:	D:
1406	1480	+	2	1.328571	I:	D:
>ath-circ46988-AT3G47650_AT3G47650|Chr3(+):(17569839-17569905)(17569839-17569905)(17569905-17570084)(17569839-17569988)(17569988-17570084)
1	81	+	1	1.307995	I:	D:
470	559	+	2	1.302483	I:	D:
>ath-circ44633-AT3G24570_AT3G24570|Chr3(-):(8967378-8967278)(8967378-8967278)
1	189	+	1	1.308636	I:	D:
>ath-circ48719-AT3G52880_AT3G52880|Chr3(-):(19602101-19601961)(19602101-19601961)
1	279	+	1	1.337785	I:	D:
>ath-circ43574-AT3G21865_AT3G21865|Chr3(-):(7701809-7701744)(7701809-7701744)
1	129	+	1	1.222973	I:	D:
>ath-circ47372-AT3G48730_AT3G48730|Chr3(+):(18051293-18051532)(18051293-18051532)
1	477	+	1	1.331545	I:	D:
>ath-circ45508-AT3G27925_AT3G27925|Chr3(-):(10366941-10366807)(10366941-10366807)
1	267	+	1	1.391336	I:	D:
>ath-circ47621-AT3G49390_AT3G49390|Chr3(-):(18316061-18315949)(18316061-18315949)
3	134	+	3	1.376990	I:	D:
137	223	+	2	1.342182	I:	D:
>ath-circ45834-AT3G29320_AT3G29320|Chr3(+):(11255055-11255172)(11255055-11255172)
2	154	+	2	1.340477	I:	D:
>ath-circ49767-AT3G55380_AT3G55380|Chr3(+):(20532039-20532136)(20532039-20532136)(20532136-20532321)(20532039-20532221)(20532221-20532321)
2	166	+	2	1.355656	I:	D:
291	488	+	3	1.364486	I:	D:
575	664	+	2	1.390134	I:	D:
>ath-circ44294-AT3G23940_AT3G23940|Chr3(+):(8652018-8652176)(8652018-8652176)
1	315	+	1	1.363694	I:	D:
>ath-circ48209-AT3G51820_AT3G51820|Chr3(-):(19217175-19217031)(19217175-19217031)
1	165	+	1	1.354565	I:	D:
197	289	-	2	1.372087	I:	D:
>ath-circ46282-AT3G44330_AT3G44330|Chr3(+):(16009930-16010097)(16009930-16010097)(16010097-16010312)(16009930-16010211)(16010211-16010312)
1	414	+	1	1.350306	I:	D:
475	810	+	1	1.364532	I:	D:
820	933	+	1	1.319475	I:	D:
>ath-circ48449-AT3G52140_AT3G52140|Chr3(+):(19337872-19338006)(19337872-19338006)(19338006-19338675)(19338097-19338267)(19338347-19338433)(19337872-19338541)(19338541-19338675)
1	291	+	1	1.322185	I:	D:
338	619	+	2	1.313922	I:	D:
773	1681	+	2	1.323593	I:	D:
1900	2001	+	1	1.314587	I:	D:
>ath-circ46562-AT3G45780_AT3G45780|Chr3(+):(16821282-16821388)(16821282-16821388)
2	136	+	2	1.328211	I:	D:
142	213	+	1	1.281198	I:	D:
>ath-circ51226-AT3G59980_AT3G59980|Chr3(-):(22154671-22154244)(22154671-22154244)
1	144	+	1	1.325481	I:	D:
431	649	-	2	1.328525	I:	D:
>ath-circ45312-AT3G27240_AT3G27240|Chr3(-):(10056841-10056725)(10056841-10056725)
1	231	+	1	1.336372	I:	D:
>ath-circ48799-AT3G52990_AT3G52990|Chr3(+):(19651872-19651931)(19651872-19651931)(19651931-19652062)
2	223	+	2	1.409050	I:	D:
>ath-circ46791-AT3G46940_AT3G46940|Chr3(-):(17288492-17288331)(17288492-17288331)
1	126	+	1	1.269594	I:	D:
127	288	+	1	1.280907	I:	D:
>ath-circ49206-AT3G54050_AT3G54050|Chr3(+):(20018154-20018328)(20018154-20018328)
3	125	+	3	1.344007	I:	D:
162	347	+	3	1.343044	I:	D:
>ath-circ47033-AT3G47833_AT3G47833|Chr3(+):(17649193-17649295)(17649193-17649295)
1	114	+	1	1.345968	I:	D:
>ath-circ52017-AT3G62530_AT3G62530|Chr3(+):(23132562-23132700)(23132562-23132700)
135	275	+	3	1.355514	I:	D:
>ath-circ46084-AT3G43440_AT3G43440|Chr3(+):(15368361-15368418)(15368361-15368418)(15368418-15368556)
1	156	+	1	1.406401	I:	D:
>ath-circ49909-AT3G55620_AT3G55620|Chr3(+):(20635474-20635604)(20635474-20635604)
3	146	+	3	1.352159	I:	D:
155	259	-	2	1.337602	I:	D:
>ath-circ47600-AT3G49250_AT3G49250|Chr3(-):(18259043-18258824)(18259043-18258824)
2	223	+	2	1.333946	I:	D:
234	437	+	3	1.335219	I:	D:
>ath-circ51033-AT3G59390_AT3G59390|Chr3(+):(21946512-21946587)(21946512-21946587)(21946587-21947065)(21946696-21946768)(21946861-21946912)(21946512-21947004)(21947004-21947065)
147	323	+	3	1.299408	I:	D:
406	513	+	1	1.358121	I:	D:
769	1002	+	1	1.315544	I:	D:
1021	1116	+	1	1.275481	I:	D:
1154	1309	-	2	1.339943	I:	D:
>ath-circ47823-AT3G50440_AT3G50440|Chr3(-):(18717887-18717750)(18717887-18717750)
1	273	+	1	1.368564	I:	D:
>ath-circ23398-AT2G04350_AT2G04350|Chr2(+):(1518091-1518208)(1518091-1518208)
>ath-circ46605-AT3G45980_AT3G45980|Chr3(-):(16897737-16897557)(16897737-16897557)
1	297	+	1	1.337955	I:	D:
>ath-circ51753-AT3G61610_AT3G61610|Chr3(+):(22799669-22799743)(22799669-22799743)(22799743-22800142)(22799838-22799894)(22799669-22799979)(22799979-22800142)
1	159	+	1	1.342275	I:	D:
233	316	+	2	1.301068	I:	D:
375	611	+	3	1.353269	I:	D:
764	847	+	2	1.301068	I:	D:
998	1081	-	2	1.299811	I:	D:
>ath-circ48447-AT3G52140_AT3G52140|Chr3(+):(19337267-19337407)(19337267-19337407)
1	279	+	1	1.247631	I:	D:
>ath-circ51938-AT3G62290_AT3G62290|Chr3(+):(23052278-23052434)(23052278-23052434)
10	255	+	1	1.350169	I:	D:
>ath-circ48599-AT3G52580_AT3G52580|Chr3(+):(19503795-19503840)(19503795-19503840)(19503840-19504548)(19504237-19504322)(19503795-19504419)(19504419-19504548)
366	1004	+	3	1.335232	I:	D:
1409	1480	+	2	1.226227	I:	D:
1501	1641	+	1	1.359977	I:	D:
>ath-circ24157-AT2G12400_AT2G12400|Chr2(-):(5005923-5005599)(5005923-5005599)
2	415	+	2	1.412545	I:	D:
438	647	+	3	1.387738	I:	D:
>ath-circ47200-AT3G48170_AT3G48170|Chr3(-):(17787445-17787332)(17787445-17787332)
1	225	+	1	1.314801	I:	D:
>ath-circ52198-AT3G63250_AT3G63250|Chr3(-):(23371389-23371260)(23371389-23371260)
2	145	+	2	1.327528	I:	D:
151	258	-	1	1.356905	I:	D:
>ath-circ48853-AT3G53130_AT3G53130|Chr3(+):(19694132-19694233)(19694132-19694233)
1	201	+	1	1.393606	I:	D:
>ath-circ23169-AT2G03120_AT2G03120|Chr2(+):(938959-939009)(938959-939009)(939009-939381)(939126-939212)(938959-939312)(939312-939381)
3	116	-	3	1.396297	I:	D:
205	348	+	1	1.305180	I:	D:
458	646	+	2	1.346911	I:	D:
746	985	+	2	1.331807	I:	D:
>ath-circ49386-AT3G54580_AT3G54580|Chr3(-):(20202387-20201740)(20202387-20201740)
1	1293	+	1	1.449645	I:	D:
>ath-circ24504-AT2G14910_AT2G14910|Chr2(-):(6407690-6407583)(6407690-6407583)
1	213	+	1	1.296584	I:	D:
>ath-circ47985-AT3G51270_AT3G51270|Chr3(+):(19034868-19034956)(19034868-19034956)(19034956-19035566)(19035181-19035298)(19034868-19035493)(19035493-19035566)
1	183	+	1	1.400186	I:	D:
218	337	-	2	1.260354	I:	D:
411	548	+	3	1.320964	I:	D:
589	720	+	1	1.302360	I:	D:
740	1000	+	2	1.326665	I:	D:
1035	1154	-	3	1.260354	I:	D:
1228	1365	+	1	1.320964	I:	D:
1406	1555	+	2	1.297133	I:	D:
>ath-circ23807-AT2G05710_AT2G05710|Chr2(+):(2141964-2142068)(2141964-2142068)(2142068-2143008)(2142146-2142399)(2142484-2142669)(2141964-2142847)(2142847-2143008)
3	242	+	3	1.326191	I:	D:
489	587	+	3	1.303130	I:	D:
606	857	+	3	1.371285	I:	D:
957	1277	+	3	1.346527	I:	D:
1352	1711	+	2	1.355815	I:	D:
1974	2072	+	3	1.303130	I:	D:
2091	2342	+	3	1.371285	I:	D:
2482	2634	+	1	1.301628	I:	D:
>ath-circ50373-AT3G57020_AT3G57020|Chr3(-):(21099488-21099234)(21099488-21099234)
2	508	+	2	1.325902	I:	D:
>ath-circ23980-AT2G06990_AT2G06990|Chr2(+):(2898961-2899050)(2898961-2899050)(2899050-2899272)(2898961-2899180)(2899180-2899272)
1	216	+	1	1.337808	I:	D:
305	520	+	2	1.329739	I:	D:
612	713	+	3	1.317165	I:	D:
>ath-circ51143-AT3G59780_AT3G59780|Chr3(+):(22089801-22089847)(22089801-22089847)(22089847-22089989)(22089801-22089931)(22089931-22089989)
173	280	+	2	1.396112	I:	D:
>ath-circ25568-AT2G19760_AT2G19760|Chr2(-):(8517438-8517301)(8517438-8517301)
1	273	+	1	1.319977	I:	D:
>ath-circ48756-AT3G52930_AT3G52930|Chr3(-):(19628524-19628297)(19628524-19628297)
3	455	+	3	1.332718	I:	D:
>ath-circ24283-AT2G13560_AT2G13560|Chr2(+):(5653917-5653971)(5653917-5653971)(5653971-5654768)(5654079-5654150)(5654497-5654559)(5653917-5654654)(5654654-5654768)
221	400	+	2	1.352080	I:	D:
599	703	+	2	1.381350	I:	D:
859	1158	+	1	1.396608	I:	D:
1208	1387	+	2	1.352080	I:	D:
1586	1690	+	2	1.381350	I:	D:
1747	1893	+	1	1.316482	I:	D:
>ath-circ51873-AT3G62040_AT3G62040|Chr3(-):(22976038-22975913)(22976038-22975913)
1	249	+	1	1.371287	I:	D:
>ath-circ24433-AT2G14720_AT2G14720|Chr2(-):(6303773-6303081)(6303773-6303081)
3	1385	+	3	1.331459	I:	D:
>ath-circ51939-AT3G62290_AT3G62290|Chr3(+):(23052278-23052434)(23052278-23052434)(23052434-23052815)(23052278-23052745)(23052745-23052815)
10	255	+	1	1.362635	I:	D:
461	583	+	2	1.314342	I:	D:
706	891	+	1	1.344868	I:	D:
1074	1232	-	3	1.343355	I:	D:
>ath-circ26035-AT2G21045_AT2G21045|Chr2(+):(9028213-9028286)(9028213-9028286)(9028286-9028445)(9028213-9028375)(9028375-9028445)
2	118	+	2	1.307642	I:	D:
>ath-circ49781-AT3G55410_AT3G55410|Chr3(+):(20543564-20543790)(20543564-20543790)
1	453	+	1	1.375057	I:	D:
>ath-circ24818-AT2G16950_AT2G16950|Chr2(+):(7358835-7358942)(7358835-7358942)(7358942-7359460)(7359142-7359243)(7358835-7359398)(7359398-7359460)
1	234	+	1	1.327349	I:	D:
411	560	+	3	1.324408	I:	D:
820	1005	+	1	1.324897	I:	D:
1139	1288	+	2	1.324408	I:	D:
1333	1461	+	1	1.363559	I:	D:
>ath-circ22720-AT2G01350_AT2G01350|Chr2(-):(166067-165915)(166067-165915)
1	303	+	1	1.333594	I:	D:
>ath-circ25513-AT2G19540_AT2G19540|Chr2(+):(8462776-8462874)(8462776-8462874)
2	196	+	2	1.379086	I:	D:
>ath-circ23242-AT2G03510_AT2G03510|Chr2(+):(1068632-1068740)(1068632-1068740)
2	217	-	2	1.346124	I:	D:
>ath-circ27018-AT2G24200_AT2G24200|Chr2(-):(10288770-10288670)(10288770-10288670)
3	107	+	3	1.234574	I:	D:
>ath-circ51721-AT3G61470_AT3G61470|Chr3(+):(22746405-22746919)(22746405-22746919)
3	536	+	3	1.371943	I:	D:
578	1027	+	2	1.360790	I:	D:
>ath-circ25741-AT2G20280_AT2G20280|Chr2(-):(8740368-8740028)(8740368-8740028)(8740390-8740368)(8740254-8739911)(8740390-8740254)
2	229	+	2	1.404745	I:	D:
232	315	+	1	1.303886	I:	D:
573	656	+	3	1.303886	I:	D:
658	906	+	1	1.275222	I:	D:
>ath-circ23977-AT2G06990_AT2G06990|Chr2(+):(2897211-2897378)(2897211-2897378)(2897378-2897532)(2897211-2897461)(2897461-2897532)
405	812	+	3	1.365299	I:	D:
>ath-circ25866-AT2G20580_AT2G20580|Chr2(+):(8860560-8860625)(8860560-8860625)(8860625-8860829)(8860560-8860708)(8860708-8860829)
1	150	+	1	1.283930	I:	D:
210	365	+	3	1.339097	I:	D:
520	606	+	1	1.334996	I:	D:
>ath-circ24057-AT2G07680_AT2G07680|Chr2(+):(3518038-3518118)(3518038-3518118)(3518118-3518418)(3518038-3518200)(3518200-3518418)
3	146	-	3	1.307790	I:	D:
215	295	-	2	1.274637	I:	D:
350	595	+	2	1.332165	I:	D:
669	842	+	3	1.309526	I:	D:
>ath-circ28171-AT2G27530_AT2G27530|Chr2(-):(11764063-11763898)(11764063-11763898)
1	186	+	1	1.309267	I:	D:
191	331	+	2	1.300025	I:	D:
>ath-circ52092-AT3G62870_AT3G62870|Chr3(-):(23243190-23243098)(23243190-23243098)
1	183	-	1	1.303598	I:	D:
>ath-circ26441-AT2G21790_AT2G21790|Chr2(+):(9293903-9293964)(9293903-9293964)(9293964-9294149)(9293903-9294062)(9294062-9294149)
3	95	-	3	1.369063	I:	D:
233	376	+	2	1.363971	I:	D:
481	555	+	1	1.335038	I:	D:
>ath-circ24267-AT2G13560_AT2G13560|Chr2(+):(5652327-5652433)(5652327-5652433)(5652433-5652800)(5652327-5652689)(5652689-5652800)
1	171	+	1	1.376905	I:	D:
302	397	-	2	1.279313	I:	D:
508	693	+	1	1.335208	I:	D:
776	871	-	2	1.279313	I:	D:
932	1054	+	2	1.306405	I:	D:
>ath-circ26818-AT2G23070_AT2G23070|Chr2(-):(9825506-9825349)(9825506-9825349)
1	204	+	1	1.331225	I:	D:
219	314	+	3	1.278800	I:	D:
>ath-circ24447-AT2G14750_AT2G14750|Chr2(+):(6314403-6314543)(6314403-6314543)
3	281	+	3	1.355386	I:	D:
>ath-circ28988-AT2G30490_AT2G30490|Chr2(-):(12994813-12994680)(12994813-12994680)
2	175	+	2	1.328224	I:	D:
>ath-circ23806-AT2G05710_AT2G05710|Chr2(+):(2141964-2142068)(2141964-2142068)
3	209	+	3	1.338778	I:	D:
>ath-circ27435-AT2G25840_AT2G25840|Chr2(+):(11024379-11024425)(11024379-11024425)(11024425-11024856)(11024562-11024643)(11024379-11024767)(11024767-11024856)
3	188	+	3	1.326139	I:	D:
443	532	+	2	1.336356	I:	D:
557	748	+	2	1.310073	I:	D:
914	1084	+	2	1.358118	I:	D:
>ath-circ24904-AT2G17360_AT2G17360|Chr2(+):(7547155-7547335)(7547155-7547335)
1	216	+	1	1.392503	I:	D:
254	361	+	2	1.346093	I:	D:
>ath-circ27590-AT2G26250_AT2G26250|Chr2(-):(11172117-11171492)(11172117-11171492)
1	630	+	1	1.375136	I:	D:
780	1250	+	3	1.373965	I:	D:
>ath-circ25565-AT2G19750_AT2G19750|Chr2(+):(8515154-8515291)(8515154-8515291)
3	275	+	3	1.357215	I:	D:
>ath-circ29928-AT2G32700_AT2G32700|Chr2(+):(13870594-13870743)(13870594-13870743)(13870743-13871573)(13870826-13870978)(13871055-13871174)(13870594-13871376)(13871376-13871573)
1	315	+	1	1.326892	I:	D:
465	779	-	3	1.350375	I:	D:
859	1563	+	1	1.350570	I:	D:
1718	2032	-	2	1.350375	I:	D:
2159	2266	+	2	1.337525	I:	D:
2284	2382	-	1	1.348105	I:	D:
>ath-circ24260-AT2G13560_AT2G13560|Chr2(+):(5651291-5651351)(5651291-5651351)(5651351-5651886)(5651291-5651783)(5651783-5651886)
20	127	+	2	1.339772	I:	D:
548	751	+	2	1.351767	I:	D:
1154	1252	+	2	1.311064	I:	D:
>ath-circ28341-AT2G28000_AT2G28000|Chr2(+):(11927741-11927886)(11927741-11927886)
3	185	+	3	1.294192	I:	D:
191	289	+	2	1.259297	I:	D:
>ath-circ25781-AT2G20360_AT2G20360|Chr2(+):(8786885-8786949)(8786885-8786949)(8786949-8788497)(8787067-8787152)(8787273-8787357)(8787471-8787541)(8787753-8787884)(8788164-8788279)(8786885-8788374)(8788374-8788497)
1	135	+	1	1.383784	I:	D:
254	355	+	2	1.363161	I:	D:
464	586	+	2	1.268024	I:	D:
677	799	-	2	1.290613	I:	D:
923	1096	+	2	1.380250	I:	D:
1279	1485	-	1	1.343278	I:	D:
1685	2272	+	2	1.340497	I:	D:
2357	2458	+	2	1.363161	I:	D:
2567	2689	+	2	1.268024	I:	D:
2780	2902	-	2	1.290613	I:	D:
3026	3199	+	2	1.380250	I:	D:
3382	3588	-	1	1.343278	I:	D:
3613	3780	+	1	1.328986	I:	D:
>ath-circ28479-AT2G28470_AT2G28470|Chr2(-):(12172177-12172034)(12172177-12172034)
1	285	+	1	1.292046	I:	D:
>ath-circ25944-AT2G20760_AT2G20760|Chr2(-):(8944034-8943881)(8944034-8943881)
2	175	+	2	1.302708	I:	D:
201	305	+	3	1.275637	I:	D:
>ath-circ30418-AT2G34310_AT2G34310|Chr2(-):(14479273-14478735)(14479273-14478735)
3	590	+	3	1.304888	I:	D:
851	1075	+	2	1.301742	I:	D:
>ath-circ24553-AT2G15490_AT2G15480|Chr2(+):(6759989-6760329)(6759989-6760329)(6760329-6762731)
3	401	+	3	1.364529	I:	D:
425	709	+	2	1.354475	I:	D:
723	806	+	3	1.279826	I:	D:
901	1047	-	1	1.316510	I:	D:
1174	1302	-	1	1.298598	I:	D:
1417	1542	+	1	1.368653	I:	D:
1717	1881	-	1	1.365663	I:	D:
2104	3084	+	1	1.341744	I:	D:
>ath-circ29277-AT2G30930_AT2G30930|Chr2(+):(13162764-13162949)(13162764-13162949)
1	369	+	1	1.343812	I:	D:
>ath-circ26451-AT2G21870_AT2G21870|Chr2(-):(9320738-9320616)(9320738-9320616)
2	244	+	2	1.278112	I:	D:
>ath-circ29435-AT2G31390_AT2G31390|Chr2(-):(13384007-13383891)(13384007-13383891)
1	231	+	1	1.339753	I:	D:
>ath-circ26891-AT2G23600_AT2G23600|Chr2(-):(10042824-10042690)(10042824-10042690)
1	267	+	1	1.341690	I:	D:
>ath-circ31296-AT2G36620_AT2G36620|Chr2(-):(15351137-15351036)(15351137-15351036)
1	201	-	1	1.346078	I:	D:
>ath-circ25596-AT2G19830_AT2G19830|Chr2(-):(8559422-8559315)(8559422-8559315)
1	213	+	1	1.360050	I:	D:
>ath-circ30152-AT2G33340_AT2G33340|Chr2(-):(14129533-14129412)(14129533-14129412)
3	200	+	3	1.344747	I:	D:
>ath-circ27578-AT2G26210_AT2G26210|Chr2(+):(11158596-11158646)(11158596-11158646)(11158646-11158808)(11158627-11158730)(11158730-11158808)
1	129	+	1	1.400307	I:	D:
355	447	-	1	1.352000	I:	D:
>ath-circ30321-AT2G33840_AT2G33840|Chr2(+):(14316262-14316367)(14316262-14316367)(14316367-14316544)(14316339-14316462)(14316462-14316544)
1	111	+	1	1.366661	I:	D:
310	444	+	1	1.263908	I:	D:
517	594	+	1	1.236481	I:	D:
>ath-circ27940-AT2G26990_AT2G26990|Chr2(-):(11521041-11520907)(11521041-11520907)
1	267	+	1	1.286621	I:	D:
>ath-circ32093-AT2G38840_AT2G38840|Chr2(+):(16228101-16228170)(16228101-16228170)(16228170-16228296)(16228101-16228258)(16228258-16228296)
1	138	+	1	1.338078	I:	D:
194	298	-	2	1.290677	I:	D:
332	463	+	2	1.348690	I:	D:
>ath-circ26135-AT2G21190_AT2G21190|Chr2(+):(9081857-9081997)(9081857-9081997)
1	279	+	1	1.403340	I:	D:
>ath-circ30868-AT2G35630_AT2G35630|Chr2(+):(14973703-14973846)(14973703-14973846)(14973846-14974030)(14973703-14973955)(14973955-14974030)
1	366	+	1	1.342803	I:	D:
398	502	+	2	1.309348	I:	D:
727	801	+	1	1.236784	I:	D:
>ath-circ28464-AT2G28430_AT2G28430|Chr2(-):(12160282-12160163)(12160282-12160163)
1	237	+	1	1.336309	I:	D:
>ath-circ31081-AT2G36130_AT2G36130|Chr2(+):(15167152-15167247)(15167152-15167247)(15167247-15167393)(15167210-15167351)(15167351-15167393)
1	261	+	1	1.431296	I:	D:
267	434	+	3	1.361498	I:	D:
>ath-circ28719-AT2G29340_AT2G29340|Chr2(+):(12598115-12598300)(12598115-12598300)(12598300-12598409)
1	462	+	1	1.358361	I:	D:
>ath-circ33059-AT2G41220_AT2G41220|Chr2(+):(17179999-17180069)(17179999-17180069)(17180069-17180489)(17179999-17180393)(17180393-17180489)
1	78	+	1	1.361113	I:	D:
393	638	+	3	1.381697	I:	D:
775	1047	+	1	1.347338	I:	D:
>ath-circ27046-AT2G24270_AT2G24270|Chr2(-):(10328094-10327716)(10328094-10327716)
2	403	+	2	1.351660	I:	D:
417	755	+	3	1.338313	I:	D:
>ath-circ31435-AT2G36880_AT2G36880|Chr2(-):(15479978-15479822)(15479978-15479822)
1	183	+	1	1.357286	I:	D:
194	313	+	2	1.313804	I:	D:
>ath-circ29425-AT2G31370_AT2G31370|Chr2(+):(13380537-13380621)(13380537-13380621)(13380621-13380754)(13380579-13380714)(13380714-13380754)
1	111	+	1	1.325407	I:	D:
219	389	-	3	1.324977	I:	D:
411	479	-	3	1.301236	I:	D:
>ath-circ31769-AT2G37940_AT2G37940|Chr2(+):(15877870-15877938)(15877870-15877938)(15877938-15878894)(15878118-15878198)(15878301-15878372)(15878455-15878515)(15878616-15878715)(15877870-15878799)(15878799-15878894)
1	159	+	1	1.372235	I:	D:
616	858	-	1	1.384456	I:	D:
959	1069	-	2	1.312324	I:	D:
1093	1437	+	1	1.405132	I:	D:
1955	2197	-	2	1.384456	I:	D:
2335	2433	-	1	1.362140	I:	D:
>ath-circ29803-AT2G32260_AT2G32260|Chr2(+):(13698254-13698370)(13698254-13698370)
2	232	+	2	1.398025	I:	D:
>ath-circ33344-AT2G41840_AT2G41840|Chr2(-):(17461179-17461004)(17461179-17461004)
1	246	+	1	1.374658	I:	D:
258	350	+	3	1.329359	I:	D:
>ath-circ28172-AT2G27530_AT2G27530|Chr2(-):(11764310-11764149)(11764310-11764149)
1	321	+	1	1.322983	I:	D:
>ath-circ32325-AT2G39420_AT2G39420|Chr2(+):(16460684-16460810)(16460684-16460810)
1	240	+	1	1.358669	I:	D:
>ath-circ30203-AT2G33470_AT2G33470|Chr2(-):(14176861-14176730)(14176861-14176730)
1	261	+	1	1.344570	I:	D:
>ath-circ32548-AT2G39780_AT2G39780|Chr2(+):(16593263-16593347)(16593263-16593347)(16593347-16593456)
3	119	-	3	1.389354	I:	D:
>ath-circ30328-AT2G33860_AT2G33860|Chr2(-):(14326666-14326547)(14326666-14326547)
2	238	+	2	1.356987	I:	D:
>ath-circ33514-AT2G42600_AT2G42600|Chr2(-):(17736852-17736698)(17736852-17736698)
3	212	+	3	1.357683	I:	D:
>ath-circ28984-AT2G30490_AT2G30490|Chr2(-):(12994145-12993926)(12994145-12993926)
1	228	+	1	1.363201	I:	D:
269	439	+	2	1.377154	I:	D:
>ath-circ33161-AT2G41490_AT2G41490|Chr2(+):(17302807-17302922)(17302807-17302922)(17302922-17303139)(17302807-17303012)(17303012-17303139)
3	191	+	3	1.337195	I:	D:
341	463	+	2	1.346368	I:	D:
471	635	+	3	1.326604	I:	D:
675	782	+	3	1.346450	I:	D:
>ath-circ30947-AT2G35780_AT2G35780|Chr2(-):(15040127-15039747)(15040127-15039747)
3	761	+	3	1.377978	I:	D:
>ath-circ33302-AT2G41740_AT2G41740|Chr2(-):(17416707-17416608)(17416707-17416608)
3	197	+	3	1.366362	I:	D:
>ath-circ31267-AT2G36580_AT2G36580|Chr2(+):(15339682-15339779)(15339682-15339779)
3	161	+	3	1.370971	I:	D:
>ath-circ34426-AT2G45030_AT2G45030|Chr2(+):(18575162-18575271)(18575162-18575271)
3	149	+	3	1.336638	I:	D:
>ath-circ30119-AT2G33255_AT2G33255|Chr2(+):(14099520-14099562)(14099520-14099562)(14099562-14099714)(14099520-14099654)(14099654-14099714)
>ath-circ33416-AT2G42210_AT2G42210|Chr2(+):(17590622-17590972)(17590622-17590972)(17590972-17591514)(17590862-17591443)(17591443-17591514)
3	707	+	3	1.305171	I:	D:
1134	1451	+	3	1.317657	I:	D:
1799	1897	-	2	1.284153	I:	D:
>ath-circ31650-AT2G37410_AT2G37410|Chr2(-):(15698660-15698491)(15698660-15698491)
3	230	+	3	1.382372	I:	D:
261	338	+	3	1.310709	I:	D:
>ath-circ33463-AT2G42500_AT2G42500|Chr2(-):(17698834-17698643)(17698834-17698643)
1	381	+	1	1.402379	I:	D:
>ath-circ31864-AT2G38170_AT2G38170|Chr2(-):(15990319-15990229)(15990319-15990229)
1	180	+	1	1.392890	I:	D:
>ath-circ35147-AT2G47170_AT2G47170|Chr2(+):(19367531-19367601)(19367531-19367601)(19367601-19368038)(19367531-19367919)(19367919-19368038)
3	167	+	3	1.375449	I:	D:
210	410	+	3	1.330700	I:	D:
449	703	+	2	1.397336	I:	D:
718	918	+	1	1.330700	I:	D:
961	1086	-	1	1.384662	I:	D:
>ath-circ30797-AT2G35370_AT2G35370|Chr2(+):(14891662-14891832)(14891662-14891832)(14891832-14892054)(14891755-14891922)(14891922-14892054)
1	363	+	1	1.300890	I:	D:
463	561	+	1	1.336993	I:	D:
722	862	+	2	1.334371	I:	D:
>ath-circ33714-AT2G43100_AT2G43100|Chr2(+):(17921076-17921279)(17921076-17921279)
3	206	+	3	1.387682	I:	D:
>ath-circ32537-AT2G39770_AT2G39770|Chr2(+):(16589593-16589655)(16589593-16589655)(16589655-16589983)(16589593-16589744)(16589744-16589983)
1	219	+	1	1.330697	I:	D:
231	530	+	3	1.336412	I:	D:
611	844	+	2	1.340046	I:	D:
>ath-circ34104-AT2G43980_AT2G43980|Chr2(-):(18208790-18208661)(18208790-18208661)
2	151	+	2	1.327303	I:	D:
>ath-circ32540-AT2G39780_AT2G39780|Chr2(+):(16591802-16591875)(16591802-16591875)(16591875-16592567)(16591997-16592098)
3	164	+	3	1.387366	I:	D:
265	414	+	1	1.374204	I:	D:
536	622	-	2	1.254192	I:	D:
824	940	+	2	1.383301	I:	D:
>ath-circ35396-AT2G47800_AT2G47800|Chr2(+):(19579799-19579862)(19579799-19579862)
1	111	+	1	1.379955	I:	D:
>ath-circ31431-AT2G36850_AT2G36850|Chr2(-):(15469052-15468886)(15469052-15468886)
1	201	+	1	1.327271	I:	D:
264	332	+	3	1.300032	I:	D:
>ath-circ34678-AT2G45790_AT2G45790|Chr2(+):(18856547-18856623)(18856547-18856623)(18856623-18856924)(18856707-18856742)(18856547-18856869)(18856869-18856924)
3	173	+	3	1.353612	I:	D:
684	869	-	3	1.357010	I:	D:
>ath-circ33289-AT2G41740_AT2G41740|Chr2(-):(17413556-17413428)(17413556-17413428)
1	255	+	1	1.332442	I:	D:
>ath-circ35074-AT2G46930_AT2G46930|Chr2(+):(19284815-19284939)(19284815-19284939)
1	159	+	1	1.356685	I:	D:
>ath-circ33297-AT2G41740_AT2G41740|Chr2(-):(17414913-17414813)(17414913-17414813)
3	110	+	3	1.284700	I:	D:
>ath-circ53195-AT4G02570_AT4G02570|Chr4(+):(1129806-1129991)(1129806-1129991)
1	369	+	1	1.378702	I:	D:
>ath-circ32180-AT2G39080_AT2G39080|Chr2(-):(16312033-16311921)(16312033-16311921)
3	134	+	3	1.341180	I:	D:
>ath-circ35228-AT2G47390_AT2G47390|Chr2(-):(19444768-19444640)(19444768-19444640)
2	256	+	2	1.276529	I:	D:
>ath-circ33422-AT2G42220_AT2G42220|Chr2(+):(17592611-17592761)(17592611-17592761)
3	239	+	3	1.358477	I:	D:
>ath-circ35331-AT2G47610_AT2G47610|Chr2(+):(19530345-19530546)(19530345-19530546)(19530546-19531003)(19530345-19530705)(19530705-19531003)
1	240	+	1	1.389287	I:	D:
350	511	+	2	1.324817	I:	D:
530	1132	+	2	1.361560	I:	D:
1217	1519	+	2	1.350464	I:	D:
>ath-circ33509-AT2G42600_AT2G42600|Chr2(-):(17735327-17734941)(17735327-17734941)
1	771	+	1	1.370024	I:	D:
>ath-circ53596-AT4G03560_AT4G03560|Chr4(+):(1582753-1582814)(1582753-1582814)(1582814-1583217)(1582961-1583033)(1582753-1583152)(1583152-1583217)
1	114	+	1	1.347790	I:	D:
276	392	+	3	1.311952	I:	D:
533	766	+	2	1.308883	I:	D:
814	930	+	1	1.311952	I:	D:
944	1066	-	2	1.369325	I:	D:
>ath-circ33090-AT2G41250_AT2G41250|Chr2(-):(17202001-17201895)(17202001-17201895)
1	213	+	1	1.417467	I:	D:
>ath-circ52613-AT4G00860_AT4G00860|Chr4(-):(359875-359772)(359875-359772)
2	109	+	2	1.348001	I:	D:
112	207	+	1	1.325620	I:	D:
>ath-circ34010-AT2G43790_AT2G43790|Chr2(+):(18138307-18138709)(18138307-18138709)(18138709-18139060)(18138307-18138931)(18138931-18139060)
171	605	+	3	1.348570	I:	D:
613	831	+	1	1.359487	I:	D:
864	947	+	3	1.233261	I:	D:
1036	1221	+	1	1.315654	I:	D:
1329	1565	+	3	1.347978	I:	D:
1618	1701	+	1	1.233261	I:	D:
1791	1910	+	3	1.307157	I:	D:
>ath-circ52854-AT4G01690_AT4G01690|Chr4(+):(730688-730772)(730688-730772)(730772-731044)(730688-730897)(730897-731044)
1	93	+	1	1.332697	I:	D:
286	510	+	1	1.360199	I:	D:
686	799	+	2	1.336254	I:	D:
>ath-circ34121-AT2G44050_AT2G44050|Chr2(+):(18224794-18224889)(18224794-18224889)
1	189	+	1	1.288631	I:	D:
>ath-circ54724-AT4G08520_AT4G08520|Chr4(+):(5419108-5419255)(5419108-5419255)
3	152	+	3	1.302687	I:	D:
163	294	+	1	1.278776	I:	D:
>ath-circ33345-AT2G41840_AT2G41840|Chr2(-):(17461316-17461033)(17461316-17461033)
3	374	+	3	1.336808	I:	D:
392	565	+	2	1.339699	I:	D:
>ath-circ53285-AT4G02770_AT4G02770|Chr4(-):(1229476-1229333)(1229476-1229333)
3	287	+	3	1.367238	I:	D:
>ath-circ34985-AT2G46650_AT2G46650|Chr2(+):(19151989-19152055)(19151989-19152055)(19152055-19152218)(19152029-19152141)(19152141-19152218)
2	253	+	2	1.390241	I:	D:
363	488	+	3	1.304973	I:	D:
>ath-circ53313-AT4G02880_AT4G02880|Chr4(+):(1275754-1276403)(1275754-1276403)
3	653	+	3	1.331253	I:	D:
662	1297	+	2	1.332499	I:	D:
>ath-circ35122-AT2G47115_AT2G47115|Chr2(-):(19344951-19344736)(19344951-19344736)
3	431	-	3	1.336661	I:	D:
>ath-circ55341-AT4G11380_AT4G11380|Chr4(+):(6923757-6923849)(6923757-6923849)(6923849-6924693)(6924003-6924385)(6923757-6924504)(6924504-6924693)
1	213	+	1	1.366034	I:	D:
374	727	+	2	1.347533	I:	D:
936	1424	+	3	1.338250	I:	D:
1694	2047	+	2	1.347533	I:	D:
2146	2349	+	1	1.339521	I:	D:
>ath-circ33538-AT2G42680_AT2G42680|Chr2(+):(17775826-17775908)(17775826-17775908)
3	107	+	3	1.354309	I:	D:
>ath-circ53974-AT4G05060_AT4G05060|Chr4(-):(2590990-2590872)(2590990-2590872)
3	197	+	3	1.314768	I:	D:
>ath-circ35294-AT2G47510_AT2G47510|Chr2(+):(19499338-19499448)(19499338-19499448)
1	219	+	1	1.349819	I:	D:
>ath-circ54530-AT4G05420_AT4G05420|Chr4(+):(2747190-2747281)(2747190-2747281)(2747281-2747778)(2747190-2747727)(2747727-2747778)
1	270	+	1	1.374225	I:	D:
332	445	+	2	1.300428	I:	D:
505	612	+	1	1.248376	I:	D:
635	859	+	2	1.367253	I:	D:
921	1034	+	3	1.300428	I:	D:
1094	1201	+	2	1.248376	I:	D:
>ath-circ35329-AT2G47610_AT2G47610|Chr2(+):(19530181-19530225)(19530181-19530225)(19530225-19530546)(19530181-19530345)(19530345-19530546)
1	201	+	1	1.315189	I:	D:
271	468	-	1	1.383159	I:	D:
539	778	+	2	1.393370	I:	D:
>ath-circ56384-AT4G14160_AT4G14160|Chr4(+):(8172676-8172780)(8172676-8172780)
1	207	+	1	1.376505	I:	D:
>ath-circ34543-AT2G45330_AT2G45330|Chr2(+):(18686613-18686711)(18686613-18686711)(18686711-18686940)(18686613-18686793)(18686793-18686940)
2	250	+	2	1.382799	I:	D:
415	531	+	1	1.393529	I:	D:
629	754	+	2	1.255686	I:	D:
>ath-circ54909-AT4G09720_AT4G09720|Chr4(+):(6134449-6134594)(6134449-6134594)(6134594-6134866)
1	249	+	1	1.338457	I:	D:
>ath-circ52762-AT4G01320_AT4G01320|Chr4(+):(547033-547128)(547033-547128)(547128-547290)(547033-547225)(547225-547290)
1	234	+	1	1.364502	I:	D:
284	478	+	2	1.377121	I:	D:
512	613	-	2	1.317987	I:	D:
>ath-circ55330-AT4G11320_AT4G11320|Chr4(+):(6888348-6888488)(6888348-6888488)
1	279	+	1	1.309991	I:	D:
>ath-circ53206-AT4G02570_AT4G02570|Chr4(+):(1131831-1131886)(1131831-1131886)(1131886-1132193)(1131831-1132073)(1132073-1132193)
128	271	-	2	1.269748	I:	D:
284	367	+	2	1.340237	I:	D:
491	634	-	2	1.269748	I:	D:
647	781	+	2	1.339644	I:	D:
>ath-circ56976-AT4G15900_AT4G15900|Chr4(+):(9026749-9026813)(9026749-9026813)(9026813-9027005)(9026749-9026928)(9026928-9027005)
2	85	+	2	1.299901	I:	D:
94	243	+	1	1.346582	I:	D:
262	396	+	1	1.346017	I:	D:
497	580	+	2	1.357601	I:	D:
>ath-circ35209-AT2G47320_AT2G47320|Chr2(+):(19427954-19427993)(19427954-19427993)(19427993-19428123)(19427954-19428076)(19428076-19428123)
3	116	+	3	1.387684	I:	D:
275	379	-	2	1.376078	I:	D:
>ath-circ55585-AT4G12420_AT4G12420|Chr4(-):(7352177-7352068)(7352177-7352068)
1	123	+	1	1.313900	I:	D:
>ath-circ53287-AT4G02770_AT4G02770|Chr4(-):(1229686-1229507)(1229686-1229507)
3	359	+	3	1.357031	I:	D:
>ath-circ55895-AT4G13350_AT4G13350|Chr4(-):(7771321-7771214)(7771321-7771214)
1	213	+	1	1.357591	I:	D:
>ath-circ53445-AT4G02940_AT4G02940|Chr4(+):(1309770-1309885)(1309770-1309885)
3	230	+	3	1.385398	I:	D:
>ath-circ57812-AT4G18030_AT4G18030|Chr4(-):(10014243-10013571)(10014243-10013571)
3	674	+	3	1.368040	I:	D:
688	1344	+	1	1.369133	I:	D:
>ath-circ35460-AT2G47960_AT2G47960|Chr2(+):(19628519-19628563)(19628519-19628563)(19628563-19628737)(19628519-19628639)(19628639-19628737)
1	105	+	1	1.302289	I:	D:
161	316	+	2	1.320319	I:	D:
351	482	-	3	1.347720	I:	D:
>ath-circ56840-AT4G15470_AT4G15470|Chr4(+):(8845033-8845190)(8845033-8845190)(8845190-8845355)(8845116-8845299)(8845299-8845355)
2	385	+	2	1.392668	I:	D:
426	638	+	3	1.373406	I:	D:
>ath-circ54503-AT4G05320_AT4G05320|Chr4(+):(2718559-2719062)(2718559-2719062)(2719062-2719291)(2719062-2719291)(2719291-2719291)
1	1023	+	1	1.336186	I:	D:
1037	1270	+	2	1.340246	I:	D:
1318	1467	+	1	1.315471	I:	D:
>ath-circ56940-AT4G15790_AT4G15790|Chr4(+):(8983763-8983834)(8983763-8983834)(8983834-8984006)(8983763-8983968)(8983968-8984006)
1	177	+	1	1.322019	I:	D:
240	404	+	3	1.329953	I:	D:
>ath-circ54592-AT4G07390_AT4G07390|Chr4(+):(4196525-4196584)(4196525-4196584)(4196584-4196977)(4196525-4196917)(4196917-4196977)
1	162	+	1	1.377168	I:	D:
>ath-circ58362-AT4G19880_AT4G19880|Chr4(-):(10785131-10784999)(10785131-10784999)
1	153	+	1	1.349530	I:	D:
158	265	-	2	1.337727	I:	D:
>ath-circ53270-AT4G02720_AT4G02720|Chr4(-):(1205597-1205449)(1205597-1205449)
1	267	+	1	1.384532	I:	D:
>ath-circ57145-AT4G16360_AT4G16360|Chr4(+):(9245863-9246044)(9245863-9246044)(9246044-9246213)(9246007-9246142)(9246142-9246213)
1	300	+	1	1.390877	I:	D:
395	580	+	2	1.369326	I:	D:
602	736	+	2	1.340968	I:	D:
>ath-circ55271-AT4G11010_AT4G11010|Chr4(-):(6733907-6733767)(6733907-6733767)
2	280	-	2	1.322081	I:	D:
>ath-circ57674-AT4G17530_AT4G17530|Chr4(-):(9774015-9773912)(9774015-9773912)
3	206	-	3	1.333409	I:	D:
>ath-circ55338-AT4G11380_AT4G11380|Chr4(+):(6922842-6922934)(6922842-6922934)(6922934-6923383)(6923021-6923232)(6922842-6923320)(6923320-6923383)
1	258	+	1	1.336926	I:	D:
616	909	+	1	1.334930	I:	D:
>ath-circ59078-AT4G21790_AT4G21790|Chr4(+):(11570389-11570479)(11570389-11570479)(11570479-11570998)(11570581-11570633)(11570743-11570835)(11570389-11570927)(11570927-11570998)
1	126	+	1	1.345023	I:	D:
201	353	-	3	1.328569	I:	D:
729	971	+	3	1.381388	I:	D:
1379	1456	+	2	1.376775	I:	D:
>ath-circ53799-AT4G04860_AT4G04860|Chr4(+):(2460886-2460969)(2460886-2460969)(2460969-2461102)(2460886-2461049)(2461049-2461102)
1	216	+	1	1.356112	I:	D:
243	413	+	3	1.350713	I:	D:
>ath-circ58055-AT4G18970_AT4G18970|Chr4(-):(10390479-10390355)(10390479-10390355)
3	191	+	3	1.357133	I:	D:
>ath-circ55739-AT4G12880_AT4G12880|Chr4(-):(7544822-7544550)(7544822-7544550)
3	251	+	3	1.352876	I:	D:
264	524	+	3	1.349732	I:	D:
>ath-circ58344-AT4G19710_AT4G19710|Chr4(+):(10727134-10727247)(10727134-10727247)
1	225	+	1	1.389613	I:	D:
>ath-circ56289-AT4G13940_AT4G13940|Chr4(+):(8055930-8056139)(8055930-8056139)(8056139-8056348)
1	435	+	1	1.347599	I:	D:
446	628	-	2	1.324843	I:	D:
>ath-circ59342-AT4G22670_AT4G22670|Chr4(+):(11918717-11918771)(11918717-11918771)(11918771-11919015)(11918717-11918860)(11918860-11919015)
3	140	+	3	1.357014	I:	D:
212	367	+	2	1.232030	I:	D:
512	652	+	2	1.194038	I:	D:
>ath-circ54726-AT4G08520_AT4G08520|Chr4(+):(5420053-5420137)(5420053-5420137)(5420137-5420530)(5420053-5420236)(5420236-5420530)
2	97	+	2	1.275249	I:	D:
405	530	-	3	1.314746	I:	D:
566	808	+	2	1.347404	I:	D:
884	1042	-	2	1.320762	I:	D:
>ath-circ58603-AT4G20400_AT4G20400|Chr4(+):(11012672-11012775)(11012672-11012775)
3	131	+	3	1.358997	I:	D:
>ath-circ56852-AT4G15530_AT4G15530|Chr4(-):(8865372-8865235)(8865372-8865235)
1	273	+	1	1.342699	I:	D:
>ath-circ58843-AT4G21150_AT4G21150|Chr4(+):(11279529-11279591)(11279529-11279591)(11279591-11279869)(11279529-11279800)(11279800-11279869)
1	147	+	1	1.332573	I:	D:
352	474	+	1	1.319947	I:	D:
>ath-circ56952-AT4G15840_AT4G15840|Chr4(+):(9000018-9000102)(9000018-9000102)(9000102-9000405)(9000209-9000260)(9000018-9000356)(9000356-9000405)
66	479	+	3	1.379316	I:	D:
637	813	-	1	1.350962	I:	D:
815	913	-	2	1.303922	I:	D:
>ath-circ59767-AT4G23895_AT4G23895|Chr4(+):(12425483-12425520)(12425483-12425520)(12425520-12425918)(12425617-12425667)(12425483-12425751)(12425751-12425918)
3	296	+	3	1.373637	I:	D:
532	783	+	1	1.351059	I:	D:
856	960	+	1	1.371544	I:	D:
>ath-circ55342-AT4G11380_AT4G11380|Chr4(+):(6924003-6924385)(6924003-6924385)
1	405	+	1	1.360317	I:	D:
417	764	+	3	1.359544	I:	D:
>ath-circ59111-AT4G21860_AT4G21860|Chr4(-):(11600634-11600478)(11600634-11600478)
3	149	+	3	1.345258	I:	D:
196	306	+	1	1.346717	I:	D:
>ath-circ57296-AT4G16760_AT4G16760|Chr4(-):(9425777-9425667)(9425777-9425667)
3	221	+	3	1.332397	I:	D:
>ath-circ59233-AT4G22300_AT4G22300|Chr4(-):(11787901-11787794)(11787901-11787794)
1	213	+	1	1.316609	I:	D:
>ath-circ57689-AT4G17600_AT4G17600|Chr4(+):(9804251-9804388)(9804251-9804388)
3	275	+	3	1.329776	I:	D:
>ath-circ61034-AT4G27080_AT4G27080|Chr4(+):(13590501-13590685)(13590501-13590685)(13590685-13591268)(13590804-13590861)(13590501-13591228)(13591228-13591268)
1	195	+	1	1.315262	I:	D:
237	425	+	3	1.332315	I:	D:
1064	1201	+	2	1.310051	I:	D:
1663	1779	+	1	1.307538	I:	D:
>ath-circ56568-AT4G14570_AT4G14570|Chr4(+):(8364122-8364260)(8364122-8364260)
3	275	+	3	1.359655	I:	D:
>ath-circ59636-AT4G23650_AT4G23650|Chr4(-):(12325464-12325337)(12325464-12325337)
1	192	+	1	1.335247	I:	D:
>ath-circ58212-AT4G19350_AT4G19350|Chr4(-):(10562447-10562355)(10562447-10562355)
1	183	+	1	1.299583	I:	D:
>ath-circ59733-AT4G23850_AT4G23850|Chr4(-):(12406189-12406079)(12406189-12406079)
1	219	+	1	1.330058	I:	D:
>ath-circ58361-AT4G19860_AT4G19860|Chr4(-):(10779704-10779586)(10779704-10779586)
1	159	+	1	1.327967	I:	D:
168	236	+	3	1.255812	I:	D:
>ath-circ61779-AT4G28730_AT4G28730|Chr4(+):(14200242-14200316)(14200242-14200316)(14200316-14200458)
3	155	+	3	1.372837	I:	D:
>ath-circ57060-AT4G16155_AT4G16155|Chr4(-):(9153990-9153877)(9153990-9153877)
1	225	+	1	1.297461	I:	D:
>ath-circ60188-AT4G24920_AT4G24920|Chr4(-):(12820372-12820257)(12820372-12820257)
2	232	+	2	1.363964	I:	D:
>ath-circ58848-AT4G21150_AT4G21150|Chr4(+):(11280804-11280919)(11280804-11280919)
1	84	-	1	1.305851	I:	D:
99	230	+	3	1.294739	I:	D:
>ath-circ60491-AT4G25630_AT4G25630|Chr4(+):(13074934-13075029)(13074934-13075029)(13075029-13075455)(13075114-13075191)(13074934-13075279)(13075279-13075455)
1	213	+	1	1.300821	I:	D:
500	877	+	2	1.332440	I:	D:
888	1217	-	3	1.386638	I:	D:
>ath-circ58863-AT4G21180_AT4G21180|Chr4(+):(11289626-11289721)(11289626-11289721)(11289721-11290767)(11289803-11289923)(11290031-11290137)(11289626-11290372)(11290372-11290767)
1	204	+	1	1.363448	I:	D:
308	532	+	2	1.334959	I:	D:
658	783	-	1	1.262942	I:	D:
838	1635	+	1	1.326639	I:	D:
1678	1902	+	1	1.334959	I:	D:
2028	2153	-	3	1.262942	I:	D:
2224	2607	+	1	1.312957	I:	D:
>ath-circ62900-AT4G31810_AT4G31810|Chr4(-):(15387816-15387715)(15387816-15387715)
1	201	+	1	1.393335	I:	D:
>ath-circ57933-AT4G18480_AT4G18480|Chr4(-):(10203177-10203062)(10203177-10203062)
3	140	+	3	1.323929	I:	D:
>ath-circ61164-AT4G27440_AT4G27440|Chr4(+):(13726500-13726858)(13726500-13726858)
3	416	+	3	1.377357	I:	D:
458	715	+	2	1.359380	I:	D:
>ath-circ59139-AT4G21960_AT4G21960|Chr4(-):(11647012-11646864)(11647012-11646864)
2	214	+	2	1.420579	I:	D:
>ath-circ61335-AT4G27860_AT4G27860|Chr4(+):(13874954-13875037)(13874954-13875037)(13875037-13875246)(13874954-13875157)(13875157-13875246)
3	221	+	3	1.306425	I:	D:
237	473	+	3	1.304282	I:	D:
604	669	-	1	1.340122	I:	D:
>ath-circ59338-AT4G22570_AT4G22570|Chr4(-):(11884832-11884722)(11884832-11884722)
3	221	+	3	1.348625	I:	D:
>ath-circ63813-AT4G33540_AT4G33540|Chr4(+):(16131947-16132054)(16131947-16132054)(16132054-16132251)
1	228	+	1	1.365141	I:	D:
>ath-circ58408-AT4G20150_AT4G20150|Chr4(-):(10889289-10889152)(10889289-10889152)
3	275	+	3	1.319538	I:	D:
>ath-circ62257-AT4G30190_AT4G30190|Chr4(-):(14771369-14771005)(14771369-14771005)
1	378	+	1	1.340067	I:	D:
477	728	+	3	1.329887	I:	D:
>ath-circ59639-AT4G23650_AT4G23650|Chr4(-):(12326160-12326008)(12326160-12326008)
3	305	+	3	1.283453	I:	D:
>ath-circ62554-AT4G30920_AT4G30920|Chr4(-):(15047495-15047400)(15047495-15047400)
1	189	+	1	1.371888	I:	D:
>ath-circ59721-AT4G23850_AT4G23850|Chr4(-):(12403983-12403864)(12403983-12403864)
1	237	+	1	1.327482	I:	D:
>ath-circ64136-AT4G34200_AT4G34200|Chr4(-):(16374267-16374125)(16374267-16374125)
3	185	+	3	1.380806	I:	D:
>ath-circ59105-AT4G21850_AT4G21850|Chr4(-):(11591794-11591638)(11591794-11591638)
3	311	+	3	1.378060	I:	D:
>ath-circ63263-AT4G32520_AT4G32520|Chr4(-):(15691039-15690917)(15691039-15690917)
1	243	+	1	1.303870	I:	D:
>ath-circ60378-AT4G25370_AT4G25370|Chr4(+):(12973068-12973103)(12973068-12973103)(12973103-12974456)(12973197-12973306)(12974056-12974235)(12973068-12974329)(12974329-12974456)
2	100	+	2	1.351903	I:	D:
153	284	+	3	1.349416	I:	D:
585	665	+	3	1.298679	I:	D:
1010	1282	+	2	1.345841	I:	D:
1289	1477	+	2	1.335136	I:	D:
1518	1817	+	3	1.374596	I:	D:
1832	1963	+	2	1.349416	I:	D:
2264	2344	+	2	1.298679	I:	D:
2689	2961	+	1	1.345841	I:	D:
3008	3103	+	2	1.290686	I:	D:
>ath-circ63761-AT4G33360_AT4G33360|Chr4(-):(16068129-16068020)(16068129-16068020)
1	111	+	1	1.384285	I:	D:
>ath-circ60738-AT4G26410_AT4G26410|Chr4(+):(13347778-13347855)(13347778-13347855)(13347855-13348040)(13347778-13347988)(13347988-13348040)
3	314	+	3	1.366424	I:	D:
348	524	+	3	1.373762	I:	D:
>ath-circ64328-AT4G34640_AT4G34640|Chr4(+):(16541205-16541296)(16541205-16541296)
34	183	-	1	1.361092	I:	D:
>ath-circ59574-AT4G23470_AT4G23470|Chr4(+):(12249961-12250042)(12249961-12250042)
3	161	-	3	1.404420	I:	D:
>ath-circ63874-AT4G33680_AT4G33680|Chr4(-):(16173851-16173735)(16173851-16173735)
1	231	+	1	1.340326	I:	D:
>ath-circ61206-AT4G27600_AT4G27600|Chr4(-):(13783989-13783872)(13783989-13783872)
2	124	+	2	1.338828	I:	D:
>ath-circ64044-AT4G34050_AT4G34050|Chr4(+):(16311680-16312216)(16311680-16312216)
1	294	+	1	1.355648	I:	D:
460	831	+	1	1.354742	I:	D:
1004	1072	-	2	1.219837	I:	D:
>ath-circ61559-AT4G28510_AT4G28510|Chr4(-):(14085957-14085841)(14085957-14085841)
1	231	+	1	1.370117	I:	D:
>ath-circ64609-AT4G35450_AT4G35450|Chr4(+):(16841422-16841561)(16841422-16841561)
1	144	+	1	1.343463	I:	D:
166	252	+	1	1.360183	I:	D:
>ath-circ60070-AT4G24690_AT4G24690|Chr4(+):(12743223-12743372)(12743223-12743372)
1	297	+	1	1.334199	I:	D:
>ath-circ64242-AT4G34450_AT4G34450|Chr4(+):(16472681-16472881)(16472681-16472881)(16472881-16473062)(16472681-16472961)(16472961-16473062)
1	570	+	1	1.350108	I:	D:
609	812	+	3	1.351893	I:	D:
830	964	+	2	1.315065	I:	D:
>ath-circ62349-AT4G30270_AT4G30270|Chr4(-):(14820092-14819899)(14820092-14819899)
1	198	+	1	1.333341	I:	D:
249	386	+	3	1.352426	I:	D:
>ath-circ64303-AT4G34600_AT4G34600|Chr4(+):(16529640-16529686)(16529640-16529686)(16529686-16529820)
>ath-circ62563-AT4G30950_AT4G30950|Chr4(-):(15058395-15058273)(15058395-15058273)
2	244	+	2	1.386321	I:	D:
>ath-circ64883-AT4G36250_AT4G36250|Chr4(+):(17152318-17152490)(17152318-17152490)
180	344	+	3	1.361004	I:	D:
>ath-circ61038-AT4G27080_AT4G27080|Chr4(+):(13591342-13591416)(13591342-13591416)(13591416-13592168)(13591938-13591994)(13591398-13592102)(13592102-13592168)
2	211	+	2	1.371507	I:	D:
274	357	+	1	1.228496	I:	D:
757	954	+	1	1.389094	I:	D:
1102	1185	+	1	1.228496	I:	D:
1655	1729	+	2	1.343386	I:	D:
>ath-circ64375-AT4G34720_AT4G34720|Chr4(-):(16568738-16568453)(16568738-16568453)
3	356	+	3	1.359542	I:	D:
364	570	+	1	1.334112	I:	D:
>ath-circ63700-AT4G33200_AT4G33200|Chr4(-):(16010314-16010188)(16010314-16010188)
2	139	+	2	1.362453	I:	D:
162	251	+	3	1.355212	I:	D:
>ath-circ64541-AT4G35250_AT4G35250|Chr4(-):(16771832-16771692)(16771832-16771692)
1	279	+	1	1.380651	I:	D:
>ath-circ63762-AT4G33360_AT4G33360|Chr4(-):(16068530-16068225)(16068530-16068225)
1	609	+	1	1.342980	I:	D:
>ath-circ65411-AT4G37925_AT4G37925|Chr4(-):(17830948-17830783)(17830948-17830783)
1	282	+	1	1.367364	I:	D:
>ath-circ62251-AT4G30170_AT4G30170|Chr4(+):(14763293-14763481)(14763293-14763481)
1	375	+	1	1.376896	I:	D:
>ath-circ64743-AT4G35830_AT4G35830|Chr4(-):(16974820-16974699)(16974820-16974699)
3	185	+	3	1.399550	I:	D:
>ath-circ63937-AT4G33920_AT4G33920|Chr4(+):(16262107-16262343)(16262107-16262343)
1	471	+	1	1.391937	I:	D:
>ath-circ64880-AT4G36250_AT4G36250|Chr4(+):(17151909-17152033)(17151909-17152033)
2	91	-	2	1.382292	I:	D:
152	247	+	2	1.321951	I:	D:
>ath-circ64135-AT4G34190_AT4G34190|Chr4(-):(16373364-16373254)(16373364-16373254)
3	221	+	3	1.397842	I:	D:
>ath-circ66013-AT4G39040_AT4G39040|Chr4(-):(18190067-18189933)(18190067-18189933)
1	267	+	1	1.346212	I:	D:
>ath-circ62938-AT4G31985_AT4G31985|Chr4(+):(15469895-15469933)(15469895-15469933)(15469933-15470191)(15469895-15470088)(15470088-15470191)
3	131	+	3	1.372524	I:	D:
493	633	+	1	1.388441	I:	D:
>ath-circ65376-AT4G37870_AT4G37870|Chr4(-):(17803370-17803202)(17803370-17803202)
2	208	+	2	1.344595	I:	D:
243	335	+	3	1.305005	I:	D:
>ath-circ64267-AT4G34450_AT4G34450|Chr4(+):(16476653-16476936)(16476653-16476936)
3	143	+	3	1.349810	I:	D:
254	427	+	2	1.354953	I:	D:
>ath-circ65387-AT4G37870_AT4G37870|Chr4(-):(17805685-17805489)(17805685-17805489)
2	208	+	2	1.394769	I:	D:
238	393	+	1	1.382504	I:	D:
>ath-circ64312-AT4G34640_AT4G34640|Chr4(+):(16539042-16539084)(16539042-16539084)(16539084-16539490)(16539234-16539323)(16539042-16539415)(16539415-16539490)
1	78	+	1	1.406314	I:	D:
89	319	-	2	1.329059	I:	D:
400	576	-	1	1.338318	I:	D:
628	858	-	1	1.329059	I:	D:
925	1032	-	1	1.276176	I:	D:
>ath-circ66292-AT4G39330_AT4G39330|Chr4(+):(18291523-18291636)(18291523-18291636)
2	226	+	2	1.357924	I:	D:
>ath-circ63858-AT4G33650_AT4G33650|Chr4(+):(16163478-16163526)(16163478-16163526)(16163526-16163734)(16163478-16163625)(16163625-16163734)
2	103	+	2	1.405382	I:	D:
209	367	+	2	1.341676	I:	D:
467	562	+	2	1.313458	I:	D:
>ath-circ65810-AT4G38630_AT4G38630|Chr4(-):(18059366-18059253)(18059366-18059253)
1	225	+	1	1.400808	I:	D:
>ath-circ64496-AT4G35090_AT4G35090|Chr4(-):(16702767-16702490)(16702767-16702490)
3	212	-	3	1.350417	I:	D:
266	553	-	2	1.365345	I:	D:
>ath-circ65829-AT4G38740_AT4G38740|Chr4(-):(18083865-18083704)(18083865-18083704)
1	321	+	1	1.318424	I:	D:
>ath-circ64558-AT4G35310_AT4G35310|Chr4(+):(16802347-16803189)(16802347-16803189)(16803189-16803321)(16803111-16803272)(16803272-16803321)
2	76	+	2	1.292273	I:	D:
90	857	+	3	1.336008	I:	D:
933	1691	+	3	1.335759	I:	D:
1924	2028	+	1	1.291618	I:	D:
>ath-circ66498-AT4G39980_AT4G39980|Chr4(+):(18540638-18540914)(18540638-18540914)(18540914-18541656)(18541250-18541495)(18540638-18541581)(18541581-18541656)
2	295	+	2	1.382581	I:	D:
321	647	+	3	1.373978	I:	D:
708	824	+	3	1.320793	I:	D:
903	1151	+	3	1.365593	I:	D:
1310	1561	+	2	1.364966	I:	D:
1587	1865	+	3	1.371687	I:	D:
1973	2089	+	2	1.320793	I:	D:
2116	2562	-	1	1.376769	I:	D:
>ath-circ64240-AT4G34450_AT4G34450|Chr4(+):(16472477-16472590)(16472477-16472590)
1	225	+	1	1.309482	I:	D:
>ath-circ66060-AT4G39080_AT4G39080|Chr4(+):(18213044-18213204)(18213044-18213204)
1	213	+	1	1.360990	I:	D:
>ath-circ64744-AT4G35830_AT4G35830|Chr4(-):(16975025-16974907)(16975025-16974907)
2	88	-	2	1.336168	I:	D:
124	237	+	1	1.347081	I:	D:
>ath-circ66066-AT4G39090_AT4G39090|Chr4(-):(18216334-18215996)(18216334-18215996)
3	677	+	3	1.352297	I:	D:
>ath-circ64878-AT4G36250_AT4G36250|Chr4(+):(17151441-17151537)(17151441-17151537)(17151537-17151835)(17151441-17151629)(17151629-17151835)
2	199	+	2	1.411162	I:	D:
280	573	+	1	1.359293	I:	D:
685	888	+	1	1.336047	I:	D:
>ath-circ1540--_other|Chr1(-):(1478809-1478646)
2	163	+	2	1.349951	I:	D:
>ath-circ64360-AT4G34700_AT4G34700|Chr4(+):(16557109-16557150)(16557109-16557150)(16557150-16558223)(16557941-16558022)(16557109-16558168)(16558168-16558223)
1	138	-	1	1.351240	I:	D:
2236	2355	-	1	1.392984	I:	D:
>ath-circ66318-AT4G39350_AT4G39350|Chr4(+):(18299935-18300147)(18299935-18300147)
1	423	+	1	1.366129	I:	D:
>ath-circ65386-AT4G37870_AT4G37870|Chr4(-):(17805395-17805242)(17805395-17805242)
1	306	+	1	1.352239	I:	D:
>ath-circ66380-AT4G39680_AT4G39680|Chr4(-):(18415573-18415385)(18415573-18415385)
3	377	+	3	1.388180	I:	D:
>ath-circ65402-AT4G37910_AT4G37910|Chr4(-):(17826363-17826190)(17826363-17826190)
1	345	+	1	1.326592	I:	D:
>ath-circ7313--_other|Chr1(+):(7043157-7043362)
2	139	+	2	1.279413	I:	D:
>ath-circ64646-AT4G35750_AT4G35750|Chr4(-):(16941464-16941200)(16941464-16941200)
3	332	+	3	1.397666	I:	D:
>ath-circ576--_other|Chr1(-):(457909-455251)
20	241	+	2	1.338349	I:	D:
277	438	-	1	1.323601	I:	D:
463	711	-	1	1.383386	I:	D:
727	906	-	1	1.341251	I:	D:
994	1065	+	1	1.304628	I:	D:
1343	1609	+	2	1.382044	I:	D:
1657	1776	+	1	1.312425	I:	D:
2123	2311	-	2	1.352581	I:	D:
2534	2656	-	2	1.336368	I:	D:
>ath-circ65816-AT4G38680_AT4G38680|Chr4(-):(18072484-18072221)(18072484-18072221)
1	525	+	1	1.342805	I:	D:
>ath-circ831--_other|Chr1(-):(758418-757984)
3	95	+	3	1.332546	I:	D:
244	315	+	1	1.190463	I:	D:
>ath-circ65993-AT4G38970_AT4G38970|Chr4(-):(18165685-18165483)(18165685-18165483)
230	403	+	2	1.343862	I:	D:
>ath-circ11482--_other|Chr1(-):(13227084-13226838)
1	99	+	1	1.333903	I:	D:
146	244	-	2	1.315442	I:	D:
>ath-circ65152-AT4G36970_AT4G36970|Chr4(-):(17430077-17429744)(17430077-17429744)
1	252	+	1	1.360181	I:	D:
262	372	+	1	1.256590	I:	D:
428	514	-	2	1.364770	I:	D:
531	665	-	3	1.272589	I:	D:
>ath-circ3362--_other|Chr1(-):(3009562-3009345)
2	217	-	2	1.332787	I:	D:
>ath-circ66062-AT4G39080_AT4G39080|Chr4(+):(18213647-18213830)(18213647-18213830)
2	367	+	2	1.375268	I:	D:
>ath-circ5535--_other|Chr1(-):(5328439-5328062)
1	87	-	1	1.297746	I:	D:
119	376	-	2	1.343290	I:	D:
>ath-circ66085-AT4G39100_AT4G39100|Chr4(-):(18219634-18218621)(18219634-18218621)(18219979-18219634)(18219404-18219336)(18218733-18218621)(18219979-18218733)
132	311	-	3	1.326155	I:	D:
419	514	+	2	1.274756	I:	D:
1146	1325	-	3	1.326155	I:	D:
1433	1528	+	2	1.274756	I:	D:
2040	2465	+	3	1.438546	I:	D:
2568	2960	+	3	1.428096	I:	D:
3033	3212	-	3	1.326155	I:	D:
3320	3415	+	2	1.274756	I:	D:
>ath-circ15231--_other|Chr1(-):(21379783-21379349)
1	189	+	1	1.403044	I:	D:
244	432	-	1	1.342416	I:	D:
>ath-circ65794-AT4G38600_AT4G38600|Chr4(-):(18042775-18042671)(18042775-18042671)
1	207	+	1	1.367431	I:	D:
>ath-circ7794--_other|Chr1(+):(7530088-7530999)
2	235	-	2	1.377164	I:	D:
501	596	-	3	1.294380	I:	D:
756	911	+	3	1.387668	I:	D:
>ath-circ66350-AT4G39520_AT4G39520|Chr4(-):(18373359-18373183)(18373359-18373183)
1	351	+	1	1.356158	I:	D:
>ath-circ8508--_other|Chr1(-):(8390452-8390282)
1	69	+	1	1.333229	I:	D:
88	168	+	1	1.369605	I:	D:
>ath-circ66468-AT4G39940_AT4G39940|Chr4(+):(18521052-18521098)(18521052-18521098)(18521098-18521259)(18521052-18521175)(18521175-18521259)
2	112	+	2	1.398552	I:	D:
175	342	+	1	1.346318	I:	D:
384	464	+	3	1.342894	I:	D:
>ath-circ17962--_other|Chr1(+):(25712952-25714189)
2	373	-	2	1.396391	I:	D:
649	1236	-	1	1.386655	I:	D:
>ath-circ66055-AT4G39080_AT4G39080|Chr4(+):(18212148-18212255)(18212148-18212255)
1	213	+	1	1.352262	I:	D:
>ath-circ12156--_other|Chr1(+):(17298491-17298703)
3	212	-	3	1.345177	I:	D:
>ath-circ608--_other|Chr1(-):(519251-519082)
3	167	-	3	1.323277	I:	D:
>ath-circ14177--_other|Chr1(+):(20155188-20155327)
3	137	-	3	1.327285	I:	D:
>ath-circ1380--_other|Chr1(+):(1356635-1357178)
3	542	-	3	1.367839	I:	D:
>ath-circ21257--_other|Chr1(-):(29346862-29346651)
23	211	-	2	1.314314	I:	D:
>ath-circ66293-AT4G39330_AT4G39330|Chr4(+):(18292330-18292483)(18292330-18292483)
1	270	+	1	1.381750	I:	D:
>ath-circ17474--_other|Chr1(+):(25048553-25048927)
3	119	+	3	1.418790	I:	D:
250	372	-	1	1.300092	I:	D:
>ath-circ3528--_other|Chr1(+):(3136598-3137340)
591	740	-	3	1.372967	I:	D:
>ath-circ17749--_other|Chr1(+):(25394600-25394767)
1	165	-	1	1.347175	I:	D:
>ath-circ5554--_other|Chr1(-):(5400467-5400096)
1	240	-	1	1.331532	I:	D:
288	371	+	3	1.340635	I:	D:
>ath-circ26300--_other|Chr2(+):(9220797-9221003)
7	204	-	1	1.260176	I:	D:
>ath-circ496--_other|Chr1(+):(403914-404371)
180	455	-	3	1.377828	I:	D:
>ath-circ20436--_other|Chr1(+):(28451377-28451522)
2	145	-	2	1.230187	I:	D:
>ath-circ8493--_other|Chr1(-):(8389453-8389277)
>ath-circ21175--_other|Chr1(+):(29239236-29239426)
1	132	-	1	1.371646	I:	D:
>ath-circ10594--_other|Chr1(+):(11215779-11215978)
>ath-circ29167--_other|Chr2(-):(13139799-13139654)
1	144	-	1	1.339527	I:	D:
>ath-circ1726--_other|Chr1(+):(1766843-1767099)
3	254	-	3	1.366556	I:	D:
>ath-circ23946--_other|Chr2(+):(2587983-2588207)
3	224	-	3	1.370164	I:	D:
>ath-circ13232--_other|Chr1(-):(18927429-18927270)
2	157	-	2	1.344077	I:	D:
>ath-circ24707--_other|Chr2(+):(7160270-7160444)
3	173	-	3	1.318413	I:	D:
>ath-circ14740--_other|Chr1(+):(20802915-20803067)
2	151	-	2	1.308833	I:	D:
>ath-circ33355--_other|Chr2(-):(17493507-17493349)
6	158	-	3	1.293322	I:	D:
>ath-circ7736--_other|Chr1(+):(7454109-7454483)
1	75	+	1	1.380177	I:	D:
>ath-circ27174--_other|Chr2(-):(10567722-10567466)
3	86	+	3	1.406459	I:	D:
107	256	-	2	1.326041	I:	D:
>ath-circ17745--_other|Chr1(-):(25391906-25391664)
1	240	-	1	1.381504	I:	D:
>ath-circ28188--_other|Chr2(-):(11782698-11782534)
1	162	-	1	1.323516	I:	D:
>ath-circ17961--_other|Chr1(+):(25712885-25714189)
3	440	-	3	1.395242	I:	D:
716	1303	-	2	1.386655	I:	D:
>ath-circ38733--_other|Chr3(+):(2904004-2904660)
1	654	-	1	1.370698	I:	D:
>ath-circ11791--_other|Chr1(+):(16275419-16278595)
14	397	-	2	1.375668	I:	D:
707	853	-	2	1.375154	I:	D:
973	1170	+	1	1.349252	I:	D:
1221	1325	+	3	1.308738	I:	D:
1584	1739	-	3	1.292962	I:	D:
1758	2048	-	3	1.371947	I:	D:
2681	2767	-	2	1.259668	I:	D:
2925	3173	+	3	1.365534	I:	D:
>ath-circ29518--_other|Chr2(-):(13451676-13451522)
8	154	-	2	1.325735	I:	D:
>ath-circ20831--_other|Chr1(+):(28895791-28896615)
79	363	+	1	1.404354	I:	D:
>ath-circ31038--_other|Chr2(+):(15143035-15143240)
1	153	+	1	1.346033	I:	D:
>ath-circ21250--_other|Chr1(-):(29346650-29346100)
3	191	-	3	1.339581	I:	D:
234	305	+	3	1.295579	I:	D:
>ath-circ42508--_other|Chr3(+):(6350019-6350410)
2	391	-	2	1.388143	I:	D:
>ath-circ16284--_other|Chr1(+):(23235458-23235629)
1	171	-	1	1.353416	I:	D:
>ath-circ36681--_other|Chr3(+):(1073821-1074111)
2	289	+	2	1.367412	I:	D:
>ath-circ24587--_other|Chr2(-):(6812063-6811786)
1	102	-	1	1.371364	I:	D:
>ath-circ38487--_other|Chr3(-):(2718661-2717901)
3	224	-	3	1.341311	I:	D:
262	759	-	1	1.369424	I:	D:
>ath-circ25391--_other|Chr2(-):(8224429-8224250)
2	178	-	2	1.325729	I:	D:
>ath-circ45598--_other|Chr3(+):(10701769-10702011)
1	69	+	1	1.424514	I:	D:
160	240	+	1	1.387762	I:	D:
>ath-circ19624--_other|Chr1(+):(27569330-27569515)
2	184	-	2	1.340207	I:	D:
>ath-circ40983--_other|Chr3(-):(5029197-5028988)
2	70	+	2	1.318256	I:	D:
97	207	-	1	1.309372	I:	D:
>ath-circ28170--_other|Chr2(+):(11763623-11763970)
3	152	-	3	1.322099	I:	D:
259	345	-	1	1.322394	I:	D:
>ath-circ41294--_other|Chr3(-):(5333470-5333161)
3	308	-	3	1.341926	I:	D:
>ath-circ28806--_other|Chr2(-):(12669343-12668619)
3	722	-	3	1.350187	I:	D:
>ath-circ48941--_other|Chr3(+):(19805198-19805340)
3	140	-	3	1.323607	I:	D:
>ath-circ23945--_other|Chr2(+):(2587983-2588142)
3	158	-	3	1.343858	I:	D:
>ath-circ43381--_other|Chr3(+):(7376957-7377116)
1	123	+	1	1.296710	I:	D:
>ath-circ30485--_other|Chr2(-):(14525058-14524907)
2	151	-	2	1.386640	I:	D:
>ath-circ45389--_other|Chr3(-):(10154822-10154423)
3	170	+	3	1.341128	I:	D:
237	341	+	3	1.315072	I:	D:
>ath-circ31579--_other|Chr2(+):(15619705-15620066)
2	361	-	2	1.350505	I:	D:
>ath-circ49407--_other|Chr3(-):(20208425-20208261)
2	163	-	2	1.422652	I:	D:
>ath-circ26559--_other|Chr2(+):(9538660-9538875)
2	136	-	2	1.345331	I:	D:
144	215	-	3	1.287273	I:	D:
>ath-circ45850--_other|Chr3(+):(11267537-11267680)
1	141	-	1	1.354928	I:	D:
>ath-circ36702--_other|Chr3(-):(1083103-1082279)
3	212	-	3	1.365259	I:	D:
275	529	-	2	1.336464	I:	D:
697	822	-	1	1.331595	I:	D:
>ath-circ48752--_other|Chr3(+):(19627453-19627628)
3	173	-	3	1.352599	I:	D:
>ath-circ38732--_other|Chr3(+):(2904004-2904343)
1	339	-	1	1.348280	I:	D:
>ath-circ56774--_other|Chr4(-):(8646966-8646556)
2	202	-	2	1.412626	I:	D:
246	410	-	3	1.319090	I:	D:
>ath-circ29516--_other|Chr2(-):(13451580-13451264)
2	100	-	2	1.315613	I:	D:
181	315	-	1	1.357088	I:	D:
>ath-circ49092--_other|Chr3(-):(19916877-19916658)
2	217	-	2	1.326136	I:	D:
>ath-circ41291--_other|Chr3(-):(5333230-5332809)
3	224	-	3	1.347614	I:	D:
243	419	-	3	1.320576	I:	D:
>ath-circ49360--_other|Chr3(+):(20200950-20201195)
1	219	+	1	1.404266	I:	D:
>ath-circ41734--_other|Chr3(-):(5593393-5593041)
2	151	+	2	1.350852	I:	D:
165	350	-	3	1.364977	I:	D:
>ath-circ61002--_other|Chr4(+):(13555189-13555421)
1	210	+	1	1.368527	I:	D:
>ath-circ33728--_other|Chr2(-):(17946151-17945981)
1	66	+	1	1.325805	I:	D:
>ath-circ53578--_other|Chr4(+):(1563908-1564078)
3	170	+	3	1.368214	I:	D:
>ath-circ44761--_other|Chr3(+):(9269562-9269794)
3	197	+	3	1.366763	I:	D:
>ath-circ55719--_other|Chr4(-):(7522280-7522104)
>ath-circ45442--_other|Chr3(-):(10256568-10256295)
2	271	-	2	1.351862	I:	D:
>ath-circ66703--_other|Chr5(-):(210227-209465)
3	365	-	3	1.342455	I:	D:
415	567	+	1	1.336134	I:	D:
605	760	-	2	1.401056	I:	D:
>ath-circ40023--_other|Chr3(+):(4137094-4137628)
41	196	-	2	1.293330	I:	D:
>ath-circ57280--_other|Chr4(+):(9400036-9400218)
2	181	-	2	1.361074	I:	D:
>ath-circ47907--_other|Chr3(+):(18891235-18891457)
2	220	-	2	1.351322	I:	D:
>ath-circ58902--_other|Chr4(-):(11335550-11335329)
2	127	+	2	1.352794	I:	D:
>ath-circ48893--_other|Chr3(+):(19745515-19746431)
2	487	-	2	1.370096	I:	D:
698	916	-	2	1.347708	I:	D:
>ath-circ71434--_other|Chr5(-):(4489257-4488930)
3	326	-	3	1.363383	I:	D:
>ath-circ43377--_other|Chr3(+):(7376748-7376962)
14	214	-	2	1.357930	I:	D:
>ath-circ63586--_other|Chr4(+):(15930572-15931250)
1	579	-	1	1.378124	I:	D:
>ath-circ49245--_other|Chr3(+):(20067723-20068273)
1	453	+	1	1.382501	I:	D:
464	550	+	2	1.398138	I:	D:
>ath-circ65898--_other|Chr4(+):(18097863-18098554)
2	364	-	2	1.357312	I:	D:
>ath-circ49385--_other|Chr3(+):(20201688-20201840)
>ath-circ80843--_other|Chr5(-):(20306206-20305963)
2	241	-	2	1.317082	I:	D:
>ath-circ45600--_other|Chr3(+):(10702012-10702437)
343	423	+	1	1.422193	I:	D:
>ath-circ69802--_other|Chr5(-):(3053949-3053234)
2	502	-	2	1.357570	I:	D:
589	714	-	1	1.338811	I:	D:
>ath-circ54898--_other|Chr4(-):(6101160-6100891)
3	269	-	3	1.357050	I:	D:
>ath-circ70964--_other|Chr5(+):(4061702-4061946)
>ath-circ55720--_other|Chr4(-):(7522268-7522121)
>ATH_circ00157_AT1G04430|Chr1(+):(1199710-1200304)(1199710-1200304)
1	603	+	1	1.377052	I:	D:
620	1189	+	2	1.381259	I:	D:
>ath-circ48942--_other|Chr3(+):(19805198-19805410)
3	212	-	3	1.336844	I:	D:
>ath-circ76047--_other|Chr5(+):(9288714-9288950)
3	236	-	3	1.429371	I:	D:
>ath-circ57416--_other|Chr4(-):(9557627-9557454)
1	114	+	1	1.314641	I:	D:
>ath-circ78988--_other|Chr5(-):(17761385-17761125)
1	258	-	1	1.368157	I:	D:
>ath-circ59136--_other|Chr4(+):(11646479-11646856)
135	377	-	3	1.371030	I:	D:
>ATH_circ00788_AT1G17360|Chr1(+):(5948398-5949215)(5948398-5949215)
2	883	+	2	1.345599	I:	D:
904	1635	+	1	1.340465	I:	D:
>ath-circ52248--_other|Chr3(+):(23416834-23416970)
3	134	+	3	1.363406	I:	D:
>ath-circ82389--_other|Chr5(-):(22246741-22246594)
>ath-circ64494--_other|Chr4(+):(16701722-16702009)
1	285	-	1	1.324912	I:	D:
>ath-circ84015--_other|Chr5(-):(24121598-24121281)
1	90	-	1	1.351035	I:	D:
211	315	-	1	1.339069	I:	D:
>ath-circ66078--_other|Chr4(+):(18216671-18217189)
3	518	-	3	1.379032	I:	D:
>ATH_circ01878_AT1G58290|Chr1(-):(21625634-21625393)(21625634-21625393)
3	275	+	3	1.282766	I:	D:
308	481	+	2	1.266278	I:	D:
>ath-circ57153--_other|Chr4(-):(9255878-9255615)
172	261	+	1	1.178874	I:	D:
>ATH_circ00253_AT1G06410|Chr1(+):(1957477-1957750)(1957477-1957750)
2	289	+	2	1.338059	I:	D:
330	545	+	3	1.318902	I:	D:
>ath-circ70518--_other|Chr5(-):(3754556-3754372)
3	101	-	3	1.333781	I:	D:
>ATH_circ00574_AT1G10950|Chr1(+):(3661341-3661493)(3661341-3661493)(3661493-3662171)(3661721-3661855)(3661341-3662005)(3662005-3662171)
1	318	+	1	1.334636	I:	D:
565	738	+	1	1.318227	I:	D:
1016	1294	+	2	1.335603	I:	D:
1531	1704	+	1	1.318227	I:	D:
1738	1950	+	1	1.362806	I:	D:
>ath-circ71303--_other|Chr5(+):(4389965-4390145)
2	178	-	2	1.340960	I:	D:
>ATH_circ07893_AT5G18500|Chr5(+):(6140142-6140264)(6140142-6140264)(6140264-6141054)(6140350-6140520)(6140624-6140753)(6140142-6140842)(6140842-6141054)
2	271	+	2	1.323958	I:	D:
367	507	+	1	1.310206	I:	D:
584	817	-	2	1.387827	I:	D:
849	1064	+	3	1.335721	I:	D:
1072	1353	+	1	1.335598	I:	D:
1373	1465	+	2	1.322487	I:	D:
1581	1721	+	3	1.310206	I:	D:
1798	2031	-	1	1.387827	I:	D:
2064	2249	+	3	1.315339	I:	D:
>ath-circ62061--_other|Chr4(+):(14486287-14486430)
3	143	-	3	1.342738	I:	D:
>ATH_circ01156_AT1G29470|Chr1(-):(10313407-10312458)(10313407-10312458)
39	1016	+	3	1.344973	I:	D:
1094	1897	+	2	1.334827	I:	D:
>ath-circ76688--_other|Chr5(+):(10862508-10862812)
1	141	-	1	1.364209	I:	D:
192	302	-	3	1.305588	I:	D:
>ATH_circ01380_AT1G36320|Chr1(+):(13673498-13673685)(13673498-13673685)
1	192	+	1	1.382744	I:	D:
246	374	+	3	1.359515	I:	D:
>ath-circ80518--_other|Chr5(+):(19836924-19837087)
1	162	-	1	1.338650	I:	D:
>ATH_circ08760_AT5G50920|Chr5(-):(20719806-20719227)(20719806-20719227)
3	125	+	3	1.328997	I:	D:
163	705	+	1	1.327771	I:	D:
743	1159	+	2	1.322168	I:	D:
>ath-circ67431--_other|Chr5(-):(659508-658586)
223	366	+	1	1.326208	I:	D:
501	920	-	3	1.370993	I:	D:
>ATH_circ07401_AT5G06530|Chr5(-):(1990845-1990561)(1990845-1990561)
1	567	+	1	1.378100	I:	D:
>ath-circ83340--_other|Chr5(+):(23366556-23366863)
2	247	-	2	1.379154	I:	D:
>ATH_circ07466_AT5G08300|Chr5(+):(2668048-2668257)(2668048-2668257)(2668257-2668560)(2668048-2668390)(2668390-2668560)
1	576	+	1	1.315531	I:	D:
653	1000	+	2	1.314389	I:	D:
1094	1237	-	2	1.356386	I:	D:
>ath-circ86082--_other|Chr5(+):(26128963-26129115)
>ATH_circ09230_AT5G64740|Chr5(+):(25885241-25885591)(25885241-25885591)
1	699	+	1	1.384137	I:	D:
>ath-circ72214--_other|Chr5(+):(5145443-5145595)
>ATH_circ08225_AT5G26742|Chr5(-):(9286967-9286590)(9286967-9286590)
1	753	+	1	1.370823	I:	D:
>ATH_circ00467_AT1G09570|Chr1(-):(3096959-3096143)(3096959-3096143)
3	824	+	3	1.356177	I:	D:
931	1632	+	1	1.353046	I:	D:
>ATH_circ08587_AT5G45950|Chr5(+):(18634748-18634981)(18634748-18634981)(18634981-18636213)(18634748-18635967)(18635967-18636213)
1	513	+	1	1.406423	I:	D:
897	980	-	3	1.301295	I:	D:
1067	1156	+	2	1.298734	I:	D:
1416	1763	+	3	1.359803	I:	D:
1942	2223	-	1	1.323667	I:	D:
2363	2446	-	2	1.301295	I:	D:
2533	2622	+	1	1.298734	I:	D:
2922	3167	+	3	1.390567	I:	D:
>ATH_circ00610_AT1G12110|Chr1(+):(4106127-4106701)(4106127-4106701)
1	591	+	1	1.360837	I:	D:
729	1148	+	3	1.326714	I:	D:
>ATH_circ04716_AT3G12580|Chr3(-):(3992013-3991817)(3992013-3991817)
3	248	+	3	1.343851	I:	D:
>ath-circ82287--_other|Chr5(+):(22097550-22099062)
3	209	+	3	1.389190	I:	D:
1250	1390	+	2	1.301491	I:	D:
1392	1511	-	3	1.256123	I:	D:
>ATH_circ08854_AT5G53460|Chr5(+):(21703124-21703467)(21703124-21703467)
3	413	+	3	1.349727	I:	D:
434	685	+	2	1.321764	I:	D:
>ATH_circ01163_AT1G29660|Chr1(+):(10372595-10372840)(10372595-10372840)(10372840-10373284)(10372595-10373029)(10373029-10373284)
1	534	+	1	1.379012	I:	D:
676	957	+	1	1.367471	I:	D:
986	1201	+	2	1.370567	I:	D:
1406	1627	+	2	1.378801	I:	D:
>ATH_circ09078_AT5G60790|Chr5(-):(24454904-24454900)(24454904-24454900)(24455419-24454904)
1	525	+	1	1.337186	I:	D:
>ATH_circ01419_AT1G44446|Chr1(-):(16850937-16850701)(16850937-16850701)
1	471	+	1	1.286758	I:	D:
>ATH_circ05470_AT3G50820|Chr3(-):(18891861-18891568)(18891861-18891568)
1	585	+	1	1.354230	I:	D:
>ATH_circ00162_AT1G04510|Chr1(+):(1228706-1228801)(1228706-1228801)(1228801-1229128)(1228897-1228956)(1228706-1229054)(1229054-1229128)
1	255	+	1	1.321012	I:	D:
389	724	+	2	1.353299	I:	D:
891	1001	+	3	1.411216	I:	D:
>ATH_circ04384_AT3G03960|Chr3(+):(1024795-1025057)(1024795-1025057)(1025057-1025292)(1024795-1025146)(1025146-1025292)
3	269	+	3	1.303061	I:	D:
275	535	+	2	1.312342	I:	D:
610	768	+	1	1.303540	I:	D:
774	1085	+	3	1.309329	I:	D:
1160	1258	+	2	1.310821	I:	D:
>ATH_circ07437_AT5G07350|Chr5(-):(2320986-2320609)(2320986-2320609)
1	753	+	1	1.339835	I:	D:
>ATH_circ04567_AT3G08580|Chr3(-):(2606473-2606099)(2606473-2606099)
1	747	+	1	1.333910	I:	D:
>ATH_circ07773_AT5G15450|Chr5(-):(5016257-5015068)(5016257-5015068)
3	1226	+	3	1.331439	I:	D:
1229	2377	+	2	1.333980	I:	D:
>ATH_circ02847_AT2G05710|Chr2(+):(2145780-2145878)(2145780-2145878)(2145878-2146203)(2145780-2145961)(2145961-2146203)
1	219	+	1	1.352334	I:	D:
294	629	+	3	1.370897	I:	D:
719	946	+	2	1.370637	I:	D:
>ATH_circ00959_AT1G22410|Chr1(+):(7912723-7913000)(7912723-7913000)(7913000-7913756)(7912723-7913480)(7913480-7913756)
1	345	+	1	1.355454	I:	D:
348	566	+	3	1.335139	I:	D:
1080	1595	+	3	1.355123	I:	D:
2064	2345	+	3	1.356903	I:	D:
>ATH_circ04869_AT3G15810|Chr3(-):(5349162-5348912)(5349162-5348912)
3	500	+	3	1.368572	I:	D:
>ATH_circ08357_AT5G36230|Chr5(+):(14273945-14273968)(14273945-14273968)(14273968-14275372)(14274067-14274172)(14274263-14274331)(14273945-14274879)(14274879-14275372)
1	108	-	1	1.377614	I:	D:
425	502	-	2	1.269825	I:	D:
948	1676	+	3	1.348413	I:	D:
1699	1860	+	1	1.404993	I:	D:
2028	2105	-	3	1.269825	I:	D:
2537	3055	+	2	1.357400	I:	D:
>ATH_circ05100_AT3G22290|Chr3(+):(7882859-7882934)(7882859-7882934)(7882934-7883484)(7883051-7883118)(7882859-7883388)(7883388-7883484)
1	150	+	1	1.336958	I:	D:
408	482	-	3	1.263705	I:	D:
580	945	+	1	1.351054	I:	D:
1102	1176	-	1	1.263705	I:	D:
1281	1376	-	3	1.368422	I:	D:
>ATH_circ08678_AT5G47880|Chr5(-):(19387885-19386425)(19387885-19386425)
3	1331	+	3	1.339892	I:	D:
1482	2792	+	3	1.339859	I:	D:
2808	2921	-	3	1.354578	I:	D:
>ATH_circ03627_AT2G33770|Chr2(-):(14278415-14278104)(14278415-14278104)
1	621	+	1	1.372979	I:	D:
>ATH_circ02682_AT1G79990|Chr1(+):(30086295-30086356)(30086295-30086356)(30086356-30087748)(30086433-30086487)(30086593-30086629)(30086709-30087034)(30087144-30087275)(30087418-30087566)(30086295-30087680)(30087680-30087748)
1	102	+	1	1.328667	I:	D:
289	414	-	1	1.352286	I:	D:
416	535	-	2	1.349202	I:	D:
564	827	+	3	1.337206	I:	D:
949	1434	+	1	1.381409	I:	D:
1438	2256	+	1	1.357754	I:	D:
2442	2567	-	3	1.352286	I:	D:
2569	2688	-	1	1.349202	I:	D:
2717	2980	+	2	1.337206	I:	D:
3102	3587	+	3	1.381409	I:	D:
>ATH_circ05591_AT3G54400|Chr3(-):(20141358-20140881)(20141358-20140881)
1	588	+	1	1.375183	I:	D:
641	955	+	2	1.368404	I:	D:
>ATH_circ08930_AT5G56680|Chr5(+):(22937242-22937832)(22937242-22937832)
1	1179	+	1	1.328711	I:	D:
>ATH_circ05606_AT3G54760|Chr3(-):(20271782-20271656)(20271782-20271656)
11	253	+	2	1.330950	I:	D:
>ATH_circ09224_AT5G64740|Chr5(+):(25882030-25882225)(25882030-25882225)(25882225-25885591)(25882314-25882516)(25882600-25882877)(25882960-25883226)(25883310-25883655)(25883843-25883980)(25884067-25884192)(25884304-25884516)(25884600-25884876)(25884962-25885158)(25882030-25885241)(25885241-25885591)
1	249	+	1	1.382503	I:	D:
267	434	+	3	1.355363	I:	D:
475	717	+	1	1.294770	I:	D:
732	1049	+	3	1.318541	I:	D:
1198	1434	+	1	1.368962	I:	D:
1515	1859	+	3	1.340367	I:	D:
2226	2426	+	3	1.337773	I:	D:
2442	2738	+	3	1.370075	I:	D:
2750	3085	+	2	1.358443	I:	D:
3159	3344	+	3	1.328411	I:	D:
3358	3471	-	1	1.301160	I:	D:
3681	6041	+	3	1.356062	I:	D:
6082	6324	+	1	1.294770	I:	D:
6339	6656	+	3	1.318541	I:	D:
6805	7041	+	1	1.368962	I:	D:
7122	7466	+	3	1.340367	I:	D:
7833	8033	+	3	1.337773	I:	D:
8049	8345	+	3	1.370075	I:	D:
8357	8692	+	2	1.358443	I:	D:
8766	8951	+	3	1.328411	I:	D:
9068	9364	+	2	1.396261	I:	D:
>ATH_circ04112_AT2G44640|Chr2(+):(18417708-18417957)(18417708-18417957)(18417957-18418799)(18418046-18418430)(18417708-18418531)(18418531-18418799)
2	298	+	2	1.313174	I:	D:
336	560	+	3	1.337282	I:	D:
611	1003	+	2	1.342653	I:	D:
1059	1736	+	3	1.357045	I:	D:
1814	2026	+	2	1.339011	I:	D:
2088	2480	+	3	1.342653	I:	D:
2561	2818	+	2	1.379887	I:	D:
>ATH_circ08071_AT5G22340|Chr5(+):(7394746-7394918)(7394746-7394918)(7394918-7395338)(7394746-7395219)(7395219-7395338)
12	176	+	3	1.298414	I:	D:
206	352	+	2	1.287647	I:	D:
561	770	+	3	1.299273	I:	D:
800	967	+	2	1.290515	I:	D:
1248	1358	+	3	1.270922	I:	D:
>ATH_circ03075_AT2G20260|Chr2(+):(8737540-8737767)(8737540-8737767)
3	125	+	3	1.362011	I:	D:
162	353	+	3	1.334911	I:	D:
390	455	+	3	1.241912	I:	D:
>ATH_circ04506_AT3G06720|Chr3(+):(2122056-2122134)(2122056-2122134)(2122134-2123069)(2122712-2122840)(2122056-2122942)(2122942-2123069)
63	185	+	3	1.341533	I:	D:
644	877	+	2	1.346809	I:	D:
961	1101	+	1	1.287108	I:	D:
1787	2020	+	2	1.346809	I:	D:
2144	2236	+	2	1.237250	I:	D:
>ATH_circ03227_AT2G24120|Chr2(-):(10253608-10253420)(10253608-10253420)
1	375	+	1	1.343717	I:	D:
>ATH_circ04603_AT3G09840|Chr3(+):(3019672-3019834)(3019672-3019834)(3019834-3020352)(3019672-3020124)(3020124-3020352)
2	235	+	2	1.386640	I:	D:
560	1081	+	2	1.398208	I:	D:
1263	1526	+	3	1.370968	I:	D:
>ATH_circ06669_AT4G28080|Chr4(-):(13950060-13949812)(13950060-13949812)
1	495	+	1	1.293031	I:	D:
>ATH_circ08853_AT5G53460|Chr5(+):(21701801-21701897)(21701801-21701897)(21701897-21707661)(21702337-21702446)(21702630-21702733)(21702859-21703038)(21703124-21703467)(21703555-21703625)(21703714-21704183)(21704288-21705157)(21705245-21705399)(21705605-21705766)(21701801-21705847)(21705847-21707661)
2	130	+	2	1.338769	I:	D:
151	309	+	1	1.355732	I:	D:
351	590	+	3	1.369967	I:	D:
626	772	+	2	1.379360	I:	D:
929	1123	+	2	1.351780	I:	D:
1141	1371	+	1	1.306252	I:	D:
1511	1780	+	2	1.325553	I:	D:
1841	2023	+	2	1.329226	I:	D:
2034	2489	+	3	1.312945	I:	D:
2621	3517	+	2	1.332037	I:	D:
3569	3706	+	2	1.349920	I:	D:
3764	3871	-	2	1.272689	I:	D:
3888	4100	+	3	1.354639	I:	D:
4220	8458	+	2	1.332332	I:	D:
8514	8636	+	3	1.340843	I:	D:
8678	8917	+	2	1.369967	I:	D:
8953	9099	+	1	1.379360	I:	D:
9256	9450	+	1	1.351780	I:	D:
9468	9698	+	3	1.306252	I:	D:
9838	10107	+	1	1.325553	I:	D:
10168	10350	+	1	1.329226	I:	D:
10361	10816	+	2	1.312945	I:	D:
10948	11844	+	1	1.332037	I:	D:
11896	12033	+	1	1.349920	I:	D:
12091	12198	-	1	1.272689	I:	D:
12215	12427	+	2	1.354639	I:	D:
12548	14284	+	2	1.322689	I:	D:
>ATH_circ03816_AT2G38120|Chr2(+):(15974246-15974429)(15974246-15974429)(15974429-15975534)(15974708-15974805)(15974246-15975327)(15975327-15975534)
901	1203	-	1	1.299658	I:	D:
1274	1768	+	2	1.421419	I:	D:
2288	2590	-	2	1.299658	I:	D:
2662	2859	+	1	1.440824	I:	D:
>ATH_circ04954_AT3G17800|Chr3(-):(6092564-6092254)(6092564-6092254)
1	354	+	1	1.375471	I:	D:
406	621	-	1	1.354016	I:	D:
>ATH_circ03896_AT2G39900|Chr2(+):(16659606-16659643)(16659606-16659643)(16659643-16659817)(16659606-16659728)(16659728-16659817)
130	270	+	1	1.391466	I:	D:
342	461	+	3	1.405602	I:	D:
>ATH_circ05207_AT3G25920|Chr3(-):(9492403-9492040)(9492403-9492040)
311	727	+	2	1.379623	I:	D:
>ATH_circ09580_other|Chr1(+):(6767830-6773841)
2	169	-	2	1.392974	I:	D:
501	680	-	3	1.263481	I:	D:
970	2301	-	1	1.354356	I:	D:
2303	2707	-	2	1.334999	I:	D:
2720	2824	+	2	1.337530	I:	D:
3648	3737	-	3	1.266772	I:	D:
3798	4133	+	3	1.367919	I:	D:
4255	4524	-	1	1.401769	I:	D:
4576	4776	-	1	1.380013	I:	D:
4863	4958	+	3	1.309379	I:	D:
5276	5422	+	2	1.343215	I:	D:
5633	6010	-	2	1.369257	I:	D:
>ATH_circ04339_AT3G02560|Chr3(+):(542501-542574)(542501-542574)(542574-542962)(542501-542656)(542656-542962)
1	111	+	1	1.346766	I:	D:
235	798	+	1	1.349308	I:	D:
848	997	+	2	1.356496	I:	D:
>ATH_circ05923_AT4G01000|Chr4(-):(432976-432499)(432976-432499)
2	499	+	2	1.299932	I:	D:
633	953	+	3	1.284590	I:	D:
>ATH_circ05598_AT3G54600|Chr3(+):(20211458-20211931)(20211458-20211931)(20211931-20212390)(20211458-20212025)(20212025-20212390)
1	957	+	1	1.351733	I:	D:
1106	1903	+	2	1.350859	I:	D:
2040	2339	+	3	1.341356	I:	D:
>ATH_circ06422_AT4G21150|Chr4(+):(11278927-11279119)(11278927-11279119)(11279119-11279591)(11279199-11279288)(11278927-11279529)(11279529-11279591)
2	211	+	2	1.297674	I:	D:
225	443	+	3	1.303436	I:	D:
461	571	+	2	1.292851	I:	D:
660	746	+	3	1.259402	I:	D:
791	967	+	2	1.313339	I:	D:
981	1172	+	3	1.320618	I:	D:
1216	1326	+	1	1.292851	I:	D:
1415	1501	+	2	1.259402	I:	D:
>ATH_circ05668_AT3G56240|Chr3(-):(20863930-20863855)(20863930-20863855)(20863740-20863257)(20864043-20863740)
1	132	+	1	1.385417	I:	D:
146	433	+	2	1.283042	I:	D:
744	839	+	3	1.343381	I:	D:
>ATH_circ09857_other|Chr1(+):(29592906-29595435)
1	105	+	1	1.356100	I:	D:
326	472	+	2	1.337669	I:	D:
667	771	+	1	1.323110	I:	D:
1028	1393	+	2	1.402199	I:	D:
1403	1555	+	2	1.269364	I:	D:
1575	1748	+	3	1.336959	I:	D:
1802	1918	+	2	1.307122	I:	D:
2274	2432	+	3	1.333319	I:	D:
2451	2528	-	3	1.306301	I:	D:
>ATH_circ04866_AT3G15730|Chr3(+):(5332198-5332346)(5332198-5332346)
3	230	+	3	1.363090	I:	D:
>ATH_circ06914_AT4G33220|Chr4(+):(16024672-16025139)(16024672-16025139)(16025139-16025563)(16024672-16025240)(16025240-16025563)
3	941	+	3	1.342670	I:	D:
1004	1846	+	2	1.354435	I:	D:
1896	2027	+	3	1.390847	I:	D:
2053	2253	+	1	1.359198	I:	D:
>ATH_circ03180_AT2G22480|Chr2(+):(9547163-9547303)(9547163-9547303)(9547303-9547691)(9547395-9547511)(9547163-9547587)(9547587-9547691)
1	408	+	1	1.304805	I:	D:
414	992	+	3	1.317301	I:	D:
1060	1239	+	1	1.343927	I:	D:
1247	1315	+	2	1.260182	I:	D:
>ATH_circ07092_AT4G37910|Chr4(-):(17825882-17825367)(17825882-17825367)
3	515	+	3	1.331383	I:	D:
519	1031	+	3	1.331094	I:	D:
>ATH_circ03246_AT2G25170|Chr2(+):(10715867-10715962)(10715867-10715962)(10715962-10716206)(10715867-10716070)(10716070-10716206)
3	197	+	3	1.357602	I:	D:
416	589	+	2	1.358875	I:	D:
>ATH_circ09994_other|Chr2(+):(15598295-15598520)
3	224	-	3	1.344316	I:	D:
>ATH_circ05479_AT3G51270|Chr3(+):(19035181-19035298)(19035181-19035298)(19035298-19036015)(19035493-19035566)(19035660-19035707)(19035181-19035853)(19035853-19036015)
2	148	+	2	1.308882	I:	D:
305	436	+	2	1.302360	I:	D:
799	1221	+	1	1.316325	I:	D:
1262	1393	+	2	1.302360	I:	D:
1757	1909	+	2	1.317976	I:	D:
>ATH_circ09672_other|Chr1(+):(12011526-12023734)
1	174	+	1	1.393055	I:	D:
695	847	+	2	1.296546	I:	D:
1854	2018	-	3	1.278690	I:	D:
2481	2684	+	3	1.314283	I:	D:
3064	3177	+	1	1.285697	I:	D:
3919	4029	+	1	1.325328	I:	D:
5126	5362	-	2	1.334853	I:	D:
5778	6056	-	3	1.377571	I:	D:
6227	6364	-	2	1.267778	I:	D:
6510	6668	-	3	1.395682	I:	D:
6701	6784	-	2	1.265030	I:	D:
6854	7129	-	2	1.431679	I:	D:
7158	7229	+	3	1.213386	I:	D:
7335	7670	+	3	1.448995	I:	D:
7925	8119	-	2	1.321964	I:	D:
8362	8505	-	1	1.331743	I:	D:
9671	9862	+	2	1.280686	I:	D:
10253	10522	+	2	1.375727	I:	D:
10798	10902	+	1	1.271908	I:	D:
11088	11264	+	3	1.374523	I:	D:
11805	12206	-	3	1.440764	I:	D:
>ATH_circ03834_AT2G38670|Chr2(+):(16170722-16170789)(16170722-16170789)(16170789-16171163)(16170722-16171043)(16171043-16171163)
1	174	+	1	1.358312	I:	D:
419	616	+	2	1.371773	I:	D:
793	951	+	1	1.392270	I:	D:
>ATH_circ09696_other|Chr1(+):(17458377-17467407)
74	193	-	2	1.258402	I:	D:
200	325	-	2	1.358298	I:	D:
1276	1623	+	1	1.308837	I:	D:
1706	2071	+	2	1.346305	I:	D:
2333	2515	+	2	1.324190	I:	D:
2976	3215	+	3	1.364561	I:	D:
3282	3479	+	3	1.303469	I:	D:
3738	3920	+	3	1.347153	I:	D:
4132	4272	+	1	1.274463	I:	D:
4475	4567	+	2	1.289776	I:	D:
4741	4860	-	1	1.304758	I:	D:
5185	5610	-	1	1.386682	I:	D:
8220	8660	+	3	1.428754	I:	D:
8839	8922	+	1	1.302932	I:	D:
8933	9028	+	2	1.337930	I:	D:
>ATH_circ04073_AT2G43650|Chr2(+):(18102114-18102219)(18102114-18102219)(18102219-18102742)(18102313-18102587)(18102114-18102679)(18102679-18102742)
2	127	+	2	1.338085	I:	D:
295	585	+	1	1.263884	I:	D:
686	1147	+	2	1.302498	I:	D:
1199	1489	+	2	1.263884	I:	D:
1528	1638	+	1	1.350239	I:	D:
>ATH_circ10116_other|Chr3(+):(5580423-5582569)
1	252	+	1	1.364287	I:	D:
333	494	-	3	1.282188	I:	D:
1229	1342	+	2	1.311060	I:	D:
1408	1647	+	1	1.349146	I:	D:
1768	1938	+	1	1.377297	I:	D:
1947	2144	+	3	1.354808	I:	D:
>ATH_circ02970_AT2G17390|Chr2(+):(7555994-7556136)(7555994-7556136)(7556136-7556432)(7555994-7556220)(7556220-7556432)
3	320	+	3	1.370237	I:	D:
344	730	+	2	1.352862	I:	D:
829	1020	+	1	1.321481	I:	D:
>ATH_circ09891_other|Chr2(+):(3495012-3497440)
3	242	+	3	1.392366	I:	D:
282	440	+	3	1.415400	I:	D:
500	1099	-	2	1.359596	I:	D:
1872	2033	+	3	1.348617	I:	D:
>ATH_circ06263_AT4G15560|Chr4(+):(8886382-8886663)(8886382-8886663)
1	561	+	1	1.331354	I:	D:
>ATH_circ09990_other|Chr2(+):(15050002-15053009)
2	136	+	2	1.367504	I:	D:
662	1117	+	2	1.386303	I:	D:
1175	1282	+	2	1.300678	I:	D:
1491	1868	+	3	1.369422	I:	D:
1870	2064	+	1	1.363660	I:	D:
2235	2477	+	3	1.367059	I:	D:
2730	3005	+	3	1.376281	I:	D:
>ATH_circ06429_AT4G21570|Chr4(-):(11471710-11471420)(11471710-11471420)
1	579	+	1	1.366571	I:	D:
>ATH_circ10300_other|Chr3(-):(22786989-22786868)
3	119	-	3	1.377787	I:	D:
>ATH_circ03751_AT2G36460|Chr2(-):(15297148-15296927)(15297148-15296927)
2	220	+	2	1.350471	I:	D:
263	442	+	2	1.326235	I:	D:
>ATH_circ10066_other|Chr3(+):(2903572-2903724)
1	150	-	1	1.268337	I:	D:
>ATH_circ06952_AT4G34200|Chr4(-):(16376324-16376214)(16376324-16376214)
1	219	+	1	1.381547	I:	D:
>ATH_circ10098_other|Chr3(+):(4922583-4925236)
3	224	+	3	1.346968	I:	D:
327	575	+	3	1.380758	I:	D:
662	1096	+	2	1.334167	I:	D:
1158	1583	+	3	1.375888	I:	D:
1635	1946	+	3	1.372823	I:	D:
2100	2249	+	3	1.333057	I:	D:
2378	2653	+	2	1.365018	I:	D:
>ATH_circ09542_other|Chr1(+):(2456114-2459475)
1	888	+	1	1.381945	I:	D:
1276	1344	+	1	1.357742	I:	D:
1605	1673	+	3	1.226911	I:	D:
1757	1900	-	2	1.355650	I:	D:
2901	3359	+	3	1.363458	I:	D:
>ATH_circ10689_other|Chr5(-):(19570548-19570270)
3	269	+	3	1.349907	I:	D:
>ATH_circ05906_AT4G00430|Chr4(-):(186473-186383)(186473-186383)
1	180	-	1	1.347867	I:	D:
>ATH_circ10248_other|Chr3(-):(16910199-16908820)
1	270	+	1	1.380056	I:	D:
845	964	-	2	1.314022	I:	D:
>ATH_circ09673_other|Chr1(+):(12012137-12024022)
84	236	+	3	1.296546	I:	D:
1243	1407	-	1	1.278690	I:	D:
1870	2073	+	1	1.314283	I:	D:
2453	2566	+	2	1.285697	I:	D:
3308	3418	+	2	1.325328	I:	D:
4515	4751	-	3	1.334853	I:	D:
5167	5445	-	1	1.377571	I:	D:
5616	5753	-	3	1.267778	I:	D:
5899	6057	-	1	1.395682	I:	D:
6090	6173	-	3	1.265030	I:	D:
6243	6518	-	3	1.431679	I:	D:
6547	6618	+	1	1.213386	I:	D:
6724	7059	+	1	1.448995	I:	D:
7314	7508	-	3	1.321964	I:	D:
7751	7894	-	2	1.331743	I:	D:
9060	9251	+	3	1.280686	I:	D:
9642	9911	+	3	1.375727	I:	D:
10187	10291	+	2	1.271908	I:	D:
10477	10653	+	1	1.374523	I:	D:
11194	11727	-	1	1.414979	I:	D:
11779	11883	+	1	1.373660	I:	D:
>ATH_circ10258_other|Chr3(+):(17889420-17892474)
1	330	+	1	1.369304	I:	D:
782	907	-	2	1.251520	I:	D:
1451	1729	-	2	1.338690	I:	D:
1822	2694	+	1	1.382477	I:	D:
2753	3052	+	2	1.341009	I:	D:
>ATH_circ09735_other|Chr1(+):(19939011-19949548)
1	234	+	1	1.415651	I:	D:
747	944	+	3	1.424299	I:	D:
1004	1261	+	2	1.433593	I:	D:
1344	1949	+	3	1.402251	I:	D:
4970	5083	+	2	1.154988	I:	D:
5269	5424	+	1	1.292120	I:	D:
5604	5708	-	3	1.210675	I:	D:
6027	6101	-	3	1.188891	I:	D:
10176	10535	+	3	1.409376	I:	D:
>ATH_circ10763_other|ChrMt(-):(12086-9863)
2	169	-	2	1.372462	I:	D:
423	491	+	3	1.300692	I:	D:
>ATH_circ06881_AT4G32850|Chr4(+):(15850366-15850443)(15850366-15850443)(15850443-15851792)(15850770-15850877)(15851050-15851112)(15851181-15851342)(15850366-15851679)(15851679-15851792)
1	216	+	1	1.389331	I:	D:
665	850	+	2	1.337416	I:	D:
913	1185	+	1	1.320005	I:	D:
1203	1307	+	3	1.267474	I:	D:
1372	2031	+	1	1.347260	I:	D:
2425	2610	+	1	1.337416	I:	D:
2673	2945	+	3	1.320005	I:	D:
3064	3264	+	1	1.357556	I:	D:
>ATH_circ10521_other|Chr5(-):(1131215-1130935)
3	278	-	3	1.397383	I:	D:
>ATH_circ09971_other|Chr2(-):(13142020-13141484)
1	117	-	1	1.327635	I:	D:
361	534	-	1	1.341607	I:	D:
>ATH_circ10601_other|Chr5(+):(7706040-7720789)
2183	2335	-	2	1.253031	I:	D:
2395	2580	+	1	1.221984	I:	D:
2703	2864	-	3	1.322194	I:	D:
2983	3090	+	1	1.265615	I:	D:
3801	3947	-	3	1.194960	I:	D:
5520	5630	-	3	1.184545	I:	D:
6464	6562	-	2	1.152801	I:	D:
7481	7555	+	2	1.076185	I:	D:
11455	11592	+	1	1.256578	I:	D:
11747	11887	-	2	1.223996	I:	D:
12112	12366	-	1	1.489541	I:	D:
14641	14748	-	1	1.415973	I:	D:
>ATH_circ09991_other|Chr2(+):(15051482-15052453)
2	388	+	2	1.361952	I:	D:
390	584	+	3	1.359822	I:	D:
755	970	+	2	1.332096	I:	D:
>ATH_circ09641_other|Chr1(-):(10289313-10287736)
3	179	+	3	1.425717	I:	D:
257	394	-	2	1.345930	I:	D:
413	580	+	2	1.340055	I:	D:
747	929	-	3	1.347532	I:	D:
938	1045	-	2	1.309797	I:	D:
1114	1314	+	1	1.319646	I:	D:
>ATH_circ10719_other|Chr5(+):(22681836-22687045)
1	150	+	1	1.348092	I:	D:
187	2076	+	1	1.342866	I:	D:
2147	2311	+	2	1.291715	I:	D:
2321	2419	+	2	1.276596	I:	D:
2751	2972	+	3	1.351791	I:	D:
3359	3655	+	2	1.343807	I:	D:
4071	4145	+	3	1.298459	I:	D:
4454	4573	+	2	1.303060	I:	D:
4649	4816	+	2	1.329866	I:	D:
5019	5207	-	3	1.307511	I:	D:
>ATH_circ10072_other|Chr3(-):(3442962-3442831)
3	131	+	3	1.341176	I:	D:
>ATH_circ10751_other|Chr5(+):(25182813-25185254)
3	689	+	3	1.376091	I:	D:
729	920	-	3	1.301261	I:	D:
1689	2132	+	3	1.380922	I:	D:
2217	2441	+	3	1.362399	I:	D:
>ATH_circ10110_other|Chr3(-):(5333342-5333145)
1	195	-	1	1.358661	I:	D:
>ATH_circ09889_other|Chr2(+):(2587872-2588323)
3	449	-	3	1.368881	I:	D:
>ATH_circ11146_other|ChrPt(-):(56071-55765)
2	304	-	2	1.344373	I:	D:
>ATH_circ10255_other|Chr3(-):(17675266-17667765)
3	164	+	3	1.376023	I:	D:
257	436	+	2	1.352570	I:	D:
1151	1321	+	2	1.398979	I:	D:
1473	1655	-	3	1.417032	I:	D:
1737	4292	+	3	1.354503	I:	D:
4309	4428	+	1	1.355572	I:	D:
4486	4749	+	1	1.329089	I:	D:
4782	4862	+	3	1.330580	I:	D:
4935	5279	+	3	1.303665	I:	D:
5390	5494	+	2	1.324340	I:	D:
5515	5799	+	1	1.364600	I:	D:
6015	6254	+	3	1.331008	I:	D:
6293	6394	+	2	1.302629	I:	D:
6424	6675	+	1	1.327316	I:	D:
6711	7001	+	3	1.360247	I:	D:
7070	7315	+	2	1.401865	I:	D:
7403	7501	+	2	1.370433	I:	D:
>At_ciR73_other|Chr5(/):(25182041-25184894)
1	312	+	1	1.384857	I:	D:
326	541	+	2	1.327979	I:	D:
667	1461	+	1	1.378354	I:	D:
1501	1692	-	1	1.299431	I:	D:
2461	2853	+	1	1.386224	I:	D:
>ATH_circ10297_other|Chr3(-):(22454128-22453958)
3	170	-	3	1.407930	I:	D:
>ATH_circ10035_other|Chr2(-):(19007294-19005210)
3	239	+	3	1.333123	I:	D:
327	464	+	3	1.298738	I:	D:
556	759	+	1	1.348261	I:	D:
804	908	-	3	1.303452	I:	D:
987	1100	+	3	1.291558	I:	D:
1375	1449	-	1	1.234089	I:	D:
1553	1681	+	2	1.351612	I:	D:
1881	2084	-	3	1.410846	I:	D:
>ATH_circ10585_other|Chr5(+):(6754778-6759330)
1	141	+	1	1.462481	I:	D:
1844	2050	-	2	1.272412	I:	D:
2138	2359	+	2	1.451427	I:	D:
2446	2562	-	1	1.316484	I:	D:
2728	2826	+	1	1.323344	I:	D:
2904	3347	+	3	1.350675	I:	D:
3376	3576	+	1	1.373981	I:	D:
3881	4066	+	2	1.378061	I:	D:
4166	4285	+	2	1.319317	I:	D:
>ATH_circ10630_other|Chr5(+):(9653543-9661673)
3	77	-	3	1.229560	I:	D:
1013	1135	+	2	1.293472	I:	D:
3310	3582	-	1	1.364260	I:	D:
4263	4478	+	3	1.294762	I:	D:
4510	4683	+	1	1.364910	I:	D:
5039	5119	-	2	1.308127	I:	D:
5815	5904	+	1	1.269715	I:	D:
6457	6594	+	1	1.278851	I:	D:
7917	8096	+	3	1.319071	I:	D:
>ATH_circ10221_other|Chr3(+):(14199018-14201753)
216	398	+	3	1.367913	I:	D:
508	579	-	1	1.308926	I:	D:
712	810	+	1	1.332696	I:	D:
824	1021	+	2	1.372900	I:	D:
1512	1865	+	3	1.377658	I:	D:
>ATH_circ10749_other|Chr5(+):(24828456-24828554)
2	97	-	2	1.280782	I:	D:
>ATH_circ10754_other|Chr5(+):(25919527-25919660)
1	132	+	1	1.332991	I:	D:
>ATH_circ10465_other|Chr4(+):(15266418-15271505)
1	522	+	1	1.341714	I:	D:
552	692	+	3	1.353737	I:	D:
1334	1489	+	2	1.288940	I:	D:
1668	1835	-	3	1.326067	I:	D:
1945	2130	+	1	1.353733	I:	D:
2477	2671	+	2	1.341715	I:	D:
3043	5085	+	1	1.351707	I:	D:
>ATH_circ11271_other|ChrPt(-):(132549-121883)
1143	1358	+	3	1.489121	I:	D:
1708	1806	+	1	1.372785	I:	D:
3309	8666	+	3	1.265015	I:	D:
8988	9254	+	3	1.295377	I:	D:
9331	10539	+	1	1.296547	I:	D:
10541	10666	+	2	1.285113	I:	D:
>At_ciR135_other|Chr5(/):(2823668-2827414)
2	232	+	2	1.342356	I:	D:
357	647	+	3	1.340129	I:	D:
873	1016	+	3	1.301802	I:	D:
1281	1412	-	3	1.300642	I:	D:
2000	2566	+	2	1.399959	I:	D:
2818	2937	+	1	1.337941	I:	D:
2982	3116	+	3	1.368712	I:	D:
3163	3360	+	1	1.303235	I:	D:
3395	3544	+	2	1.314300	I:	D:
3610	3744	+	1	1.294663	I:	D:
>ATH_circ10691_other|Chr5(-):(20071209-20070993)
3	215	-	3	1.313114	I:	D:
>ATH_circ11116_other|ChrPt(-):(107701-54965)
245	460	-	2	1.466017	I:	D:
1649	1855	-	2	1.444429	I:	D:
2534	2752	-	2	1.438668	I:	D:
2887	3366	-	1	1.428471	I:	D:
3691	3822	+	1	1.440643	I:	D:
3885	4139	+	3	1.425937	I:	D:
5159	5446	+	2	1.469005	I:	D:
6088	6201	-	1	1.371267	I:	D:
6685	6924	+	1	1.404187	I:	D:
7511	7621	+	2	1.298277	I:	D:
7675	7872	+	1	1.385657	I:	D:
8210	8350	+	2	1.284442	I:	D:
8717	8872	+	2	1.421563	I:	D:
9551	9703	+	2	1.369151	I:	D:
9757	10224	+	1	1.309756	I:	D:
10314	10445	+	3	1.295095	I:	D:
10538	11329	+	2	1.348386	I:	D:
11679	11765	+	3	1.358923	I:	D:
11973	12761	+	3	1.352974	I:	D:
13360	13572	+	1	1.407837	I:	D:
13974	14207	-	3	1.296089	I:	D:
14344	21228	-	1	1.357906	I:	D:
21559	21840	+	1	1.342912	I:	D:
21859	22260	+	1	1.371732	I:	D:
22868	23365	+	2	1.345730	I:	D:
23419	23697	+	1	1.326004	I:	D:
23753	24235	+	2	1.316856	I:	D:
24388	24876	+	1	1.257802	I:	D:
25274	25387	+	2	1.309083	I:	D:
25420	25539	-	1	1.224596	I:	D:
25878	25991	-	3	1.233254	I:	D:
26173	26247	+	1	1.315503	I:	D:
26265	26513	+	3	1.301881	I:	D:
26638	27006	+	1	1.311940	I:	D:
27230	27634	+	2	1.350724	I:	D:
28326	28742	+	3	1.365559	I:	D:
28812	29801	+	3	1.295568	I:	D:
30030	30554	-	3	1.318338	I:	D:
30661	30894	+	1	1.336781	I:	D:
30925	31008	-	1	1.164073	I:	D:
31410	31898	-	3	1.325851	I:	D:
31971	32150	+	3	1.371036	I:	D:
32158	32412	+	1	1.291915	I:	D:
32439	32537	-	3	1.325837	I:	D:
32996	33217	-	2	1.321980	I:	D:
33322	33453	+	1	1.371416	I:	D:
33478	33606	+	1	1.202904	I:	D:
33805	35331	-	1	1.329810	I:	D:
35583	35891	+	3	1.263263	I:	D:
36183	36263	+	3	1.185693	I:	D:
36837	37061	+	3	1.363999	I:	D:
37229	37348	+	2	1.304404	I:	D:
37571	37792	+	2	1.313407	I:	D:
38164	38286	+	1	1.300466	I:	D:
38545	38670	+	1	1.310286	I:	D:
38837	39190	+	2	1.376670	I:	D:
39480	39785	-	3	1.330598	I:	D:
40014	40241	-	3	1.341534	I:	D:
40346	40540	-	2	1.286041	I:	D:
40639	40773	-	1	1.319613	I:	D:
41406	41480	-	3	1.326581	I:	D:
41591	41704	-	2	1.253934	I:	D:
43380	43631	+	3	1.350607	I:	D:
43641	43760	+	3	1.369545	I:	D:
43782	43898	+	3	1.284776	I:	D:
44042	44164	+	2	1.315154	I:	D:
44323	44439	-	1	1.282261	I:	D:
45083	46045	-	2	1.317697	I:	D:
46272	46961	-	3	1.295372	I:	D:
47071	47166	-	1	1.247570	I:	D:
47376	47930	-	3	1.325109	I:	D:
48043	48192	-	1	1.300370	I:	D:
48342	48455	-	3	1.264454	I:	D:
48894	49004	+	3	1.306453	I:	D:
49161	50627	-	3	1.296502	I:	D:
50985	51062	+	3	1.313680	I:	D:
51088	51285	+	1	1.254165	I:	D:
51305	52735	-	2	1.329543	I:	D:
