# Supplementary material for: CircCode: A Powerful Tool for Identifying circRNA Coding Ability
Source: Front Genet. 2019 Oct 10;10:981. doi: 10.3389/fgene.2019.00981 (PMC6795751; doi:10.3389/fgene.2019.00981)
Supplement: Supplementary Data 1 — The sequence of the predicted translated circRNA and short peptide. [file DataSheet_1.zip › Supplementary_data_1/human_pep.fa.ffn]

>+::X:134473358-134486530()_1_111_+
ATTAGTGATGATGAACCAGGTTATGACCTTGATTTATTTTGCATACCTAATCATTATGCTGAGGATTTGGAAAGGGTGTTTATTCCTCATGGACTAATTATGGACAGGTAA
>+::X:118746953-118766976()_1_150_+
AAAATAGCTCCGGAAACTCGTCGTTCAATAGAAGTACCCCTGAATGAGAGGATTTGTCTGCAAGTGGGGTCCCAGTGTAGCACCAATGAGAGTGAGAAGCCTAGCATTTTGGTTGAAAAATGCATCTCACCCCCAGAAGGTAACAACTGA
>-::X:120442598-120449128()_2_94_+
GGAGCCATTAACCAAATACATGCTGATGTTCACTTCCTTCAGATAAAATCGGTTTTCATTTTTCTGTTTGAAAAAGAGCTTCCAGTTAATTAA
>+::X:120605406-120611078()_2_157_+
TTTGATGAAAAAGAAAATGTGTCCAACTGCATCCAGTTGAAAACTTCAGTTATTAAGGGTATTAAGAATCAATTGATAGAGCAATTTCCAGGTATTGAACCATGGCTTAATCAAATCATGCCTAAGAAAGATCCTGTCAAAATAGTCCGATGGTAA
>+::X:120608224-120611078()_3_152_+
CCTTTTATCCTGCCACACCAGCAGGTTGATAAAGGAGCCATCAAATTTGTACTCAGTGGAGCAAATATCATGTGTCCAGGCTTAACTTCTCCTGGAGCTAAGCTTTACCCTGCTGCAGTAGATACCATTGTTGTATCCTTCCCAGGCTAA
>-::X:130133312-130138701()_3_161_-
ATGTATTTGTTTCCACAGGCAGGAGATGCTGCATGCTTCTACGATATAAAGTTGGGAAGGAGGCGGGTAGAGCACCATGATCACGCTGTTGTGAGTGGAAGATTGGCTGGAGAAAATATGACTGGAGCTGCTAAGCCGTACTGGCATCAGTCAATGTTC
>+::X:134473358-134486530()_596_718_+
ATGGAGGCCATAAACAAGAAGACTAAAGTTCTCTCCTTTCAGCCTTCTGTACACATTTCTTCTCAAGCACTGGCTATGCATGTATACTATATGCAAAAGTACATATATACATTTATATTTTAA
>+::X:118746953-118766976()_651_728_+
ATGTTGTTTAAAGAGAAAAATATTATGCTGGCCTGGCTCCAATACAAGTCTAGACAAGATAGTACAAGACAACCTTAG
>-::X:120442598-120449128()_487_594_-
ATGGTTGTTTATGTGTTTATCTTACCTTCCCTGGCAGATTGCAAACAGGGTGAAGGCAGGATTGAAGTGTGGTTCATTTTGGTAGCTCCTGGAGTACTTGCACTCTGA
>+::X:120605406-120611078()_451_528_+
ATGGAATTAATAAAATGTGAAATAAAATTGGTTGTAGCAGGTAATAtttttctttttttCTCTACTGGACTTGCATGA
>+::X:120608224-120611078()_350_682_+
ATGAGAACAAGTTACAGAAGAGTCTCAGCTGCATTTCAGCCCAGTCAGGGCCTACTGTTATCAGACTTAGGACACAATAGGGAATTCTTGATTACTAGGGGAAAGGATATAGATGATATAATTGGATCAGCTTTTTGGATATCAACTTGCCACTGTAATGTTCATTTTGACTTACTGACATACGTTGGAGTGAAAGCTCTCAAAAGGGAAAAGAATTTAGGCACCAGGTATAGGTATCTCTTACCAAGCAACAATTTTGTGTTAGGAGTGAATAGTGGGAAATATTGGCAACCTCCAACTTTTATTTTGAAAATTAATTATTTGAAAAGTTGA
>-::X:130133312-130138701()_507_635_+
atggggtgttgccatgttgcgcaggctggttttgaactcctgggctcaagcaatgtgcctgcctcagccttccaaagtgctgggattacaggcatgagtcaccacgcctggccTGAGATCTCATTTTAA
>+::X:134473358-134486530()_796_1080_+
ttgcatagcattctgtcttatggagataccataactgatttaaccagtccactattgatagacactattttgttcttaccgactgtactagaagaaacattcttttacatgtttggtacttgttcagctttattcaagtggaatttctgggtcaaggggaaagagtttattgaatattttggtattgccaaattttcctctaagaagttgaatcattttatactcctgatgttatatgagagtacctttctcttcacaatttgtctcttttttttttttttttga
>+::X:118746953-118766976()_1435_1638_+
atgcagtggctcacacctgtaatcccagcactttgggaggccaaggtgggcgaatcacctaaggtcaggagtttgagaccagcctggtcaacatggagaaaaataataataattagccaggtgtggtgcatgcttgtagtcccagctactcaggaggctgaggcaggagaatcgcttgaacctgggaagcagaggttgcagtga
>-::X:120442598-120449128()_1059_1151_+
ATGCAGGCTGCATTGCATGGGAGAAAAGAAGGCTTGAACTACCCAGCCATGGACTTTAGATGTTACCTTGTTGGCAAAAGAGAAACATTGTga
>+::X:120605406-120611078()_946_1200_+
TTGACTCATTATTTATTAGTACTAGGTAATAATGGATGTAAAACTAAAATGAATGCCCATCTTGTGGTAAATCTGAAAAATGCAGATTCTCTCATGCATTCCAGAAAGCCCAAGAAAGATCATTTattaattcattcaacaaatatttattgccgggcacggaggctcacgcctgtaatcccagcactttgggaggccaaggcgggtggatcacctgagatcaggagttcgagaccagcctggccaacatggtga
>+::X:120608224-120611078()_975_1334_+
ttgagatggagtctcgctctgtcgtccaagctggagtgcagtggcacgatcttgtctcactgcaacatctgcctcctgggttcaagcaattctcctgcctcagcccctcgagtagctgaggttacaggcacccactaccacgcccggctcatttttgtatttttagtagagacagggtttcaccatgttggtcaggctagtctcaaactcctgacctcaggtgatccacccgctttggcctcccaaagtgctgggattacaggtgtgagccaccacacctggccAGGGGTGTGTTTAAGAAGAATAAGaaaaaaaaaTGATATTCTCTGTTGGGGCAGTTATAGCGAAGAGGTAGTATAA
>-::X:130133312-130138701()_667_870_+
atgcccgtaatcccagcactttgggagaccaaggtgggtggatcacaaggagttcgagacaagcctggccaatatggtgaaaccccatctctactaaaaatacaaaaaattaggcgtgtgtggtggcaagcgcctgtaatcccagctacttgggaggctgagacaggagaatggcttgaacccaggaggcggaggttgcagtga
>+::X:134473358-134486530()_1399_1479_+
ttgtttttatttgcatttaaaaaaaaTTATGATAGTGGTATGCTTGGTTTTTTTGAAGGTATCAAATTTTTTACCTTATGA
>+::X:118746953-118766976()_2108_2383_+
atgtgccaccacacctggctattttttgtatttttagtagagacagggttttgccgagttggccaggctgttcttgaactcctgacctcaaatgatccacccttgttggccttccaaagtgctgggaatacaggcgtgagccaccctgcctggcTGAATGTTTATTTTTTAAAAAATGTGTCAGTATTGATCAAAAGACAGAAAGTTAAATTGTACCTCAATAATTTTTTAAGACAGATATATATAAGGGTTGTTTGTATATCCACATTCATTTAG
>-::X:120442598-120449128()_1300_1494_+
ttgaatctgggaggcggaggttgtagtgagctgaggtctcgctactgcactccagcctgggcgacaaagcgagactctgtcaaagaaagaaaagaaaagaaggaaaagaagaaagaaggaaggaaggaaggaaggaaagaaaagaaaagaaaaaagaaaagaaagaaagaaagaaaagaaagagagaaaCACTGA
>+::X:120605406-120611078()_1509_1724_+
ttggagaataaacaacaattagataattacgcaaatatgtatttacaaactgtgataagcattgtgAGCATTTTCATCTTTTATATTTGTATCTATTTGCCTAATAGAGAAAAGTCTATATATGGGAAAGCATTGACTAAGTGTCCTTCCGTCCAGGTATTTCCTGTGATGTGTGTAAATGCAtttttttttAAAATTGGGCTCTCTGTTACATAG
>+::X:120608224-120611078()_1670_1756_+
GTGTTTAACATTCCAGAAACTTCATATGTTAACCAAGACCACTCTGGTTTTTCTAGAAAGGTTGAAACTGTTATATCAGGCTCTTAA
>-::X:130133312-130138701()_1571_1654_+
atgcttacatttatggtgttaagtggaaaagagcagaatattatatatagtatgcttgccacgaataaaacaaaccaacaataa
>+::X:134473358-134486530()_1553_1750_+
ttgctctattgtccaggctggagtgcagtggcacaatcacagttcactccagcctcaacatcctgcactaaagtgattttcccacctcacctctcaagtagctgggactacaggtacatgctaccatgcctggctaatttttttttttttgcaggcatggggtctcactatattgcccaggttggtgtggaaGTTTAA
>+::X:118746953-118766976()_2896_2970_-
ATGCATTTTTCATTGAAGCAAACTGTCCATCTTGTTGAGTTTGCAGAAAAAATTAAACAGTTCTTTTTTTTTTGA
>-::X:120442598-120449128()_3315_3410_+
ATGGCTTCAAATAGTATCACAGAAAAACATGAGCACTACCTAACCAATAACAGAGAAAAAATTATCATGGAAATTACTTATGTATGGATAGATTAG
>+::X:120605406-120611078()_2568_2732_+
atgagtccaagagttcaaggttattgtgaggtattgattgctccactgtactccagcctgggtggcagagcaagaccctgtctcaaaaaaacaaacaaaaaaGATTACCAATTTGGTAAACAAATGATAGTGTTTCAGAGTTTTCTTTTGTATCTGTCAGATTAA
>+::X:120608224-120611078()_2171_2269_+
atgaggtcaggagttcaagaccagcctggccaacatggtgaaatcccatctctactaaaaatacaaaaattagctgggtgtggtggcacacgcctgtag
>-::X:130133312-130138701()_1872_2129_+
gtgattctcctgcctcactcagcctcccaagtagctgggattacaggcctgtgccaccacacccggctaatttttgtatttttaggagagacagggtttcaccatgttagccaggctggtctcaaactcctgatctcaagtgatccacctgcctcagcctcccaaagtgctgggattacaggtgtaagccacttctcctggcccacgtattacttttataacaggttaaaaaGATCCAGTACATCTTTTTTTTTTTaa
>+::X:134473358-134486530()_1848_2027_+
ATGAAGGAGATGGGAGGCCATCACATTGTAGCCCTCTGTGTGCTCAAGGGGGGCTATAAATTCTTTGCTGACCTGCTGGATTACATCAAAGCACTGAATAGAAATAGTGATAGATCCATTCCTATGACTGTAGATTTTATCAGACTGAAGAGCTATTGTGTGAGTATATTTAATATATGA
>+::X:118746953-118766976()_2984_3283_-
GTGAGTGTGGCTATAAAAGAGCAACTCCTTATGGTGATGCAACCATTGTATATCTTCACATGTGATAAAATTGCATACAACTACATATACACACACACGAGTGCATGTAAAACTGTTGAAATAGGACTGAGGTTTTTGGATTGTACCAATGCCAATTTTCTGGTTTTGATAATGCACTATAGTTACACAAGATGTTACCACTGGGAGAAACTGAGTGGAGTATATGGGATCTCTCTGTACATTTTTTCTGGTAATATACAGGATCTATATTTAAAAATAGAAAGTTTATTTAAAAAGTAG
>-::X:120442598-120449128()_3875_4021_+
GTGGCCAGCAAAGCCTTACACTCTACCAAACAAAATCAACTTCAGCGTAGAACAAAAAATCTTTTGTCTGGATACTTAAAATTCATGGTGTCTTCACTTTCAAACAAAGTTGGCATGGGTCCTCAAGCTATGACTCAGACAACTTaa
>+::X:120605406-120611078()_2734_2970_+
ttggggaaatactgttcagatcctttgcctttttctgttgagtcattagtcttattattaatatattgtaTATCTTTTCTTACAGATCCTTTTATCCTGCCACACCAGCAGGTTGATAAAGGAGCCATCAAATTTGTACTCAGTGGAGCAAATATCATGTGTCCAGGCTTAACTTCTCCTGGAGCTAAGCTTTACCCTGCTGCAGTAGATACCATTGTTGTATCCTTCCCAGGCTAA
>+::X:120608224-120611078()_2331_2420_+
atgagccaagactgcgccattgcactccagcctgggcaacagagtgagactctgtctcaagaacaaacaaaaaTCCCCACTAGTCAGTGA
>-::X:130133312-130138701()_2252_2470_+
ATGGTTCCTACATACTATAGTCTTGTTTATGTCATAATAGATTGTAAAAAACAGCTAAAAATAGTACTCAAGGAAAATGAAAACAGAGTAATTTTCCTTTCTAGGGAACAGGTTATAACATTGCTTCATCCTCCATCCTCCGGATTCAAGTTTGAGCAAAGGGAACAGCAGATCCATCTGAAGGCTTATGTGCATGCCCACCAGGGGTTATGCCAGTAG
>+::X:134473358-134486530()_3764_4012_+
atgatcgtagctcactgcaacctccacctcccgggttcaagcaattcttctgtctcagcctcccgagtagctgggactacaggtgcctgccactatgcccggctaatttttgtgtttttagtagagatggggtttcaccttgttggtcaggctggtctcgaacccctgacctcaggtgatccacccacctcagcctcccaaagtgctgggattataggcatgagccaccgtgcccggccGACATGTTAA
>+::X:118746953-118766976()_3710_3793_+
atggcttatttagtttttttttttaatgccaaactgttttctaaagaagttagttcaccttacatttccactagcaatgcatga
>-::X:120442598-120449128()_4053_4229_+
ATGAGCCAAATGAAAACACACATTTTTATGGAGCACAAGAGCCATCTGCCTCGCTTGTTTAAGTCACAAGATCCTGGAAATCGGATTTGTTTCTTGGCAATCCCTCTACAGCCTGAGTGGAACATTGCAACTAGAAGTGCCATCATGTACTCGGGCATGTCTACACGATCCGAGTAA
>+::X:120605406-120611078()_3168_3500_+
ATGAGAACAAGTTACAGAAGAGTCTCAGCTGCATTTCAGCCCAGTCAGGGCCTACTGTTATCAGACTTAGGACACAATAGGGAATTCTTGATTACTAGGGGAAAGGATATAGATGATATAATTGGATCAGCTTTTTGGATATCAACTTGCCACTGTAATGTTCATTTTGACTTACTGACATACGTTGGAGTGAAAGCTCTCAAAAGGGAAAAGAATTTAGGCACCAGGTATAGGTATCTCTTACCAAGCAACAATTTTGTGTTAGGAGTGAATAGTGGGAAATATTGGCAACCTCCAACTTTTATTTTGAAAATTAATTATTTGAAAAGTTGA
>+::X:120608224-120611078()_2611_2718_+
gtgtacccacagactctgctaggtctctgctctcaaggagttaatggtctaggagaagacaCAAGAGGGGTTCCAAGTGGCTTAACTAGTAACATGATCATTATTTGA
>-::X:130133312-130138701()_2703_2882_-
TTGCCTCAGGTAGAAACTGACCACATAGTGGCAGCTGTGGGCCTGGAGCCCAATGTTGAGTTGGCCAAGACTGGTGGCCTGGAAATAGACTCAGATTTTGGTGGCTTCCGGGTAAATGCAGAGCTACAAGCACGCTCTAACATCTGGGTGGTAAGTGTGCTACAGCATGACCAGGCATAA
>+::X:134473358-134486530()_4189_4311_+
atgcctgtaatctcagtgctttggaaggccaagacagcagaatcacttgaggccaggggttcgagaccagcctgggcaacacagcaataccctatctttacaaataataaaaaTATCTGTTGA
>+::X:118746953-118766976()_3999_4169_+
atgcaccaccatgcctggctaatttttgtatttttggtagaaacagggtttcaacgtgttggccaggctggtctcgaactcctggcctcaagtgatctgcccatctcggcctcccaaagtgctgggattacaggtgtgagccaccacacccagccTCAAAAAGTAGTTTAG
>-::X:120442598-120449128()_4486_4638_-
ATGGGTTTTTACCATCTTGGCCAGGCTGGTCTTGAACTCCTGACCTCAAGTGATCCACCCGCCTCAGCCTCTCAAAGTGCTGGAATTACAGGCGTGAGCCACCGCGCCCAGCCTGATTCAGTTTTAAATGGAGATTTCATGTTGGCTTGTTGA
>+::X:120605406-120611078()_3844_4152_+
ttgtctcactgcaacatctgcctcctgggttcaagcaattctcctgcctcagcccctcgagtagctgaggttacaggcacccactaccacgcccggctcatttttgtatttttagtagagacagggtttcaccatgttggtcaggctagtctcaaactcctgacctcaggtgatccacccgctttggcctcccaaagtgctgggattacaggtgtgagccaccacacctggccAGGGGTGTGTTTAAGAAGAATAAGaaaaaaaaaTGATATTCTCTGTTGGGGCAGTTATAGCGAAGAGGTAGTATAA
>+::X:120608224-120611078()_2775_2852_+
GTGTTCTTTCAGGCTATCATGGCAGAAGGAAAACAGCATGCTCTATGTGTTGGAGTCATGAAGATGTCTGCAGAAGAC
>-::X:130133312-130138701()_3284_3442_+
GTGGAGAACTGGAAGGCCTCTTGGCAGACTATCTTTTCCTTCCTTACCTTCCTGCCGTCTTTCAGCTTGATAAGTAACTTGCCACTGCTGACTCCAACGGATTGCACAATAGCATTGGGCATCACCTTAACCCCCTCTGTAAAGGCAAACAAGACCTGA
>+::X:134473358-134486530()_4493_4666_+
atgtttgtagagattgggtcttactgtgttgcccaggctgatcccgaactcctgggctcaagcagtcttcctgcctcagcctctaaaattgctgggattacaggcttgagtcaccatgcccagccTGAAGTAGCATTTCTACCCTGTTTAATAATTCAGCAGCTTGTCATGTAA
>+::X:118746953-118766976()_4340_4411_-
ATGTTTTTTGTCTCTGCTGTGCATTCAGTGGTTTATCCACAAAGTGTTCTAAATAAAGGTTTACTGAATTAA
>-::X:120442598-120449128()_4835_4948_+
gtgtggtggctcacgcctgtaatcccagcactttgggaggccgagacgggcggagcacaaggtcaggagatcgagaccgtcctggctaacacggtaaaaccctatctctactaa
>+::X:120605406-120611078()_4488_4574_+
GTGTTTAACATTCCAGAAACTTCATATGTTAACCAAGACCACTCTGGTTTTTCTAGAAAGGTTGAAACTGTTATATCAGGCTCTTAA
>-::X:1412731-1439144()_62_298_+
ATGCAGGATCCGGCACAGGACGTACAGCTCAGCGCTGGGGAGGGGGTCCCTGAAAAAGTCACCTGGTTTAAAGACAAAACGAGATACGTCCGTCAGGTATGGAAGAAGCAGTCCTCCCCGGACAGATCCTGGGACGGCCACCCGCATCCTAAATCAGGGACAGAGAAGAGAGGGGTGTGGGCGGGAATGGGTCTTCCTGAAGTACATCCCCGTGGGGACTTGAACAGAGCTCCATGA
>-::X:130133312-130138701()_3564_3632_+
ATGGTTCATTTTCAGCACTTCCAGGAATTTGGGGCATCTGATTCAGAACACCTAGATGAACTTAGCTGA
>+::X:134473358-134486530()_4864_5004_+
ATGTTTCCAGAATATATAAAGAAACATTATGATGTCAACACACCCATCTAtttttttttGGAAATAAAAACTCCATTTTTCTTATTAAAGAAAACATGCTTATTAGAAAACATACggctgggtgcagtggcacacatgtaa
>+::X:118746953-118766976()_4612_4737_+
ATGAAGGAGGAAGACTGCCTAGATGGGGGAGTTTCTCTGATGCTGGCCTCTGGGGAAGAGCATTTTGAGAAATGGAGGTATTTAATCGTTGTGATGTCAGGGTGGAGAAGGGGAGACCTAGCATAG
>-::X:120442598-120449128()_5029_5175_+
gtgaacccgggaggcggagtttgcagtgagctgagatcgcaccactgcactccagcctgggggacagagcgtgactccatctcaaaaaaacaaacaaacaaacaaaaagaaaaCGGAATCATTCTAGTAACACTACCTTTGGGCTGA
>+::X:120605406-120611078()_4989_5087_+
atgaggtcaggagttcaagaccagcctggccaacatggtgaaatcccatctctactaaaaatacaaaaattagctgggtgtggtggcacacgcctgtag
>-::X:1412731-1439144()_316_462_-
ATGGGGTTTCGCCGTGTTGCCCAGGCTGGTCTCGAACTCCTGAGCTCAGACAATCTGCCCACCTCAGGCTCCCAAAATGCTGAGATTACAGGTGTGAGCCACTGTCCCCAGCGTTTTCTCAGCCCGAGTCAAACCGCACGGGCGTGA
>-::X:130133312-130138701()_3737_3895_+
GTGGCAGCATATAGAAACAGTCTCTCTACCTCGTCTGACTTTTTCCATGGTCCAGTTGCTGAGGTATTCGGGGAGGATCTTTCCCATATTTCCTTTCTCGGGGAAGAGTTGAATCACTTCTGTGCCCAAGGCTCGAGCTGGGAAGAAGAAACAGAGTAG
>+::X:134473358-134486530()_6107_6316_-
ATGGCACCACTGCACTCCAGCCTGGGTGACAGAGCAAGATCCTGTCTCAAAACAAAAACAAAAACAAAAACAAAACAACAACAACAACAACAACAAAAAACCACTGGCCAGGCACGGTGGCTCACGCCTGTAATCCCAGCATTTTGGGAGTCCGAGGCGGGTGGATCACCAGAGGTCAAGAGTTCTAGACCAGCCTGGCCAACATGGTGA
>+::X:118746953-118766976()_4849_5145_+
atggcctttcatgctagagtgtctattttgcctgatgacatgatggaaagcatttttgatacattaaaacactcatggctatatcatggaatagaatgcaaaaaaaaaaaaaaaaaaaGTAACACACATTTTTGGATGAAAACCTCCAAAGTTGCCCCAGGATTCACATCCGCACTCCTCCCTGGTGGAAGGATCCTCCTGGCAAAGTTGGGAAATCCTGCAGGTGGAGCCAGAAGTTCTGTGTGGTTATGTCTGAGGTCTGTTTCTTTTTCCCCCCCTGATGTAAATCTCATTTGA
>-::X:120442598-120449128()_5204_5314_+
ATGCAAAAAGGATGTATTGATAAAGATAGACACCTATACCTTATCCTGAGTGATGTTCAGCTGCAGCCCCATGGTAGCCAGCAGACAAGTATCATTGCCATTATTAACTGA
>+::X:120605406-120611078()_5429_5536_+
gtgtacccacagactctgctaggtctctgctctcaaggagttaatggtctaggagaagacaCAAGAGGGGTTCCAAGTGGCTTAACTAGTAACATGATCATTATTTGA
>-::X:1412731-1439144()_573_755_+
gtgagccgagatcgcgccatcgcactccagcctgggcgacaAGAAGGCAAGGGAGGAAAAAAGCAGGGAATTCAGGGGCAgcacctgggcgaggcaggcagagtcggcgcacatgggcgtgtgccagggagagtcggGGCCGCACTGCCGGTGAGTGGGCAATGGCAGGGCCTTCTCTGGTGA
>-::X:130133312-130138701()_4135_4809_-
GTGACCAAAAAGCTGTCACCTGAGCAACTTAACAGCGATGCTTTTTTTTTTTTTTTTTTGAGATGGAGTTTCACTCTTGTTGCCCAGGCTGGAGTGCAATGGTGTGATCTCTGCTCACCACAACCTCCGCCTCCCAGGTTCAAGCGATTCTCCTGTCTCAGCCTCTGGAGTAGCTGGGATTACAGGCATGCACCACCACACCTGGCTAATTTTGTATTTTTGGTAGAGACAGGGTTTCTCCATGTTGGTCAGGCTGGTCTTGAACTCCCAACCTCAGGTGATCCACCCACCTCGGCCACCCAAAGTGCTGGGATTATAGGTGTGAGTCACTGCACCTGGCCAACAGCAATACTTTCTTTCCTTTCTTTTCCTCTACCCTCTATGCCAGGACTCCTTAGAAATAAAATATTAAGGAAAGTGAGTTATGAAGATGATAAGGGCAATGCAGACTACAGAATTATGGGTGTCTTTGAACTGCTGCTTCCTGTAAAATGCCAAAAACTTCTTTGGGCACATGATGGTTCCCAGCTTGAGAGATCTGTGAGCTCCAGTTGGAATGTTTCATGGCAACTAGTTTTCTTAATGTTCTTTTTCAGATATATGAAATCAGGGCATCTTTTCAGGAGGATGCTTCCTATTCAGAGGTTGCAAAGCACTTATGTAAGCCTTAGGTGA
>+::X:134473358-134486530()_6323_6529_-
ATGCCTGTAATTTCACTTAGGGAAGCCAAGGCAGTTGGATTGTTTGAGCTCAGGAGTTTCAGACCAACCTGGGCAACATGGCAAAACCCTGTTTCTACAAAAAAAAATGCAAAAATTAGTCAGGTGTGGTGGCACACACCTGTGGTCCCCGCTACTCTGGAAAGGGAGGTGGGAGGATTGCTTGAGCCCACGCAGAGGTTGCAGTGA
>+::X:118746953-118766976()_5939_6034_-
ATGGATGCTGCCAACTCACAAGACATCTTAAAAGCCTGTGTAACAGCTCTCCCTAAACTTTACTACAACATCAACAGCCAGGCTACTCCTTCTTAG
>-::X:120442598-120449128()_6364_6528_-
ATTCTTACTGTTGATGAACTTTTGGCCATCAGAATTCCATTGAATGACCTTTTTAGATGCAATAGTTTATCAACTTTGGAAAAGAATGATGTTGTCCAACACTACTGGGATGTTCTTGTACAAGCTTTTGTCCAAAATGGCACAGTGAGCACAAATGGTGAGTAA
>+::X:120605406-120611078()_5593_5670_+
GTGTTCTTTCAGGCTATCATGGCAGAAGGAAAACAGCATGCTCTATGTGTTGGAGTCATGAAGATGTCTGCAGAAGAC
>-::X:1412731-1439144()_1688_1981_-
ATGTTTGAATGGTGTCTCGCTCTGTCACCCAGGCTGGAGTGCAGTGGCGTGATCTTAGCTCACTGCAACCTCCACTTCCTGGGTTCAAGGGATCCTCCCACCTCAGCCTCCCGAGTAGCTGGGGTGACAAGTGCCCGCCACCACGCCTGGCTAACTTTTGTATTTTTAGTACAGATGGGGTTTCACCATGTTGGCCAGGCTGGTCTCGAACTCCTCACCTCAGGTCATCCACCCGTCTTGGCCTCCCAAAGTGCTGGGATTACACCCCGCCCGGCCGGAAATGCTAAAGTTTAA
>-::X:130133312-130138701()_4878_4991_+
gtgtggtggctcacgcctgtaatcccagcactttgggaggccaaggtgggcggatcaccaggtcaggagatcgagacagtcctggctaacacggtgaaaccccatctctactaa
>+::X:134473358-134486530()_6550_6726_+
GTGAtttttttatttttatttttattttattttattttatttttttaCCAAAAAAACAACAAAGCCTCAGGAGGAAAAGTTGATACACAAGTAAATTTTATTGGAAATGTTTTTGTGTGGACCTTAAGCAGAGGGAAAATTAGTCTGCATTATGGTGTATCCAGACTAAATGACTGA
>+::X:118746953-118766976()_6044_6127_+
ATGCTATTAACCCCTCTTGTTTTCCCTGGAATCATTATTGGTAAAACCGCAGGGAAAACCTTTAAAGAATCTATGTCTATATAA
>+::X:134486464-134498684()_1_153_+
AATGACCAGTCAACAGGGGACATAAAAGTAATTGGTGGAGATGATCTCTCAACTTTAACTGGAAAGGTATGTATCTTGAAAGGGAAGaaaaaaaaGCACTTCATACCGAGTCAATTAGTAACAGTGTGCTTTCAATCAATCACTAAGAGATAA
>-::X:136879016-136879123()_1_105_-
CTCTTGATGAAAGACCGTGAAACCAACAAATCAAGAGGATTTGCTTTTGTCACCTTTGAAAGCCCAGCAGACGCTAAGGATGCAGCCAGAGACATGAATGGAAAG
>-::X:1412731-1439144()_2397_2627_+
atggggtttcaccatgttgctctggctggtctcaaactcctgacctcaggtgatccacccgcctcagcctcccagagggctgggattccaggcgtCTCCTGTCAATCCGTCCTGGCCTCAGCAGCTGCCACCTGGAAGTTCTCCTTCAAGTCTAACCTAAGGCCACACTGTGACGGCTCTCGGGTCAGTTCCTTCCGTGACCTCGGCACCGTGGATGCCCATGAATGCTGA
>-::X:130133312-130138701()_5270_5386_-
GGAGACTTTAGAAGCTTGGAGAAGATTTCACGGGAAGTCAAATCAATTACGATTATCGGTGGGGGCTTCCTTGGTAGCGAACTGGCCTGTGCTCTTGGCAGAAAGGGTGAGTATTGA
>+::X:134473358-134486530()_7223_7420_-
GTGTGTGTGTGTATTTTAAGTTATCGTTTTGGCCAGGTGCAACGGCTGACACCTGTAATCTCAGCACTTTGGGAGACCAAGGCAGAAGGATTGCTTGAGACCAGGAGTTTGAGACCAGCCTGGGCAACACAGCAAGACCCTATCTCTACAATTTTTTTTTTTTTTAAAATAGCCATGGGTGATGGCACGCACTTGTAG
>+::X:118746953-118766976()_6349_6432_+
ATGAATTACAAAAAAACCTGGACTGACCaatttgaaaaagcattcctcttcctctgggctgaagcaggctctcaccaaagctga
>+::X:134486464-134498684()_785_907_-
TTGGTTACTCTCAAAAAGTTTTTCAATGTACTAGAAGATAAATATTCAAATACCTTAATATCTCCATTATTTTCAGGTAAACAGCATGCTCCTGAACAACCAATGGGTCAACAAATAAATTAA
>-::X:153786211-153786449()_140_235_-
ACGAGGAACACCGGCAAGAGTATCGCCAATAAGAACATCGCCAACCCCACGGCCACCCTGCTGGCCAGCTGCATGATGCTGGACCACCTCAAGTGA
>-::X:1412731-1439144()_2922_3374_+
atggggtttcgccatgttggccaggctggtctcgaactcctgaccacaggggatccgcccgcctcagcctcccagagtgctgggattacaggcgtgagctactgtgcccagccTTGTCCACCTGTTTGGAGATGCCCTCGTGTCTGTGTGGACCCGCAGAGAGACacgcacaggcagacccacggacgcacagacacagacacaggcacacacacaTATACCCATCCAGatgcacagaaatgcagacacaaaggcacacatgcaagcacacgccacaagacatgcacacacGGacacatgcaggacacagatacactgacaggtacacacatggacacacagatacagcaagacaggcacacacacacacacggacacagatacagtgacaggcacacgcgcacagagacagacatgcacagatgggcacactcacgcacggacacacagtga
>-::X:1421657-1439144()_1_219_+
CTGGAACAGATCTTCCGCCTTCTTCCCCAACGCCCTGTGGTGCTGGTTTGTTCCCTCTCGGATGGCAAACTCCAGGTATGTAAAGAGGTTCCATGTGAGGTCATTATTGTGCATGATGAAGCCGTGCAGAGAGTATTCGCCATCCGATGCCAGGTAGACGTTCGCTGTCTCTGTGTTACTGTAACCTGGAGAAATGGGGACAGTCGTGTGACCTCCTAA
>+::X:134473358-134486530()_7463_7624_+
gtgtgtgtgtCTCAAAAGGTATCAAAAGAGAATAGCTATAACTTTAGTGTTGATCTTGATAGTGACTTGATTAGGCTCTGTTTAACATCAAAGATGCAAATTAATACTTTCTTTGAACATATTAAAAATGCAGAAAATATTGGAGTATTTTATTTTAAATaa
>+::X:118746953-118766976()_6548_6679_-
ATGGCTTGGGCCTGGGTGGTTGAAGCCGCAGTGGGCAATGATCACACCAACTGTACTTCAGCTTGGGCAACAGAGCAAGACCCTATCGCAAAAAAAAGTAGGATCCTTGATATCTGCCCCCTTGGATGCTAG
>+::X:134486464-134498684()_914_1114_+
ATGATGGAATGCTACTGCtttttttttttGAagctgccagttattgtttacttacactatgccaaatataaaggcattaatctcataaaagtttcacaacaatcctgtgagggagacgatatccccattttacaaatcaggaaattaagacttaataaggttaaaagacttgcccaaagtcacagaaccagtaagtggtag
>-::X:153869802-153871179()_3_398_-
ATGCCAGCCGACCGTGTCACCTACCAGAACCACAACAAGACCCTGCAGCTGCTGAAAGTGGGCGAGGAGGATGATGGCGAGTACCGCTGCCTGGCCGAGAACTCACTGGGCAGTGCCCGGCATGCGTACTATGTCACCGTGGAGGGTATGGACCTCCTGGGACAGTGGCCTGTGATGCCCACTGTCATGGGGGAGGGGAGGGTCTGCGCCGGGTCAAGAGCCAGCTGCTGGCTGCGGGCTCAGGGCGGCTCTCCCCTTCCTCCCAGCTGCCCCGTACTGGCTGCACAAGCCCCAGAGCCATCTATATGGGCCAGGAGAGACTGCCCGCCTGGACTGCCAAGTCCAGGGCAGGCCCCAACCAGAGGTCACCTGGAGAATCAACGGGATCCCTGTGGA
>-::X:1412731-1439144()_3412_5307_+
atgggcacacacacatggacatacagatatagcgacaggcacacacagacgcagacatgcacagcaacaggcacacacagacgcagacatgcacagatgggcacagacagacacgcacggacacacagatacaccaacagacaggcacgcacacagacgcagacatgcacagctggacacacacacacacggacatacagatacagtgacaggcacacacagacgcagacatgcacagatgggcacacacacacacggacatacagatacaccaacagacaggcacacgcacataaacatagacatgcacagatggacacgcagacacacatggacatacagatacagcgacaggcacacacacacggatgcagacatgcacagatgggcacacgcacggacacacagagataccccaacaggcacacagacgcagacacacagacatacacacatatacccacacagacgcacagaaacacacataccctcacacatatgcaagcacacaccacagagagttgcacacacacaaacgcagatgcagacacagagacacaTTCTTACGCACgcacacacaaggacataccacacacagtcagtcatgcacacacagacacatgcacacacagacgtacacacaagcacagcagtgacatgcacacacaccatgcacacagatacagatgggcacacagacatgcacacacagacatgtacacatatatccacagacacgcagacacacataccctcagagacatacacaccacagaggtgcacacacacacacggactcagacacagagacaTTCTGACGTACAGACACGCATGCAAGGACATACcacacagagatgtgcacacacagactcagaaacacacagagacacagacacaagcacagCAGATGCTCACATATCCACacagacacacaccatgcacatagatgcagacacacagacaagcacacccagacacatgcacacagacacacaaccacagcagtcacatatgcacacaaccaccggcccacagcatgcacacagatgcagacgtacacacagacacatgcacacagggacacacaaccacagcagtcacatacacacacacacctaccagcacacagcatacacacaaatgcagacacagacgggcacacagacgcacatacacagacatgcacacatatatccacacggatgcacacaCATCACCTCACAGAAACATATGCAACCACACAccacagagacttgcagacacgtggacacacagtctcatgcacagacacacacacaaggacatactacacagacgtgcacacacagttacatatgcacggaagacacacaccatgcacacagatacagacacagacatgcacacacacacacatgcacacagacacacaagcacgacagtcatatgcacacaGACACCCACCGGCTcacagcatgcacacagatgcagacacacacacacagacatgcacacatatacccacacagacacacacacatactctcacagaaacatatgcaaccacacaccagagacgtgcacacacatgcggatgcagacacacacacacacagacatgctcacgcacagacatgctccatgtcacaggtatgctccaGGGCATACcacacacatgcacacagagagacacacacacacaAGCACCGTAGACAGTCCCATTTGCACACACATACCCACCATGGAAACGCCCAGGCAGAAACACAGGTGCACACACAGCCATGCCCTCTGTCTAGAAAGAGATGCTGCAGTCTGGAAAAGGTTAGCAGGGTGAACAGGAGGAGGGCTCACCTGCTGCGAAGTGGATCTGCACTGCCTGCGGTCCGGGGGGTTGGAAGTGGGCGGCCAGCTCGATAA
>-::X:1421657-1439144()_480_584_+
ATGATCGtggccacgctcaagttcccagttatgcaggcaaacacccatctagatgtggctgtggaggtgtgctgtagctggcgtttgcatctaccatcagtttga
>+::X:134473358-134486530()_8483_8599_-
ATGCCTGGTTTGGGATTAGGATCTGATAAAATAAACGTGTGCAACAGAACCACTTCTCATGGCTGTATAACAGATGATCAATATGTATTTGCTGAGGAAATTATTCAATTTTCTTAA
>+::X:118746953-118766976()_6711_6848_-
ATGCCTATAATCCCAGCACTTTGGGAGGCCGAGACGGGCTTGAGCCCAGGAGTTCGAGAGCAACCTGGGCAACATAGCAAAACCCCATCTCTACAAAAAACACAAAAATTAGCTGGGCATGGTGGTACACACCTGTGA
>+::X:134486464-134498684()_1639_1734_+
ATGGGattatttgaactttctgtttcattgtattttatttatttatttatttttgtgatggagtctcactctgctgcccaggctggagtgcagtag
>-::X:153869802-153871179()_582_731_-
GTGGGCAGCCCACCCACCCACTTTCTCCTGGCAGCCAACAGCATGATTGACAGGAAGCCGCGCCTGCTCTTCCCCACCAACTCCAGCAGCCACCTGGTGGCCTTGCAGGGGCAGCCATTGGTCCTGGAGTGCATCGCCGAGGGCTTGTGA
>-::X:1412731-1439144()_5404_5853_+
ATGCTCTGTGGCTGGGTCGTCTATGGAACTCTGACGACTCTCCAAAGCTCAACTGGGGCAGAAGTAATGTTCAAGGGCATGGCATTGATTCCCATGCTGGAAGGGAAAGCCAGTGGTGGGGAGCTCGCTGGTATCCCAGACAAGACTGTACAAGCAGGTGAgtgtgggggcacagacctgcagggaaatccttccagcccaggggtggagggctgtactcccttctccttcctgccgtggggatgtagacacaatggccggtgctacagcagccactctgggccacgtgtagggggcacagacctacagggaaatcctttctgcccaggggtgggggctgtactcctcccttctccttcctgccatggggatgcagacacgatggctggtgctacagcagccactctggaccacaaggaggaGAGGCATTCAGAGGTTGGGGAAATGTAA
>-::X:1421657-1439144()_609_713_+
atgtgcattggcctcatccagctcattgaaaaccccagaagcaaacattgggctttcctggaggagaaattccacttgaagatggcagcagcagctcctgcctga
>+::X:134473358-134486530()_9117_9185_+
atggaaatcttttatgtttctgctatgtggtacagagccactagtgacatgtggcttttgagcgcttga
>+::X:118746953-118766976()_7009_7098_-
ATGGAAATGGTCGCTATCTGTGCTGTCCAATACAAGAGCCACTCATCACTTGTGAAAGTGGTTGGCGAGACTATGCAACTGAAGTTTTAA
>+::X:134486464-134498684()_2177_2254_-
ATGGTACAACGAGTACAGACACTAGAGTCTAAAAAACAAAAGAATGCCATTATTGAGTTTTTGAATTATATCAAGTAG
>-::X:153869802-153871179()_908_1375_-
GCCCCCAAGTGGCCAAAGGAGACAGTGAAGCCCGTGGAGGTGGAGGAAGGGGAGTCAGTGGTTCTGCCTTGCAACCCTCCCCCAAGTGCAGAGCCTCTCCGGATCTACTGGATGAACAGCAGTGGGTGCCGGCGAGCGGCTGCCTCGTGGGGTCGGGGTGTTAGCGGGGGTGTCTTCCTGGACGGGGTCATGACTTCGGCCTCCTTGCCCCCTGCAGAGATCTTGCACATCAAGCAGGACGAGCGGGTGACGATGGGCCAGAACGGCAACCTCTACTTTGCCAATGTGCTCACCTCCGACAACCACTCAGACTACATCTGCCACGCCCACTTCCCAGGCACCAGGACCATCATTCAGAAGGAACCCATTGACCTCCGGGTCAAGGCCAGTGAGTCTCAGAGGCTCTGCACTCTCTCCCTGACTCCTTTCACCCTCAGGCATGGCCCTTCCCACCATAGGTCCATCTGA
>-::X:1412731-1439144()_6286_6375_+
TTGAAGGCCGTGGCCACCTGGCACGCAGTCAGCTTCGTCATGCCGTGCATGGCCCGCATGAACCTCAGCCGCGTCTCCGGGCTCTGGTAG
>-::X:1421657-1439144()_836_1021_+
atgatacaGGGAACTTCATTCTCCACCCACTTCATGCCCAGGTCAGCTGTCCATAGACCCAGTCCCCAAGCTCCCTTCCAGGATGCCCCCTCCCACAGAATGGGAGGCTGGAAGGTGGAGAAGTTGTTGGTGGAGACCCGTATATGGAAACAGATGGCCTCGCACCACTCCGGTCCTCCTATGTAA
>+::X:134473358-134486530()_9501_9587_+
ATGATTCTAACATTCTCACTTTTGTTGGCATTTGATCAGGGTATAGAAAAACAGTTAAAAGGACAGAGAATGGTTGAGAGATTATGA
>+::X:118746953-118766976()_8406_8561_-
GTGATTCCTGTTAAAATTTATATACTGAATTCATCTGCAGAGTCACACTGCAGATATGAGAAGGAAATTGACAAATTAAAGACTATTCTCCCAACTCAGAAGATGATTAATGTGGTAAAAAAAAAAAAAATCCCTAAAATTCGCTGGCATGACTAG
>+::X:134486464-134498684()_2987_3055_+
atgatgagagctacagataaacaacacatcatgaatcttcttgtggcagtgtttataaccattatgtga
>-::X:154351580-154352924()_263_850_-
ATGACAGCCCAGGTGACCAGCCCATCGGGCAAGACCCATGAGGCCGAGATCGTGGAAGGGGAGAACCACACCTACTGCATCCGCTTTGTTCCCGCTGAGATGGGCACACACACAGTCAGCGTGAAGTACAAGGGCCAGCACGTGCCTGGGAGCCCCTTCCAGTTCACCGTGGGGCCCCTAGGGGAAGGGGGAGCCCACAAGGTCCGAGCTGGGGGCCCTGGCCTGGAGAGAGCTGAAGCTGGAGTGCCAGGTAGGCCTGCTCACACCCCGAGTGCTCGCTCTCCTGCGTTGGCCAGGGTGGGGTTGGGGGTGGAGGAAAGAGCCGGCAGGCATGTCTACCTTGGCTATGCCTGGAGGGGGCCGAGGCTGGTGAAGCAGCCTTCAGTGAGGACAAACTGTTCTCCCACAGCCGAATTCAGTATCTGGACCCGGGAAGCTGGTGCTGGAGGCCTGGCCATTGCTGTCGAGGGCCCCAGCAAGGCTGAGATCTCTTTTGAGGACCGCAAGGACGGCTCCTGTGGTGTGGCTTATGTGGTCCAGGAGCCAGGTACTGGGAACCCGGCTGGGGTTGGAGGAGGTGGGGCCTGA
>-::X:1412731-1439144()_6467_6679_+
GTGCAGGGCTCCAGAGCGTGGGGGCTCAGCCGCGCCTGGGCTGCAGAGCGGGCTTCATGCCACAGCTGTGTGGGCTACTCTTGTCTGTGTGGGGGCTGGGCTGGCTGGGGACAGAGGACCCCAAAGTGGTGGACGATCTCCTTGGAATCACTTGGTCCACACCACAGCCTGAACTCCAAGCGTCTGACTTTCGCAGTAGGCTTTTCACAATAA
>-::X:1421657-1439144()_1838_2077_+
ATGCTGAAGAGTTCTGTTCAATTCAGAAAACACATTGTCATCCATCCATCCATCCacccactcacccacccatccagttatccactcacccacccatctagtcatccacccacccaTCTGCTGATCCACCCATTCATCACTCATCTATGCATtcccccacccatccaatccaccgatccacccatctacccactcatccatccattcccccacccAGCTACCCATCCAGCAATCCACTGA
>+::X:134473358-134486530()_10894_10983_-
ATGGGGAAAAAAAAGAAAGAAGAAAGAAAGAAAAGGCAACAAGCTTCAGATGACAGTGACTCACATCAAATTATTTATAAAATCTGTTAA
>+::X:118746953-118766976()_8788_8934_+
ATGGCTTTCTTTAGTTATGTAAGAAAAATGTCATTAAATTTCTTCAGTTTCTGTTTTTGGCCATGGGCGGAAAACATTCCAGGACAGTCTGATCCAAAAACTAGTCATGACAATAACTTCATTTTTACAACACTGTTTTCTTCATAA
>+::X:134486464-134498684()_3465_3641_+
ttgttaagtaatgaaagtgttttaaaaacaggtgggtcaaattctgtttttaaaatttccattatgATGAAAATTTCAGTATTACAGGCTTCCAAATCCCAGCAGATGGGCCACTTGTTTAAAGGAGAGTTTGATATAATAAAGCATCTAAAAACAAGAGTTTGGATAATTCCTTAG
>-::X:154351580-154352924()_1130_1342_-
TATGGTGGGCTCAGCCTGTCCATTGAGGGCCCCAGCAAGGTGGACATCAACACAGAGGACCTGGAGGACGGGACGTGCAGGGTCACCTACTGCCCCACAGAGCCAGGCAACTACATCATCAACATCAAGTTTGCCGACCAGCACGTGCCTGGTGAGTGCAGCAGTGCCTCGGCAGCCCCCCTCACTACACCAGGGCCCACAGGCAGTATGTGA
>-::X:1412731-1439144()_6704_7186_+
GTGGCCCACAAACACCTCACTGGAGAAAACCAGGAGAGAAGCCACAATGTCTCTGCAGGTGCCCCGGCTCAGCCTTCACCACAATGGTGCGGTGTGCAGAGGGGGCTCCTCCGAGAATTCTGGTGTGCAGAGGAGAAGCTCCTCCGAGCTTCTCCAAGTCCCCCCAGTGGCACCTACCCCGGGTCCCAGAGGAGCCCAGGCTCATCCTGGCTCAGTGCTGTGTCCAGGGTTCGCCTGGACATCCCGTCCCTGCAGGGCAAGCAAGCCCAGCTGAGGATGCTTCTGAGCCCCGCTCCCAGCAGGACAGCCGGTCTCCATCCTGGCTCCCTAAATCTCGCGGGGGCTCCCCGGCCCTCCCCTGCGTGGGTGGCAATCATGGGGCTCAGGGATCTGTCCTCTGCGATGCCCACGCTGGCTGCTCACGCCAGCTCAGGGCCCCTGTCCGTGCCTCTCGGCTTCTCCACCACTGGCTTCTCTCTCTGA
>-::X:1421657-1439144()_2211_3548_+
atgcccactcatccatccatccacctacccatccatctattcacccatccactgatggatccactgatccatgcacccatgcatgcatccatacatccacatccatttatccattcattcccccacccatccaatcactcatccatccatctgtccatccatccatccatccacccacccacctacccatccatccacccatccactgatggatccactgatccatccacccatgcatgcatccatccatccacatccatttatccattcattcccccacccatccaatcactcatccatccatccatccacccacccacccacccatctgttcacccaccctccccatcatccACCCAGCCATGCACCCGTCCATCCATTCATGCactcatccacatgcccactcatccatccacccatccaaccacccacctacccattcatccatccATTCCCCCACCCAGCTACCCAACCACCGATCCACTGATATATCTGTTCATCCACCCTCCCATCCATCTGTCCACCCACCCATCCGTCTATTCACCCACACTCCCAATCATCCACCCAGCCGTGCACCCatccatccactcatccatccattcacacgcccacccatccacacgcccactcatccatctatccacacatctatccactcacccatccatccacacatccatccatccatccatctgtccgtccatccatccatccagccacccatccactcacccacttatccatccacccatccatccacttacccacccATCTATGCACTCATCCACCGATTCATCGATCCatccatccatctacccacctttatccatccagtcatccacccatccatccacacatccttccattcacacatccatccatctatccactcacccactcatccatccacccatccatccacttacccacccatctacccacccttccatttatccatccacctctccatccatccatctatccatccacccacccacccatccatccacccatccactgatccaccaatccatccaccttcccatccatgtatctatccatccattgatcaatccatctgtccatccatccatccatccatccctcctcccatccatctatccacctaccatccatccatccatccatccatccttcctcccatctatccacctaccatccatccatccatctatccatccatccatTTATATATCAACTCTACCCATCATCTATGTATCTGTCATCTCTCTATCGTCAATCTATATCAATGTATCTATGCATTTATCATCTATCTATGTATCTGTCTACCCATCCATCTACGTTATTTGTCTATAA
>+::X:134473358-134486530()_11702_11812_+
atgtttgcaattttaacaggtattgctatgtcattttcaaaagaagctatgccaattaatactctcaccaacaagagtgcttatttcccctcagcatattatcaggcttaa
>+::X:118746953-118766976()_8968_9171_+
ATGTACTACCTATTGAAGGAAAAAAGCATTTTCTATATCGAAGCATTCCTTTGTGCAGCCTTTGAAGGAATAAATACATTAGCTCTGAGtttttttttttttaaactgacttgcagcagaatctcctggagaattgctgttcaaatgctggttcctaggtcctggcaaaaccttctaaatcagattttctgggagagggtttga
>+::X:134486464-134498684()_4246_4335_+
atgtggttccctagaccaaaagtattaatatcagacaagaacctaccgaatcaaaatatctgtgatgaggcccagcaagctatgctttaa
>+::X:154765443-154767382()_1_99_+
GAAATACAACACGCTGAAGAATTTCTTATCAAACCTGAATCCAAAGTTGCTAAGTTGGACACGTCTCAGTGGCCCCTTTTGCTAAAGGTATGTGGTTAA
>-::X:1412731-1439144()_7314_8045_+
atgtctgtctcctgtttctgtctctatctgcctctatctctgtctctccaagcctccctgtctctgtctcccatctccctctatgtgtctgtctgtctccatctttgtttctgtctccctatctcTGtctccgcctccctctgtctctcaagtctccctgtctctccatctctctccctatctcactatctgtctcccatctccgtgtctgtctcactctatctctgtctctgtctttctgtctccctgtttctgtctccctctatctccctgtctctgtctgcctccatctctgtctgtctctgtctccctctatctttctgtctgcctatctctctctctgtgtctccctgtctgtatgtctctcCCCAACATCTGCAGGAAGCCCCCGGCTCCCTGGGGCTCATCTCTGCATCACACACACACACCCTGACTCCGTGCTCACTGCCACAGAAGCTCGGCCAGCGCTGCCAAGGAGGCATGAGGCCACGGCCAGCCGAGCCCACAGCAGACTCCCCACGCCTGGCTGGCACAGCCCTGCAGACCGAGACCCACCCATCTGCACAGGCCCCACGGACCCCACCATATCTCACACGTCCACCTCAGGAAGGTTCTGGGCGGGGAAAGGGGAAGGAGGGGCGAGAGGATGCAGGGAGCGCTTTGCAAACAGCGGCCTCAGATAAGCAAGTGTCAGTTCCATTGAAGCAAAGAAGAAACAGGGCATTCATTTAA
>-::X:1421657-1439144()_3669_4037_+
ATGTGCTCGCGGCTGCCACTGTTCCCTCTCTGTCATTCACCCTCTGCTTCTCAACCTTTCGGGAAAAGCAGCATTCCTGAGGGCAGAGGGACAGAAGGTGTGGGCCTCCTTCCTCGCTCTGCCCAGGCTCCAGGTCACCTTCCCTCAGTGACTTCCACCTGCAAAGATCCTCAGAGCAAAACCCGCTGGGTCCTGTCACCTTGCTCTGTCTTCTCCAGGAGCCCCATGGCAGCACAGATGTCCAGAAGCCTCTCCATTCCACACGCAGAGGCGTCCACTTTGCTGGCAATATCCGCAGCCTTCTGGGGTGCTTCATCTTTTAACAAATCGAACACCTTCAGTTTGCAAGCGGTGAGCAGGCCCTGTTAA
>+::X:134473358-134486530()_12254_12514_+
ttgtatactaaatcctcatatagttctgggtctgtttctgggctctactttgttcatttactgtgctggtactgcaccgttgtaattgctgtggctttgtggtatggtatggcttgctctctgctagggcaagtcGAAGCTCTTTTGTTCACCTGCTCTTTCACCCAAATTTTCTGTCCTGAATCCAGCACAGCCAAATTATGGTCATTGTCACCACCAACTACAGTGGGTGTTGAGCATTTCCCATTGAATCTCCTGTAA
>+::X:118746953-118766976()_9568_9642_+
TTGGAGGGCACTAATAATGAAGGTCAGGGAGGTCAATCTGAAGAAGCAATGGAGCCTGTAGTCATTAGGGTATGA
>+::X:134486464-134498684()_5623_5757_+
atggggttttgccatgttggccaggctggtctggcctcaagccatcctcccacctcggcctcgcaaagtgctggtattataggcatgagccactgtgcctggccTGCATTTCATTTTaattataaaatattttga
>+::X:154765443-154767382()_511_648_+
ATGTGGTTCAAATCCTCTGAAGAGAGAGATTGGGGACTATATCAGGTAAGTGTTGGGAGGAGGCACTGTGCAAACTTACTTTCTTTTGAAAATGCTTTCACATCAGCTATTCAGGAAGGCAGTGGCATGCCAGAATAG
>-::X:1412731-1439144()_8250_8333_+
atggagtttcgctctgtcacccaggctggagggcagtggcgtgatctcagctcactgcaaccaccacatcccgggttcaagtga
>-::X:1421657-1439144()_4481_4633_+
gtgaggacacagggagaagacagcatctccaagcccaggagagaggcctcaggaggaaccagccctgcccacacgttgatcttggacctccagcctccaggactgtgggagaatcaatgtctgttgtttataaaccacctggtggtgatttaa
>+::X:134473358-134486530()_12691_12795_+
TTGACTCATGGGAATCGTACAGGGCCAGAACCAGACACCTGTCATGCTAATAACTTCCCTCACAATTCAGAAATCACTGTGATTGAAGATGGGTGGCTGTTATAA
>+::X:118746953-118766976()_10272_10457_+
GTGTTCATCAAAAAGGAACAATCTAggctgggtgcaggggctcacgcctgtaatcccagcagtttgggaggccgaggcgggtggatcacttgtggtcaggagttcgagaccagcctggccaacatgctgaacccgtctccactaaaaatacaaaaattagccgggcgtagtagtgtgtgcctgtaa
>+::X:134486464-134498684()_5868_5942_-
ATGGGAATGATATATATCAACTTTAAGGATAATTGTCATACTTCTGGGAATGAAGGGAAAGAAATGGGGCTTTAG
>+::X:154765443-154767382()_719_916_-
ATGCACACGATTAAACAACCAGTCACCTTGGGATCCAGCGTACCACTGTGCCCTGTCTTCTCCACCCGAAGTATCCGTCGAATCCAGGCTACCACCTCATGGGAAGAGGGGTTAGAGGGCTTGTCAAGATTAATGAAACCTGTCCTGGAATGGAAAAAAAAAAAATTAATGTATCACCCACTCTTAATGCTCCAGTGA
>-::X:1412731-1439144()_8421_8537_+
atggggtttcagcacgttggccaggttggtctcgcactcctgacctcaggtgatcagcccaccttggcctcccaaactagctgggattacaggctcatgccaccatgcccagcctaa
>-::X:1421657-1439144()_5972_6496_-
TTGTCACCTCTTACCTTCCCCTGCCCACCCAGGGACAAAGCTGGCGGCTACGGGATCCAGGCCCTGGGCGGCATGCTGGTGGAGTCCGTACACGGGGACTTTCTGAACGTGGTGGGATTCCCGCTGAACCACTTCTGCAAGCAGCTGGTGAAGCTCTACTACCCGCCCCGTCCGGAGGACCTGCGGCGGAGTGTCAAGCACGACTCCATCCCGGCCGCGGACACCTTCGAAGACCTCAGTGACGTGGAGGGGGGCGGCTCGGAGCCCACTCAGAGGGACGCGGGCAGCCGCGATGAGAAGGCCGAGGCGGGAGAGGCGGGACAGGCCACGGCAGAGGCTGAGTGTCACAGGACTCGGGAGACCCTGCCTCCGTTCCCGACACGCCTCCTGGAGCTGATTGAGGGCTTTATGCTATCCAAGGTACCTGTGTCTGTCTCCTCAGGCCACATTTCACAAATGAGCCTACACACTCGGCTTAAATCAAAGGGAATTTACTTCTCACTGTCCTGGAGGCTGGCAGTCTGA
>-::X:1435021-1439144()_3_68_+
TTGCTGGAGCAGTGGACGATCGCGACACCTGTGAACACGCTGTGTTCTCTCCCACTCAACCTGTAA
>+::X:118746953-118766976()_10916_11053_+
ttggtagagacagggtttcaccatgttggcaaggctggtttccaactcctgacctcaagtgatccgcctgcctcagcctccaaaagtgctgggattacaggtgtgagccaccgcgcccagccTGCTCTTATTTCTTGA
>+::X:134486464-134498684()_7285_7353_-
ATGCTGAAAAACCAAATGTTAATATTAGGCAAGGAAGTGACTGTAATTATGAGCTTTATTAACACATGA
>+::X:154765443-154767382()_1085_1327_+
TTGGTTTCTGTGTACGTTCTGTCCCCTGCCAGATCTTGGTGGTCCGCGCTTTTTGGAATTCCACATACTAAGCATGTATTCATCAAGCTGACTGGATCCATTTGTCCGGGTTCAGCTCTCAGCTTGTCACTCCAGGCTTCTCACTCTGTGCTACCGCTTCTGCCTAAAGTATCCTTCGTTCATTTTTATCTGAGAAAAGCCTGCTTATCTTGCAAGGCTTTTTCCACGCAGCTTCTACACTGA
>-::X:1412731-1439144()_8903_9145_+
GTGTCCGCGGGGGTGTTATGCTACCTGGAACAGATCTTCCGCCTTCTTCCCCAACGCCCTGTGGTGCTGGTTTGTTCCCTCTCGGATGGCAAACTCCAGGTATGTAAAGAGGTTCCATGTGAGGTCATTATTGTGCATGATGAAGCCGTGCAGAGAGTATTCGCCATCCGATGCCAGGTAGACGTTCGCTGTCTCTGTGTTACTGTAACCTGGAGAAATGGGGACAGTCGTGTGACCTCCTAA
>-::X:1421657-1439144()_6640_6807_+
gtgggggcaggcgcctTTGGCATCTCaaaaaaaaaaaaaaaaagaaaaaCAATTTCACAGCAAggctgggcgcaatggctcacggctgtaatcccagcactttgggaggccgagacgggtggattacttgaggtcagaagttcaagaccagcctggccaacacggtga
>-::X:1435021-1439144()_669_866_-
ATGGCGACTCTCAGGACGTGTCAGCTTCATTTCCATAAAACAAGTGACTTCTGCGAATGGGACCGTGGGACTTGCACAGGCCTGACCCAGCCGGTGGGAACCAACTCCCTCTGTCCCTTCCTCTCACAGACAGTCGGGGGGCTGATTCTGGAGAAGCCGGTGGACAAGCAGGACGCCTACAGGATGCTGTCCCGGTAA
>+::X:118746953-118766976()_11071_11181_+
ATGCAGAAGATTGTCTCATTTTATCTTGTAGGCACAGAAGCCTGGAAAAAATTCATCAATGTGAAAACATCTTTAGAGAAGGCCAATACTTTGGTTGTTCCTTTGATCTGA
>+::X:134486464-134498684()_8995_9087_+
ttgaaaatctttttaactgcaaagcgctgtTTCACTGTTGGTTATAATGTGATTGATCTCATTGTAGTGAGCAGCTGCTTAATTGCGTTTTAG
>+::X:154765443-154767382()_1692_1796_-
ATGAAAACAAACACCTCATCAGAATGTACATGTGCAGTCACTGGTCCAGGCTGGCTGCAGCAGCCGACTGAAAAGGGGACAAAAGGAGTCAGTCAGGACAGCTAA
>-::X:1412731-1439144()_9406_9510_+
ATGATCGtggccacgctcaagttcccagttatgcaggcaaacacccatctagatgtggctgtggaggtgtgctgtagctggcgtttgcatctaccatcagtttga
>-::X:1421657-1439144()_7027_7164_+
atgggatgttttgacatatgtatacatgcgtcatcattaaatcaagccaattatcccattcagcatctcatctacgaattgtgtgtgtgtgtgtggggagaagacttcagatctagtgtgctggcaatttaccagtaa
>-::X:1435021-1439144()_905_1009_-
ATGGGCGGTTACCAGGATCTGGGGAGGCGCACTGGGGAGGGACAGCTGCGTGGGGACAGGGTCTCCTTCTGGAGTGAAGAGAACATCCTGGAACCAGGCAGGTAG
>+::X:118746953-118766976()_11226_11300_+
ATGGTCAAGGATAATGCAGGAAAAATTAAACCATCCTTCAATATAGTGCCTTTAACTTCCCGTGGTAAGTTTTAG
>+::X:134486464-134498684()_9712_9990_+
atgtactgttttacaccagtaacatatgagggttccaatatctccacatccttgacaacacttgttactgtcctttttattgtagccatcctagtggctatgatgtggtatctcattgtggttttgatttgtgtttctctgatgctgatgatgttgaacatgttttcatctgcttattggccatttacatatatcttcttAAGAACGGTTACCCATTTACAGTATGGAAAATGCTTCAGATGCAACTCTAGTCATGCCTTAGAGATGGAGCTTTATTAA
>+::X:155898111-155919880()_1_159_+
GATTTTGAACGTTCCCGAGCCTTTAATTTTCTGAATGAGATAAAGAAGAGGTTCCAGACTACTTACGGTTCAAGAGCACAGACAGCACTTCCATATGCCATGAATAGCGAGTTCTCAAGTGTCTTAGCTGCACAGCTGGTAAGATCTTTCTCAGGATAA
>-::X:1412731-1439144()_9535_9639_+
atgtgcattggcctcatccagctcattgaaaaccccagaagcaaacattgggctttcctggaggagaaattccacttgaagatggcagcagcagctcctgcctga
>-::X:1421657-1439144()_7410_7607_+
ttgtatttagtagagacggggtttcaccatgttggccacgatggtctcgaactcctgacctcaggtgatgcgcctgcctcggccccccaaagtgctgggattacaggtgtgaaccaccacgtctggccCTCTTTTCtctttcttattttatctatttttttttttcaagacagggtctcactcggttgctcaggctga
>-::X:1435021-1439144()_1129_1257_+
atgttgcagcctgtttcaCAGCCTCGttcctttccttttcttgagatggagtctcactctgtcgcccaggctggagtgcagtggcacggtcttggctcactgcaacctccgcctccggggttcaagtga
>+::X:118746953-118766976()_11677_11778_+
gtggaaggtcaaggggccaagtctgatgagtgccttcttgtttgtggggactttctgcaaagtcccaagacagcacagggcatcacatggttagggagttga
>+::X:134486464-134498684()_10278_10418_-
GTGATCTCAACCTGGATTGCACATCAGAATCACCTGGGAGCTTTAAAAAACCAGAACTCACCTACTCGGGCCACAGCCCTGACCAATTACATCAGAATTGCTGGAGATGAGACACAGGCAGAGGTTATCCTGGTTTTTTAA
>+::X:155898111-155919880()_748_969_-
ATGATAGCTGAAAACTGGAAGCAACCCAAATATCCAGCAACAGGTGGATGGATAAACAAATTGTGGTATATGCATATACTACTACTTAGCAAAAAGGGGAACAAACTACTGATTTATACAACATGGAAGAATATCAAGAGCCTTACACTGACTGAAACAAGCAAGACACAAAAAAGTACATACTGTATGATTCCATTTACAGAAAGTTTACATACTGTATGA
>-::X:1412731-1439144()_9762_9947_+
atgatacaGGGAACTTCATTCTCCACCCACTTCATGCCCAGGTCAGCTGTCCATAGACCCAGTCCCCAAGCTCCCTTCCAGGATGCCCCCTCCCACAGAATGGGAGGCTGGAAGGTGGAGAAGTTGTTGGTGGAGACCCGTATATGGAAACAGATGGCCTCGCACCACTCCGGTCCTCCTATGTAA
>-::X:1421657-1439144()_7825_8187_-
ATGTATACATATATCAAAACATCCCATTTAACACATGAAATTTTTTTTGAGACGGAGTCTTCCTCCGTCACCCAGGCTGGAGTGCAGTGGCGCGATCTTGGCTCACTGCAACCTCCACCTTCCAGTTTCAAACGATTCTCCTGCCTCAGCTTCCCAAGTAGCTGGGACTACAGGCACCCACCGCCACGCCTGGCGAATTTTTTATTTTTAGTAGAGAAGGGGTTTTGCCATGTTGGCCAGGCTGGTCTCGAACTCCTGACCTCAGGTGATCTGCCTGCCTCAGCCTCCCGAAGTGCTGGGAGCCACCGCGCCCAGCCCAACACCTGCACTTTCATACATACTTTAATGTTTACATACATTTAA
>-::X:1435021-1439144()_1511_1699_-
ATGGGAAATTACAACATGGTCCATCCACACACAGTGGAATATTATGCAGCCATGAACAGGAATGAGGCTGGCCGGGTGCGGTGGCTCACCCCTGTCATCCCAGCACTTTGGGAGGCCGAGGCGGGTGGATCACAAGGTCAGGAGATCGAGACCATCCTGGCCAACATGGTGAAACCCCGTCTCTACTAA
>+::X:118746953-118766976()_11955_12068_+
atgagtttgggagaagataaacattcaaatcatagcaGGAACCCAGGCCATCTGACTCTAAGGTCTAGTCTCTTGATACTTAAAGAGGATGATACTCATAATGATCATATGTAG
>+::X:134486464-134498684()_10578_10658_-
GTGCCAAAAGAACCAGTATTTATTTTTGGAACAAAAGCTGGAGGTGGTATAAGTCAACTCTACCAAAAGCTAATTTTATAA
>+::X:155898111-155919880()_993_1085_+
atgtataagtctttgtgtggacatatgtttttatttctctctgataaatacctaggaatggaattgctgggtcatatggtaggtgatgtgtaa
>-::X:1412731-1439144()_10740_10907_-
ATGAGTGATGAATGGGTGGATCAGCAGATGGGTGGGTGGATGACTAGATGGGTGGGTGAGTGGATAACTGGATGGGTGGGTGAGTGGGTGGATGGATGGATGGATGACAATGTGTTTTCTGAATTGAACAGAACTCTTCAGCATGGTGCTAGAATAGAGAGCACATGA
>-::X:1421657-1439144()_8395_8658_+
ttgcccaggctggagtgcagtggcgcgatctcggctcactgcaacctccacctgctgggttcaagcgattctcctgtctcagcctcctgggtagctgggattacaggcacctgccaccacaccgggctaatttttgtatttttagtagagattgggatttgccatatccaggctggtcttgaacttctgacctcaggtgatccgcctgcctcggcctcccaaagtattgggatgacaggcgtgagccaccatgcctggccctga
>-::X:1435021-1439144()_2592_2714_+
atGggccgggcgtggtggctcacgcctgtaatcctagcactttgggatgccgaggcgggtggatcacaaggtcaggagatcgagaccatcctggccaacatggtgaaaccccgtctctactaa
>+::X:118746953-118766976()_13728_13856_-
ATGGATTTTGGTATCCTTGGAAGTTCCTGGAAGCAATCCCTCACAAATACTGAGAGACAACTGCAGATATATGCAGGGTTCATAAAGTTAAATCAAAACAGAGCTGATGCATTTAGTGGCCTTTCATGA
>+::X:134486464-134498684()_10669_11040_-
GTGCCACCACGCCCGGCTAATTTTGTATTTTTTTTAGTAGAGACAGGGTTTCTCCATGTTGGTCAGGCTGGTCTCGAACTCCCAACCTCAGGTGATCCGTCCACCTCGGCCTCCCAAAGTGCTGGGATCACAGGCGTGAGCCACTGCGCCCGGCCTCACAACATTCTTTTTTTTAAAGAGATGAGTCTCGCTCTGTGGCCCAGGCTGCAGTGCAGTGGTGTAATCACAGTTCACTGCAGCCTTGACTTCTTGGGCTCTAGCGATCCTCCCCCCTCAGCCTTCCGAGTAGCTGGGACTACAGATGTGTACCACTTCGCCCTGGCTGCATCACAACTTTTAATAACTGGCTTACAAAGAGGAACTTTAGGGTAA
>+::X:155898111-155919880()_1120_1221_+
gtggttgtaccattttatattctcaccagcagttccagtgtctctgcgtccttgccagtacttgatgtggtcttaagttttgccattccagttgatgtgtaa
>-::X:1412731-1439144()_11137_12474_+
atgcccactcatccatccatccacctacccatccatctattcacccatccactgatggatccactgatccatgcacccatgcatgcatccatacatccacatccatttatccattcattcccccacccatccaatcactcatccatccatctgtccatccatccatccatccacccacccacctacccatccatccacccatccactgatggatccactgatccatccacccatgcatgcatccatccatccacatccatttatccattcattcccccacccatccaatcactcatccatccatccatccacccacccacccacccatctgttcacccaccctccccatcatccACCCAGCCATGCACCCGTCCATCCATTCATGCactcatccacatgcccactcatccatccacccatccaaccacccacctacccattcatccatccATTCCCCCACCCAGCTACCCAACCACCGATCCACTGATATATCTGTTCATCCACCCTCCCATCCATCTGTCCACCCACCCATCCGTCTATTCACCCACACTCCCAATCATCCACCCAGCCGTGCACCCatccatccactcatccatccattcacacgcccacccatccacacgcccactcatccatctatccacacatctatccactcacccatccatccacacatccatccatccatccatctgtccgtccatccatccatccagccacccatccactcacccacttatccatccacccatccatccacttacccacccATCTATGCACTCATCCACCGATTCATCGATCCatccatccatctacccacctttatccatccagtcatccacccatccatccacacatccttccattcacacatccatccatctatccactcacccactcatccatccacccatccatccacttacccacccatctacccacccttccatttatccatccacctctccatccatccatctatccatccacccacccacccatccatccacccatccactgatccaccaatccatccaccttcccatccatgtatctatccatccattgatcaatccatctgtccatccatccatccatccatccctcctcccatccatctatccacctaccatccatccatccatccatccatccttcctcccatctatccacctaccatccatccatccatctatccatccatccatTTATATATCAACTCTACCCATCATCTATGTATCTGTCATCTCTCTATCGTCAATCTATATCAATGTATCTATGCATTTATCATCTATCTATGTATCTGTCTACCCATCCATCTACGTTATTTGTCTATAA
>-::X:1421657-1439144()_8870_8944_-
ATGGGGTCTCACTATGTTGCCCAGGCTGGTCTTGAACTCCTGGGCTCAGGCGATCCTTCCACCAAAGCCTCCTGA
>-::X:1435021-1439144()_3159_3416_-
TTGGTCTTGGTCTTTCTCCAGCTCCTAGAGGCTGTTGGCAACCCATTGTCTCCTTTGGCTCATGGCCCTGTGGTTCCTATCTGTGCCTCCATCTCCATGTGGCCTTCTCCCCTCTGGGTGTCTGTGGCCAAATTTCCCTCTTCTTTTTTTTTTTTGAGAGAGAGTCTCACTGTGTTGCCCAGGCTGGATTACAGTGGCGTGATCTCGGCTCACCGGGACCTCCGCCTCCCGGGTTCAAGCGATTCTCCTGCCTCCTGA
>+::X:118746953-118766976()_14008_14187_+
atgagaagaaaaaactctgtacatgttcagcacagatgctattttttaaaaaatattttcagttcatggttggttgaattcatgaatgtggaatccatggatatggagggccgactgTGTGTTTGTGTGTATAATCAAGCTTTGGAAGCTTACTTGTGTTCTATTTTTGTTTTTCAGTGA
>+::X:134486464-134498684()_11194_11295_+
atgttgtggccaggcgcggtggcttacgcctgtaatttcagcactttgggagaccgaggtgggcggatcacgaggtcaggagatcaagaccatcctggctaa
>+::X:155898111-155919880()_1255_1572_+
atgatgtcagacacctttcgaaatgcttcccttttatccatGAAACTATTTGAGTATAAAGACGTAAGCTCTAGCTATGATTTTGTTGTGAGTTTaaaaaaaaGCTGTATTGTAATGGAATACTTTCACTTCTCCTGTGGTTTTAATACTCTGAGTATTACATTTCTAAATTTTATGcacacacacacacacgcacacacaTACTCTTCTGGCAATAAAGTCCCTTTAAATTGGTTACTTATAAACCTTTATTATTCAAGCAGTTGGTTTGTTTCATACTCCCCACTAGGAAATGTTCATCTGTGTAAAACTGTGTAA
>-::X:1412731-1439144()_12765_12929_-
GTGTTCGATTTGTTAAAAGATGAAGCACCCCAGAAGGCTGCGGATATTGCCAGCAAAGTGGACGCCTCTGCGTGTGGAATGGAGAGGCTTCTGGACATCTGTGCTGCCATGGGGCTCCTGGAGAAGACAGAGCAAGGTGACAGGACCCAGCGGGTTTTGCTCTGA
>-::X:1421657-1439144()_10273_10827_-
GTGCGCTGCGCTCGAGTACACACCTCCACAGCACAGCCACGCAGCTGTCAGGGCACGGAGGTGACAAGCTGGCGTCCACGCTCACCCCCACGGCTGTGTCCTTGCAGACCATCAGCTGGACACCAGGGTCTCGGAATTCTACGAGGAAACGAAGGTGAAGTTCTCGGAGCTGTCCGAGGAGCTGCTCTGGGAATACGTCCACAGCGGGGAGCCCATGTGAGTCTCGGGGGCGGTGGGGGGACGGGGGACACGTGTGGAAGCCTGGCCACCCTCACACGTGGGGTGTCCCACCCAGCCTTTGGGAAAGAAGGAGGCCCCGCTCCGGGGGCCGTGTGGCACAGGGAGAGCCGCCCGGCTCAGAAGCACAAACCCTTCACGACCACACTGACCCATGGAGGCTCAAAGAGGCAAACTCCCAGGACAGAGAGGGGCAGGGTGGGAGCCAACGCTGGGCTGCGGTGGGGACTGGGGAGGCGCTGGGCAGGGGTAGAGGAGTTCACGTGGTGGGAGGAGGAGACCCCAGAGGTCTGTGCCCAGGACGCTGGCTGCAATTAA
>-::X:1435021-1439144()_4046_4120_-
GACCTGCGGGCCCCCGACGTGGTCATTGGAGCGGACACGATCGTGGTGAGTGCGGCCAGGGTGCCTCGTTTCTAA
>+::X:118746953-118766976()_14479_14550_+
ATGGTGGAAGATTTGAAGATTTATGGTATGATAGTATCAGCTGCAAGTTTCAAGCCATTTATTCATCTGTAA
>+::X:134486464-134498684()_11676_11783_-
ATGAAATGGAGAGCTAAATTATGGGGATTACTAGGAAGGGGCAGCAATGAGTTGACACTACAGACAAGGCACTTGGTTGATCACCTGGAACCTGAAGGACAGTTCTGA
>+::X:155898111-155919880()_1923_2069_+
GTGATCCTGGCAGATACAAGAACAGATTCTGAGAAGCTGGGCCAGCCCCTACCTCATCATACTCAAGAAGTGGGGAACAATTTTGCAGCATTCTTTCCCCCACTGCCCCAACTACAGTCTTCTTTTTCTCCTTTCTTCCTTGTCTGA
>-::X:1412731-1439144()_13407_13559_+
gtgaggacacagggagaagacagcatctccaagcccaggagagaggcctcaggaggaaccagccctgcccacacgttgatcttggacctccagcctccaggactgtgggagaatcaatgtctgttgtttataaaccacctggtggtgatttaa
>-::X:1421657-1439144()_10837_11010_+
ATGGATGCTTCATGGGAGAATAAGGTTCATTTCGGACAAGAAAAGGGAGAAAGGggccgggcgcggtggctcacgcctgtcatcccagcaccttgggaggccgaggcgggtggatcacgaggtcaggagttcgagaccatcctggctaacacggtgaaaccccgtctctactaa
>-::X:153864584-153865500()_3_77_+
CCCAAGGCTTTGAACAAGATATGGAACCTGAAGTTGCACTGGCCCTCCTTGGGGACCCAGGAGACGACACTGTAG
>+::X:118746953-118766976()_14924_14995_+
atgagcttagcatgtgtgagagaacagaaaggagggtggtgtgaacaaaatgtagcaggaaaagatgtctaa
>+::X:134486464-134498684()_12037_12123_+
ATGGCTTATAATTGCTTAGAGAATATTTGTAGAGAGGCACATTTGCCAGTATTAGATTTAAAAGTGATGTTTTCTTTATCTAAATGA
>+::X:155898111-155919880()_2422_2532_+
ATGGAGACTCAAGCCCAAGTGGATGAACTGAAAGGAATCATGGTCAGAAACATAGGTATGTTTCATGGCATAGTTTCATGCATGTGGGCAAAAATGATAAAGATTACTTGA
>-::X:1412731-1439144()_14898_15422_-
TTGTCACCTCTTACCTTCCCCTGCCCACCCAGGGACAAAGCTGGCGGCTACGGGATCCAGGCCCTGGGCGGCATGCTGGTGGAGTCCGTACACGGGGACTTTCTGAACGTGGTGGGATTCCCGCTGAACCACTTCTGCAAGCAGCTGGTGAAGCTCTACTACCCGCCCCGTCCGGAGGACCTGCGGCGGAGTGTCAAGCACGACTCCATCCCGGCCGCGGACACCTTCGAAGACCTCAGTGACGTGGAGGGGGGCGGCTCGGAGCCCACTCAGAGGGACGCGGGCAGCCGCGATGAGAAGGCCGAGGCGGGAGAGGCGGGACAGGCCACGGCAGAGGCTGAGTGTCACAGGACTCGGGAGACCCTGCCTCCGTTCCCGACACGCCTCCTGGAGCTGATTGAGGGCTTTATGCTATCCAAGGTACCTGTGTCTGTCTCCTCAGGCCACATTTCACAAATGAGCCTACACACTCGGCTTAAATCAAAGGGAATTTACTTCTCACTGTCCTGGAGGCTGGCAGTCTGA
>-::X:1421657-1439144()_11059_11568_-
TTGTCACCACATAGCAAAACGCCTGCTTTCGCTCCTGTCACTCAACAGATTCCCCGGGATTCAGGGGCTCTGTGTCCGGACCCTGAGGCACAGACCAAACATCTGTTTCTTTTATTATTTATTTATTTGAGACAGAGTCTCGCTCTGTCGCCCAGGCTGCAGTACAGTGGCGTGATCTTGGCTCACTGCAACCTCCGCCTCCCGGGTTCAAGCGATTCTCCTGCCTCAGCCTCCCGAGTAGCTGGGATGACAGGTGCATGCCACCACGCCCGGCTAATTTTTGTATTTTTAGTAGAGACGGGGTTTCGCCATGTTGGCCAGGCTGGTCTCGAACCCCTGGCCTCTGGTGATCCATCCGCCTCGGCCGCCCAAACTGCTGTTTCTTTTGTTTTTTTTAGAGACGGAGTCTCGCTCTGTGGCCCAGGCTGGAATGCAGGGGCGCGATCTCGGCTCACTGCAACCTGCACCTCCCGGGTTCAAGCGATTCTCCTGCCTCAGCCTCCCGAGTAG
>-::X:153864584-153865500()_220_627_-
GTGCCTGGCCACCCCGAGGCGTTGCACCTGGAGTGCCAGTCGAACACCAGCCTGCTGCTGCGCTGGCAGCCCCCACTCAGCCACAACGGCGTGCTCACCGGCTACGTGCTCTCCTACCACCCCCGTGCGTGCGCCGCCCCAGCAGGGAAGGGAGGTGGAGGGGCCACGGGGAGGGGGCAGAGCTGCAGCCACAGCCAACCCCTGTCTGTCCCCACAGTGGATGAGGGGGGCAAGGGGCAACTGTCCTTCAACCTTCGGGACCCCGAACTTCGGACACACAACCTGACCGATCTCAGCCCCCACCTGCGGTACCGCTTCCAGCTTCAGGCCACCACCAAAGAGGGCCCTGGTGAAGCCATCGTACGGGAAGGAGGCACTATGGCCTTGTCTGGTAAGCTGGAGGAATGA
>+::X:118746953-118766976()_15529_15720_-
ATGGGGCACTTAATTTCTGGTACTAGTAATGATTATTATATTTCAGCAGAAGGATTCATAATGCAAATGCCCAGAAGAGCATTTGCTGTTCTGTTCTGCTGTGGACTTGGTCACTCCCTCTGGAGTTGGAATTATAGCCTGTCAACACTGGCTTATTTTAGCAAGCATTTTGGAAGTTCCATGATGAGCTAA
>-::X:153715541-153723288()_3_203_+
GGACAGCAGCAAGGAAAAGCCAGCAATGTAGAGATTCCTCTGGGCACGGAAAAGCTTCATGTGGAAGTGCTCCATGGCCCCGGGATTGTTCTGGAGGTTCACCTTTTCCGTCACATCATCATACTTCCGAATTTCGCGCACGGCATCTGTGGTGGAGCAGAGAGGAGACACGGGCATTTAGCGGACACTAGGGCAAGATAA
>+::X:155898111-155919880()_2926_3177_+
atgaaaatgtcaattggactgaacagtatgcttagagacttagtcaaccagttgcaaatACTCTTAAGTAGGACTGATTTAGAAGTTTATCCTACAGTAGTAACCATACTGTTATATTTTTGTGCCTATTATGTTTTTCttattttcttgagattaattatcaggaatgggattaataatcaaaatgcgcaaacgttttcgtggttcttgatatgtaCGTCTTGGCTATTTAAAGTGATTTCCTTTAATTGA
>-::X:1412731-1439144()_16751_17113_-
ATGTATACATATATCAAAACATCCCATTTAACACATGAAATTTTTTTTGAGACGGAGTCTTCCTCCGTCACCCAGGCTGGAGTGCAGTGGCGCGATCTTGGCTCACTGCAACCTCCACCTTCCAGTTTCAAACGATTCTCCTGCCTCAGCTTCCCAAGTAGCTGGGACTACAGGCACCCACCGCCACGCCTGGCGAATTTTTTATTTTTAGTAGAGAAGGGGTTTTGCCATGTTGGCCAGGCTGGTCTCGAACTCCTGACCTCAGGTGATCTGCCTGCCTCAGCCTCCCGAAGTGCTGGGAGCCACCGCGCCCAGCCCAACACCTGCACTTTCATACATACTTTAATGTTTACATACATTTAA
>-::X:1421657-1439144()_11886_12407_+
gtggtggcgggcccgtcgtcccagctactcgggaggctgaggcaggagaagggcgtgaacccgggaggcggagcttgcagtgagccgagatggcgcaagtgcactctagcctgggcgataaagcgagactctgtcacaaaaaagaaaaaaaaaagagacccagaaggacagggttcagggagcttctggtgggtgaacacatcagggtgttggcagagctgtgccacggcgggcatggaggctccatacatcctgcacccagcaccctgcgctgtgcctggcttctgtctggcacttcctgacctgctccttcataacaaaaccccaagctgggaaggaaagtgctgtcccgagttctgtgagcccctcgagcaaatgacccaacctgagcaggtgcttgcaggagccagcagtgagcggcaggtgggtgagaaaactacaggtgtgaccagggatatggggctgggattgtgcgtggaggtcccatgggacccggcccttcacctgtgggatctgcgctaa
>-::X:154349361-154349565()_2_202_-
CCCCGTCTCGTCAGCAACCACAGCCTCCACGAGACATCATCAGTGTTTGTAGACTCTCTGACCAAGGCCACCTGTGCCCCCCAGCATGGGGCCCCGGGTCCTGGGCCTGCTGACGCCAGCAAGGTGGTGGCCAAGGGCCTGGGGCTGAGCAAGGCCTACGTAGGCCAGAAGAGCAGCTTCACAGTAGACTGCAGCAAAGCA
>+::X:118746953-118766976()_15724_15810_+
ATGCAGCAAAGGGAAAAATCTAAGGGCTTTCATGTGGAAGGGGGCTGGTACTTGAATTTACAACAAAAGGAGTTATCAGAAAGCTGA
>-::X:153715541-153723288()_316_447_-
ATGGGGTTTTGCCATGTTGGCCAGGCTTGTCTCGAACTCCTGACCTCAGGTGATCTGCCCGCCTCTGCCTCCCAAAGTGCTGAGATTATAGGCGTGAGCCACTGCACCTGGCCTGAGGGTGGGAGCTTCTGA
>+::X:155898111-155919880()_3311_3976_-
GTGAAGGACCACTTCAAGGAGAACTACAAACCACTGCTCAGTGAAATAAAAGAGGATACAAAGAAATGGAAGAACATTCCATGTTCATGGGTAGGAAGAATCAATATCATGAAAATGGCCATACTGCCCAAGGTAATTTATAGATTCAATGCCATCCCCATCAAGCTACCAATGACTTTCTTCACAGAATTGGAAGAAACTACTTTAAAGTTCATATGGAACCAAAAAAGAGCCCGCATCACCAAGTCCATCCTATGCCAAAAGAACAAAGCTGGAGGCATCATGCTACCTGACTTCAAACTATACTACAAGGCTATAGTAACCAAAACAGCATGGTACTGGTACCAAAACAGAGATATAGATCAATGGAACAGAACAGAGCCCTCAGAAATAACGCCACATATCTACAACCATCTGATCTTTGACAAACCTAAGAAAAACAAGCAATGGGGAAAGGATTCCCTATTTAATAAATGGTGCTGGGAAAACTGGCTAGCCATATGTAGAAAGCTGAAACTGGATCCCTTCCTTATACCTTATACAAAAATTAATTCAAGATGGATTAAATTTGCTGTTTCTATAACTCTAAAAATAAATAAGTCATTTAAAAGGAGTCGATTAAAAACGTTGATTTTTCTGGAAACTTTATGCATCTGCAATAAATAA
>-::X:1412731-1439144()_17321_17584_+
ttgcccaggctggagtgcagtggcgcgatctcggctcactgcaacctccacctgctgggttcaagcgattctcctgtctcagcctcctgggtagctgggattacaggcacctgccaccacaccgggctaatttttgtatttttagtagagattgggatttgccatatccaggctggtcttgaacttctgacctcaggtgatccgcctgcctcggcctcccaaagtattgggatgacaggcgtgagccaccatgcctggccctga
>-::X:1421657-1439144()_12423_12650_-
ATGTTGCCCAGACTGGTCTCGAACTCCTGGGCTGAAGAAATCCTCCCATCTCAGCCTCCCAAAGTGCTGGGACTGCAGGTGTTCACCATATTGCTGGGACTGCAGGTGTGCACCACGGTGCCCGGCCCAGGCAGTTGTATCACCATATTGCTGGGTTCTTCCTGCACCAACCCATTCCCAGCTTGTTGGCGGACACCAGGAGGCATCGTAGAATTCAGTCAGTTCTGA
>-::X:154357433-154357623()_2_187_-
CCCGAAGGCAAGCCGAAGAAGACACACATCCAAGACAACCATGACGGCACGTATACAGTGGCCTACGTGCCAGACGTGACAGGTCGCTACACCATCCTCATCAAGTACGGTGGTGACGAGATCCCCTTCTCCCCGTACCGCGTGCGTGCCGTGCCCACCGGGGACGCCAGCAAGTGCACTGTCACA
>+::X:118746953-118766976()_16021_16149_+
atgagaacacatggacacatggaggtgaacaacacatactggggcctgtgggggctgtggtgggaggagggagagcatcaggaagaacaactaatggatactggccttaatacctgggtgatgggttga
>-::X:153715541-153723288()_897_1073_+
GTGCTTAAGAGTCAAGACCCAggccagatgtggtggctcacgcctgtaatcccaacactttgggaggccaaggcaggaagactgcttgaggccaacgagttcaagaccagcctgggcaacacagggagactctctctcaacaaaaaaaaaaaaaaaaaaaaaaaaaattttaaatag
>+::X:155898111-155919880()_4042_5133_-
ATGGTTTTAGGTCTAAATGATAAAGGGGATATCACCACCGATCCCACAGAAATACAAACTACAATCAGAGAATACTACAAACACCTCTACGCAAATAAACTAGAAAATCTAGAAGAAATGGATAAATTCCTCGACACATACACCCTCCCAAGACTAAACCAGGAAGAAGTTGAATCTCTGAATAGACCAATAACAGGCTCTGAAATTGTGGCAATAATCAATAGCTTACCAACCGAAAAGAGTCCAGGACCAGATGGATTCACAGCAGAATTCTACCAGAGGTACAAGGAGGAACTGGTACCATTCCTTCTGAAACTATTCCAATCAATAGAAAAAGAGGGAGTCCTCCCTAACTCATTTTATGAAGCCAGCATCATCCTGATACCAAAGCCGGGCAGAGACACAACCAAAAAAGAGAATTTTAGACCAATATCCTTGATGAACATTGATGCAAAAATCCTCAATAAAATACTGGCAAACCGAATCCAGCAGCACATCAAAAAGCTTATCCACCATGATCAAGTGGGCTTCATCCCTGGGATGCAAGGCTGGTTCAGTATACGCAAATCAATAAATGTAATCCAGCATATAAACGGAACCAAAGACAAAAACCACATGATTATCTCAATAGATGCAGAAAAGGCCTTTGACAAAATTCAACAACCCTTCATGCTAAAAACTCTCAATAAATTAGGTATTGATGGGATGTATCTCAAAATAATAAGAGCTATCTATGACAAACCCACAGCCAATATCATACTGAATGGGCAAAAACTGGAAGCATTCCCTTTGAAAACTGGCACAAGACAGGGATGCCCTCTCTCACCACTCCTATTCAACATAGTGTTGGAAGTTCTGGCCAGGGCAATCAGGCAGGAGAAGGAAATAAAGGGTATTCAATTAGGAAAAGAGGAAGTCAAATTGTCCCTATTTGCAGATGACATGATTGTATATCTAGAAAACCCCATTGTCTCAGCCCAAAATCCCCTTAAGCTGATAAGCAACTTCAGCAAAGTCTCAGGATACAAAATCAATGTACAAAAATCACAAGCATTCTTATACACCAATAACGGACAGAGAGTCAAATCATGA
>-::X:1412731-1439144()_17796_17870_-
ATGGGGTCTCACTATGTTGCCCAGGCTGGTCTTGAACTCCTGGGCTCAGGCGATCCTTCCACCAAAGCCTCCTGA
>-::X:1421657-1439144()_13051_13404_-
GTGTTCACAGGTGTCGCGATCGTCCACTGCTCCAGCAAAGGTAACCGCGGCCCAGGTTTCGGGGTAGCCCCAGAGGCCGAGACAAGGACCCGGGACATTCTCGGGACCCTTGGCTTGAGGGAGGAGGACGGTTGCTCACCCCCACCTGTGGAGGGGTTTGTGCCTATGTCCTGCTTGGGAAAGTTGTCCGCCGATTTGGAAGTCTGCAGGACAAAGGAAAACGTGTGGTTTTATCTTTTTCTTTTTCTTTCTTTTTTTTTTTTTTTTGAGATGGAGTCTCGCTCTCTTACCCAGGCTGGAGGGCAGTGGCACGATCTCAGCTCACTGCAACCTCCGCCTCCCAAGTTCAAGTGA
>-::X:154366731-154367738()_1_165_-
GTGGCCTTAACAGCTGGCCCGTGGTTGGCTCGCCTTCCCCTGCCAGGCATCGAGCCCACAGGCAACATGGTGAAGAAGCGGGCAGAGTTCACTGTGGAGACCAGAAGTGCTGGCCAGGGAGAGGTGCTGGTGTACGTGGAGGACCCGGCCGGACACCAGGAGGAG
>+::X:118746953-118766976()_16792_16914_-
GTGTATGTGTTCTCTTCAGTTCAGAAGTTTGTAAAAAAAAAAAAAGTAACTCAATTCAATAATAATTTATTAAATGATGATTGTGCACATGACATTATGCTAAGTATTCTTGGTCAAAGTTAA
>-::X:153715541-153723288()_1332_1475_-
ATGACTTTAGATGTGACCACATTTTTATTGTATATACTGCTAGATGTGATTATGTTATGGGATCCTTTCCGTTTCTACATTTTGGGTGTGTTTGAACTTTCGATGAGTGTGAATTCCTTTCGTAATCAGAATAAAACATTATAG
>+::X:155898111-155919880()_5195_5320_+
atgtctaaaacaccaaaagcaatggcaacaaaagccaaaattgacaaatgcgatctaattaaactaaagagcttctgcacagcaaaagaaactactatcagagtgaacagacaacctacaaaatag
>-::X:1412731-1439144()_19077_19202_+
atggtgggtgatgaagtgaagctgattggtgcacgcatacttcccgtgctcaccaatctgtggacgggacgacaggtagaatcacctcttagggtgactttggatcacagagtttattcgtgttaa
>-::X:1421657-1439144()_13422_13697_-
ATGCACCCCCTGCCCGCCATAGGCCCAGCTGAGAGCTGCCTGGCCTGGCGCCTCCCGTCAGGGCCACTGCTGGTGGGATTTGTGACCCCTTCCCTCGGCCTCTCCGTAAAGGTTTCCCTGGAGACCCCACAGCGGGACGATCGGGGAGAAGATGCTGGGGACGGATCCAGGATTAAGGACGCCTCGCTGCCTCCCCTGGTTTTGAGAAACTCGCTTTGTAGCTCCCACGGGTCACAGCATGGTCACGTGGTCACCCGTTGTTGTCTTACAGGTTGA
>-::X:154366731-154367738()_598_813_-
GTGATCACCCCCGAGGAGATTGTGGACCCCAACGTGGACGAGCACTCTGTCATGACCTACCTGTCCCAGTTCCCCAAGGCCAAGCTGAAGCCAGGGGCTCCCTTGCGGCCCAAACTGAACCCGAAGAAAGCCCGTGCCTACGGGCCAGGTGAGGGAGCCCCACCAGGGGTGCACCCGTGTGCCAACGTCTTCCCCATAAGACAGTGTCCCATCTAA
>+::X:118746953-118766976()_16916_17176_+
ATGGAAGTTATCTACCTAAATCAGAACTATTTTCTATTTGGAATTAACTCTGTTTGTACACTTGAGTTTAATATTCTTCCTCCTAGCAGATGTAGAATGTCATCAGTTTTTTGTGTGCTCACAGATTTTGAACTCTGCTGCTTAGAtttttctttttttttcctttttGAGGAATTATTTTGCCTGGTGTTACACTTAAGAGGGGGAAGTAAGCGGGAACATGAACTGGTACCAACACATGGGGGCTGTGGTCAGAGGTAG
>-::X:153715541-153723288()_2405_2560_+
ATGCTTATAAAGAATGGATTACGGCACAACCACATGAGAGAATACTACATGATCTTTAAGAAGAATGAGATTGCTATAAAAAGATGTTggccggacacagtggctcatgcctgtaatttcagcactttgggaggccgaggtgggcggatcacttga
>+::X:155898111-155919880()_5438_5545_+
atgaacagacacttctcaaaagaagacatttatgcagccaaaaaacacatgaaaaaatgctcaccatcactggccatcagagaaatgcaaatcaaaaccacaatgtga
>-::X:1412731-1439144()_19361_19615_+
atgggtcagtgtggtcgtgaagggtttgtgcttctgagccgggcGGCTCTCCCTGTGCCACACGGCCCCCGGAGCGGGGCCTCCTTCTTTCCCAAAGGCTGGGTGGGACACCCCACGTGTGAGGGTGGCCAGGCTTCCACACGTGtcccccgtccccccaccgcccccGAGACTCACATGGGCTCCCCGCTGTGGACGTATTCCCAGAGCAGCTCCTCGGACAGCTCCGAGAACTTCACCTTCGTTTCCTCGTAG
>-::X:1421657-1439144()_13923_14174_-
ATGGGACCGTGGGACTTGCACAGGCCTGACCCAGCCGGTGGGAACCAACTCCCTCTGTCCCTTCCTCTCACAGACAGTCGGGGGGCTGATTCTGGAGAAGCCGGTGGACAAGCAGGACGCCTACAGGATGCTGTCCCGGTAAGCACCATGTTGGCCTCTGAGCCCTCTCGGGTTCTGAGCCACAGAGTAGCTGTGGTATCTGGCCGGGTGTCCTGGGGAGCAGGGTGGATCTCTGTCAGCTCTGCCGTCTGA
>-::X:154366731-154367738()_817_1005_-
CTGTGTCCTGACTGGGACTCTTGGGACGCCAGCAAGCCCGTTACCAATGCGCGAGAGGCCATGCAGCAGGCGGATGACTGGCTGGGCATCCCCCAGGTACACCCGCCCGGCCTGGCTACAGCTGTAGGGGACCGGATCGGCAGTTGGGAGAGACTCGGAGGCCCGATGGCTCCTGTTTTCTGCCTGTGA
>+::X:118746953-118766976()_17288_17437_+
GTGGTCTCTGAAGAGCCAGTAAACTATGCAGGGGGATTTACATTTGAACAAGAGCCTAGAGACGTAAATCTACAGGTTGATTCGGCAAGTTTGGAATTTCTATATATGGGAGATGGTCCAGGGGAGGAGGGACATCAATTTGCAACTTGA
>-::X:153715541-153723288()_2719_2982_+
gtgagccaagatggcgccactgcactgcagtctgggcaacaaagtgagattccatctcaaaaaaaaaaaaaaaaaaaaaagaTGTCTAACGTGCAGCAGGTAGAAAAAGCACAATCCAAAGTATTGGCTAGGCTCTGCTATGGACAGCAGTCTTATCTCAGAGCTGTGCTACCAGCTCAGGCGTGGAATGCTCCTCCTGCCATGTCCCAGCAGGAATGTGGAAAGAAACATAAATACTTTGTGTGTATGATCCCACCGTTGTAG
>+::X:155898111-155919880()_5567_5806_+
atggcagtcattaaaaagtcaggaaacaacagttactggagaggatgtggagaaataggaacacttttacacagttggtcggactgtaaactagttcaacccttgtggaagtcagtgtggcgattcctcagggatctagaactagaaataccatttgacccagccatcccattactgggtatatacccaaggactataaatcatgccgctataaagacacatgcacacgtatgtttatag
>-::X:1412731-1439144()_19763_19936_+
ATGGATGCTTCATGGGAGAATAAGGTTCATTTCGGACAAGAAAAGGGAGAAAGGggccgggcgcggtggctcacgcctgtcatcccagcaccttgggaggccgaggcgggtggatcacgaggtcaggagttcgagaccatcctggctaacacggtgaaaccccgtctctactaa
>-::X:1421657-1439144()_14195_14365_+
ATGGAAATGAAGCTGACACGTCCTGAGAGTCGCCATTTCAAACAACTAACCAGAGTTGCCatgttgtaccaccactacctgcctggttccaggatgttctcttcactccagaaggagaccctgtccccacgcagctgtccctccccagtgcgcctccccagatcctggtaa
>+::X:155208873-155228482()_2_94_-
ATGGAGTGGAAGGACTACTGGTCCTTAGGCCTTGCTGGGTATGAATCATGGGTTGAGGTGCCATTAGAGAAGGAGCTCCCAATGGAGTTGGAA
>+::X:118746953-118766976()_18331_18501_-
ATGTTGAGTGAAAAAAAGGGCAAACACACAAAAAAGTACATTCTGGGCCAGGCACAGTGGCTCACGCCTGTAATCCCAGCACTTTGGGAGGCTGAGGAGGGTGGATCACATGAGGCCAGGAGTTCGAGAGCCAGGAGCCTGCCTAACATGGCGAAACCTCGTCTCTACTAA
>-::X:153715541-153723288()_2997_3221_+
ATGTCAGCATACAAAACCCCTCTggaaatgcacaacaaaatactcatgatggttacctgtgggaaatgggattatggggagtttaactttctaaattcaacttttgaatttttaagaataattacccattatttttgtaatcagaaaaacaaGATAAACATGTTTCCTTACACTGTCACCTGCATCCAGGAACCCCACCATCCTAAGGACCACCTTGGCCAATGA
>+::X:155898111-155919880()_5896_6039_+
atggaatactatgcagccataaaaaatgatgagttcatgtcctttgtagggacatggatgaaattggaaatcctcattctcagtaaactatcgcaagaacaaaaaaccaaacaccgcatgttctcactcataggtgagaattga
>-::X:1412731-1439144()_19985_20494_-
TTGTCACCACATAGCAAAACGCCTGCTTTCGCTCCTGTCACTCAACAGATTCCCCGGGATTCAGGGGCTCTGTGTCCGGACCCTGAGGCACAGACCAAACATCTGTTTCTTTTATTATTTATTTATTTGAGACAGAGTCTCGCTCTGTCGCCCAGGCTGCAGTACAGTGGCGTGATCTTGGCTCACTGCAACCTCCGCCTCCCGGGTTCAAGCGATTCTCCTGCCTCAGCCTCCCGAGTAGCTGGGATGACAGGTGCATGCCACCACGCCCGGCTAATTTTTGTATTTTTAGTAGAGACGGGGTTTCGCCATGTTGGCCAGGCTGGTCTCGAACCCCTGGCCTCTGGTGATCCATCCGCCTCGGCCGCCCAAACTGCTGTTTCTTTTGTTTTTTTTAGAGACGGAGTCTCGCTCTGTGGCCCAGGCTGGAATGCAGGGGCGCGATCTCGGCTCACTGCAACCTGCACCTCCCGGGTTCAAGCGATTCTCCTGCCTCAGCCTCCCGAGTAG
>-::X:1421657-1439144()_14493_14621_+
atgttgcagcctgtttcaCAGCCTCGttcctttccttttcttgagatggagtctcactctgtcgcccaggctggagtgcagtggcacggtcttggctcactgcaacctccgcctccggggttcaagtga
>+::X:155208873-155228482()_964_1119_-
TTGGAAGATGTGGAGGATTCAGTTCAGCCTGTTGAAAGATCTTTTTATTCACTTCTGAATCTGAATCTTTTTGCTTTGGGACCTCTACTTGGACTGCGTCTGAATGAGAGACAGATCTGTAAATATTTAATCATTTATACATATTTTTATTTGTAG
>+::X:118746953-118766976()_18522_18767_+
atgttgtttcttatagctgtagatggcacgttctcactacattcattccattgtgtgaatataccatactttatccattctcccattgatggacgtttggatagtttcccatttggttttatgaatggagttcttatgaacgttcacatacttgtctcttggtacacatgtgcgtacatttgtatggggcatttatataggcatatgtgggtcataaggttacatatgattgtctctagtagataa
>-::X:153715541-153723288()_3779_4039_+
ATGACACATATATTACCTACCTACTCCTGGCTTGGAGGCTGCTCAGGGCGAGAACCCTGGTTAGAAAGAGCTACTACCTCTTGGGGCCTTGCCAAGTATTTCAAGAACACTGAGGTGCTCAGGCAGCTGGCACCTACCCTATGTGGTTGGAAGCTGTCAGGTAACACTTGGCCTGTTCAGAGGCAGTCCAGCCTGAACATATCCTATCAGGCTCTGAGACATCAGGAAGGAGAAATGCCTAATGCTGAAGCTGGTGGGTGA
>+::X:155898111-155919880()_6938_7054_+
atgtatgaggattctgattcctccacatccttgccaaaacttatcttttttgattatacccagtctagtgaaatggtactttattgtgattttgatttgcatttccctgatgactaa
>-::X:1412731-1439144()_20812_21333_+
gtggtggcgggcccgtcgtcccagctactcgggaggctgaggcaggagaagggcgtgaacccgggaggcggagcttgcagtgagccgagatggcgcaagtgcactctagcctgggcgataaagcgagactctgtcacaaaaaagaaaaaaaaaagagacccagaaggacagggttcagggagcttctggtgggtgaacacatcagggtgttggcagagctgtgccacggcgggcatggaggctccatacatcctgcacccagcaccctgcgctgtgcctggcttctgtctggcacttcctgacctgctccttcataacaaaaccccaagctgggaaggaaagtgctgtcccgagttctgtgagcccctcgagcaaatgacccaacctgagcaggtgcttgcaggagccagcagtgagcggcaggtgggtgagaaaactacaggtgtgaccagggatatggggctgggattgtgcgtggaggtcccatgggacccggcccttcacctgtgggatctgcgctaa
>-::X:1421657-1439144()_14875_15048_-
ATGGTCCATCCACACACAGTGGAATATTATGCAGCCATGAACAGGAATGAGGCTGGCCGGGTGCGGTGGCTCACCCCTGTCATCCCAGCACTTTGGGAGGCCGAGGCGGGTGGATCACAAGGTCAGGAGATCGAGACCATCCTGGCCAACATGGTGAAACCCCGTCTCTACTAA
>+::X:155208873-155228482()_1289_1405_-
ATGGGGCCTCGCAATGTTGCCCAGGCTGGTCCAAACTCCTGGCTTCAAGTCATCCTCCTGCCACCTCAACCTCCCAAAGTGCTGGGATTACAAGCTTGGGCCACTGCACCGGGCTGA
>+::X:118746953-118766976()_18921_19043_+
atgttgaacactttttcagatgtttattcgcaacttgcttatcctcttatgaagtgcctgttcaagtcttttgccagtttttttaaaattgggttttctgtttttgccttattagtagggtaa
>-::X:153715541-153723288()_4182_4463_+
TTGGAGCCCAAACAGGGGGACATATCGATCACTTACCACAGCAAAACAACAAACATCTACCAGTCAGACAAGAGCTTTATTGATTCTTGTCTCCAGATGGTCACCCTACCACCTCATTGCAAAATGTCTGCCTTTCATCTTACCACCACCTGGCCTGGCCTTATCCCAGAGCCTGCTTGCCCTTGGACCAGTTTATCTTTCAAGCACCTGCTAGTGTACACCTCAATGTCAGAGTTTACAGAACTACAGAGCTGGAACGACCTGGGAAAACCTCAAGTCTAG
>+::X:155898111-155919880()_7267_7353_-
ATGTTATTCAAAGCACAAACTAAAGAAAAAAATAAATTGGACTTCATAAAAACTGTTGTGCTTCAAAGAACACCATCAAGAAAATGA
>-::X:1412731-1439144()_21371_21526_+
atgcctcctggtgtccgccaacaagctgggaatgggttggtgcaggaagaacccagcaatatggtgatacaactgCCTGGGCCGGGCACCGTGGTGCACACCTGCAGTCCCAGCAATATGGTGAacacctgcagtcccagcactttgggaggctga
>-::X:1421657-1439144()_15956_16078_+
atGggccgggcgtggtggctcacgcctgtaatcctagcactttgggatgccgaggcgggtggatcacaaggtcaggagatcgagaccatcctggccaacatggtgaaaccccgtctctactaa
>+::X:155208873-155228482()_1601_1738_+
ATGTGTCATACAGGCGCAGTTCTGGGCCCTCTGAGTGCCCTCAGTAGCCACAGTACAAGCCTTACTTCATACCAGGTGTTCTTCAGTTGTTTGGCCCCTTTAGGGACTGCTACAGATCTAGTCATGACTCTCATCTAA
>+::X:118746953-118766976()_19379_19456_-
GTGAAAAAAGGTTGGCCTTTTTTAATAAATGGTGCTGGGTCAATTACATATGCATATGAAAAAAAAAAAGATTCTTGA
>-::X:153715541-153723288()_4642_4899_-
GTGAGCCTAAATCGCACCATTGCACTCCAGCCTGGGCAACAAGAGGGAGACTCCATCTCAAAAAAAAAAAAAAGAGGCCCCTCTAGCAGTGGGCGTGGGCTTATACCAAGCAGTTTGTATGCAGCTTATGACGGCCACCTTACATTGCTTTTTTTCAAGACCTTGGAAGGAGGGACGCCTAAGGTTTCTGAGGCTGCTCCTCAGGTCACTCTAGAACTGAAGCCAAGAGAAGCTAACTGGCCTGTGACCTTGGTCTGA
>+::X:155898111-155919880()_7566_7691_+
atgatcttagcattcttatcaaaaattagttatcaatggatgtatagctttgtttctggaccttcagttctgttcagtttatctttatgccagtaccaggctgtcatgattattatagctttgtag
>-::X:1412731-1439144()_21977_22330_-
GTGTTCACAGGTGTCGCGATCGTCCACTGCTCCAGCAAAGGTAACCGCGGCCCAGGTTTCGGGGTAGCCCCAGAGGCCGAGACAAGGACCCGGGACATTCTCGGGACCCTTGGCTTGAGGGAGGAGGACGGTTGCTCACCCCCACCTGTGGAGGGGTTTGTGCCTATGTCCTGCTTGGGAAAGTTGTCCGCCGATTTGGAAGTCTGCAGGACAAAGGAAAACGTGTGGTTTTATCTTTTTCTTTTTCTTTCTTTTTTTTTTTTTTTTGAGATGGAGTCTCGCTCTCTTACCCAGGCTGGAGGGCAGTGGCACGATCTCAGCTCACTGCAACCTCCGCCTCCCAAGTTCAAGTGA
>-::X:1421657-1439144()_16320_16454_+
gtggtgttgttaaaagaaggggaaaatttcagccgggcgcggtggctcacgcctgtcatcccagcactgtgggaggctaaggtgggcagatcacttgaggtcgggagtttgagaccagcctggccaacatggtga
>+::X:155208873-155228482()_2004_2129_+
ATGGGAAATTTCATCAAGTATTCTGGTCTCTGCTGGCTTGGCTTTCTTGAAACTGTAATGTGCCCACACACCGTTATTTTTGAGCCATCATCTGTATCACAAATAAACAGAGACTACAATatgtga
>+::X:118746953-118766976()_19882_20022_+
ATGCCTAAGAATACATCTTGTTTCATGGTCCCTGGTGTTCTTCCTGATACTTTGAACACAGTCAGAATAAGAGTCAAAACAAATAAGTTATGCTATGAGGATGACAAACTCTGGAGTAATTGGAGCCAAGAAATGAGTATA
>-::X:153715541-153723288()_5113_5394_+
atgtacggccTAGAGGGGCCTCAAAGTGAAGAACCGACTAGCGGTCAGCAGCATGGGCAAAGGGAGCCTCTTCCCTCCCTCAAGAGAAAGACACAGCATTTCATTGGTCTGTCTCCTAGCAGCCAAAACTGGATGCTACACATCAAAAGTGGCAAAGGGTTTTGCAGCAGAGACCAGGGTCTAGGTCAGGTAGCTGCCCTCAGCCATAGCTCACTCACCGATGACCAACAGCACAAGGATGACAATGAGAACCACAAAGAAGGTGTTGCCATAGGACACTAA
>+::X:155898111-155919880()_7902_8048_+
atgaacatgggctttctttctattcatttaggtttctttaattttttccaacaatgttttgtagttttcagtgtgcaagtcttacatgacaaagactctgcttcaccaaattttagacaagctcctctgagcactctgttaaactag
>-::X:1412731-1439144()_22557_22865_+
GTGGCCCTGACGGGAGGCGCCAGGCCAGGCAGCTCTCAGCTGGGCCTATGGCGGGCAGGGGGTGCATCTCTTCCACGTCCTGGGATGGGGATGACGTCCCAGGCTACGGGCTCAGGTCCAGGATGCCCAGTGGGAAGGACAGGACACTGCCAACTTCTCATGACCCCAACAGTCTGCAGTGGGCATGAGACATTCTGGGATCAGTGCTGCAGAATCCTAGACAAGGATGAGCATGGAGGGATAGTGCCTGCCTCCCTgcatagctcagacagcacagctcagacagcacagctcagacggcagagctGA
>-::X:1421657-1439144()_16611_16721_+
gtgagactctctctcaaaaaaaaaaaagaagagggaaatttggccacagacacccagaggggagaaggccacatggagatggaggcacagataggaaccacagggccatga
>+::X:155208873-155228482()_2186_2422_+
atggaggccctaagagagatgacttccaaggtttcttggctccaaatccagaattttttccaatgTGTAGGCAAAAGCAGGTCTTCCATGCAAGATGGAGTCCCACTACACTTAGTGTCTCTGGCACTTAGCATTAACTGTCTTGCCCAGCTAGGTGGTTTTTCATGTGAGTGTCTTAGTTTCTTAACTAGATTTATTATCTCCAGTTATACACTGCATCGGATTCTTCTAGTGTAA
>+::X:134486464-134498436()_1_153_+
AATGACCAGTCAACAGGGGACATAAAAGTAATTGGTGGAGATGATCTCTCAACTTTAACTGGAAAGGTATGTATCTTGAAAGGGAAGaaaaaaaaGCACTTCATACCGAGTCAATTAGTAACAGTGTGCTTTCAATCAATCACTAAGAGATAA
>-::X:153715541-153723288()_5502_5840_+
ATGGAAATCCAGCTTTGTACTCTTCTCCAATGGCCGAATAGCCCATGCAAAGTCAGCCTCAGTGGCTTGCAATTCTCTAATTTGACATCCATTCAAGACTATTGGAAAAAAggccaggtgcaatggctcacacctgtaatctcagcactttgggagaccaaggtgggtggatcacttgaggtcaggagtgcaagaccaaactggccaacatggcgaaaccctgtctctactaaaagtacgaaaattagccaggcgtggtggtgggcacctgtaatcccagctactcaggagggtgaggcaggagaatcacttgaacctgggaggcggaagttgcagtga
>+::X:155898111-155919880()_8556_8690_-
ATGAAAAGCATCCAGACTGAAAAGGAAGAATTAAAACTATCTCTATTTGCAAGTAGCATGATTCTATATAGAGAAAATCCTAAGGAAACTATTAAAAAGCTATTAGAACTAATAAAGGAGAACAAGGTTGTATGA
>-::X:1412731-1439144()_22959_23156_-
ATGGCGACTCTCAGGACGTGTCAGCTTCATTTCCATAAAACAAGTGACTTCTGCGAATGGGACCGTGGGACTTGCACAGGCCTGACCCAGCCGGTGGGAACCAACTCCCTCTGTCCCTTCCTCTCACAGACAGTCGGGGGGCTGATTCTGGAGAAGCCGGTGGACAAGCAGGACGCCTACAGGATGCTGTCCCGGTAA
>-::X:1421657-1439144()_16740_17024_+
ttgccaacagcctctaggagctggagaaagaccaagaccaacttctcctcagtacctctggaaggaagaaaccctacagacaccgtgatttgtggttgctggcctctagaactgcgTACCTTCCTGTGCCttttgagacggagtctcgctcttgtcacccaggctggagtgcagtggcgcgatctcggctcactgcaaccccgcctcctgggttcgagcgattcccctgcctcagcctcccgagtagctgcgattacaggcgGAGTCTGTATTCTGTATCATTGA
>+::X:155208873-155228482()_3265_3381_+
atgctcttagccttaaccattgtgctGGAAATGCACCATCTCTCCCAATTATTATACAGGAAAACTTGTGACTGGGAATTTACCATGGCTTATACTGAAGGTCTTCATGTATCCTAA
>+::X:134486464-134498436()_785_907_-
TTGGTTACTCTCAAAAAGTTTTTCAATGTACTAGAAGATAAATATTCAAATACCTTAATATCTCCATTATTTTCAGGTAAACAGCATGCTCCTGAACAACCAATGGGTCAACAAATAAATTAA
>-::X:153715541-153723288()_5872_6114_+
gtgacagagcgagaccttgtctcaaaaaaaaaaaaaaaaaaagaTGCTGGTCCACGTATAGATCAAAATGTCTGGAAAACTAAtcttttttttttttttttgagacagagtcttgctctgttgcccaggctggagtgcagaggtgtaaGCCACCGCGCCCAGCCTGGAAAACTAATCTTAAACGTGGGCAGTTggctgggcgcactggctcacgtctgtaaacccagcactttgggaggctga
>+::X:155898111-155919880()_8979_9143_-
ATGATATACCAACAACTCTTAAAAATACAGACATTTAACAAATCCTCAACAGACTACTGGCAGGATGAATCCAATAATATGCAAAAAGGACTATACACCATGATGCAGTGGGATTCATTTCAGAAACACAAGGTTGATTTAATATCTGAAAATCAATTGTTATAA
>-::X:1412731-1439144()_23195_23299_-
ATGGGCGGTTACCAGGATCTGGGGAGGCGCACTGGGGAGGGACAGCTGCGTGGGGACAGGGTCTCCTTCTGGAGTGAAGAGAACATCCTGGAACCAGGCAGGTAG
>-::X:1421657-1439144()_17103_17204_+
ATGATACTATCAATTAgccaccacgtctggctaatttttgtatttttagtagagatggggttttaccgtgttggtcgggctgatctcgaacccatgacctaa
>+::X:155208873-155228482()_3442_3555_+
ATGCTTTTTATTGGGTTTGGTTGGAAAGGAAGAGCTTGGGTGGACATGGGGGCAGAGGGATTTGGAGGGTGTAATTACTCACCTTGGGGCCCAAGATCAGGTTTTCTAAATTGA
>+::X:134486464-134498436()_914_1114_+
ATGATGGAATGCTACTGCtttttttttttGAagctgccagttattgtttacttacactatgccaaatataaaggcattaatctcataaaagtttcacaacaatcctgtgagggagacgatatccccattttacaaatcaggaaattaagacttaataaggttaaaagacttgcccaaagtcacagaaccagtaagtggtag
>-::X:153715541-153723288()_7305_7460_+
GTGGACCAAGAGTGGGTGGGAGGGCATCATTTCCAGAACTGTAACATAGATCTTCCTGCCTCTCGGGGGCATTCTGAAGACCAGAAGGCAGGGGACACAGGAAAAGGAACTGAGCAAGTCATGACGAAGCAGAACCCTGGGAAGGGTTGGCAATAA
>+::X:155898111-155919880()_9183_9293_+
ttgatcattcttgggtgtttctcacagacggggatttggcagggtcatgggacaatagtggagggaagatcagcagataaacaagtgaacaaaggtctctggttttcctag
>-::X:1412731-1439144()_23419_23547_+
atgttgcagcctgtttcaCAGCCTCGttcctttccttttcttgagatggagtctcactctgtcgcccaggctggagtgcagtggcacggtcttggctcactgcaacctccgcctccggggttcaagtga
>-::X:1421657-1439144()_17410_17484_-
GACCTGCGGGCCCCCGACGTGGTCATTGGAGCGGACACGATCGTGGTGAGTGCGGCCAGGGTGCCTCGTTTCTAA
>+::X:155208873-155228482()_3893_4234_-
ATGCTAAGCCACCCCAGCCTCTTGGGGCTATTTCCTAGTAAGTCAGAATACATGTGTATTCTATTTCCAGACATGCCAATGGGCCTCCATACTCACTACCCTGGGTTGTTGAGTGTGCTGGTAGTGTTCTCACTGTGTATTGTTATTGTATCTTCAGTGTTTTTGCTCTGTTTATACAAGAGAGGACAAGGTAGGATTTTCCTAGACAAGGTAAAATGTGGCAATGTGATTTCCTTTTTCCTGGGACTGATGTTATTTATCCAAGGTGATGTGGAGAGGTCCTTTGTTCAGGGAACTAACCCTTCTGCAACCCCCACCCCACCACCTCATCTGCCAGAATGA
>+::X:134486464-134498436()_1639_1734_+
ATGGGattatttgaactttctgtttcattgtattttatttatttatttatttttgtgatggagtctcactctgctgcccaggctggagtgcagtag
>-::X:153715541-153723288()_7675_7746_+
GTGGCAACTGCAGTCCACTGCAGACTCATCCTGTTGCTAGAAGGTTTCCCACAGGAAGATGTGAGCTTGTTT
>+::X:155898111-155919880()_9358_9882_+
atgactcttaacgagcatgctgccttcaagcatctgtttaacaaagcacatcttgcaccgcccttaatccatttaaccctgagtggacacagcacatgtttcagagagcacagggttgggggtaaggtcatagatcaacaggatcccaaggcagaagaatttttcttagtacagaacaaaatgaaaagtctcccatgtctacttctttcttcacagacacagcaaccatccgatttctcaatcttttccccacctttcccccttttctattccacaaaaccgccattgtcatcatggcccgttctcaatgagctattgggtacacctcccagacggggcggctgctgggcggaggggctcctcacttcgcagacggggcggctgccgggtggagggtctcctcacttctcagacagggcggccgggcagcgacgctcctcacctcccagaaggggcggcggggcagaggcgctccccacatctcagacgatgggcggccgggcagagacgctcctcacttcctag
>-::X:1412731-1439144()_23801_23989_-
ATGGGAAATTACAACATGGTCCATCCACACACAGTGGAATATTATGCAGCCATGAACAGGAATGAGGCTGGCCGGGTGCGGTGGCTCACCCCTGTCATCCCAGCACTTTGGGAGGCCGAGGCGGGTGGATCACAAGGTCAGGAGATCGAGACCATCCTGGCCAACATGGTGAAACCCCGTCTCTACTAA
>-::X:153863476-153875944()_3_74_-
GTGAAGGATAAGGAGGACACCCAGGTGGACTCTGAGGCCCGACCGATGAAAGATGAGACCTTCGGCGAGTAC
>+::X:155208873-155228482()_4253_4609_+
TTGAGTGCCCTCCAGGGGAGTTCCAAAGCCCCTAGGGGAAACTGCACTTTCTGCTCTCAGAAGTCAGGATTAGAAACTGAATCAGAAGGTCGAGCAGAGGCTGTCTCAGAACATCCTGAAATGCTTGGCATCTCTCTGAAGGCCTTGGGCTCTTTCCCAGTGGGCTTCCTGGGAGGAAATGACCCCAGTGACCAGGCTCAGGAAAAAGGAGACACATTCCCCCAGCCTCAGGATTTGCAGCTCTTCAGAGTAATTTCAGAGGCTTGTGGAGATTGGGACAGAACCTGTTACCTGCACAAAGCTTCCAGGCAAAGATGGAGTGAGAGTTGTTGTCGGTTCCCGGCTGTACAAATTTAA
>+::X:134486464-134498436()_2177_2254_-
ATGGTACAACGAGTACAGACACTAGAGTCTAAAAAACAAAAGAATGCCATTATTGAGTTTTTGAATTATATCAAGTAG
>-::X:153869802-153869934()_2_130_-
GCCCCGTACTGGCTGCACAAGCCCCAGAGCCATCTATATGGGCCAGGAGAGACTGCCCGCCTGGACTGCCAAGTCCAGGGCAGGCCCCAACCAGAGGTCACCTGGAGAATCAACGGGATCCCTGTGGAG
>+::X:155898111-155919880()_9923_10162_+
atgggatggcggccgggcagagacgctcctcactttccagactgggcagccaggcagaggggctcctcacatcccagacgatgggtgcccaggcagagacgctcctcacttcccagacggggtggcggctgggcagaggctgcaatctcggcactttgggaggccaaggcaggcggctgggaggtggaggttgcagcgagccgagatcgcgccactgcactccagcctgggcaccattga
>-::X:1412731-1439144()_24882_25004_+
atGggccgggcgtggtggctcacgcctgtaatcctagcactttgggatgccgaggcgggtggatcacaaggtcaggagatcgagaccatcctggccaacatggtgaaaccccgtctctactaa
>-::X:153863476-153875944()_396_536_-
GTGAGGCTCCCTCCTGCTGGCTTCGCCACTGAGGGCTGGTTCATCGGCTTTGTGAGTGCCATCATCCTCCTGCTCCTCGTCCTGCTCATCCTCTGCTTCATCAAGCGCAGCAAGGGCGGCAAATACTCAGGTAGCCTCTGA
>+::X:155208873-155228482()_4855_4959_+
atggttgttaaacacagccatcatttaaaattaaattataaaaatttacaattaaattcttttaaaggcaaaggtaataaatattcaaaatttatcaccttctaa
>+::X:134486464-134498436()_2987_3055_+
atgatgagagctacagataaacaacacatcatgaatcttcttgtggcagtgtttataaccattatgtga
>-::X:154351580-154352447()_263_865_-
ATTAGCATCCAGGATATGACAGCCCAGGTGACCAGCCCATCGGGCAAGACCCATGAGGCCGAGATCGTGGAAGGGGAGAACCACACCTACTGCATCCGCTTTGTTCCCGCTGAGATGGGCACACACACAGTCAGCGTGAAGTACAAGGGCCAGCACGTGCCTGGGAGCCCCTTCCAGTTCACCGTGGGGCCCCTAGGGGAAGGGGGAGCCCACAAGGTCCGAGCTGGGGGCCCTGGCCTGGAGAGAGCTGAAGCTGGAGTGCCAGGTAGGCCTGCTCACACCCCGAGTGCTCGCTCTCCTGCGTTGGCCAGGGTGGGGTTGGGGGTGGAGGAAAGAGCCGGCAGGCATGTCTACCTTGGCTATGCCTGGAGGGGGCCGAGGCTGGTGAAGCAGCCTTCAGTGAGGACAAACTGTTCTCCCACAGCCGAATTCAGTATCTGGACCCGGGAAGCTGGTGCTGGAGGCCTGGCCATTGCTGTCGAGGGCCCCAGCAAGGCTGAGATCTCTTTTGAGGACCGCAAGGACGGCTCCTGTGGTGTGGCTTATGTGGTCCAGGAGCCAGGTACTGGGAACCCGGCTGGGGTTGGAGGAGGTGGGGCCTGA
>+::X:155898111-155919880()_10170_10526_+
gtgaacgagactccgtctgcaatcccggcacctcgggaggccgaggctggcggatcactcgcggttagcagctggagaccagcccggccaacacagcgaaaccccgtctccaccaaaaaaatacgaaaaccagtcaggcgtggcagcactcggcaggctgaggcaggagaatcaggcagggaggttgcagtgagccgagatagcagtagtacagtccagcttcggctgggcatcagagggagaccgtggaaagagagggagagggagaccgtggggagagtgagagggggagggggagagggagagggagagccattttcttttcttgtgatgtctttggttttgataccagggtaa
>-::X:1412731-1439144()_25666_25950_+
ttgccaacagcctctaggagctggagaaagaccaagaccaacttctcctcagtacctctggaaggaagaaaccctacagacaccgtgatttgtggttgctggcctctagaactgcgTACCTTCCTGTGCCttttgagacggagtctcgctcttgtcacccaggctggagtgcagtggcgcgatctcggctcactgcaaccccgcctcctgggttcgagcgattcccctgcctcagcctcccgagtagctgcgattacaggcgGAGTCTGTATTCTGTATCATTGA
>-::X:153863476-153875944()_805_1185_+
ATGCTTCCCTGGCAGGTGATGGCGGGCCCCCGGCGCCTCACCTGTGCCATTGGTCTTCACAGCCATTTGGTGCCGGAACATCCTCTCCTTAAACAAGTGGATCTCGTAGTCAGTGTCAGGCTGCAGGTCCCACTGCGTGTAGGAGCTCTGGTTGTAGCTGACATACTGTGGCGAAAGGGAAGCCCCACCCTTCTCTTCTGCCAGGGAGAGAGGGTGGCAGCAGGGGTGAGTCGGAGTGCCAGGCAACCCCTCTGGCCCAGAGCCCCCTTCCCCACCACGCCCCAAGGCCCCCTTTCACGCTTACCTCCCAAGGCTTTGAACAAGATATGGAACCTGAAGTTGCACTGGCCCTCCTTGGGGACCCAGGAGACGACACTGTAG
>+::X:155208873-155228482()_5012_5188_+
ttgtatctgtgtgctactgggcatgtcctcccaactcgacatggattgaaatcagccattgtgggagtatccaggctacagaaattggtagatgctacaaactacggcttgatctatgtttgtcactctagacttgaaagcaatggagaaaatgttactaatgcagattcagcttaa
>+::X:134486464-134498436()_3465_3641_+
ttgttaagtaatgaaagtgttttaaaaacaggtgggtcaaattctgtttttaaaatttccattatgATGAAAATTTCAGTATTACAGGCTTCCAAATCCCAGCAGATGGGCCACTTGTTTAAAGGAGAGTTTGATATAATAAAGCATCTAAAAACAAGAGTTTGGATAATTCCTTAG
>-::X:154361307-154362332()_1_261_-
GTGGACGTTGGCAAAGACCAGGAGTTCACAGTCAAATCAAAGGGTGCTGGTGGTCAAGGCAAAGTGGCATCCAAGATTGTGGGCCCCTCGGGTGCAGCGGTGCCCTGCAAGGTGGAGCCAGGCCTGGGGGCTGACAACAGTGTGGTGCGCTTCCTGCCCCGTGAGGAAGGGCCCTATGAGGTGGAGGTGACCTATGACGGCGTGCCCGTGCCTGGCAGCCCCTTTCCTCTGGAAGCTGTGGCCCCCACCAAGCCTAGCAAG
>+::X:155898111-155919880()_12552_12746_+
atgatatctcattttggcttttatttgcatttctatgatgttgagcattttttcatataccttttggccatttgtatgtcttcttttgagaaatggctattcatgtcctctgcccactttttaaggggattatttgtatatctcctgttgagttcattatatattctggatattattcccttatcaaatgaatag
>-::X:1412731-1439144()_26029_26130_+
ATGATACTATCAATTAgccaccacgtctggctaatttttgtatttttagtagagatggggttttaccgtgttggtcgggctgatctcgaacccatgacctaa
>-::X:153863476-153875944()_1328_1735_-
GTGCCTGGCCACCCCGAGGCGTTGCACCTGGAGTGCCAGTCGAACACCAGCCTGCTGCTGCGCTGGCAGCCCCCACTCAGCCACAACGGCGTGCTCACCGGCTACGTGCTCTCCTACCACCCCCGTGCGTGCGCCGCCCCAGCAGGGAAGGGAGGTGGAGGGGCCACGGGGAGGGGGCAGAGCTGCAGCCACAGCCAACCCCTGTCTGTCCCCACAGTGGATGAGGGGGGCAAGGGGCAACTGTCCTTCAACCTTCGGGACCCCGAACTTCGGACACACAACCTGACCGATCTCAGCCCCCACCTGCGGTACCGCTTCCAGCTTCAGGCCACCACCAAAGAGGGCCCTGGTGAAGCCATCGTACGGGAAGGAGGCACTATGGCCTTGTCTGGTAAGCTGGAGGAATGA
>+::X:155208873-155228482()_5923_6015_+
ATGACCACCTATAGAGTTGATAAGGTTAGTGTACTCTTGGAAAAGCTGCTGCAGCCATGGCAGGAAGGAAAGAATTGGTATACAACTTTCTAA
>+::X:134486464-134498436()_4246_4335_+
atgtggttccctagaccaaaagtattaatatcagacaagaacctaccgaatcaaaatatctgtgatgaggcccagcaagctatgctttaa
>+::X:154764898-154767382()_9_182_+
TTGCCAAAGAAACATAAGAAGAAAAAGGAGCGGAAGTCATTGCCAGAAGAAGATGTAGCCGTGAGTAGTAATGTGTTTGACTTCACTTTGACTAAAAAGAAAGTTTACTTAAATAACAAACTAAAGGAAAGAAGTGTTTTTAAAGGTTTCCAAGGAATGGGCCAGCATTGGTAG
>+::X:155898111-155919880()_13181_13291_-
ATGAACAAAGCTGGAGGCATCACACTACCTGACTTCAAAACATATTACAAGGCTACAGTAACCAAAACAGCATGGTTTGGTATAAAAACAGACACAAGGTCGATGGAATAG
>-::X:1412731-1439144()_26336_26410_-
GACCTGCGGGCCCCCGACGTGGTCATTGGAGCGGACACGATCGTGGTGAGTGCGGCCAGGGTGCCTCGTTTCTAA
>-::X:153863476-153875944()_2189_2299_+
GTGATCACCCTCCTGGGCCCCCATGCCTTCAACCCTTACATTGTATCCGCGGAGGTGGCCCTTGACCTGGGCCAGGTCCACCGGCCGCCACTTGACCAGCACGGCACTTGA
>+::X:155208873-155228482()_6983_7081_+
ATGAAGTTTTGGAAACGTTTGAGCTGGAGAGAAGACATTCTGATCAAAGGTGGCTTTCAGGAAAGGCTGGTGCGACAGGCAGGGTATTTATTAGAATGA
>+::X:134486464-134498436()_5623_5757_+
atggggttttgccatgttggccaggctggtctggcctcaagccatcctcccacctcggcctcgcaaagtgctggtattataggcatgagccactgtgcctggccTGCATTTCATTTTaattataaaatattttga
>+::X:154764898-154767382()_507_644_+
GTGGGAAGTTTAATAGGTTATATTTCTGTCCTGTCGAAGGAAATACAACACGCTGAAGAATTTCTTATCAAACCTGAATCCAAAGTTGCTAAGTTGGACACGTCTCAGTGGCCCCTTTTGCTAAAGGTATGTGGTTAA
>+::X:155898111-155919880()_13349_13519_-
ATGAAAAAAACTGAAGATGACACAAAGATACAGAAAGACATCTTATGGTCATGGATCATAAGAATGTATATTATTAAAATGACCATAAGCCCAAAGCAATCTACAGATTCAATGCAATCTCTATCGAAGTACCAATGTCATTTTTCACAGAAACAGAAAAAACAATCCTAA
>-::X:153786211-153787153()_162_308_+
ATGCAGCTGGCCAGCAGGGTGGCCGTGGGGTTGGCGATGTTCTTATTGGCGATACTCTTGCCGGTGTTCCTCGTAGCCTGGGGAGGCAAGACGAAGGAGAGTGGGTGGAGGGCAGAAGGATGCCGGGCAGtgactctgctcctgtga
>-::X:153863476-153875944()_3138_3383_-
ATGGACTGGAACGCCCCCCAGGTTCAGTACCGCGTGCAGTGGCGCCCTCAGGGGACACGAGGGCCCTGGCAGGAGCAGATTGTCAGCGACCCCTTCCTGGTGGTGTCCAACACGTCCACCTTCGTGCCCTATGAGATCAAAGTCCAGGCCGTCAACAGCCAGGGCAAGGGACCAGAGCCCCAGGTCACTATCGGCTACTCTGGAGAGGACTGTGAGTATCCGGCAGGGCCCCTCGCCCACGGTTGA
>+::X:155208873-155228482()_7502_7738_+
ATGAATGTGCATGGAGATGGAGAGGCGGGCCTGCAAGTGCGAACAAGCCAATCACGGAATCCCGGCGGCCGGCGGCCCGGGAGGCAGTCGCGCGCTCGCATCCCCAAGATGGCGGCCGTTAAGGACAGTTGTGGCAAAGGAGAAATGGCCACAGGGAATGGGCGGCGGCTCCACCTGGGGATTCCTGAGGCCGTGTTTGTGGTAAGAGGCACGCTGTTCCCTGGCATCTTGGCTTGA
>+::X:134486464-134498436()_5868_5942_-
ATGGGAATGATATATATCAACTTTAAGGATAATTGTCATACTTCTGGGAATGAAGGGAAAGAAATGGGGCTTTAG
>+::X:154764898-154767382()_1056_1193_+
ATGTGGTTCAAATCCTCTGAAGAGAGAGATTGGGGACTATATCAGGTAAGTGTTGGGAGGAGGCACTGTGCAAACTTACTTTCTTTTGAAAATGCTTTCACATCAGCTATTCAGGAAGGCAGTGGCATGCCAGAATAG
>+::X:155898111-155919880()_13818_14015_-
ATGACAAACCCACAGCTAACATCATACGGAATGGGAAAAACGAAAAGCCTTTCCTCTAAGAAATGGAAAACTCTCACCACTCCTATTCAACATAGTACTGGAAGGAAGCCCAGTTTCACTACTCCTATTCAACACAATACTGGAAGTCCTAGCCAGAGCAATCAGGCAAGAGAAAGAAATAAAGGGCATCCAAATTGA
>-::X:153786211-153787153()_611_763_+
ATGGCCATAGTTGGCCCCAGCCACAAGGCCTGGGCCCCCGACCAGTCCCGCGCAGACATTGTTGACGATGTTGCCATAGAGATTGGGCATCACCATGACATCAAACTGCTGGGGCCGGGACACCAGCTGCGGGACAAGGAGGGGGCTGGCTGA
>-::X:153863476-153875944()_3812_4420_-
GTGCCACGGCTGGTGCTGTCCGACCTGCACCTGCTGACGCAGAGCCAGGTGCGCGTGTCCTGGAGTCCTGCAGAAGACCACAATGCCCCCATTGAGAGTAAGAGGCTTGAGCTCAGTGCCACCCCACCGTCACTTCTGCCAGCCCTGGCCCCTCCTGGGGTCCTCCCTCCTCCTGGAGCCTTCCTGGGGGGACACGGTTTGGGGGGACTCACGGTTCCTCATGGGAATCTGGAGATGCCAGTTGGCCTGGGTAATCAGGGACCCAGACTGTACCCAACCCCTCCACAGCCCTTCCCCCAAAGCCACATGCTGATCACTCCATTGTCGGTTCATTTCTTGGCAGAATATGACATTGAATTTGAGGACAAGGAAATGGCGCCTGAAAAATGGTACAGTCTGGGCAAGGTTCCAGGGAACCAGACCTCTACCACCCTCAAGCTGTCGCCCTATGTCCACTACACCTTTAGGGTTACTGCCATAAACAAATATGGCCCCGGGGAGCCCAGCCCGGTCTCTGAGACTGTGGTCACACCTGAGGCAGGTGAGTCAGGGTGGCACCCACTCCCATGCCACCTGGAAGGGGCTCCGGGCTGTGAAGGGAGGGCTTAG
>+::X:155208873-155228482()_7810_8289_-
ATGACAGCCCGTTGCCTACTGGAAAACCTCAATTCCTTAGCAAGACACAGAAGGACTTTACACTCCCAACCTATCATCCTATTTTCCCATCGGTCTCTTCTTCCATTTCCCGAGGCAACATTCCCGAGACCACTGCATTCCTTCAACAGACAAAGTGATATTCCCGGTTTTCACATCTTAGCACTGGCTGTTCTGCCTATTCATTGTACTGTGTCTCCAGCATCCATGCTGAGTCGAGAGCTCCTCACCACCTCCCCTTTTCCAACCAGCAGGGGGACGAAAACCGGCGGCAGCCCGGAGGTCCCTCAGGCCGCCCTGCCCTGCCACCCGCCGCCCCTCGCCCCTCGCCCCTCGTCCCGGCCCCGCACCCCGTTCTCTTCTACGGCCTTCTCGAGCTACGTTTCTTCCGGGCGGGCCCCCAGCAGAGCTCAATCTGTCCAGGTGCGAGGGGTGAGAGCAGACCGAGCGCCCCCTCCCTGA
>+::X:134486464-134498436()_7285_7353_-
ATGCTGAAAAACCAAATGTTAATATTAGGCAAGGAAGTGACTGTAATTATGAGCTTTATTAACACATGA
>+::X:154764898-154767382()_1264_1461_-
ATGCACACGATTAAACAACCAGTCACCTTGGGATCCAGCGTACCACTGTGCCCTGTCTTCTCCACCCGAAGTATCCGTCGAATCCAGGCTACCACCTCATGGGAAGAGGGGTTAGAGGGCTTGTCAAGATTAATGAAACCTGTCCTGGAATGGAAAAAAAAAAAATTAATGTATCACCCACTCTTAATGCTCCAGTGA
>+::X:155898111-155919880()_14309_14719_-
ATGCACACGTATGTTTATTGCAGCACTGTTCACAATAGCAAAGACTTGGAACCAACCCAAATGCCCAACAATGATAGACTGGATAAAGAAAATGTGGCACATATACACGATGGAATACTATGCAGCCATAAAAAAGGAGGAGTTCATGTCCTTTGCAGGGACATGGATGAAGCTGGAAACCATCATTCTCAGCAAGGTAAGAAAGGAACAGAAAACCAAACACCACGTGTTCTCACTCATAAGTGGGAGTTGAACAATGAGAACACATGGACACAGGGAGGGGAACATCACACACTGGGGCCTGTTGGGGGTAGGGGGGCTAGGGGAGAAATAGCATTAGGAGAAATACCTAATGTAGATGATGGGTTAATGGGTGCAGCAAACCACCATGGCATGTGTATACCTATGTAA
>-::X:153872151-153872697()_2_151_-
GTGACCGTGTACCAGTCGCCCCACTCTGGCTCCTTCACCATCACGGGCAACAACAGCAACTTTGCTCAGAGGTTCCAGGGCATCTACCGCTGCTTTGCCAGCAATAAGCTGGGCACCGCCATGTCCCATGAGATCCGGCTCATGGCCGAG
>-::X:153863476-153875944()_4822_5229_-
GTGCTTCAGGACGAACGCTTCTTCCCCTATGCCAATGGGACCCTGGGCATTCGAGACCTCCAGGCCAATGACACCGGACGCTACTTCTGCCTGGCTGCCAATGACCAAAACAATGTTACCATCATGGCTAACCTGAAGGTTAAAGGTCAGGCAACCCTTGCCACATGGCTGGCAGTGCCTCTGGGAGGGAGGGTCTGGGCCTCTGGAGGACAACAGAGTGACTTCCCCACGCACGCATTACCCTCAGATGCAACTCAGATCACTCAGGGGCCCCGCAGCACAATCGAGAAGAAAGGTTCCAGGGTGACCTTCACGTGCCAGGCCTCCTTTGACCCCTCCTTGCAGCCCAGCATCACCTGGCGTGGGGACGGTCGAGACCTCCAGGAGCTTGGGGACAGTGACAAGTGA
>+::X:155208873-155228482()_8372_8656_+
ATGGCGCTAGGTCCCAGGTTCGCTAGTGTCCTAGAGGGGATCGGGTTGCTCCACAGGCCGTTCTGGAGGGCGCTGCCTGTGCTGGGTGGCtttttaaaaattttattttatttatttaatttaGAAATAGTAGTTGAAAACTATTTGACTAATGAGAGAAAACATCTGACTGGCCCTCCAGGCCAGGTCATCTGTCTGTCCCCACTTAGCTACTATAAAATCTTCATGGAAGTTTCTCAATCTTTTGGTTTGTACCTTACCTTACCTCTGCCttttttttACTAA
>+::X:134486464-134498436()_8995_9087_+
ttgaaaatctttttaactgcaaagcgctgtTTCACTGTTGGTTATAATGTGATTGATCTCATTGTAGTGAGCAGCTGCTTAATTGCGTTTTAG
>+::X:154764898-154767382()_1815_1949_-
ATGGTGATGATGTGGGAAAGAATGAAGACACTTTCTCACTGGGAATTCAATGTACTAACAGGGACAGTTGGGAGTACTCAGTGTAGAAGCTGCGTGGAAAAAGCCTTGCAAGATAAGCAGGCTTTTCTCAGATAA
>+::X:155898111-155919880()_14883_14999_-
ATGCAAATCAAAACCATAATGAGATATCCTCTCACACCAGTAAGAATGGCGACCATTAAATGGCAATCATTAACAAGTCAGGAAAGAACAGATGCTGGAGAGGATGTGGAGCAATAG
>-::X:153872151-153872697()_437_544_-
ATGGAGCCACCTGTCATCACGGAACAGTCTCCACGGCGCCTGGTTGTCTTCCCCACAGATGACATCAGCCTCAAGTGTGAGGCCAGTGGCAAGCCCGAAGTGCAGTGA
>-::X:153863476-153875944()_5361_5522_-
GTGGTCCCAAGTCCTGCCCTGTCTCCTGAGGCTGTTCCTCCCCTAGAGCTGCCAGCCAAGATCCTGACTGCGGACAATCAGACGTACATGGCTGTCCAGGGCAGCACTGCCTACCTTCTGTGCAAGGCCTTCGGAGCGCCTGTGCCCAGTGTTCAGTGGTGA
>+::X:155208873-155228482()_9269_9373_-
ATGTCACTTCAATTATTAATAGTTTGGAAACATAAACAGTTATATAAAATTTGGGTTGCTTATTACATTATGTTGGTAGAAATTTTAAGGTCTAGAAAAAAATAA
>+::X:134486464-134498436()_9712_9990_+
atgtactgttttacaccagtaacatatgagggttccaatatctccacatccttgacaacacttgttactgtcctttttattgtagccatcctagtggctatgatgtggtatctcattgtggttttgatttgtgtttctctgatgctgatgatgttgaacatgttttcatctgcttattggccatttacatatatcttcttAAGAACGGTTACCCATTTACAGTATGGAAAATGCTTCAGATGCAACTCTAGTCATGCCTTAGAGATGGAGCTTTATTAA
>+::X:154764898-154767382()_2237_2341_-
ATGAAAACAAACACCTCATCAGAATGTACATGTGCAGTCACTGGTCCAGGCTGGCTGCAGCAGCCGACTGAAAAGGGGACAAAAGGAGTCAGTCAGGACAGCTAA
>+::X:155898111-155919880()_15004_15084_-
ATGAAAAGACACTTCTCAAAAGAAGACATTTATGTGGCCAATAAACATATGAAAAAAAAGCTCATCATCACGGGTCATTAG
>-::X:154351580-154358568()_263_850_-
ATGACAGCCCAGGTGACCAGCCCATCGGGCAAGACCCATGAGGCCGAGATCGTGGAAGGGGAGAACCACACCTACTGCATCCGCTTTGTTCCCGCTGAGATGGGCACACACACAGTCAGCGTGAAGTACAAGGGCCAGCACGTGCCTGGGAGCCCCTTCCAGTTCACCGTGGGGCCCCTAGGGGAAGGGGGAGCCCACAAGGTCCGAGCTGGGGGCCCTGGCCTGGAGAGAGCTGAAGCTGGAGTGCCAGGTAGGCCTGCTCACACCCCGAGTGCTCGCTCTCCTGCGTTGGCCAGGGTGGGGTTGGGGGTGGAGGAAAGAGCCGGCAGGCATGTCTACCTTGGCTATGCCTGGAGGGGGCCGAGGCTGGTGAAGCAGCCTTCAGTGAGGACAAACTGTTCTCCCACAGCCGAATTCAGTATCTGGACCCGGGAAGCTGGTGCTGGAGGCCTGGCCATTGCTGTCGAGGGCCCCAGCAAGGCTGAGATCTCTTTTGAGGACCGCAAGGACGGCTCCTGTGGTGTGGCTTATGTGGTCCAGGAGCCAGGTACTGGGAACCCGGCTGGGGTTGGAGGAGGTGGGGCCTGA
>-::X:153863476-153875944()_6015_6212_-
ATGGGCCCACCTGCTGCATGCACAGAGCTGGCCAAAGACCAGAAGTACCGGATTCAGCGTGGCGCCCTGATCCTGAGCAACGTGCAGCCCAGTGACACAATGGTGACCCAATGTGAGGCCCGCAACCGGCACGGGCTCTTGCTGGCCAATGCCTACATCTACGTTGTCCGTGAGTGCCCTCCCTTCCTTACCTCCTAA
>+::X:155208873-155228482()_9630_9713_-
ATGGACAAGGGTGAAACAACAATTCAAGCAGAGAAAGAAAACAAATTACTGCCTCAGCGGGGTTGGGGAATGGACTGGGTCTGA
>+::X:134486464-134498436()_10278_10418_-
GTGATCTCAACCTGGATTGCACATCAGAATCACCTGGGAGCTTTAAAAAACCAGAACTCACCTACTCGGGCCACAGCCCTGACCAATTACATCAGAATTGCTGGAGATGAGACACAGGCAGAGGTTATCCTGGTTTTTTAA
>+::X:155898111-155900587()_1_159_+
GATTTTGAACGTTCCCGAGCCTTTAATTTTCTGAATGAGATAAAGAAGAGGTTCCAGACTACTTACGGTTCAAGAGCACAGACAGCACTTCCATATGCCATGAATAGCGAGTTCTCAAGTGTCTTAGCTGCACAGCTGGTAAGATCTTTCTCAGGATAA
>+::X:155898111-155919880()_15090_15338_-
ATGGGCAAAGATTTCATGACTAAAACACCAAAAGCAATGGCAACAAAAGCCAAAATTGACAAATGGGATCTAATTAAAGCAAAGAGCTTCTGCACAGCAAAAGAAACTATCATCAGAGTGAACAGGCAACCTACAGAATGGGAAAAAATTTTTGCAATCTATCCATCTGACAAAGGGCTAATATCCGGAATCTACAAGGAACTTAAACAAATTTACAAGAAAAAAACAACCCCATCAAAAAGTGTGTGA
>-::X:154351580-154358568()_1130_1303_-
GTGGACATCAACACAGAGGACCTGGAGGACGGGACGTGCAGGGTCACCTACTGCCCCACAGAGCCAGGCAACTACATCATCAACATCAAGTTTGCCGACCAGCACGTGCCTGGTGAGTGCAGCAGTGCCTCGGCAGCCCCCCTCACTACACCAGGGCCCACAGGCAGTATGTGA
>-::X:153863476-153875944()_6323_6724_-
ATGCCAGCCGACCGTGTCACCTACCAGAACCACAACAAGACCCTGCAGCTGCTGAAAGTGGGCGAGGAGGATGATGGCGAGTACCGCTGCCTGGCCGAGAACTCACTGGGCAGTGCCCGGCATGCGTACTATGTCACCGTGGAGGGTATGGACCTCCTGGGACAGTGGCCTGTGATGCCCACTGTCATGGGGGAGGGGAGGGTCTGCGCCGGGTCAAGAGCCAGCTGCTGGCTGCGGGCTCAGGGCGGCTCTCCCCTTCCTCCCAGCTGCCCCGTACTGGCTGCACAAGCCCCAGAGCCATCTATATGGGCCAGGAGAGACTGCCCGCCTGGACTGCCAAGTCCAGGGCAGGCCCCAACCAGAGGTCACCTGGAGAATCAACGGGATCCCTGTGGAGGGTGA
>+::X:155208873-155228482()_10650_10739_+
atgatttctatggtaaaacttgttgaattaaaaataaGTAATAAAATTGATAATCTTGACATGCAACCTGTAAAATCATTTTGTGAATAG
>+::X:134486464-134498436()_10578_10658_-
GTGCCAAAAGAACCAGTATTTATTTTTGGAACAAAAGCTGGAGGTGGTATAAGTCAACTCTACCAAAAGCTAATTTTATAA
>+::X:155898111-155900587()_748_969_-
ATGATAGCTGAAAACTGGAAGCAACCCAAATATCCAGCAACAGGTGGATGGATAAACAAATTGTGGTATATGCATATACTACTACTTAGCAAAAAGGGGAACAAACTACTGATTTATACAACATGGAAGAATATCAAGAGCCTTACACTGACTGAAACAAGCAAGACACAAAAAAGTACATACTGTATGATTCCATTTACAGAAAGTTTACATACTGTATGA
>+::X:155898111-155919880()_15843_17240_-
ATGAAAAACCCTTCAAAAAGAATCAATGAATCCAGGAGCTGGTTTTTTGAAAAGATTAACAAAATTGATAGACTGCTAGCGAGACTAATAAAGGAGAAAAGAGAGAAGAATCAAATAGAAACAATAAAAAATGATAAAGGGGGTATCACCACTGATCCCACAGAAATACAAACTACCATCAGAGAATACTATAAACACCTCTATGCAAGTAAACTAGAAAATCTGGAAGAAATGGATAAATTCCTGGACACATACACCCTCCCAAGACTGAACCAGGAAGAAGTCAAATCCCTGAATACAACAATAACAAGTTCTGAACTTGAGGCAGTAATTAATAGCCTACCAAACAAAAAAGGTCCAGGACCAGAAGGATTCACAGCTGAATTCCACCAGAGGTATAAAGAGGAGCTGGTACCATTCCTTCTGAAACTATTCCAAACAACAGAAGAAGAGGGACTCCTCCCTAACTCATTTTATGAGGCCAGCATCATCCTGATACCAAAGCCTGGCAGAGACACAACCAAAAAGGAAAATTTCAGGCCAATATCCCTGATGAACACTGATGCGAAAATCCTCAATAAAATACTGGCAAATCGAACCCATCAGCACATCAAAAAGCTTATCCACCACGATCAGGTCAGCTTCATCACTGGGATGCAAGACTGGTTCAACATACGCAAATCAATAAACGTAATCCATCACAGAAAAAGAACCAATGACAAAAACCACATGATTATCTCAATAGATGCAGAAAAGGCCTTCGATAAAATTCAACACCGCTTTATGCTAAAAACTCTCAATAAACTAGGTATTGATGGAATGCATCTCAAAATAATAAGAACTATTTATGACAAACCCACATCCAATATCATACTGAATGGGCAAAAGCTGGAAGTATTCCCTTTGAAAACCAGCACAAGACAAGGATGCCCTCCCTCACCACTCCTATTCAACATAGTATTGGAAGTTCTGTCCAGGGCAATCAGGCAAGAGAAAGAAATAAAGGGTATTCAAATAGGAAGAGAGGAAGTCAAATTGTCTCTCTTTGCAGATGACATGATTGTATATTTAGAAAACCCCATTGTCTCAGCCCAAAATCTCCTTAAGCTGATAAGCAACTTCAGCAAAGTATCAGAATGCAAAATCAATGTGCAAAAATCACAAGCATTCCTATACACCAATAAAAGACAAACAGAGAGCCAAATCATGAGTGAACTCCCATTCACAATTGCTACAAAGAGAATAAAATACCTAGAAATACAACTTACAGGGGATGTGAAGGACCTCTTCAAGGAGAATGACAAACCACTGCTCAAGGAAATAAGAGAGGACACAAATGAATGGAAAAACATTCCATGCTCATGGATAGGAAGAATATGGCCAAACTGCCCAAAGTAA
>-::X:154351580-154358568()_1377_1619_+
ATGCACAGTGCTCCCGCCCCAGCTGGTGGGCAGCCACTGCCTACCTGCATCGCGGGTATCAATGATAAACTCTGCAGGCTCAAAGGTGTGGCCTTCGTGAAGGCCCTGACCAGAGACCCGAACACGACTGGCATCCCCAATTTCCGACTGGCTGATCACCACCGGGATGGGGCTGCTGGCCACGTGCTGGCCATTTTTCTTCACATGCACCAGGTGCTCCCCCGTCTCCTTGGGCACGAATGA
>-::X:153863476-153875944()_6908_7057_-
GTGGGCAGCCCACCCACCCACTTTCTCCTGGCAGCCAACAGCATGATTGACAGGAAGCCGCGCCTGCTCTTCCCCACCAACTCCAGCAGCCACCTGGTGGCCTTGCAGGGGCAGCCATTGGTCCTGGAGTGCATCGCCGAGGGCTTGTGA
>+::X:155208873-155228482()_11268_11438_+
ATGAATTCTAAAATTTGTAAAGTATTATTTTTGATATTAAAGGAAGATGTAGATTCCTTCATGAAACAGCCTGGGAATGAGACTGCAGATACAGTATTAAAGAAGCTGGATGAACAGTACCAGAAGTATAAGTTTATGGAACTCAACCTTGCTCAAAAGAAAAGAAGGTAA
>+::X:134486464-134498436()_10669_11040_-
GTGCCACCACGCCCGGCTAATTTTGTATTTTTTTTAGTAGAGACAGGGTTTCTCCATGTTGGTCAGGCTGGTCTCGAACTCCCAACCTCAGGTGATCCGTCCACCTCGGCCTCCCAAAGTGCTGGGATCACAGGCGTGAGCCACTGCGCCCGGCCTCACAACATTCTTTTTTTTAAAGAGATGAGTCTCGCTCTGTGGCCCAGGCTGCAGTGCAGTGGTGTAATCACAGTTCACTGCAGCCTTGACTTCTTGGGCTCTAGCGATCCTCCCCCCTCAGCCTTCCGAGTAGCTGGGACTACAGATGTGTACCACTTCGCCCTGGCTGCATCACAACTTTTAATAACTGGCTTACAAAGAGGAACTTTAGGGTAA
>+::X:155898111-155900587()_1017_1085_+
atgtttttatttctctctgataaatacctaggaatggaattgctgggtcatatggtaggtgatgtgtaa
>+::X:155898111-155919880()_17275_17646_-
ATGCAAAAAATGGAAATCGTAACCAACAGTCTCTCAGACCACAGTGCCATCAAATTAGAACTCAGGATTAAGAAACTCACTCAAAACTGCACAACTACATGGAAAATGAACAACCTGTTCCTGAATGACTACTGGGTAAATAACAAAATTAAGGCAGAAATAAATAAGTTTTTTGAAACCAATGAGAATAAAGACACAACGTACCAGAATCTCTGGGACACAGCTAAAGCAGTATTTAGAGGGAAATTTATAGCACTAAATGCCCACAGCAAAAAGTGGGAAAGATTTAAAGTCAACACCCTAACATCACAATTAAAAGAACTAGAGAAGCAAGAGCAAACAAATTCAAAGGTAGCAGAAGACAAGAAATAA
>-::X:154351580-154358568()_1645_1917_-
ATGGCTGGACGCACACTGATGGCTGGCCTGTCCCCACCAGGTGACGACTCCATGCGTATGTCCCACCTAAAGGTCGGCTCTGCTGCCGACATCCCCATCAACATCTCAGAGACGGATCTCAGCCTGCTGACGGCCACTGTGGTCCCGCCCTCGGGCCGGGAGGAGCCCTGTTTGCTGAAGCGGCTGCGTAATGGCCACGTGGGTAAGCGGCTGAAGGGTCCAGGGGGTTCAGAAAGGAGGCAGCCTGTGGGGAGCCATGCCCTCCCTGACTGA
>-::X:153863476-153875944()_7234_7677_-
GTGAAGCCCGTGGAGGTGGAGGAAGGGGAGTCAGTGGTTCTGCCTTGCAACCCTCCCCCAAGTGCAGAGCCTCTCCGGATCTACTGGATGAACAGCAGTGGGTGCCGGCGAGCGGCTGCCTCGTGGGGTCGGGGTGTTAGCGGGGGTGTCTTCCTGGACGGGGTCATGACTTCGGCCTCCTTGCCCCCTGCAGAGATCTTGCACATCAAGCAGGACGAGCGGGTGACGATGGGCCAGAACGGCAACCTCTACTTTGCCAATGTGCTCACCTCCGACAACCACTCAGACTACATCTGCCACGCCCACTTCCCAGGCACCAGGACCATCATTCAGAAGGAACCCATTGACCTCCGGGTCAAGGCCAGTGAGTCTCAGAGGCTCTGCACTCTCTCCCTGACTCCTTTCACCCTCAGGCATGGCCCTTCCCACCATAGGTCCATCTGA
>+::X:155208873-155228482()_11526_11720_+
atgtcaagtgttcagtcctccaaggtggctgtaccatatgaaattcccaccagcaacgtacaagagttccagttgttccgtatccttgccaacacttggtattgccagtctAAATGTGGTTTTGAAAACATAATAGAATGGTTGTTAAAGACTGTATTCCAAAGCTTTCAAAATCATAACGTCTTATATGTCTAG
>+::X:134486464-134498436()_11194_11295_+
atgttgtggccaggcgcggtggcttacgcctgtaatttcagcactttgggagaccgaggtgggcggatcacgaggtcaggagatcaagaccatcctggctaa
>+::X:155898111-155900587()_1258_1572_+
atgtcagacacctttcgaaatgcttcccttttatccatGAAACTATTTGAGTATAAAGACGTAAGCTCTAGCTATGATTTTGTTGTGAGTTTaaaaaaaaGCTGTATTGTAATGGAATACTTTCACTTCTCCTGTGGTTTTAATACTCTGAGTATTACATTTCTAAATTTTATGcacacacacacacacgcacacacaTACTCTTCTGGCAATAAAGTCCCTTTAAATTGGTTACTTATAAACCTTTATTATTCAAGCAGTTGGTTTGTTTCATACTCCCCACTAGGAAATGTTCATCTGTGTAAAACTGTGTAA
>+::X:155898111-155919880()_17827_18069_-
GTGGCTGCAATCCTAGTCTCTGATAAAACAGACTTTAAACCAACAAAGATCAAAAAAGACAAAAAAGGGCATTACATAATGGTAAAGGGATCAATGCAACAAGAAGAGCTAACTATCCTAAATATATATGCACCCAATACAGGAGCACCCAGATTCATAAAGCAAGTTCTTACAGACCTACAAAGAGACTCAGACTCCCACACAATAATAGTAGGAGACTTTAACACCCACTGTCAATATTAG
>-::X:154351580-154358568()_1951_2250_-
ATGGGGCTCCCTGCCCTGCTGCCCTGGCCATCGGAGCTCCTCAGTGCAGGCCAACTGGAGTGTCCCCAGCATAGTTCCCATGCTCACCCACGGCTCTCTCCAGGGGGCCTGTCTCTGGCCATTGAGGGCCCGTCCAAAGCAGAAATCAGCTGCACTGACAACCAGGATGGGACATGCAGCGTGTCCTACCTGCCTGTGCTGCCGGGGGACTACAGCATTCTAGTCAAGTACAATGAACAGCACGTCCCAGGCAGCCCCTTCACTGCTCGGGTCACAGGTGGGTGGCACTGGGAGCAGTGA
>-::X:153863476-153875944()_8362_8826_-
GTGACCGTGTACCAGTCGCCCCACTCTGGCTCCTTCACCATCACGGGCAACAACAGCAACTTTGCTCAGAGGTTCCAGGGCATCTACCGCTGCTTTGCCAGCAATAAGCTGGGCACCGCCATGTCCCATGAGATCCGGCTCATGGCCGAGGGTGCGAGGCGCTGCAGGGACCAGGGAGGGCAGGTCCCGGAGTTCGTGTGGGATTGTGGGCTGGAAGCTGCTGTCAGCCAGTTGTCTCGTGGCGAGGGGCCTGGGTGTCCTGCCAGCCCTCCACCCCACCCCAGCTTCTCCCCTGGCCCATCTTGTTTCTTGTGCAGTCTCCTCCTTTGCCCTGTCTCTGTCTCCATTGCACTTCCGGTCATCTCATGCCCTTTCACTCCCTCAGGCTTTCCTGGTGCCTGCCTCATGGCTGAGCAGGAAGGTGGCGGGGGGAGGGGGGGGCGGGCTGGTGGGGGGAGTGACTGA
>+::X:155208873-155228482()_11891_12007_-
ATGTTATTTCACCCAAAACAGTATGTGGCATCTAGCTGGCATTCCATAAATATTTATCTTACAGAAGAATGCTGGCACATGCACAAAACAGAGATCTATAAATATTTATTACAGTGA
>+::X:134486464-134498436()_11676_11783_-
ATGAAATGGAGAGCTAAATTATGGGGATTACTAGGAAGGGGCAGCAATGAGTTGACACTACAGACAAGGCACTTGGTTGATCACCTGGAACCTGAAGGACAGTTCTGA
>+::X:16756662-16757309()_3_92_+
GCAGTACGGCCCAAAACGCCACCCGTTGTAATCAAATCTCAGCTTAAAACTCAAGAGGTAATCCAGTTTTACATTGTACCTAGTAGTTGA
>+::X:155898111-155919880()_18349_18690_-
ATGCAGGAAAAAATGTTAAGGGCAGCCAGAGAGAAAGGTCAGGCTACCCACAAAGGGAAGCCCATCAGACTAACAGCAGATCTCTCGACAGAAACCCTACAAGCCAGAAGAGACTGGGGGCGAATATTCAACATTCTTAAAGAAAAGAATTTTCAACCCAGAATTTCATATCCAACCAAACTAAGCTTTATAAGTGAAGGAGAAATAAAATCCTTTACAGACATGCAAATGCTGAGAGATTTTGTCACCACCAGGCCTGCCTTACAAGAGGTCCTGAAGGAAGCACTAAATATGGAAAGGAAAAACCAGTACCAGCCACTGCAAAAACATATCAAACTGTAA
>-::X:154351580-154358568()_2324_2455_-
TTGCAGTTCTATGTGGATTACGTCAACTGTGGCCATGTCACTGCCTATGGGCCTGGCCTCACCCATGGAGTAGTGAACAAGCCTGCCACCTTCACCGTCAACACCAAGGATGCAGGAGAGGGTGAGCAATAG
>-::X:153863476-153875944()_9112_9219_-
ATGGAGCCACCTGTCATCACGGAACAGTCTCCACGGCGCCTGGTTGTCTTCCCCACAGATGACATCAGCCTCAAGTGTGAGGCCAGTGGCAAGCCCGAAGTGCAGTGA
>+::X:155208873-155228482()_12294_12584_-
ATGATCACATCTCACTGCAGCCTCAACGTCCTGGGTTCAGGCGATCCTCCCACCTCAGCCTCTAGAGGAGCTGTGACCACAGATGCATGCCACCATACCCAGCTAATTATTACTATTATTATTTTTGAGATGGAGTCTCACTCTGTTGCCCAGGCTGGAGTGCAGTGGCACAATCTCGGCTCACTACAACCTTCGCCTCCCGGGCTCAAGCAATTCTCCCAACTCAGCCTCCCGAGTAGCTGGGATTACAAGCGCATGCCACCACGTCTGGCTAATTTATTTGTATTTTAG
>+::X:134486464-134498436()_11837_11971_+
ATGAAACAGTGTTTAGAAACGTCAGTCTTCTCTTTTGTAATGCCCTGTAGTCTCTCTGTATGTTATATGTCACATTTTGTAATTAACAGCTTGCTGGTGAAAAGGACCCCACGAAGTGTTGGATATAAGCCAGAC
>+::X:19349311-19353173()_1_84_+
GCAAGCAGAGTGCTGGTAGCATCCCGTAATTTTGCAAATGATGCTACATTTGAAATTAAGGTAAGAGGTGTTTTACTTTGTTAA
>+::X:155898111-155919880()_18829_19329_-
ATGAAGATGAGGAAAAACCAGTGCAAAAAGGCTGAAAATTCCAAGAGAACAAACTGGACGGAGAATGAGTTTGACAAATTGACAGAAGCAGGCTTCAGAAGGTGGATAATAACAAACTCCTCCAAGCTAAAGGAGAATGTTCTAACCCCATGCAAGGAAACTAAGGACCTTGAAAAAAGGTTAGAGGAATTGCTAACTAGAATAGCCAGTTTAGAGAAGAACATAAATGACCTGATGGGACTGAAAAACACGGCACGAGAACTTTGTGAAGCATACAAAAGTATCAATAGCCGAACTGATCAGGTGGAAGAAAGGATATCAGAGATTGTAGATCAACTTAATGAAATAAAGTGTGAAGACAAGATTAGAGAAAAAATAATGAAAAGGAATGAACAAAGGCTCCAAGACATATGGGACTATATGAAAAGACCAAACCTATGTTTGATTGGTGTGCTTGAAAGTGACAGGGAGAACAGAACCAAGTTGGAAAACATTCTTTAG
>-::X:154351580-154358568()_2597_2731_+
ATGTCCATCTCGTGCAGGCCAGCCTCGCTGGGTGCATACCGCACGGTCACGGTGCCGTCTTTGTTGTCAGTGATGGTGGGCTGCGCCACCTTGCCTGAGGGCATCCGAACCTCCCCTGTGGGGCAGTGGGGCTGA
>-::X:153863476-153875944()_11933_12466_+
ATGGAAGCGGAGGAGTCGGAGTGGGGCGGGCAGAGATGGGGCGGGCTAAGGAGAGCATGGAGGAGGCCCAAGACCTCGGGGCCCTGCTCCAGGTTCGCTGTCCCTGGTGCTGAAATCGCCCCGGCGGCCGCGCCTGTCCCTGTCCATGGTCCTGACACGCCCCGCACCTTCTACCCTGCCCTTCTCTCCGGGGGTACCCAACGTCCTGGCTATCTCCTGCCCACCCTGTGCCCAGGAAAGGCCAGGGAGAGGAGTCAGGGTCCGGAACAGGGAGAAGGTGAGGAGGTAGAAGATAAAGAGGGGCCCAACATAGCGGCGAAGGTAGGCGCCCAGGCTCCCTTCAGCTACTCACATTCCTCGGGGATCTGGATAAGCAGGCAGGGGCTGCAGAGGAGGAGAGGCCACACGTACCGCAGCGCCACGACCATCTTTCCCGGCGGCACCGCGCAGCACAGCCAGCCGGGCTCGGTTCAGGCTCCGGCCGGAGGGGAAGGGGGCtggtgggcggcttggggcgggagttgggagtggggg
>+::X:155208873-155228482()_13031_13159_+
atggacagaagcaagatagaaaacattaagaacagtgtgctctcgttttggaaaaaaatgtatgtatgcacaggaatatctggagaaatccacactaaaggcatattaacagtggtaatctctgggtag
>-::X:153462609-153469261()_174_260_+
gtgggccaggaggcaggcacccaggtgccagcgctgcctcttgctgagtggccccacccctctctgggcatcagcttcctcgtctga
>+::X:19349311-19353173()_174_380_+
ATGTTCCAGGATCAGAAGTTCAGAGAAGCTTCACGAAAACTAGAATTTATTATTAGCAGCTTGCTGTTGTTCTGTGGGGGGAAGGGGGAGGAGCTAGAAAATGAAAATAAAAATAAAAGCTTATTCAAAAGTTTGGAATGTAATTCAGTGAAATATTTGAATAAGAAGAGTCTTAGTTGTTTCTTTGAAGGTTCTTTCAACCTATAA
>+::X:155898111-155919880()_19354_19620_+
atgttggtgacctttggatggggtttctatgtggacatcctttttgttgatgttgatgctattcctttctgtttgttagttttccttctaacaggcctctctgctgcaggtctgctggagtttgttggaggtccactccagacccagtttgcctgggtatcaccagcggaggctgcagaacagcaaagattgctgcctgttccttcctctggaagcttcgtcccagaggggcacctgccagatgccagccagagctctcctgtatga
>-::X:154351580-154358568()_3224_3643_-
TTGGAGGGGCAGGGCGGGGCAGGAGGCCTGGCGGCCTGGCTGTGCTTGGTGGTGGCAATGAGAGGCCTGTGTGGGCGGCAGGCGGACGGGAACAACCTGAACCCGAGCTCACACGCTGGCCCCCCTTTGGGGACCCACCCTGCCCCACCAGGTGCTGGCATCGGCCCCACCATTCAGATTGGGGAGGAGACGGTGATCACTGTGGACACTAAGGCGGCAGGCAAAGGCAAAGTGACGTGCACCGTGTGCACGCCTGATGGCTCAGAGGTGGATGTGGACGTGGTGGAGAATGAGGACGGCACTTTCGACATCTTCTACACGGCCCCCCAGCCGGGCAAATACGTCATCTGTGTGCGCTTTGGTGGCGAGCACGTGCCCAACAGCCCCTTCCAAGTGACGGTGAGGAGGGGTGGGGGGTAG
>-::X:153930762-153932584()_1_351_+
CTCGTCGGCCATCTGAGTGAGGTCCCGCTTCATGGCATAGGCGTCCTCCCCATCTGCATAGTATTTGGGCTCCACTTCACTGATCCTGGGGGCAGAGGGTTAGAGAGCAAGGAGGAAGACCTGTATCCCGGGGACACCCTCCTCCACTCCTGGTATCGTGGCTACTGGAGCAAGGTGCCATGTTTTCTCCCTGAAGGCTCCATCCTGAGACAACAAGTCCAGTGTGACCTGCCCTCTGTTCTCTCCAGCAAAGGCTCCAGGACACAGCGGCCCGCCCCACCCGTCCTGCCCCCGTTCTGTGTCCTTAGCCTGGATACTAAGGATCCATTTCTGCGGTTTCTTGTGAGCTGA
>+::X:155208873-155228482()_13167_13460_+
atggcatttttcttgtttttgcttagctgttttcttaattttttacaatgtacatgtactgcttttgtgatagtaaaaGTTTATTTGAAAAAGAAAAAtaaagccattggatttgagatcacctacagggaggttacagatagagaagaaaatgtgccttggggcggggtgcagtggttcatgcctgtaatcccagcactttgggaggccaaggtgggcggatcgcttgagcccaggagttcaagaccagtgtgggcaacgtggcaaaaccctatatctacaaaaattagctag
>-::X:153462609-153469261()_1167_1535_+
atgctcttcctctccgcacatgccgcgctggcttccgcccctcctgccatcttatgtcaagacagcaccaccctttccccaagccctgcaggaccctcagccctcagctggctgttcccagtgcttctcgctggcaggtgcatgaacaattctcccaccctctggccctgtctctccccgctagcacgcaagcgccacgagggcagtggaactcactgctgcaccccagcaccaggaacagcgcctcgcatgtggtggctgctccttaaccattcgtcggatgaatTCCTGAACTATCCTCACACCCTACTGGTCCTGGTCTCTCCCACCTGCCCTCTGACAAGCCtgacactcagtatattcccatga
>+::X:19349311-19353173()_707_898_+
atgatgCAGACTGTACGCCGAATGGAGTTGAAAGCAGATCAGCTGTATAAACAGAAAATTATTCGTGGTTTCTGTCACTTGTGTGATGGTCAGGTGAGTGGTAGGTTTGTGGTGGAACTGTGTTATTTAGGTACTGAAGTATGGCTTGTACTTATTGGGCTTTACCCTGCCATATGTATCAGAAGAGTTTGA
>+::X:155898111-155919880()_19666_19998_+
atggagctcagggacccacttgaggaggcagtctatactttagcagagcttgagcactgtgctgggattgccgctgctctcttccgaactggcaggcaggaacgtttaagtctgctgaaactgagtccacagccaccccttcccccaggtgctcggtcccaaggagatgggagttttatctataagcctctggctggggctgctgcctttctttcagagatgcgctgcccagagaggaggaatctagagaggcagtctggctacagggactttgcggagctgcggtgggctctccccggttcaaacttcctggccactctgtttacacagtga
>-::X:154351580-154358568()_5741_5983_-
GTGGCCTACGTGCCAGACGTGACAGGTCGCTACACCATCCTCATCAAGTACGGTGGTGACGAGATCCCCTTCTCCCCGTACCGCGTGCGTGCCGTGCCCACCGGGGACGCCAGCAAGTGCACTGTCACAGGTGAGCCCGCCCGCTGTTGGCCGCTGCGGCGCTCGGCACGGGGCTTGGGTTGTGCCTGTGTGCAAGGGCTCGCTGCTTGGGGCGGCGTGTGGGAGTGGGGGCCGCCCCCTTGA
>-::X:153930762-153932584()_1565_1714_+
ATGCAGGGAGACATATTTGGCATTGAAGTTCTCTATCATGGCTCGAGAGGCCTGGTCCATCAGTTTCTGAGCCAGACCGAGGCGCCGGTGGGAACGCTTCACAGCCTGGTGGGAGAAGAGCAGAGATGGGGTGAGGGACTGGGACCTTGA
>+::X:155208873-155228482()_13473_13682_+
atgcctgtagttccagctactagggaagctgaggtgagagtattgcttaagccagggaggttgaggctgcagtcagctgtgagtgtgccactgcactccagcctgggcaacagagtgatgataccccgtctcaagaaagaaaaaaaggaaaagaaaatgggccttgggaccaagtcctgggAGAGGGGGAAATTTGCGTATCAAACTTAA
>-::X:153462609-153469261()_3096_3332_+
ATGGAAGGCAGGAAGTCCCACGACACCCAGACATGCACCACAGGTGACACACGGCTCAGCCCTCCACTGGGTCTCCTCCTTCAGGGGAGCACAGCCCAAGCACTGCATCCCCAGTCCCAAGCCCCATGCCTCAAGCCCGGTATGACACTGAGGCCCAGAAACATCACTCCGGCCGCTGGGGCCACAGGCTCTTACCCGGGAGCCCCAGGCACCTGCCACCACAGCAGCCTTTCATAA
>+::X:19349311-19353173()_974_1270_+
gtggtgatcttggctcactgcagcctctggttagagtacagtgtgatcttggctcactgcagcctctgtccactgggctcaagcaatcctcccacctcagcctcccgagtatgtgggaccacaggtgcacaccaacacacccagctaatttttgtattttttggagatacggggtttcactatgttgcccaggctagtctcaaacttctgggctcaagtggtccgcccaccttggcctcccaaggtgctaggattacaggcgtgagccactgtgcctggcTGAAGCCAGTATTTTAG
>+::X:155898111-155919880()_20028_20306_+
atggcagacgcccctccctccaccaagctcgagtgtcccaggtcgacttcagactgttgtgctggcaatgagaatttcaagccagtggatcttagcctgctgggctccgtgggggtggaatatactgagctagaccacttgcctccctggcttcagcccctttccaggcgagtgaacagttatgtctcactggcattccaggcgccactggggtatgaaaaaaaaactcctgcagctagctcggtgtctgcccaaatggccgcccagttttgtgcttga
>-::X:154351580-154358568()_6478_6759_-
GTGCTGCCTACTCATGATGCCAGCAAGGTGAAGGCCAGTGGCCCCGGGCTCAACACCACTGGCGTGCCTGCCAGCCTGCCCGTGGAGTTCACCATCGATGCAAAGGACGCCGGGGAGGGCCTGCTGGCTGTCCAGATCACGGTGAGCTCCGGGCACAGGCAGGGGAGGCAGGGGGGCCTGGGCGGCTGGAGTGTGGGCTGCGGGTGGCTGGTGTCTGATCTCCCTGCGGAGCTGCACCAAGGAGGGCAGGGAAGGACAGGGCCCCTGTCTTTGGTTTGCTAA
>-::X:154354824-154357623()_1_399_-
TTGGAGGGGCAGGGCGGGGCAGGAGGCCTGGCGGCCTGGCTGTGCTTGGTGGTGGCAATGAGAGGCCTGTGTGGGCGGCAGGCGGACGGGAACAACCTGAACCCGAGCTCACACGCTGGCCCCCCTTTGGGGACCCACCCTGCCCCACCAGGTGCTGGCATCGGCCCCACCATTCAGATTGGGGAGGAGACGGTGATCACTGTGGACACTAAGGCGGCAGGCAAAGGCAAAGTGACGTGCACCGTGTGCACGCCTGATGGCTCAGAGGTGGATGTGGACGTGGTGGAGAATGAGGACGGCACTTTCGACATCTTCTACACGGCCCCCCAGCCGGGCAAATACGTCATCTGTGTGCGCTTTGGTGGCGAGCACGTGCCCAACAGCCCCTTCCAAGTGACG
>+::X:155208873-155228482()_13947_14195_+
TTGAGTTTTACCTATTTTAATAGTGGGTTGGTCAtttttttgagacaggctttctctctgttgcccaggccagagtgcggtggtgtgatcacagctcactgcagccttgacctcctgggttcaagcaattcttccatctcagcctcccaagtagttggAGGGCTACTTTTCTCTTTTTATTTTTCTGGAATTTCTCTCACTCCTATGATGTCAGCTATGCAACAAAACTATTTTTGTGTCATGATCTAG
>-::X:153462609-153469261()_4740_4952_-
ATGGGGACGGTAACAGCGGGGTGCTCGTTTGGACAGGAGCAGGGAGTTGAGGTGTGGGAGAGAGAGCTGGGCAGCAGCAGCTGGAATGGCAGCTCAGGGCAGCTCCCTCAGGGCCTTGCATGCTGTGCCAAGGCCTTTGAGCTTTATGTTCTGGGCAGGGCAGGCGTGGAACCTGGGGAGCGACGTGCTGAGATTGGCATTTTGGTAAGGTGA
>+::X:19349311-19353173()_1285_1416_+
ATGCCAAAACCTGCTATGAAGCTTAGGCTAAAGAATTCATTCACACATAACATTGCCAGTTTTCTGTACCTGTTCTTAGAGTTTTACTATTTTAAAACTTTCTGGCACTATGATCGCCTGTACTGTATATAA
>+::X:155898111-155919880()_20679_20768_-
ATGAAACATTCCATCAATAGAATAGAGAATAAAAGCCACATGATCACCTTAATAGATGCAGAGAAAGCATCTGATAAAAAAAGCATTTGA
>-::X:154351580-154358568()_6861_6986_-
CTGGTGGAGCCAGTGGACGTGGTAGACAACGCTGATGGCACCCAGACCGTCAATTATGTGCCCAGCCGAGAAGGGCCCTACAGCATCTCAGTACTGTATGGAGATGAAGAGGTACCCCGGAGGTAA
>-::X:154354824-154357623()_2497_2796_-
CCCGAAGGCAAGCCGAAGAAGACACACATCCAAGACAACCATGACGGCACGTATACAGTGGCCTACGTGCCAGACGTGACAGGTCGCTACACCATCCTCATCAAGTACGGTGGTGACGAGATCCCCTTCTCCCCGTACCGCGTGCGTGCCGTGCCCACCGGGGACGCCAGCAAGTGCACTGTCACAGGTGAGCCCGCCCGCTGTTGGCCGCTGCGGCGCTCGGCACGGGGCTTGGGTTGTGCCTGTGTGCAAGGGCTCGCTGCTTGGGGCGGCGTGTGGGAGTGGGGGCCGCCCCCTTGA
>+::X:155208873-155228482()_14521_14658_+
atgactcttaacgagcatgctgccttcaagcatgtgtttaacaaagcacatcttgcaccgcccttaatccatttaaccctgagtggacacagcacatgtttcagagagcacggggttgggggtaaggttatagattaa
>-::X:153462609-153469261()_5578_5697_+
ATGTCTCTGGTCCTGGCGGGCCAGACCGGCTGGATGCAGGTTGGCTCCCCACTGCTCTACTGCCAGGCTCCCGCCCAGGCCCCTTCCTCAAGCAGCAAGGGTAGGCAGGCCGCAGGCTGA
>+::X:19349311-19353173()_1543_1668_+
atggtgacagggactcatgctgaactggcaccagcatgccctacccagaggaatgccatgacttggttccagccagttggtgccatgtggaaatcaggggtaatgtttcctgttttccatgtctaa
>+::X:155898111-155919880()_20796_21026_-
ATGCCAAAAAATTCAAGAGGAGGGAATTCTCCCTACTCATTCTATAAGGCCAGCATTACCCTGATACCAAAACCTGATAAGGACTCAACAAAAAAACAAAACTGCAGGCCAACAACCCTGATGATCACAGATGCAAAAATCCTCAACGAAATACTAGCAAACCAAATCAAACATCACATCAAAAAGATAATACACCATGATCAAGTGGGATTTATCCCAGGGATGCAATGA
>-::X:154361978-154362332()_1_351_-
ACGCCCACCAGCCCCATCCGAGTCAAGGTGGAGCCCTCTCATGACGCCAGTAAGGTGAAGGCCGAGGGCCCTGGCCTCAGTCGCACTGGTGAGGACAGGTACCCCATGGCAGGTTGCGGGGCATCAAGGGTAGGAGGGCTTGGGGCAGGGTGCCCCTACATGGTCCCTGTGTGTTCCTCAGGTGTCGAGCTTGGCAAGCCCACCCACTTCACAGTAAATGCCAAAGCTGCTGGCAAAGGCAAGCTGGACGTCCAGTTCTCAGGACTCACCAAGGGGGATGCAGTGCGAGATGTGGACATCATCGACCACCATGACAACACCTACACAGTCAAGTACACGCCTGTCCAGCAG
>-::X:154366023-154366224()_2_199_-
GCTGGCACGGGCGAGGTCGAGGTTGTGATCCAGGACCCCATGGGACAGAAGGGCACGGTAGAGCCTCAGCTGGAGGCCCGGGGCGACAGCACATACCGCTGCAGCTACCAGCCCACCATGGAGGGCGTCCACACCGTGCACGTCACGTTTGCCGGCGTGCCCATCCCTCGCAGCCCCTACACTGTCACTGTTGGCCAA
>+::X:155208873-155228482()_14834_15454_+
ttgggtacacctcccagacggggtggcggccgggcagaggggctcctcacttcccagacggggcggccgggcagaggcacccccccacctcccggacggggcggctggccgggcgggggctgccccccacctgccggacggggcggctgccaggcggaggggctcctcacttctcagatggggcggctgccgggcggaggggctcctcacctctcagacggggtggctggtcagagacgctcctcacctcccagacggggtggcggcggggcagaggtgctcttcacatctcagacggggtggctgggcagaggcgctccccacatctcagaggatgggcggccgggcagagacgctcctcacttcctagacgggatgacggcctggaagaggcgctcctcacttcccagagtgggcggccgggcagaggggctcctcacatcccagacgatgggcggccaggcagagacgctcctcacttcccagatggggtggcggccgggcagaggctgcaatctcggcactttgggaggccaaggcaggcggctgggaggtggaggttgtagcgagccgagatcacgccactgcactccagcctgggcaccattgagcactgagtga
>-::X:153462609-153469261()_6073_6177_+
ATGAGGACCACTTGGCCAGCTGAGACCCagccaggagcccacgccctggccctgcctgtcactcctccactgggagaccagagactgttcatgcctccagcctga
>+::X:19349311-19353173()_1716_1964_+
aTGTTGACATCTGATGTAGGCTTTTCTTTTAGGTCATCATACAGGAGAAAGGAAGGAAGTGGCACATGTGTGGGTTGCCAGTTTATTGCTTCTGGTTTGGGCCTTCCACTCTGTATTTTGGTGGAAAATAGCTACTTTCTCTGGTTATTAATGACAGGTTCTACTAGCCCACATATTTCACTGTGGTCTAGGAAACGTTTTTATTTAGAAACATGTATCATATTGCCTCATAGTTTCTCCTTCCTCTAA
>+::X:155898111-155919880()_21397_21621_+
atgggtacattcagtagtgtagtctgtataatttcttcagctataaacagcatcatcaaccatgtctgtatttttcttagtggcttagggtgtagttgttatggaggctgtggtgaagttttgatgggcatggggatttcaggtgggctagtccttgttttcgagtggtgtcaccagtgggtgaagcatgcctgtcctttggccccaggacagtgtaTTCATTAA
>+::X:154768301-154768432()_3_128_+
ATCTTTTGGGTGAGTTGTGAGGCTGGCACCTACATTCGGACATTATGTGTGCACCTTGGTTTGTTATTGGGAGTTGGTGGTCAGATGCAGGAGCTTCGGAGGGTTCGTTCTGGAGTCATGAGTGAA
>+::X:155089262-155120168()_3_221_-
ATGACCCTTTTCCTTGAAACCTTTCCTGACCATCCTATTAAAATCGCAAAGAGATTTTTCTCTACTCTGTGTGTAGACACACACACAGACCCTACACACACACACACACACACACACATGCACACACAATACCTTTGTGTTCTTATCTTCTATGAAACAGGAAAAAATAAGTCCTACAAAGCCTTGATCCATCATCTGGTACATGGCTTGTGTGCGAAC
>+::X:155208873-155228482()_15600_15821_+
gtgcctgcaatcccaggcactcggcaggctgaggcaggagaatcagtcagggaggttgcagtgagtcgagatggcggcagtacagtccagcctcggctcggcatcagagggagaccatgcaaagagggcgagggcgagggtgagggtgaggCTAGCCTTTTTCTTTGTATGTGTTGTAAATCTTGCAGCCTGTCATTTAACTTTACCCTTCAAGCTGTGTAA
>-::X:153462609-153469261()_6533_6649_-
CTAAACTGCCCCTTCCTCGAGGGTCTGTATATCACAGAGCCAAAGACAATTCAGGAACTGCTGTGCAGCCCCTCAGAGTACCGCTTGGAGATCCTAGAGTGGATGTGTACCCGGTAA
>+::X:19349311-19353173()_2193_2399_-
GTGCTTCAACCGAACTTACTTTCTATGACTGCTAGACTTCTTCTGGCATGCTTGAATGATAACCAAACCTACTGTGATTTTATAGCACCAACCTGTTTTAAACTTTTACCTGAGGGGCCAGAGAACTTCACAAATGGTCAGTTAACTCAAGAGCACAACAGAAGTACCAGAGCACCAAAGGAGAGAGGGTTAAAAAAAGAAACTTAA
>+::X:155898111-155919880()_21662_21766_+
ATGGAAAACTTGACCTTTTCTACTTTTCCAATATTTTCAGATCTGGTAGCTCAGCGAGGAGAAAGATTGGAATTATTGATTGACAAAACAGAAAATCTTGtggat
>+::X:16735226-16736232()_3_146_+
TATTTATTTAACTTTGCATCTGCTGCCACAAAAAAGATAACTGAATCAGTTGCTGAAACAGCACAAACAATAAAGAAATCCGTAGAAGAAGGAAAAATAGATGGCATCATTGACAAGGTATATTCAATTATCTTTTGGAAGTAG
>+::X:155089262-155120168()_242_376_+
gtgagggaacaagtcttgtggatttcttggggaaagaacgttccaggcagaggaaatagccagtccaaagaccctaaggtgagtgtggcatgttcaggaaacatcaaggaagttggtgtggctgcagcagagtga
>+::X:155208873-155228482()_16177_16356_+
atgtatagttttatcttttggtatttgttaattttgtttcatatggtagaggttgttgaatttattgtctttatttattataatgatcaaattataatgtcttttccctgtcagcttagattccctcagggatatcagctactttggccagtaatgtacgtggaggtggggGTAATTTAA
>-::X:153869519-153869934()_2_169_-
ATGGGCCCACCTGCTGCATGCACAGAGCTGGCCAAAGACCAGAAGTACCGGATTCAGCGTGGCGCCCTGATCCTGAGCAACGTGCAGCCCAGTGACACAATGGTGACCCAATGTGAGGCCCGCAACCGGCACGGGCTCTTGCTGGCCAATGCCTACATCTACGTTGTC
>+::X:19349311-19353173()_2465_2575_-
GTGGAGGTTGCAGTGAGCCGTGATCACACCACTGCACACCAGCCTGGACAACGGAGTGAGACACAGTCTCAAAAAAAAAAAAAAAAAAAAACCACCAAAACAAACAAATAG
>-::X:16845827-16863100()_2_106_+
ATTTGCCATATCTGCATGATGTTATCCTCAGACACTGAGCAAATGACCCAAGGCTCATTGGGGTTCCAGCTAAAATCTGAAATCTTAGCAGTGTGTCCTCCATGA
>-::X:16849243-16858849()_3_218_+
GGAGTTCTGGAGGCCCATCTTCTGCATCTTCTGCTGATTGTTCTTCCCCAATTTTACTGTAAGAATAAAGAATATAACGCTTTCATCAGTGAAATTCTTGTAGCACGAACATCTGCTAAACCAGTATCAGCCCAGAAAGTAATCTTAAAACATAAACACACTCACAAAAACAACTTATTTCTATACTACAATCAATTAGGttttttttttccttag
>+::X:155089262-155120168()_800_907_+
atgtacttattaggtgctttacgtaaatatgctgtaaccctgacaaaaacccagaaggagtattattcccattttatgaatgaacaaactgaagctcacagaggttaa
>+::X:155208873-155228482()_16559_16741_-
ATGAATCAATCAGATGCAGCCCTAGCTAACTTAGGAACCAGACCACCAATGACACAGCACATGCCCAAGCAATACACTCCTCCCTACCCTGCTTCACCTGAAGAGAAAGTAGCTTGGCTGGGCACAGTGATTCACGCCTGTAATCCCAGCACTTTGGGAGGCCGAAGCGGGTGGATCACCTGA
>-::X:154350030-154350207()_2_175_-
AAGTATGCTGTGCGCTTCATCCCTCGGGAGAATGGCGTTTACCTGATTGACGTCAAGTTCAACGGCACCCACATCCCTGGAAGCCCCTTCAAGATCCGAGTTGGGGAGCCTGGGCATGGAGGGGACCCAGGCTTGGTGTCTGCTTACGGAGCAGGTCTGGAAGGCGGTGTCACA
>+::X:19349311-19353173()_2675_2773_+
atggggtttcaacatgttggccaggctggtctccaactcctgacctcaggtgatccacctgccttggcctcccaaagtgtgctggggttacaggcgtga
>-::X:16845827-16863100()_617_808_-
GTGCATTCCGACGAGGTTGTCTCTTGCGGGGAACAACTGCTCTCTTCAGAATTGTTTAGCAAAGCTCTCACCTTAGGCATAGCTTATGAGGGACTATCTGGAGCTATGCTTTTGGAGCCAGGGATTTTCTTTCACCCTGGTGCTGTCTGTGTACGTTGGAAAGATGGGCAAGAAGTATGCCTCTCTCAGTAA
>-::X:16849243-16858849()_284_433_+
gtgcactacagccttgaactcctgggctcaaaagcgatcctctcgcctcagcctcaccacatctggctactgtttatatttggtgtaaggacgggatgtttacTTTCTGGAAATAAGTTAGAGTTGTTCATAATTGAAGTTGCAGAATGA
>+::X:155089262-155120168()_1035_1229_+
ATGAATTCTGCTAAGAATACCAATAGTGTCTTATTTAGTGCATTAGTTATATTCTCAGAATCTGTGTTAATAATGAATATTTTCCATAAAATCAGTTTTCCAGAAACACTAAAGTTCAGTACCTTGAACTTTATACATCATTTGAAATGCTTTCAACCTTGTCATCATGCGTTTATTTATTTATTGTCATCATAA
>+::X:155208873-155228482()_17053_17163_-
ATGAAAATGAACTTATTGCGTCACATAAAAGAAGTCACTCCATGTGTGCAGCAGGTTGGCAGGGCAAATTTACTACACCCTGTGCTACTGACCTGGCAAGAAATGTGTTAA
>-::X:154358983-154366850()_2_91_-
ATGGTTCGTGCCAACCTCCCTCAGTCCTTCCAGGTGGACACAAGCAAGGCTGGTGTGGCCCCATTGCAGGTCAAAGTGCAAGGGCCCAAA
>+::X:19349311-19353173()_3067_3357_+
gtgcccaaccaccacacctggctaatttctgtatttttagtagagaccaggtttcaccatgttggccaggctggtcttgaactcttgacctcaggtgatccaccctcttcggcctcccaaaatgttaggattacaggcgtgagccgccgtgcccggccCTCCTTGACTCTTGAACTATGgttgtccctctatatatccaggggattggttctaggaccctcgagtatacaaaaatcctcaaatactcaagtcccaaagtcagccttccatatcttcgggtttgcatcctga
>-::X:16845827-16863100()_1014_1121_+
ATGAGGTGGGGCTGGGTAAAActcacgcctgtaatcccagcactttgggaggccaaagcaggcggatggctcgagctcaggagttcaagaccagcctgggcaacatga
>-::X:16849243-16858849()_1159_1386_+
ATGCTCACAAATTATTGGCACCTTCAGGGGCAATTCAGTTGCCAGGGCATCAGACTTCCAAACCTTGCTGTACGCTTCATACAACCTCTTTATAGTTTTGATTTAGGTTTTATTTTACTACTAAAATTGTTTTTAAATCAAATACAATGCCCCCAACTGTCTGCTTTAAAGGTTTTCTACATCTTCAAGTATTTATCACGGCAAGAGTTTGCTCCATCAGAACCCTGA
>+::X:155089262-155120168()_2522_2623_+
atgcagccgttaaaaaaaaaaaaagcaaggaagcttggtagtaatacacaaatatctccaagatattttgttaaatggaaatgcagggtagaagaacagtaa
>+::X:155208873-155228482()_18371_18685_-
TTGCATTTAAGTTTCACAAGCACTAAAGATAAGCAAAGTAATCCAAGTGTGGGCCCTAGAATTAAACTTGACTTTTGGGGGAAGGCCACAAAGCCACATTTGCTACAGAAGCACATCATAACATTAGTGTATGTGCTTAAGAAGGCAGACTGGATTCCACAGCACAGATCAAATATCAGTGACCAAAGAGTCAAAGAAGACGAGTTTCTGCTGACATATCCTAGCTTGCTCATATTTACAAACAAAAATGCACTTACTTTTTTCTTCTGCATGTATTTTAGAATTTCCAAAGTCTGTTTAATTTCAGGAATCTGA
>-::X:154358983-154366850()_144_476_-
GTGGCTGGTGGGCCTGGGAACCCCAGGAATGACCGGCTGTCTGTTTGGACCAGGGGAGCTGGCACGGGCGGCCTGGGCCTGGCTGTAGAGGGCCCCTCCGAGGCCAAGATGTCCTGCATGGATAACAAGGACGGCAGCTGCTCGGTCGAGTACATCCCTTATGAGGCTGGCACCTACAGCCTCAACGTCACCTATGGTGGCCATCAAGTGCCAGGTGAGGAGGTGGCGGCCAGGGCAGGGCTGGGACTGTCTGCTCGTCCCCACCCTGTCTCATACAGCCGCCATCCCTTTGCCCCAACCCTCAGGCAGTCCTTTCAAGGTCCCTGTGCATGA
>+::X:19349311-19353173()_3481_3552_+
ATGTTTGTAACTGGCCAGAAAACCCAGAAAAGTCCAGGGTATCATCTGGATGGAACATCTGAAGGAAACTAA
>-::X:16845827-16863100()_1424_1651_-
GTGTACCCCTTAAGAGTACTCTCTCTGTCGCCCAGGCTGGAGTGCAGTGGTGCAATCTCAGCTCACTGCAACCTCTGCCTCCCGGGTTCAAGTGATTCTCCTGCCTCAGCCTCCCGAGTAGCTGGGACTACAGGTGCGCAACACCATGTCCAGCTAATTTTTGTATTTTTAGTAGAGACAGGGTTTCACCATGTTGGCCAGGATGGTCTTGATCTCTTGACCTCGTGA
>-::X:16849243-16858849()_1498_1761_+
ttgagcatcccaaatccaaaatgttccaaaatccaaaactttaagcaccacgtgacactcagaatttggactttcacaccgagtgcaatggctcatgcctgtaatcccagcactttgggaggccaaggcgggagaatcacgtggggtcaggagtctgagaccagcctggccaatatggcaaagctctgcctttatttatttatttttttagtaaaaaatacaaaaccgggcatggtggctgtggcagtgcttgtagacctgtag
>+::X:155089262-155120168()_2722_3042_+
ATGAAAATATTGAGTGGTACAGAAGGGCTTATAATAAATAGTTTcactcctcaaatggaaccacttctttctccttattttccttttagttcttctgttactttgatatctctaaataatatacttatgatgttctttcttgatttaccagttttggatattttctattcttatttattattgtgttatattgctctcacaaatgaggatttagctcacttatactaccccatctccattctcctcaatgtagttatgttactatttttTGTTCTGTTGGTTACTTTTCTAATCTTAAAGTTTGCTTATTTATTCTATTAA
>+::X:155208873-155228482()_19477_19608_-
CCCAACCACAGACACACTTTATCGGTAGGAGGAACTGAAGCTTTGCAATACAGGTTATCTGCCAGCAAGAATCTGGTCTCCATTGAGTTGGTGGACTCCTTCAAAACAAAAAAAAAAATGACAGTACCATAA
>-::X:154358983-154366850()_497_652_-
GTGGACGTGACCTATGACGGCAGTCCCGTGCCCAGCAGCCCCTTCCAGGTGCCCGTGACCGAGGGCTGCGACCCCTCCCGGGTGCGTGTCCACGGGCCAGGCATCCAAAGTGGCACCACCAACAAGCCCAACAAGTTCACTGTGGAGACCAGGTAA
>+::X:19349311-19353173()_3677_3859_+
ATGGTTGAGCCTCAGAGTACATATTTGGGGTGCGGTTTGGTTTGCTTTGTAGAGTTGGTTTGTTCTGCACATGTGTATGTTCTGCCATTTCCAGGACGAAAAGGAGGTTGTGCTAAAGGGAAAGGAGGATCGATGCACATGTATGCCAAGAACTTCTACGGGGGCAATGGCATCGTGGGAGCG
>-::X:16845827-16863100()_1791_2141_+
atggctcactgcagcctcaacttcccgggctcaggtgattctcctacctcagtctcccaagtagctgggactacaggcacgcgccaccacacctggctaatttatgtatttttttttttttttggtagagacaggacagggttttgccatgtttcccagcctggtcttgaacttgtgggctcacgtgatccacctgccttggcctcccaaagtgctgggattccaggcaggagccaccatgcccaggccCAGTTTACTACTCTCAAATGTCCCTTGATTTCAAGCTCTCTTGTAAAAAGCAAAATCCTAGTGTATTTTCTCAAGGACCTTGGAATTGTTGCAGAGGCATAA
>-::X:16849243-16858849()_2469_2582_+
ATGAGACATAAAACAGCTAACATCTTGATTTCTCTATATCAAGTGTGTTTTAAATACAGTCATTTGAATGCAAAAACAAAAACAGACACATACACCTTCATGCCTGAATATTAA
>+::X:155089262-155120168()_3365_3529_-
ATGGATCCAACCCAGGAGAATAATGAAGGAAAGTCCCAGAATGTCAGCTGTGCAGTAGGCCTAGAGAAGATACCAGATCAGGGTAAGAGGATAGTGGGTTTCAAGGGAGCAATCCTAGGAAAAGCAAGGATTCCAAATATTTTAATATTACTTCTGAGGATGTAG
>+::X:16736165-16757309()_1_78_+
ACAATTATAGGAGATTTTCAGAAGGAACAGAAAAAATTTGTTGAAGAGCAACATACAAAGAAGTCAGGTATGGTATAG
>-::X:154358983-154366850()_684_1766_-
ATGACTGATGGATGGCCCATCTGGCAGGCAGCCTGGGCCCGCCCGTGTCCCTGTTTGGTGAGGGCAGGAAGCCAGGGCAAGGGGAGGCAGGTGGAAAGTCAAGCAGGAGGTCTGGGATCGGGGCATAGTGTGGCCTTGGCTCCTGACCCCTTCTTCCCTCAGGTGAAGGCGTTTGGGCCGGGGCTGCAGGGAGGCAGTGCGGGCTCCCCCGCCCGCTTCACCATCGACACCAAGGGCGCCGGCACAGGTGGCCTGGGCCTGACGGTGGAGGGCCCCTGTGAGGCGCAGCTCGAGTGCTTGGACAATGGGGATGGCACATGTTCCGTGTCCTACGTGCCCACCGAGCCCGGGGACTACAACATCAACATCCTCTTCGCTGACACCCACATCCCTGGCTCCCCATTCAAGGCCCACGTGGTTCCCTGCTTTGACGCATCCAAAGTCAAGTGCTCAGGCCCCGGGCTGGAGCGGGCCACCGCTGGGGAGGTGGGCCAATTCCAAGTGGACTGCTCGAGCGCGGGCAGCGCGGAGCTGACCATTGAGATCTGCTCGGAGGCGGGGCTTCCGGCCGAGGTGTACATCCAGGACCACGGTGATGGCACGCACACCATTACCTACATTCCCCTCTGCCCCGGGGCCTACACCGTCACCATCAAGTACGGCGGCCAGCCCGTGCCCAACTTCCCCAGCAAGCTGCAGGTGGAACCTGCGGTGGACACTTCCGGTGTCCAGTGCTATGGGCCTGGTATTGAGGGCCAGGGTGAGTTGCCCTGCCGTGGGGTATGTGACGGGGGACAGGGACCAGAACCCCCGAGCCCCAAGCCTCCTCTCTGTGCCTTTGCAGGTGTCTTCCGTGAGGCCACCACTGAGTTCAGTGTGGACGCCCGGGCTCTGACACAGACCGGAGGGCCGCACGTCAAGGCCCGTGTGGCCAACCCCTCAGGCAACCTGACGGAGACCTACGTTCAGGACCGTGGCGATGGCATGTACAAAGTGGAGTACACGCCTTACGAGGAGGGTGCGTGCTGGGGACTCCCACAGGCTGGCAGACGGGGTGGGTGGGGTGGCCCGGGCTCCTCCTGA
>+::X:23671528-23679287()_3_122_+
TCCAAGCCAGCGCCCTACTGGGAAGGAACAGCTGTGATCGATGGAGAATTTAAGGAGCTGAAGTTAACTGATTATCGTGGGAAATACTTGGTTTTCTTCTTCTACCCACTTGATTTGTAA
>-::X:16845827-16863100()_2736_2870_+
ATGAGTACTGGCATTAGAACTAAAATCGTAAATGACAGAGTGATGAGTGACTATCGGCCAAATAATGGGAGGAGACAAATGTTGGATTCAGAGCAAGGACAGGGAACCATTGCTAAATCCGGCAATGCTTCATAG
>-::X:16849243-16858849()_2819_2965_-
ATGGGAAAATATCAGATTAGAACAACAGCCACAAACCTAGCAGCGGATGATTCTTTAAATACATTTTCAAAATTATCTATTACTAGGTCCACTGGTCTCCACATAATGAAACTATTCTGGCTTCAAGTGGTACTGACCGCCGCCTGA
>+::X:155089262-155120168()_4218_4352_+
ATGCTGGTTATGGTAGTCAGTGTAGGAGTCCTTGTTCTCATGGTCAGTGTTCTCCTTAATTTATCCAATAGAATCCTGTCTCATGGACTTGAAGTCCTAGCAGAAGGAGATGCATCTCTCACTTCAAGTCCATGA
>+::X:16736165-16757309()_160_318_+
atgcatatgcaatggccccatcctttgggtagcacaaagactagtgagggagacaaacccataaacTTCCATGATTTAAAGGAAGGGACTAGATTGTTTCTGGGTGAGGGCTGCCAGTGCTGGCCCCACTGGGGAGCTGGCTGTGAAAGGGGCAAGTAA
>-::X:154358983-154366850()_2235_2585_-
GTGGACGTTGGCAAAGACCAGGAGTTCACAGTCAAATCAAAGGGTGCTGGTGGTCAAGGCAAAGTGGCATCCAAGATTGTGGGCCCCTCGGGTGCAGCGGTGCCCTGCAAGGTGGAGCCAGGCCTGGGGGCTGACAACAGTGTGGTGCGCTTCCTGCCCCGTGAGGAAGGGCCCTATGAGGTGGAGGTGACCTATGACGGCGTGCCCGTGCCTGGCAGCCCCTTTCCTCTGGAAGCTGTGGCCCCCACCAAGCCTAGCAAGGTAATTGGGGTATGGGAGGCCCTAAGGGTAGAACCCACTGTGCTCTCTGAGGGCCCCAAAGGTACCCCATCTTCTCCAGACCTGCCCTAA
>+::X:23671528-23679287()_728_814_-
ATGCAGCAAAGAATAAAAATGGAAAAACCACAGTTACATGGTATCACTAGAGAAAATGGCTTAATTTTCTTTTTCTTTTCTTTTTGA
>-::X:16845827-16863100()_2960_3064_+
ATGCGTGATGCTTCAATCAGGCATGGGAGGGAGATAGTGGGCTCTGCTAACATCAAGATTGAGAAAGCACTCCTTTTCTGGGCAGGAAACTTAAAAAGCATTTAA
>-::X:16849243-16858849()_3609_3788_+
GTGGTATTGGACCTGGTGTCCCATCTAAAACACAAAGGTAAAGGCACACGGCACCCAGGGATGACACACTCACATTCGGCCTCACATCACTGTCACTGCACTCCACAACTAGCTCCACTATGTGCTCCCCTTCATGAAGAAACCAACCACACAGCTGGTGATTCAGACCTCGACCACTAA
>+::X:155089262-155120168()_4945_5037_-
ATGATAAACTGTCTGGGAGGAAGTATGACAGCAATGGCTAAGACTGGTGTCCCACAGCAAGATATCTCAGGTCTAGAACAGAGTGATACCTGA
>+::X:16736165-16757309()_770_859_+
GTGACCGCACCTGCAGTGACAGAGGGCCGTAAAGAGTCTCGGGTGTTTGGAGAACATACTCAATACATTACTGCTGACACATGCCTCTGA
>-::X:154358983-154366850()_3375_3560_-
GTGGTAGGCCCCGCCGAAGCTGACATCGACTTCGACATCATCCGCAATGACAATGACACCTTCACGGTCAAGTACACGCCCCGGGGGGCTGGCAGCTACACCATTATGGTCCTCTTTGCTGACCAGGTGGGTGCTGCGCTCCTGGCCGCTAAGATGTCATTGCGGATGACGTCTGCCCTCCTCTAA
>+::X:23671528-23679287()_1697_1846_+
TTGGAGCATGTTGTTAGCAATGGTCTTCTGGGACAAGGAGCTAAGATAGCCTCTTCCTGTTTTCATGTAATGCTGGACTGTGCCTGGTTAGAGAAGGAAGAATTCTGGGGCATTTGCCACAGTCTACAAGGAGGAAAGTTACAAACGTAA
>-::X:16845827-16863100()_3365_3634_+
ATGACAATCCAATCTGCATATGACATTTCATCTTCTATAAGCCAATGCGTACCAGGAGTTCTGGAGGCCCATCTTCTGCATCTTCTGCTGATTGTTCTTCCCCAATTTTACTGTAAGAATAAAGAATATAACGCTTTCATCAGTGAAATTCTTGTAGCACGAACATCTGCTAAACCAGTATCAGCCCAGAAAGTAATCTTAAAACATAAACACACTCACAAAAACAACTTATTTCTATACTACAATCAATTAGGttttttttttccttag
>-::X:16849243-16858849()_4435_4551_-
GTGGATGCTAAAGCCATCTTTACTGGCCACTCAGCTGTTGTAGAGGATGTGGCCTGGCACCTGCTGCACGAGTCATTGTTTGGATCTGTTGCTGATGATCAGAAACTTATGATGTAA
>+::X:155089262-155120168()_7409_7486_+
atgaaactacaaaagttcctgaatagccaaagcaatcttgagaaagaagaacaaagctggagaaatcacactatgtga
>+::X:16736165-16757309()_1162_1359_+
gtgagctataatcatgccagtgtactccagcctggactacagagtgagaccctgtctcaaaaaaaaaGTAGTAGAAAACAATTCAGTTCGAGTTGTGCCACAGTTAATCCCATGGTGAATTTCCATCAGGCATTCTTGCACCTAGGTAAACTCAAAAGCATGAGCAACTCTTTTAGACAAGTGAGGTATACAAGTTAG
>-::X:154358983-154366850()_3577_3834_+
ATGCCGATGCTGACGTCCCCTGCGGCGGGGAGAGGAGCGGAGGCTGAGACCTCGCAGGGACACCCCAGCCACCTGCCCTCCCACCCACAGCCAGGCCTTACCCTGGCCAGCCTCGGCGCAGTCCACAGTGAAGTAGGTGGGCTCGTGGGCCTTGAGCCCTGTCTTGGCTACTCCGGGGCCGTATACTTTGACCTTGTTGGGGTGGCTGCCAGCTCCCACATTCACCTGCAGGGCACAGGGGCAAGGGCAAGGGCATGA
>+::X:23671528-23679287()_2329_2550_-
ATGGCTGTGCTGGTGCATCCAGATGGAATGTTACCGTATATATATGTGCCTGTGTACTGGCTGACAACGAAAAATGTATTTCCTACTGTGAGACATGGTCAAGAAAGTTTGAAAAACATAGACTTAGTTAGGGCACAAGTTCCTACCAGATACCAATACAGGATTTTAACATGTTTCAGGTATTCAGGTACAGCACTGTCATGTCCAAGTAGACAGTTCTAA
>-::X:16845827-16863100()_3700_3849_+
gtgcactacagccttgaactcctgggctcaaaagcgatcctctcgcctcagcctcaccacatctggctactgtttatatttggtgtaaggacgggatgtttacTTTCTGGAAATAAGTTAGAGTTGTTCATAATTGAAGTTGCAGAATGA
>-::X:16849243-16858849()_5059_5310_+
ATGTGGCTGCAGCCTCCATGTGAGGTGCAGAGGAAAAGGACACTCCACTGTAATGAGGGGGAGGGGAGACTGAGTACAGTGGCAGGCAAGGACACTGATGCTGGAATTTCTACCTACATACATTCAGACATTCAAGTACCCCAAATTCACTTAGACAACACAACAAATCACCAAGAGCCCGGCGCTCAGCATCTACTGAACACAAATGCACATCCTAAAAGTTTACACTGGGATGGGAAGACTGGGAATTAA
>+::X:155089262-155120168()_7622_7756_+
atgtcaggaatattcaatgggaaaaggatagtctcttcaataaatgatgttggggaaacaagatacccacatgcgaaagaatggaagtggatccttatcacacgtatatacaaaaatcaagttaaaatgaattaa
>+::X:16736165-16757309()_1952_2305_-
GTGACCTTCCGCAAATTACTTACCCTTGCTGACTGCATCTTTATTATTTATTTATTGAGACAGAGTCTCGCTCTGTCACCCAGGCTGGAGTGTAGCGGCACAATCGCGGTTCACTGCAACCTCCACCTCCCAGGTTCAAGCAATTCTTGCGCCTCAGCCACCCAGACAGCTGGGATTACAGGTGTGTGCCACCAAGCCTGGCTAATTTTTGCATTTTTAGTAGAGATGGGGTTTCGCCATGTTGGCCAGGCTGGTCTCAAACTCCTGGCCTCAAGTGATCTGCCTACCTCAGCCTCCCAAAGTGCTCGGATTACAGGCATGAAGCTACCACGCCTGGCCCTGACTGCGTCTTGA
>-::X:154358983-154366850()_4145_4273_+
atgaagcggccggacgtggtggctcatgcctgtaatcccagcactttggaaggccaaggtgggcggaccacctggggtcaggcggttgagaccagtctgaccaacatggagaaaccccgtctctactaa
>+::X:23671528-23679287()_2908_3033_+
ATGAGGGTATTAAGGTATAAAATCCCTGGCTGCACAGGACTGGTAGACAAGGTGGAAGAGGACCTTATCAAGAAAGGAGGGGTGGGGGTACTGGAAAACATTGCCTCCTCTCCAAAATACACATAG
>-::X:16845827-16863100()_4575_4802_+
ATGCTCACAAATTATTGGCACCTTCAGGGGCAATTCAGTTGCCAGGGCATCAGACTTCCAAACCTTGCTGTACGCTTCATACAACCTCTTTATAGTTTTGATTTAGGTTTTATTTTACTACTAAAATTGTTTTTAAATCAAATACAATGCCCCCAACTGTCTGCTTTAAAGGTTTTCTACATCTTCAAGTATTTATCACGGCAAGAGTTTGCTCCATCAGAACCCTGA
>-::X:16849243-16858849()_5954_6223_+
atgccaccaagcccagctaatttttttgtatttttagtagagacggagtttcaccacgttggccaggctggtcttgtactcctgacttcaggtgacccacccaccttggcctcccaaagtgctgggattccaggcgtgagccactgtgcccagccACATGAAGGACTTTCTGTAACAAAGCTATTTCCCAGTAATGGCTATTTTCCCAGTAACAAAAtttttttttACACAATACATATGCCCTCAGTCTCTGTTGTTACTTACACATGA
>+::X:155089262-155120168()_8194_8271_+
atggctattatcaaaaagtcaaagatagaaaacagtatagagactcctcaaaaaacaaaaaatagaactgtcatatga
>+::X:16736165-16757309()_4830_4979_-
GTGATCAAAATCAACAATGAGGGAGAGATGAACATCATGGCCTTCCAGATGTGGTATCTTGAGAAGGACATCATCACCTATGTAGTATGCTGGCTAAAAATGGACAATCTGAGTCTAGTTATGAGGAAATATCAGATAAAGCCTGAATGA
>-::X:154358983-154366850()_4468_4569_+
atgcctgtcatcccagcactttgggaggccgaggtgggcagatcacaaggtcaggagatcgacaccatcctggctaacacagtgaaaccttgtctctactaa
>+::X:23671528-23679287()_3415_3663_+
ATGCTTATTTGGAGAATACTGAATAtttttttttttttACCTTTCAGCACATTTGTGTGTCCAACTGAAATTATCGCTTTTGGCGACAGACTTGAAGAATTCAGATCTATAAATACTGAAGTGGTAGCATGCTCTGTTGATTCACAGTTTACCCATTTGGCCTGGTCAGTATCTTACACTTATATTCGTAGaaaaaaaaGAATGGATTTACTCTTAAAGCATGGACAGATAACTCTTGATATGATATAA
>-::X:16845827-16863100()_4914_5177_+
ttgagcatcccaaatccaaaatgttccaaaatccaaaactttaagcaccacgtgacactcagaatttggactttcacaccgagtgcaatggctcatgcctgtaatcccagcactttgggaggccaaggcgggagaatcacgtggggtcaggagtctgagaccagcctggccaatatggcaaagctctgcctttatttatttatttttttagtaaaaaatacaaaaccgggcatggtggctgtggcagtgcttgtagacctgtag
>-::X:16849243-16858849()_6387_6584_-
ATGGAGTTTTGCCGTATTGCCCAAACTGGTCTTGAACTCCCGGGCTCAAGTGATCCACCTTCCTTGGCCTCCCAAAGAGCTGGGATTATAGGCTCTCTGAAAGGATGCTTCCCTCAAAGTGTGTATGAGACGGTTTCCCAAGTAGGGAAAGTGGATAAGTGGATTGTACTCAGTAACCCAATTACTAGTACCTTTTGA
>+::X:155089262-155120168()_8309_8521_+
ttgaaatcaatatctcaaaaaggtgttttaaaaaaccagaaaataacaagtgttggcaaagacatggagaaattggaacccttgtacactgttggtagaaatgtaaaatggtacacccactgtggaaaatggtatggtagtttctcaaatcaagaatattattaccatatgattcagcagttccactttttggtatatacccaaatgaattga
>+::X:16736165-16757309()_5303_5416_-
ATGAACATTAACCGTAATAACCAGACTTATTATTATGAGTTATATGCACATATGCATTTGGTAAAAAAAAAAAAAACTCTACTTGAGGCCAGGCATGGTGGCTCACACCTGTAA
>-::X:154358983-154366850()_4791_5117_+
atgaacgaaaacacggaaaacttcgtggtgagcgaaagaagccagacacaaaaggccacatggcacacagttccatctatagaacatgtccaggataggcaaagccacagcagaaagcaggttagtggtcaccaggagctgtgggacaggggAGTCAGGATGGTGTGCCACAACCACTTGAAATGGACGAATCGTGTGCTACGTGAATGCTATCGAGATGGACTAAAGGCCGGTGGAGGTTGGCTCACCCTGAAGGGGCTGTTGGGGATGCTGACGCCTCCCCAGGACACCATGGCTGTGTGCTTCACCGGCTTCCTGGGCACGTAG
>+::X:23671528-23679287()_4140_4346_+
atgtatccactgtggacaaaaattgaagaaacggcactcacacacagctgtttagcatttctggagagcagttgggcaacatgtctcaaaattggaaatttacatgttaatatgagtttttatagtgtccacagtcttgtgcagaaaactttgtgcacaataaagaccattcagaattgggctgggcacagtggctcatgcctctaa
>-::X:16845827-16863100()_5885_5998_+
ATGAGACATAAAACAGCTAACATCTTGATTTCTCTATATCAAGTGTGTTTTAAATACAGTCATTTGAATGCAAAAACAAAAACAGACACATACACCTTCATGCCTGAATATTAA
>-::X:16849243-16858849()_6908_7159_-
ATGCACCATGAAACCCAGCTAATTTTCGTACTTTTAGTAGAGACAGGGTTTCACCATGTTGGCCATGCTGGTCTTGAGCTCCTGGGCTCAAGCAATCCTCCTGCCTTGGCCTCCCAAAGTGCTGGGATTACAGGCATGAGTCACTACGCCCAGCTCATTGTGGTTTTAATTTGCATTTCCCTGATGACTAATGATGATGAGCATCTTTTCTTGTACTTACTGGCCATTTGCATATCTCCTTTAGAGAAATAG
>+::X:155089262-155120168()_8544_8762_-
ATGGGTGCACAACTATCTCTTAGAGACCCTGCTTCCTTTTTTTTTGTTTTTGAGACGGAGTCTCACTCTGGCGCCATCTCGGCTCACTGCAAGCTCCGCCTCCCGGGTTCACGCCTTTCTCCTGCCTCAGCCTCCCCAGTAGCTGGGACCACAGGCGTCTGCCACCACGCCCAGCTAATTTTTTGTAGTTTTGGTAGAGATGGGGTTTCACCGTGTTAA
>+::X:16736165-16757309()_5597_5671_-
ATGACAGAAGAAAGTATGTTCTATCTGGGGTACCACAAGATACTTACAGCTGATAAGGCCAAAATTTGTTGTTGA
>-::X:154358983-154366850()_5525_5743_-
TTGTCAGGCTTCTCGGTGGAAGGGCCATCGCAGGCTAAGATCGAATGTGACGACAAGGGCGACGGCTCCTGTGATGTGCGCTACTGGCCGCAGGAGGCTGGCGAGTATGCCGTTCACGTGCTGTGCAACAGCGAAGACATCCGCCTCAGCCCCTTCATGGCTGACATCCGTGACGCGCCCCAGGACTTCCACCCAGACAGGGTAAAGAGCAGGCTGTGA
>+::X:23671528-23679287()_4530_4661_+
gtggaggttgcagtgagccgaggtcacgccattgcactccagcctgggcaactgggcaatgagagtgaaactccatctcaaaaaaaaaaaaaaaaaaaaaaaaaaaaaaagattcagaactattggttttaa
>-::X:16845827-16863100()_6235_6381_-
ATGGGAAAATATCAGATTAGAACAACAGCCACAAACCTAGCAGCGGATGATTCTTTAAATACATTTTCAAAATTATCTATTACTAGGTCCACTGGTCTCCACATAATGAAACTATTCTGGCTTCAAGTGGTACTGACCGCCGCCTGA
>-::X:16849243-16858849()_7285_7629_-
ATGTTACAAGCATTTGTTTACAAGTTTTTGTGTAGATGTATGTTTTTATTTCTCTTGGATATATACCTAGGAGTGGAATTATTGGATCATATGGTATCTCTGTTTAATTTTTTGAAGAATTACCAAACTGTTTTCCAAAGTGGCTTTCCATTTTACATTTCCACAAGCAATGTACAAATGTTCCAGTTTCTCTACATCCTCACTAATGCTTGTCTTTTTTATTATAGCTATCCTAGTGTGCATAAAGTGGTATTTCCTGGGTTTTTTTTTGTTTGTTTTTGGCTTGGGGGTGGGGAGTTGGTTTTTGTTGTTGTTGTTGTTGTTGTTGTTTTGTTTGTTTTTTGA
>+::X:155089262-155120168()_9615_9788_+
atgtataaacttcccatcccaactaaattatttgtccactttcatattttagtcagagttagctttatatcctttgaagctgttttttgtttgtttgtttgttttAGTGCAGAATATTTACAGGTCATAACTATTAAACTTCTCTGTGTTTTTCCTTCACACAATATGAAATAG
>+::X:16736165-16757309()_5946_6167_+
atgcgccaccatgcccagctaatttttgtgtggttttttttttttttttttttttttttgagacaaagtctcgctctgtcacccagcctggagcgcagtggcacgatctcggctcactgcaaccttctcctcccaggttcaagcgattctcttgcctcagcctcccaagtagctggtattacaggtgcccgccaccacgccctgctaatttttgtattttga
>-::X:154358983-154366850()_6149_6262_-
GTGAAGCAGAAGGACCTGGGGGATGGCGTGTATGGCTTCGAGTATTACCCCATGGTCCCTGGAACCTATATCGTCACCATCACGTGGGGTGGTCAGAACATCGGGCGCAGGTGA
>+::X:23671528-23679287()_6254_6325_+
ATGTTTTCAGCAGTGTTTATAAAGCaaaaaaaaaaGGTAAATGGTTTAAATCTTCATCATGGAATTAAGTAA
>-::X:16845827-16863100()_7025_7204_+
GTGGTATTGGACCTGGTGTCCCATCTAAAACACAAAGGTAAAGGCACACGGCACCCAGGGATGACACACTCACATTCGGCCTCACATCACTGTCACTGCACTCCACAACTAGCTCCACTATGTGCTCCCCTTCATGAAGAAACCAACCACACAGCTGGTGATTCAGACCTCGACCACTAA
>-::X:16849243-16858849()_7664_7762_+
atggttcatcaactgacaaataagctaactgtggtatatccatacagtggaatattgttcatccataaaaaggaatggaacataagtaatgttacttga
>+::X:155089262-155120168()_11465_11608_-
ATGACTAGAAAAAAGTCTGTACATGTTCACCCTGTATGCAGTTTTTTTCCAAATATTTTTGATCCAGGGTTGGTTGAATCAATGGAAACAGAATCCATGAATGTGGAGGGCCAACTGTTTATTAATATCAAAGGGAATAATTAA
>+::X:16736165-16757309()_6395_6514_-
ATGCCACTGTACTCTATCCTGGATGACCAATTGAGACTGTGTCTCTTAAAACAAAAACAAAACAAAACAAAACAAATTAAATTAAAAATTTTGGCAGCGCATGGTGGCTCACACCTGTAA
>-::X:154358983-154366850()_6799_7248_-
GTGGCAGGAGCTGGCACGGGCGAGGTCGAGGTTGTGATCCAGGACCCCATGGGACAGAAGGGCACGGTAGAGCCTCAGCTGGAGGCCCGGGGCGACAGCACATACCGCTGCAGCTACCAGCCCACCATGGAGGGCGTCCACACCGTGCACGTCACGTTTGCCGGCGTGCCCATCCCTCGCAGCCCCTACACTGTCACTGTTGGCCAAGGTAGGCCCGGCCCTGACTGCCCTCTGCTGTGGCACTGCAGTCTGGGCCTCCCACAGGAGGGGGACCCCCTGGGCCAGTCCCGCTGCAGCCCGCCCCGGGGCCCCTACTCTTTGAGCTTCTACTGTCTGGGCACATGCTGTTTTTCCTCCCCTGCTGGGGCCCTTCCTCCTCTCCTCTCCTCGCCCCTCTCCATCTCTCTCCTCACGCTTTCACCTTCGGAAGAGCTCGCTCCAGCTGTCTAG
>+::X:23671528-23679287()_6436_6684_+
atgatgtgtttatcaagacacagccccagccgggcacagtggcctgtaatcccagcactttgggaggccaaggtgggcggatcacctgaggtcaagtgtttgagaccagcctggccaacgtggcgaaaccccatctctattaaaaatacgaaaaatagctgggcgtggtggcgggtgcctgtaatcccagctacttacaaggttgaggcagcagaatcacttgaacctgggaggcagaggttgcagtaa
>-::X:16845827-16863100()_7851_7967_-
GTGGATGCTAAAGCCATCTTTACTGGCCACTCAGCTGTTGTAGAGGATGTGGCCTGGCACCTGCTGCACGAGTCATTGTTTGGATCTGTTGCTGATGATCAGAAACTTATGATGTAA
>-::X:16849243-16858849()_7777_7923_+
gtgaaagaagccaaacagaaaaggccatatatgagattccatttacatgaaataccaagaacagataactctatagagacagaaaataaattagtgcttaccaggagctgggggaaggcagggaatgagtggggagtcactgcttaa
>+::X:155089262-155120168()_12386_12580_-
GTGGTTAGAGAAGTGATAGGGCATGATGGAAGAAAAGAATTACAAAGAACCAAGGCTCCTTGGAGAAATAATGAATCCAGGCTGGGTAGAGGAAAGAATGAGACAAACCTGGAACATCTACTTGTGCTAGAAAATCAAAGAAAGATGGGAGTAGGTCAAAATAACACAGGAAAAGCTTCCACTAGCCAATTCTGA
>+::X:16736165-16757309()_6524_6811_-
ATGTTGACCAGCAGGAGTGCAGTGAGACTCTCAAAAAAAAAAAAAAAAAAAAAAAATAGAAGCGGACAGGGTGTAGTCGCTCATGGCTATAATCCAGCACTTTGGGAAGTTGGGCAAGAGGATCGCTTGAGGCCAGGAGTTCGAGACCAGCCTGGGAAACATAGTGAGAACCCATCTCTAAAAACAATTTTAAAAATTAGCTGGGCATGGTGGCTTACGCCTATCGTCCCAGATACTTGGAAGGCTAAGGCCGGAGGATCACTTGAGCCCAGTTCAAGGCTGCAGTGA
>-::X:154358983-154366850()_7260_7481_-
GTGCTCTTTGCTGGCCAGCACATCGCCAAGAGCCCCTTCGAGGTGTACGTGGATAAGTCACAGGGTGACGCCAGCAAAGTGACAGCCCAAGGTCCCGGCCTGGAGCCCAGTGGCAACATCGCCAACAAGACCACCTACTTTGAGATCTTTACGGCAGGTGAGGGGAGGCTGCCAAGGCCCAGCTGGTCTGTGGGGAGAGCCGCACTGGGGCCTGGGAGCTGA
>+::X:23671528-23679287()_6804_7058_-
GTGATCTCGGTTCACTGCAACCTCTGCCTCCCAGGTTCAAGCGATTCTCCTGCCTCAGCTTCCCAAGTAGCTGGGATTACAGGCATGTGCCACCACACCTGGCTGATTTTTGCATTTTTAGTAGAGTCAGGGATTTACCATGTTGGCCAGGCTGGTCTCGAACTCCTGACCTCAGGTGATCCACCCGGCTTGGCCTCCCAAAGTACTGGGATTACAGGCGTGAGCCACCGCGCCTGGCCTATAACACATTTTTAA
>-::X:16845827-16863100()_8475_8726_+
ATGTGGCTGCAGCCTCCATGTGAGGTGCAGAGGAAAAGGACACTCCACTGTAATGAGGGGGAGGGGAGACTGAGTACAGTGGCAGGCAAGGACACTGATGCTGGAATTTCTACCTACATACATTCAGACATTCAAGTACCCCAAATTCACTTAGACAACACAACAAATCACCAAGAGCCCGGCGCTCAGCATCTACTGAACACAAATGCACATCCTAAAAGTTTACACTGGGATGGGAAGACTGGGAATTAA
>-::X:16849243-16858849()_8618_8941_-
TTGCTAAACAATCCTACAAGTCTTGACAGGTCCCTATGGCATACCCCACTGCTCTGGGCTTACAAAACTTTATCAGTCAGTGACGTGAAGAACTTTCTGAGGGTCACATTCCCAGGGGTTGGCCAAGGGTCATTTATGGTTGCAGGCTACCCTAGAGGCATGCAAGGACTGAGCAACCAGACCTGTTGTGTTAGAAATATTTCTAAAAAATTGGGGGGTTGCGGGGATACGGTCACCACTGCCCAAATTTGTAGGATAGCTATAGTTTTTAATATTTTTGTGTTGGGGATAGTATTAGGTTTTCCAAAGAAACCAATCATCTAA
>+::X:155089262-155120168()_12997_13074_-
ATGAAATGTATAGGGATAAATATGACAAAAGATATGGAAGACCTGTATATTGAAAACCACAAACCATTACTGAGATAA
>+::X:16736165-16757309()_6860_7030_+
ATGATAAATTGTTATGTAGTAggccaggtgcagtggctcacacctgtaatcccagcactttgggaggccaaggtgggtggatcacttgaggtcaggagttcgagaccagcctggccaacatggcgaaaccccatctctagtaaaaatacaaaaattagccaggcgtgctag
>-::X:154358983-154366850()_7582_7866_+
ATGAGTCCCCGTCACCTCGGGGACGTACCAGACGGAGAAGGTGCGGTTCTTGTCGTTATTGGCGGTCACTTTTGCCTGCAGTGGGAAGGAGCCTGTGAGCCTTTGCTAAGAGCAGCCCCACTGAAAGGGAGCGCTGCGGGGCCTCTGCTGCCAGCAGCTGGCCCTACCTCCTCCTGGTGTCCGGCCGGGTCCTCCACGTACACCAGCACCTCTCCCTGGCCAGCACTTCTGGTCTCCACAGTGAACTCTGCCCGCTTCTTCACCATGTTGCCTGTGGGCTCGATG
>+::X:23671528-23679287()_7452_7568_+
ATGTTTAAAGGATATGAATATATTAAATGGGAAAAGCAAGAAAATAGAAAGTATATTAGCCTGTTTTTGTTAGTGAAAGAATGTGTGTATTTCATGTGTGTGCGTGTGCATGTATAG
>-::X:16845827-16863100()_9370_9639_+
atgccaccaagcccagctaatttttttgtatttttagtagagacggagtttcaccacgttggccaggctggtcttgtactcctgacttcaggtgacccacccaccttggcctcccaaagtgctgggattccaggcgtgagccactgtgcccagccACATGAAGGACTTTCTGTAACAAAGCTATTTCCCAGTAATGGCTATTTTCCCAGTAACAAAAtttttttttACACAATACATATGCCCTCAGTCTCTGTTGTTACTTACACATGA
>-::X:16849243-16858849()_9425_9604_-
TTTGGTGGCTTTGGTTCTGTAACAGGAAAAATTGAATGTGAAATTAAAATCAATCACGAAGGAGAAGTAAACCGTGCTCGTTACATGCCGCAGAATCCTCACATCATTGCTACAAAAACACCATCTTCTGATGTGTTGGTTTTTGACTATACAAAACACCCTGCTAAACCAGGTATGTAA
>+::X:155089262-155120168()_13213_13434_+
ttgaagggtccattggattatctacaggcgattatgtcatctgtgattaaaggcagtttcacttgtttctttccaatgtggatgccttctgtttatttatttatttttttgccttattgcgttgttagaacctctaataagctgttgaatacagctggtaagagcggtcatggtaactttgttcctaatctttggagaaatcatttactctttcaccattaa
>+::X:16736165-16757309()_7386_7679_+
ttgaatccaggaggtggaggttgcagtgagccgagattgcaccactgcactctagcctgggtgacaacccgtctcaaaaaaaaaaaaaaaTTGTTATCTATTAATCGCATTTTGTGGAATACCCTGTGtttttttctttttttATCAAAGGACAAGAGGAATTTCCTTCGTGACCCTCCGGCTGGCGTGCAATTTAATTTCGACTTTGATCAGATGTACCCCGTGGCCCTGGTCATGCTCCAGGAGGATGAGCTGCTAAGCAAGATGAGATTTGCCCTCGTTCCTAAACTGTAA
>+::X:154445632-154446560()_1_198_+
GAGAACATCATGAAATCCAACATTGACAAGAAGTTCTCTGCGCACTACGACGCGGTGGAGGCAGAGCTCAAGTCCAGCACCGTGGGTGAGCAGGGTGCGGGTGCCCCTCACCCGGGCCCCGGGCCACTCTTCCGCTGGCCCTGCGACTACCTTGCCCCTTGTGCCTCCTTGCTTCAAAGGTCTCGTGACCCTGAATGA
>+::X:2717604-2720424()_3_146_+
AATGAAAACAAGAAACCCACTGCAATCCCCAAGAAACCCAGTGCTGGTGAGAAGGGCTTCTTCCTAGTATGCAAAGAAAAAGAGCAAATCATTTTCTCGGACAGCAGGACGGGACTTAGGCAACTAGAAAGAAGACAGAAGTGA
>-::X:16845827-16863100()_9803_10000_-
ATGGAGTTTTGCCGTATTGCCCAAACTGGTCTTGAACTCCCGGGCTCAAGTGATCCACCTTCCTTGGCCTCCCAAAGAGCTGGGATTATAGGCTCTCTGAAAGGATGCTTCCCTCAAAGTGTGTATGAGACGGTTTCCCAAGTAGGGAAAGTGGATAAGTGGATTGTACTCAGTAACCCAATTACTAGTACCTTTTGA
>-::X:20132181-20135841()_2_97_-
TTGTCTCTATTTAAGGATAACAAAGCTGATGTAATTTTAAAATACAATGCAGACGAAGCTAGAAGTCTGAAGGCATACGGCGAGCTTCCAGAGCAT
>+::X:155089262-155120168()_14189_14392_-
ATGAAACCCAAGCACAGGAAACAATTACACCATGATACACTTATACTCAAATGGTTTAAAGCCAGTGATAAAAACAAAATCTTAAAAGAAGCCTTAAAAAAGGACACATTAAGTAGAGTAGACAAAGGTAAAAATGTCAGCCACTTTCTTGTTGAACAGCGGAGAAATATCTTTATAGTTCTGAATGTAAAAAAGGCAACCTAG
>+::X:16736165-16757309()_7705_7845_+
ATGGCCTCCATTATGTGCTCAGTATCAGCACATAATGATGGAAGGGGCCAAAAGGGTCTCTATCTGTTCATAAAAGCAGGCCCCGCAGCCCTTTGGCAGCTCCCCTGGTCAGGGCACTCTGGAATCAAAACCAAGGTCTGA
>+::X:154445632-154446560()_200_316_+
ATGAAGGCCAAGCAGGAGGCTCTGGTGAAGGAGCGGGAGAAGCAGCTGGCCAAGAAGGAGCAGTCCAAGGAGCTGCAGATGTGGGTCCTCTCGCCGCAGCCCTCAACATGGAGCTAG
>+::X:2717604-2720424()_353_610_+
ttgagatggcgtttcattcttgtctcccaggctggagtgcagtggtgtgatcttggctcactgcaacctccacctcccgggttcagtgattctcctgcctcagatgcctcagtagctgggactgcaggcaccagccaccacacctggttaattgttgtatttttagtcgagacgaggtttcactatgtcggccaggctggtcttgaactcctgacttcaggcaatctgcctcccaaagtgctgggattacagcggtga
>-::X:16845827-16863100()_10324_10575_-
ATGCACCATGAAACCCAGCTAATTTTCGTACTTTTAGTAGAGACAGGGTTTCACCATGTTGGCCATGCTGGTCTTGAGCTCCTGGGCTCAAGCAATCCTCCTGCCTTGGCCTCCCAAAGTGCTGGGATTACAGGCATGAGTCACTACGCCCAGCTCATTGTGGTTTTAATTTGCATTTCCCTGATGACTAATGATGATGAGCATCTTTTCTTGTACTTACTGGCCATTTGCATATCTCCTTTAGAGAAATAG
>-::X:20132181-20135841()_918_1058_+
ATGAATAATTTCAAATCAGAAGTTGGTCCTGGCTGTCACTTTACAGTCAAAATgttactcattttggacccttggtttccttatctatcgaacaggaaattacttattcttcctatttctggggttattgttagatcataa
>+::X:155089262-155120168()_14573_14683_-
GTGGACAGGATTAATGGTAAATTTAACATTGCAGAAAGAAAGATGAGTAAACTAGAAGACAGCAATAGAAACTATACAGAACAAATCACAGATAGAAAAAAAAAAGACTGA
>+::X:16736165-16757309()_7916_8125_-
ATGCATGCACTGGAGCCTACAGGACAAGCTGGGATTTGTGGAGCCCAGAAGAGCTGTTGGAGGAAAAGCCTTAGCAAAGAGAGCAGGAACACTGCCACTGGAGGGCAGAGCCTGAATGGAAAATGCAGTCAGCTTGGAAAAAAGATCCCGATGAGCCTCAGAGACCAGAATGTGATTCAGGGTGATGCAGCATGTTTGTGGTTTCTGTAG
>+::X:154445632-154446560()_715_927_-
TTCCCTTTCCATCTCCTCCTCATACATGGCCGCCTCCTCTTCCTCCTCGCCTCCCTCTTCTTCCTCCTCCAGGGTGAAGGACAGGCTGGAGATCTTCCGCTTGGCTTCCTTCTTACGCTCCTTCTCTCGAAGCTTCTCCAGCTTCCTAGTGAGGTGCAGGTGGCCCCATCACACATCATGTCCTTCCCGACCCTGACCCAGCCCCTTCCTTGA
>+::X:2717604-2720424()_699_1004_+
GTGAACTCATCTCTCAACCTGTGGGCACACACCTCATTTGTTCTCAGTGCTTGCTGttctttctttctttttttttttttttttgagacggagtctcgctctgtcgcccaggctggagtgcagtggcgcaatctcggctcactgcaagctccgcttcctgggttcacaccattcttctgcctcagcctcccaagtagctgggactacaggcagcggccaccacgcccagctaatttttttgtatttttagtagagacggggtttcaccatgttagccaggatggtctcgatctcctgaccttgtga
>-::X:16845827-16863100()_10701_11006_-
ATGTTTTTATTTCTCTTGGATATATACCTAGGAGTGGAATTATTGGATCATATGGTATCTCTGTTTAATTTTTTGAAGAATTACCAAACTGTTTTCCAAAGTGGCTTTCCATTTTACATTTCCACAAGCAATGTACAAATGTTCCAGTTTCTCTACATCCTCACTAATGCTTGTCTTTTTTATTATAGCTATCCTAGTGTGCATAAAGTGGTATTTCCTGGGTTTTTTTTTGTTTGTTTTTGGCTTGGGGGTGGGGAGTTGGTTTTTGTTGTTGTTGTTGTTGTTGTTGTTTTGTTTGTTTTTTGA
>-::X:20132181-20135841()_2353_2640_-
TTGTATTTATTTTTTTTAATTTGGTATGTTAATCCTTCTATTCCCAAACTAAAATCTTTTTTTCTTTTTCTTTCTTTTTTTTTTGAGACAGAGTCTCACTCTGTCATCCAGGCTGGAGTGCAGTGGCACAATCTTGGCTCAGTGCAATCTCCGCCTCCCAGATTCAAGTGTTTCTCCAGCCTCAGCCTCCTGAGTAGCTGGGATTATAGGCATGCGCCACCACGCCTCGCTAATTTTTGTATTTTTAGTAAAGACAAGGTTTTACCATTTTGGCCAGGCTGGTCTTGA
>+::X:155089262-155120168()_14767_15087_-
ATGTTTCCTAATAATTTTAACAGTATCTTGAAACAAAACTCAAGAATATTTTTAGGAATACAAATATATCTAGTACCCAATAAGGTAAAATTCACAGTGTCTGCATCCAATCAAAAATTATCAGGCATGAAAAGCAGCAGAAGAGTCCAACCTATAAGGAGAGGAAATGAATTGGAATTGGCCCAGAATGATGCTGATTTAGTGACAAAATTGGAGGACAAAAACATTAAAATGAATATTATAACTATTTTGTATGTTCAAGAAGCTAGAAGATTAAACATGTTAAGTATAGAAAAGAAAAAATTTAAAAGATCCAAATGA
>+::X:16736165-16757309()_8320_8547_+
ATGGGTGCAGTATCTTACTGTTCCCTGAGTACGTTAGTTACAGTTCTCTCAAAAGACTCCTTTTTCAgctgggtgcggtggccaatgcctgtaatctcaacactttgggaggctgaggtgggaggatcacgtgaggttgagttcgagaccagcctgggcaacatagcaagaccaccatctttacaaagaaaccaagaattagccgggcgtggtggtgtgcacctttag
>+::X:155220182-155236367()_1_129_+
GAAGATGTAGATTCCTTCATGAAACAGCCTGGGAATGAGACTGCAGATACAGTATTAAAGAAGCTGGATGAACAGTACCAGAAGTATAAGTTTATGGAACTCAACCTTGCTCAAAAGAAAAGAAGGTAA
>+::X:2717604-2720424()_1045_1197_+
atgagccaccacacccagccCTCAATGCTGTTCTTTCAAACAAAAGTCAGAAACGAGGTCCACGTGATGGAATTGCCCAAGGGTCAACCCCACTGGCGGATAAACAGAGTAAAAATGATGCTAAAACTTATGGCATCAGTGTCTTACAGCTAA
>-::X:16845827-16863100()_11080_11178_+
atggttcatcaactgacaaataagctaactgtggtatatccatacagtggaatattgttcatccataaaaaggaatggaacataagtaatgttacttga
>-::X:20132181-20135841()_2708_2848_-
TTGGATTCTGATTTAGGAATTGGACATATAGCTGTAAAGTGTACATTCAGAAAATTTGAATATGAGTTATATAAGCATTGTATTAATGTTGCATCTCTTGAATGTCATCGTGAATGGACTGCCTTGGAAAGTAATGATTAA
>+::X:155089262-155120168()_15236_15559_+
ttgaaaatagatgctattcctgcccctgtgCATACTTTGGAGTTCACTGGAGGGTCTGGACATGTTGTttctcttcctatgcagctctttcctctacggtactttactttgcaaacacaagctatcttggccttcccagagtctcagctccattttctcaactcggcatctgccaagccctacctgggggttctccttgtgcttcagctgggaaactttctccagTTTACCTCtgagttcaacctgataactccaattctatttccatactttaaggttcatcctagcattctcctttttcatattcacagttctttttATTAa
>+::X:16736165-16757309()_8853_9086_+
TTGTTTGTTTGGGGATCTGTCGTTTATGTGGCAGACTCTCCTTACCTGTCCCTTCGCATTAGCAGTGCCATACTGAAAGGGTACATGGCCGCTGAATGTGGGGACAAGCCTTTTGGCCTGGAGAGGCTCAGTAGCTGTGGGAAGGTAGCTTATCCCCAGAGGACTCCTCGGCCTCCTGCCTGGCTGCAGGCAGGACAATGGGAAGAGCCAGTTGATAGGCAGACTATCCCTTGA
>+::X:155220182-155236367()_217_411_+
atgtcaagtgttcagtcctccaaggtggctgtaccatatgaaattcccaccagcaacgtacaagagttccagttgttccgtatccttgccaacacttggtattgccagtctAAATGTGGTTTTGAAAACATAATAGAATGGTTGTTAAAGACTGTATTCCAAAGCTTTCAAAATCATAACGTCTTATATGTCTAG
>+::X:2717604-2720424()_1425_1511_-
ATGAAGAATGATTTTGAAAACCCAACTAAGATGGAGGAATGGTTGCTGGCATCCACCCAACAGCATGTACTGAGCCATCCTGAGTGA
>-::X:16845827-16863100()_11193_11339_+
gtgaaagaagccaaacagaaaaggccatatatgagattccatttacatgaaataccaagaacagataactctatagagacagaaaataaattagtgcttaccaggagctgggggaaggcagggaatgagtggggagtcactgcttaa
>-::X:20132181-20135841()_2876_2950_-
ATGAAAGTTTCAAAAAAAAAAAAAAAAAAAAGCTGGGGTACTATTCTAGTTGCAAGGAGACTTAAAGAGACCTGA
>+::X:155089262-155120168()_16255_16329_-
ATGGACAGACAGAATAAAAAGAAAGAGATCCAAGTGAATAGGGAGCTTTCATATATGGTAAAAGGTGGCATGTAA
>+::X:16736165-16757309()_9106_9360_+
ATGTCACACCCCCAGTCTCAACTGTGCCACCGGTCCCTGAGTGTAGAGCAGCTTGGCTCCCCTCCCCACATGGGCAGAGCAGGGCAGGGCAAGATGGGAGGCCCAGGGGCTCTCTGGGCTTCCACCCTTGCTGCAGACAACTCAGTACAGTTTTCTCTGGTCAACGAAGTAGACTACTGTTTGCCTAggccgggtgcagttgctcatgcctgtaattccaggactttgggaggccaaggcaggcagattgtctga
>+::X:155220182-155236367()_582_698_-
ATGTTATTTCACCCAAAACAGTATGTGGCATCTAGCTGGCATTCCATAAATATTTATCTTACAGAAGAATGCTGGCACATGCACAAAACAGAGATCTATAAATATTTATTACAGTGA
>+::X:2717604-2720424()_1960_2160_+
ATGTGGGGCCGTGGTGTGTTTTTGATCTGTTCACGAGGTCATTCCTTCCTCGTTTCTCTCTGGAATTTGGTATTAACTGCTCTTTCCCCTCTTTTAGGGGATGACTTTGACTTAGGAGATGCTGTTGTTGATGGAGAAAATGGTGAGTATTTTCCTTTAATCTCTTCTGCTGCTGATCTGCTTATTATCACCCAATTATGA
>-::X:16845827-16863100()_12034_12357_-
TTGCTAAACAATCCTACAAGTCTTGACAGGTCCCTATGGCATACCCCACTGCTCTGGGCTTACAAAACTTTATCAGTCAGTGACGTGAAGAACTTTCTGAGGGTCACATTCCCAGGGGTTGGCCAAGGGTCATTTATGGTTGCAGGCTACCCTAGAGGCATGCAAGGACTGAGCAACCAGACCTGTTGTGTTAGAAATATTTCTAAAAAATTGGGGGGTTGCGGGGATACGGTCACCACTGCCCAAATTTGTAGGATAGCTATAGTTTTTAATATTTTTGTGTTGGGGATAGTATTAGGTTTTCCAAAGAAACCAATCATCTAA
>-::X:20132181-20135841()_3378_3659_-
GTATGCTCAGGTAATCAAAATGTTGGGAAATGGACGGCTAGAAGCAATGTGTTTCGATGGTGTAAAGAGGTTATGTCACATCAGAGGAAAATTGAGAAAAAAGGTAGGTGTGATTTGTTTTACTTTAATATAAAATTGGTTAAGGGGGAAAATCCCTCTACAGTTTTTAACTGTCCATGGACTTCATTTTTGGAAATTCCCAAAAGACTTACCTTGGTAAACAGTGATTTACCTATAAGTAAAATAGCAAGGTCTGTAATGGTAATTTTATACAGGTTCTAA
>+::X:155089262-155120168()_16632_16760_-
ATGAAAAACCAAACATGTAAGAATAGTCAGGGTCTTGGATGGGCGTGGTGGCTCAAGCCTGGGCTCACACCTGTAATCCCAGCACTTTGGGAGGTTGGGAGTTCGAGACCAGCTTGGGCAACATGGTGA
>+::X:16736165-16757309()_9442_9645_+
atgcctgtaatctcagctactcgggaggctgaggcaggagaattgcttgaacccggcagacagaggttgcagtgcaccaagatcgtaccatttgcactccaacctgggcgacagagtgagactctgtctccaaaaaaaaaaaaaaaaGATTACTGTCTGCCcttgacatttccacttgacagctttccacttgacTGCCCTTGA
>+::X:155220182-155236367()_985_1275_-
ATGATCACATCTCACTGCAGCCTCAACGTCCTGGGTTCAGGCGATCCTCCCACCTCAGCCTCTAGAGGAGCTGTGACCACAGATGCATGCCACCATACCCAGCTAATTATTACTATTATTATTTTTGAGATGGAGTCTCACTCTGTTGCCCAGGCTGGAGTGCAGTGGCACAATCTCGGCTCACTACAACCTTCGCCTCCCGGGCTCAAGCAATTCTCCCAACTCAGCCTCCCGAGTAGCTGGGATTACAAGCGCATGCCACCACGTCTGGCTAATTTATTTGTATTTTAG
>+::X:2717604-2720424()_2233_2376_+
GTGTGTCGGTTTGTTCTTGCTGTTGTCGTTGGGTTTTTCTTTACAACCAGTACGTGTGCTTTTATTTTAAAACTCTTACAGTCTTTGGAAGGACATGAGACAAATGTGCCTACCCTGGCcagggctggcttcaccagcatgtga
>-::X:16845827-16863100()_12841_13074_-
GTGAATTTTAATCCTGAGTGTGTGTGTGTGTGTTTCTTTCTCCTCACATTAGAATTTGGTGGCTTTGGTTCTGTAACAGGAAAAATTGAATGTGAAATTAAAATCAATCACGAAGGAGAAGTAAACCGTGCTCGTTACATGCCGCAGAATCCTCACATCATTGCTACAAAAACACCATCTTCTGATGTGTTGGTTTTTGACTATACAAAACACCCTGCTAAACCAGGTATGTAA
>+::X:23682395-23683705()_2_148_+
GGTCTCTTCATTATTGATGACAAAGGAATCCTAAGACAAATTACTCTGAATGATCTTCCTGTGGGTAGATCAGTGGATGAGACACTACGTTTGGTTCAAGCATTCCAGTACACTGACAAACACGGAGAAGGTACCTCTCCCTTCTAA
>+::X:155089262-155120168()_17888_17977_+
atgtttcattttggtcattttgttgtgcttatcttagcatttggagtttggaatttaatgagtatattttttgtctttcattattattga
>+::X:16736165-16757309()_9770_9970_+
ATGCTTACCCAGCCACATAGCGGTTTTAACAAATATTTGCTAGCCTTTTGGTTCACACAGCAGCACAGGTTTTCTGTCTGTGAAAACACCACTCTGGAAGTGTTCTTCCAGACTCAGAATAACAGTTATATGGAATCTTTTTTTCTTTGTAGTGAAACTCTTCCCTCCATAATTATTAACATATTAGTGGTAAATTTCTAG
>+::X:155220182-155236367()_1701_1850_+
atggaaagatggagagtgttaatggacagaagcaagatagaaaacattaagaacagtgtgctctcgttttggaaaaaaatgtatgtatgcacaggaatatctggagaaatccacactaaaggcatattaacagtggtaatctctgggtag
>+::X:2717604-2720424()_2542_2796_-
TTGGATTTGGCATCGGTTTGGGTGGGTTCGGTGGTCGTGGGTCGTCTGTTTGTGAAAGATGAGAGTTGCAATTTTAAGTGCCTTGCAGTAAAGAAAATGAAACATCAGTTTACACACAGATGGTTCCCTGAACAGAAATTGGACCTTGGCCTTTGTCCTGGTGGGGATACCTGTACACACACAGTCTCCTGCCAGTTTCCTCCCATCAACTTTCAGCCACAGTTCTTAATGTCAACTATGTTTAATAAAAATTAA
>-::X:16845827-16863100()_13153_13302_+
ATGCATAGAGAAAACCCAAAAATGTGGGTTCATTTGCCACATCAATTTATTCTTAAAGCCCATTTGCACTGGAAAATATTGGTAGCTGCCTTATGCAACTTAATTCAGTTCCACCTTGGATCTAAAACAACTGTCCTCTTTCAGTTATGA
>+::X:23682395-23683705()_850_1062_+
ATGTCTCTTTTGACAAACAGTGAATCATGTCATCAGTACAAAGTACTGAAGTATACATGGCAAACAAGCGTACTGGAAGTTTATGTAAATTTGGAGGAATTTTTGCCATGCCCAGGCCTTTCAGCTCACCAGATTCCCAAACTTTCCAACTGTATTAGAGGGGCAATCAATTTGATTTCTTATATTTTAAATGTAACTAAACATAATTGGTAA
>+::X:155089262-155120168()_18432_18596_-
ATGCTAGAGCTCACAGGTCAGAATGTATGCATTAAAATAGTAGTTTTGAAATCTACAGCTGAAGGGACACTAAACAAATATTTACTGAACACCATGGGAACAGTAATAAAAAAGCATACCTTCTTTCAAGGATCTTACAATGTTAGTGGAAAAACAAAATATTAA
>+::X:16736165-16757309()_10061_10384_+
ttgtcttttttctttctttttttttttttgagatggaatctcactctgtcgcccaggctggagtgcaatggcgtgatctcggctcactgcaacctccgcctcctgggttcaagtgattctgctgcctcagcttcccgagtagctgggattacaagcgcccgccaccacacccagctaatttttgtatttttagtagagatggggtttcaccaggttggccaggctggtctcgaactcctgacctcaggtgatccacctgcctcagcctcccaaagtgctgggattacaggcgtgagccactgcgcccagcTAGACTTTGTCTAA
>+::X:155220182-155236367()_1858_2151_+
atggcatttttcttgtttttgcttagctgttttcttaattttttacaatgtacatgtactgcttttgtgatagtaaaaGTTTATTTGAAAAAGAAAAAtaaagccattggatttgagatcacctacagggaggttacagatagagaagaaaatgtgccttggggcggggtgcagtggttcatgcctgtaatcccagcactttgggaggccaaggtgggcggatcgcttgagcccaggagttcaagaccagtgtgggcaacgtggcaaaaccctatatctacaaaaattagctag
>+::X:40591233-40600881()_1_309_+
GACCTTTCTTGGCCAGGACTCGCAGTGGGTAACCTGTTTCATCGTCCTCGGGCTACCGTCATGGTGATGGTGAAGGGAGTGAACAAACTGGCTCTACCCCCAGGCAGTGTCATTTCGTACCCTTTGGAGAATGTGAGTATTTATTATAAAAAATTAAAGGGATGCATTTTACATTTTCCCTTGTCAGCTGTCATTATGAATTGCATTCTAAACATACTTCTCTTATCTGTTTTTGATGCACAGTTTCTTTTGAAATTCTTTGACAAACACAATTTCTTTTTAAGAAAATTACATGATGATTGTAATTAA
>-::X:16845827-16863100()_13936_14112_+
atgcctactggagccagacaggtaagaagtaaaatagaccggggcctggagcaaccaccaaaaggagcaaaccatttctcagttccaggcagctccttctatgtggaatgcTTAATGAACACTCGCTTCCATGTCTTAATATCAGTATCTAGCCGTTCCTCTCTGAAGCAAACATAG
>+::X:23682395-23683705()_1090_1221_+
ATGAGCTCCATGACTAAAATTCCTTGGTGTCAACAGGCAGCTAATAGAAGTCATGTGCTCGGTGGTCTGGAAATGTTCTTATTAGTATATTCTATTCAGTTTCATATAGAAACAGAAAAAGTCAGTTGCTGA
>+::X:155089262-155120168()_18893_19030_-
ATGAAATATTACACAGCAATAAAAAAGAACTACCATAACAGAGTGAAAGAAGCCATACACAAAGTTGTACTTACCGTATTTTCCCATTTATATAAAATTCAAAAACAGACAAAATTAATCTGTGTTGTTAGAGATTAG
>+::X:16736165-16757309()_10408_10710_-
GTGCGGTGGCCTGTAATCTCAGCACTCTGGGAGGCCAAGGCGGACAGATCACCTGAGGTCAGGAGTTCAAGACCAGCCTGGCCAACATGGCGAAACCCTGTCTCTACTAAAAATACAAAAAATAGCCAGGCGTGGTGGCATGCGTCTGTAATCCCAGCTACTCGGGAGGCTGAGACAGGAGAATCGCTTGAACCTGGGAGGTGGGGAGGTGGTTACGATGAGCCGAGATCAAGCCATTGGACTCCACCCTGGGTGACAAGAGCGAAACTCCGTCTCCAAAACAAAACAAATCACCTTAACTAA
>+::X:155220182-155236367()_2164_2373_+
atgcctgtagttccagctactagggaagctgaggtgagagtattgcttaagccagggaggttgaggctgcagtcagctgtgagtgtgccactgcactccagcctgggcaacagagtgatgataccccgtctcaagaaagaaaaaaaggaaaagaaaatgggccttgggaccaagtcctgggAGAGGGGGAAATTTGCGTATCAAACTTAA
>+::X:40591233-40600881()_2165_2344_-
ATGACATTGCGCCACTGCACTCCAACCTGGGCGACAGAGCAAGATTCTGTCTCAAAAAAAAAAGAAAAAAGCAGAAAGAAAATGTGGTATATAAACATAATGGAATACTATACAGCCTTTAAAGCGCGGGAAACTGTCATTTGCAACATGGATAAACCTGGAGGACATTATGTTAAGTGA
>-::X:16845827-16863100()_14188_14400_-
TTGAGTATCTTTGTAGCAGAAGGGTTAGAGCCACTGGAGTCCATGGAATGGGATGTTGAAGGTCAAAGTGGAGCAGATTTGGAGCAGTCTCAGGAGGGAGGAGACGATTGGATCAGGAGGGGTCTTAGCATGCCGAGGCACATTTCTTCCATTGACACCATGGAACAGAAGGTGCTACGAGGAAAAAGGATCCTTTTGCATGTGGTCACATGA
>+::X:2720355-2726373()_257_385_-
ATGCAGGAGAATCACTTGAACCCAGTAGGTGGAGGTTGCAGTGAGCCAAGATGGCACCACTGCACTCCAGCCTGGGTGACAGAACAAGACTCTGTCTCAAAAAAAAAAAAAAAAAAAAAAGCAAACTAA
>+::X:155089262-155120168()_19177_19302_+
atgtacacagaagtggaattgctgggttatcactttagtagaatagtttccaaattcacatccttgccaacagtgtatgaaggttttcacagcttaacagcttcactgacaattagtattttctga
>+::X:16736165-16757309()_11150_11398_-
GTGGACAGCTACATGCCTGCTATGAGCACCCCAGGCCACAGGCCTCAGGCTCCAGCCACTCAGGGCCTCTTGCTGGTCTTGAGAGCCACAGCAGGAGCCAAGCATATGGCTCAGGGTGATTCAAAAGGTCTTCAAGTTGATGCAGGCTGCAAGTGTAAAGGGCATCTGCACCCCGGAGCTTGGGTACCCTTCCCTCAGAGTCAGTTACTCAGAACAGGCACAGCCTCAAATTCTGAGGGAAGAGCTTGA
>+::X:155220182-155236367()_2638_2886_+
TTGAGTTTTACCTATTTTAATAGTGGGTTGGTCAtttttttgagacaggctttctctctgttgcccaggccagagtgcggtggtgtgatcacagctcactgcagccttgacctcctgggttcaagcaattcttccatctcagcctcccaagtagttggAGGGCTACTTTTCTCTTTTTATTTTTCTGGAATTTCTCTCACTCCTATGATGTCAGCTATGCAACAAAACTATTTTTGTGTCATGATCTAG
>+::X:40591233-40600881()_2473_2601_-
ATGGATAAAGATAATGTGCAGCTGGGTGCAGTGGCTCACACCTGTAATCCCAGCACTGAGATCCACTGGGAGGCTGAGGTGGGTGGATCACCTGAGCTCAGGAGTTCGAGACCAGCCTGGCCAACATGA
>-::X:16845827-16863100()_15112_15363_-
TTGTTTTTGTTTGTTATGAGGCAGGGTCTCGCTCAGTCGCCCAGGCTGGAGTGCAGTGGTGCAATCTCGGCTCACTGCAACCTCCACCTCCTGGGTTCAAGTGATTCTCGTACCTCAGCCTCAAGAGTAGCTGGGATTACAGGCGTCCACCACCATGCCCGGCTAATTTTTGTATTTTTAGTAGAGACTGGGTTTTGTCATGTTGGCCAGGCAGGTCTCGAACTCCTGGCCTCAAGTGATTCGCCTGCCTAA
>+::X:2720355-2726373()_502_600_-
ATGGAACTTGGAAACAAAAGTAGCAAACTAGTCCAGGCACAGTGGCTCACACCTGTCATCCCAGCACTTTTGGGAGGCCAAGGTGGGTGGATCACTTGA
>+::X:155089262-155120168()_20003_20164_-
ATGGAGGGATACATCAAATTGATGAATGGATTCAATTCTATCCCAGTCAAATTTCAGCTGACATGTTTCAGCAAGTTTTCTTGTGGAAATCAACAAACCGATTTTAAAATTTATATGGGGCTACAAAGGGCGAAGAATAGCCAAGACAGTCTTGAAGAATAA
>+::X:16736165-16757309()_11602_11901_-
TTGTTGCCTAGGCTGGAGTGCAATGATACGATCTTGGCTCACTGCAACCTCCGCCTCCTGGGTTCAAGTGATTCTGCTGCCTCAGCTTCCCGAGTAGCTGGGATTACAGGCGCCCGCCACCACACCCAGCTAACTTTTGTATTTTTAGTAGACACGGGGTTTCACCAGGTTGGCCAGGCTGGTCTCGAACTCCTGACCTCAGGTGATCCGCCCGCCTCGGCCTCCGAAAGTGATGGGATTACAGGCGTGAGCCATTGCGCTCCACTTCAGCAAGCATTTCTAACAGATAAGGACTTATAA
>+::X:155220182-155236367()_3212_3349_+
atgactcttaacgagcatgctgccttcaagcatgtgtttaacaaagcacatcttgcaccgcccttaatccatttaaccctgagtggacacagcacatgtttcagagagcacggggttgggggtaaggttatagattaa
>+::X:40591233-40600881()_2612_2782_+
atggacaccgaggttgcttccatccatatcttagaaattgtaaatagtgctgcagtgaacatgggagtgcagatatctcttcagcatactgacttcaattgctttggatatatatacccagaagtgggcttgctggatcatgctttagtgatctattgcacaaaatggtga
>-::X:16845827-16863100()_15976_16404_+
TTGGCTAACTCCTGGGAACATGCACCTCAGAATGTTCTTTCTGTCACTGATGAACTGATGATTTTGTGGTGTGCACCTGGAGCAATGGACCGCGTTGTACCAGTTTGTCAGGGTTACTCTGCAGATATCAAGATTGATGACACGTACCTTCTTTTATTACTGGGTCCTCAGTTTGTATTACTGGGGTCCTCAAGTTACAGTTGCTGTGGCTGGTTGTCAgcaggatgtgcctatgcaactagtcccccaagaaagcctcagaccccaagacccaaacaggcttccctgagcagagatatttcacacatgtccctgcagtttgctgccggaagacacatcctgtgtggccttggacaagacttgtgccagacctccctgaacttgccgatgtacatctttttcctgctgcttttgtgttctttactgtaa
>+::X:2720355-2726373()_1136_1222_-
GTGCCTGTAATCTCAGAGATTTGGGATGCTGAGGCAAGAGGACTGCTTGAGGCCAGGAGTTTCAGACCAGCCTGGGCAACATACTGA
>+::X:155089262-155120168()_20368_20439_+
atggatataaatgtacttattaatcctaatgatttatctgcagattttatttccttgggattttctatgtaa
>+::X:16736165-16757309()_11979_12245_+
atgtctctcattcgccttaaaatattccaacccattcccaaagaaaagcatgtgtgcaggggaggggaagatagatggaacgcaactggtgaaatgctgatactcacggtaggtaggtcacaggtacatggggttcattgttctagttgcttcacttctgttttgtcgaaaatttccataacagaaCAAAAACAAGCTGTCAGACACAAATATACGGTTTCCAGACTTTTCCTGCCTGACACACAGAAGCACAACTTTGCTCTTTGA
>+::X:155220182-155236367()_3525_4145_+
ttgggtacacctcccagacggggtggcggccgggcagaggggctcctcacttcccagacggggcggccgggcagaggcacccccccacctcccggacggggcggctggccgggcgggggctgccccccacctgccggacggggcggctgccaggcggaggggctcctcacttctcagatggggcggctgccgggcggaggggctcctcacctctcagacggggtggctggtcagagacgctcctcacctcccagacggggtggcggcggggcagaggtgctcttcacatctcagacggggtggctgggcagaggcgctccccacatctcagaggatgggcggccgggcagagacgctcctcacttcctagacgggatgacggcctggaagaggcgctcctcacttcccagagtgggcggccgggcagaggggctcctcacatcccagacgatgggcggccaggcagagacgctcctcacttcccagatggggtggcggccgggcagaggctgcaatctcggcactttgggaggccaaggcaggcggctgggaggtggaggttgtagcgagccgagatcacgccactgcactccagcctgggcaccattgagcactgagtga
>+::X:40591233-40600881()_3291_3368_+
ttgggtaagagtggggagatagaaacagaagcagagcgcatggatggctcagcgcatggatggggcagtggttggtga
>-::X:16845827-16863100()_16498_16647_+
ATGTTTGACAAATTaaaaaaagaaaaaaGCAGCCAACAGATTCCTGAATTAACCCTACCACTACTGCCTCTCTCCTCAAACAAAAAATACCCATTGCACACACCAACACATATTACTTTTACCAAAGTGGAATACTGTAATTACACATAG
>+::X:2720355-2726373()_1737_1871_-
ATGTCATATCAGAATGTAAGAATAAAAGGCAAAGCATACAATACACAAAATAAGAAGTATCCACGGCCAATTGATGCAGGTTTGTTTTTTTTTTTTAATTTTAAAAGTAAAGTCATGAAACCAGGAGAAAGTTGA
>+::X:155089262-155120168()_20523_20807_-
ATGCAAAGCTGGGTTAAGATTCAGAAATCAGTTCATGCGACTTACCACATTAAGGCAAATAATCATATGATTATCTTAATAAATGCAGAAGGAGCATTTGATAAAATTCAACATTCAATCATAAAAAAGAGGCTTAGAATACTAGAAATACAAGGGAACTTCCTTAATATGATAGAGGCTAACTACAGAAAAGCTAAATTAAACACCAGAGATAATTGGGAAATTTTAAAGCATTCTCTTTTACATTTTATTCATAAATTTTACTGGAAGACTGAGACAGTATAA
>+::X:16736165-16757309()_13038_13217_+
atgccaccatacccagctaattttttatttcttgtagagtcagggtctcactctgttgcccaagctggtgtcaaagtcctgagctcaagtgatcctcctgcctcagcctcccaaaatgctgggattacaggtgtgagccactaccgtgcccagcctggatttctttaccaaaggacttga
>+::X:155220182-155236367()_4291_4512_+
gtgcctgcaatcccaggcactcggcaggctgaggcaggagaatcagtcagggaggttgcagtgagtcgagatggcggcagtacagtccagcctcggctcggcatcagagggagaccatgcaaagagggcgagggcgagggtgagggtgaggCTAGCCTTTTTCTTTGTATGTGTTGTAAATCTTGCAGCCTGTCATTTAACTTTACCCTTCAAGCTGTGTAA
>+::X:40591233-40600881()_3663_3749_+
atgcatgttttagacaatttaggttgtctaagaatggaaattaatgagctaaagaaagcggaagaacttcagagtaaatacacataa
>-::X:16845827-16863100()_17045_17272_-
CCTGAAGGAAAAGATTATGCCCTTCATTGGCTAGTGCTGGGGACTCATACGTCTGATGAGCAGAATCATCTGGTGGTTGCTCGAGTACATATTCCCAATGATGATGCACAGTTTGATGCTTCCCATTGTGACAGTGACAAGGGTGGTAGGTATATCATATATTCCAATATTGGTGTCAAAGGGAAAATGTCTCTTTCAAAGCATATGCTATTAAAACTATACTATTAG
>+::X:2720355-2726373()_1923_2096_+
ATGCAATATTATGCTCACGtttttccactttatttatggttttttgttttgttttgttttgagactgagtttagctcttcttgcccaggctggagtgcagtggtgccatcttggctcactgcaacctccacctccagggttcaagtgattctcctgcctcagcctcccgagtag
>+::X:155089262-155120168()_21257_21370_+
gtgatttctcttttttcattccttacattagtaatttttgtgttctctgtttttaccttgatcagtcttggtgggggtttattaatgatatcagtcttttcaaaagagccataa
>+::X:16736165-16757309()_13391_13573_+
ATGATCTACCATAGGTACCTAGAATACCTAAGTCTCATTTTGGGCATTTCACATAGCTCAGACTTAAAAGTGAATTCAggccaggcgcggtggctcacacctgtaatcccagcactttgggaagctgaggcaggtggatcacttgaggtcaggagttcgagaccatcctggctaacacagtga
>+::X:155220182-155236367()_4868_5047_+
atgtatagttttatcttttggtatttgttaattttgtttcatatggtagaggttgttgaatttattgtctttatttattataatgatcaaattataatgtcttttccctgtcagcttagattccctcagggatatcagctactttggccagtaatgtacgtggaggtggggGTAATTTAA
>+::X:40591233-40600881()_4030_4125_+
ATGGTAAATGAGATAAAAGATTCAGGGGCAAACCCCACAAAACATAAAAATCAGAGTATCTTAGAATTCCATTTAACGAAGCTTCCATTTGATTAG
>+::X:19355348-19355757()_77_154_+
ATGGAATGGGAACGTCTGTTGAGAGAGCGGCAGCCAGCACTGATTACTACAAGAGAGGCGATTTCATTCCTGGGCTGA
>+::X:2720355-2726373()_2166_2471_+
atgttgatgaacaggccggtttTCATGAGTTTTTCCTTTATTCTAAGACATGAAGACCCTTGGAGGAGTTCCAGGTTGACAGGTGATGCTGTATTTTCTTTCCTAGGTAGCTTTTCAGATGCTGACCTTGCGGATGGCGTTTCAGGTGGAGAAGGTACAGTTATCTTGTTTTCTGTCTCTTTTCTCTCTCCATCCCATGATGCCCACCTGCTCTGTAGAATCACTACAGGGTCTAAACTGTCAGCTCTCTGTGAACTCACAGTGAAATGTTCAGCCATCTCTGTGGGAACTCCGCCTGTTTGCTGA
>+::X:155089262-155120168()_21793_21924_+
atgacacttatgttggaaatatctgacaagactttaaaagctgccattatgaaaatgctcaagctatcagtcacaaaaatgttgcaacaaatatttaaaaagaaaaagtatcatataagaaatagaagataa
>+::X:16736165-16757309()_14520_14783_+
GTGCATTCTGATGCCTCATCTAAGATAAGCTCTGTCCAGATTCACAAGCCTGAGTCTCATTATTTTCTGCTAGTTCTCACTGAttttttttttttttttttgagacagagtctcactctgtcacccaggctggagtgcgatggcgccatcttggctcattgcaacatctgcctccccagttcaagcgattctcctgcattagcctcccaggtagctgcgattacaggtgtgcaccaccacgcccggctaattttgtatttttag
>+::X:155220182-155236367()_5250_5432_-
ATGAATCAATCAGATGCAGCCCTAGCTAACTTAGGAACCAGACCACCAATGACACAGCACATGCCCAAGCAATACACTCCTCCCTACCCTGCTTCACCTGAAGAGAAAGTAGCTTGGCTGGGCACAGTGATTCACGCCTGTAATCCCAGCACTTTGGGAGGCCGAAGCGGGTGGATCACCTGA
>+::X:40591233-40600881()_4182_4349_+
ATGCATCTCCCTTACAATACAGTGAGAGAAAAACCATCATTCGATATTAAGCAGCCAAGCTTTTTACTTTTTGAGCTTAGCTGCCTATATAATTATTTCTTTTCCTTCATTGGTGTTCATTTGATTCATGAGCTGCTTCAATTTGATCGCTATGGACATGGTTCCTAA
>+::X:19355348-19355757()_308_406_+
ATGCTTCGCCCCTCCCCTGTTTATTACCAGGTGGATGGAATGGATATCCTGTGCGTCCGAGAGGCAACAAGGTTTGCTGCTGCCTATTGTAGATCTGGG
>+::X:2720355-2726373()_3149_3343_+
GTGCTCCCAAGTGATGTAGCTGCAGAGGTCCCCCAGCAAACCAGCCCTGCTCCGGGTGCCCACGTGACGCGGATTTTATGTTTGGTCACCTGCCCACGATGCCCTGGCTGGCGACCCGACCCCTACATCACGCTTCGCCTTGTCCTTGTGTTTACAAAAGCTCCTACACTCACCCTAACGATCAGAGGCTTGTGA
>+::X:155089262-155120168()_23075_23230_+
atggatcagatggacaaagggttgattcatatcctgggcaggttagagcaggatggcgtaagatttcatcatgctactcagaaaggtctgcaacttaaagcttatgaattgtttatttctagaatttttcatctaacatttttggaccgtggttga
>+::X:16736165-16757309()_14852_14968_-
ATGGGGGGAAAACGAGAAGAAAGCCTGACAGAAAAAGACTTTGAAAGAGTAGAATACGATCAGTCAGTGCTAGGTGCGGTGGCTCATGCCTGTAATTCCAGCACTTTAGGAGGCTAA
>+::X:155220182-155236367()_5744_5854_-
ATGAAAATGAACTTATTGCGTCACATAAAAGAAGTCACTCCATGTGTGCAGCAGGTTGGCAGGGCAAATTTACTACACCCTGTGCTACTGACCTGGCAAGAAATGTGTTAA
>+::X:40591233-40600881()_4876_4983_+
gtggaggctgcactgagccgagatcgcgccactgtactccagcctgggcaacagagtgaggctctgtctcaaaaaaaaaaaaaTGTGATGCTGGGATTTTATCAGTAA
>+::X:23679164-23683705()_2_181_+
ATTAATACCCCTCGAAGACAAGGAGGACTTGGGCCAATAAGGATTCCACTTCTTTCAGATTTGACCCATCAGATCTCAAAGGACTATGGTGTATACCTAGAGGACTCAGGCCACACTCTTAGGTACCTTTCAGTGGTTTTATATTATGACAAATCCAAGCGTGTTTATAATCCTCCTTGA
>+::X:2720355-2726373()_3404_3490_+
ATGTGGATCGCTTCCACCCTGGCTGTAACAGGCATTGTGTTCTCCATGGAAGTGCCGGTGATGTATCTCCTGTCTCCTTTTTCATAA
>+::X:155089262-155120168()_23678_23773_+
gtgaaagacttatatattcaaaactacaaaatgttgctggaagaagttacagacacaaataaatggaaagacatctcatgttcatggattggataa
>+::X:16736165-16757309()_15014_15100_+
atggtggctcacgcctgtaatcccagcactttgggaggccgaggcgggcagatcacgaggtcaggagatctagaccatcctggctaa
>+::X:155220182-155236367()_7062_7376_-
TTGCATTTAAGTTTCACAAGCACTAAAGATAAGCAAAGTAATCCAAGTGTGGGCCCTAGAATTAAACTTGACTTTTGGGGGAAGGCCACAAAGCCACATTTGCTACAGAAGCACATCATAACATTAGTGTATGTGCTTAAGAAGGCAGACTGGATTCCACAGCACAGATCAAATATCAGTGACCAAAGAGTCAAAGAAGACGAGTTTCTGCTGACATATCCTAGCTTGCTCATATTTACAAACAAAAATGCACTTACTTTTTTCTTCTGCATGTATTTTAGAATTTCCAAAGTCTGTTTAATTTCAGGAATCTGA
>+::X:40591233-40600881()_5074_5160_+
ATGAAAGATCAATGTAAGAAATCTCCATTAAAACAAAAACATGACTGTACTGCTTGTTTTAATACAGTAATACTGGGAATGAAATAA
>+::X:23679164-23683705()_464_598_+
gtgagcccagatcatgccactgcactccagcctgggcgacagagtgaaaaaaaaaaaaaagaaaTAATTggctgggcatggtggctcacgcctataatcccagcactttgggaggccgaggggggcagatcatga
>+::X:2720355-2726373()_3831_3965_+
ATGTCTGGCATGTTTATCTCAGGCCATCGTTCTTGGCCTTCTAGAGAGTTAATGTCTACTATGTCACTTCATCAGGGAGGGGTAGTTAAGCTTGAAAAATCTTTCTATGACATGACTGTGTCCTGCACATATTAA
>+::X:155089262-155120168()_23784_23897_-
GTGAGACTCCATCAAAAAAAAAAAAAAAAAAAAAAAAAAAGCAAGCAAGCCATTGGGATGTTTACAGTGATTGCATTAAATCTACAGATCACTTTGAGTAGTATGATATCTTAA
>+::X:16736165-16757309()_15548_16096_+
ttgttgcccaggctggagtgcaatggtacaatcttggctcactgcaacctccgcctcctgggttcaagcaattctcctgcctcagcctcctgcgtagccgggactacaagcatgcactatacccagctaatttttgtatttttcatagagacggggtttcaccatgttggccaggctggtcttgaactcctgacctcaggtgatctgcccaccttggcttcccaaagtgctgggattacaggcatgagccactgcacccggccttttttttttttttttttttttttgagacaaagtcttactctcgtccaggctggagtgcagtggtgcgatcttggctcaccgcagcctccacatgctgggttcaagcgattctcctgcctcagcctcccaagtagctgggactactggcacataccaccacatcggctaatttttgtattttttgcagagatgcgatttcaccatattccccaggctggtctcaaactcctgaccttgcattcctcctgccttggcctcccaaaggcactgggactacagacgtag
>+::X:155220182-155236367()_8788_8901_+
atgatttcattgaGCTTATCTGTGATTTACCTATTTTGCTCTTCTCAGTCCTCTGACTATCCAGCTACCTGTCTGTGGATCTTGTTACCTCAGGCAAGTTCTCATACAAAGTAG
>+::X:40591233-40600881()_5643_5735_+
ATGCAAATTAAATACTTTATTGTGGAATATGCATTCATCGTGGCACATTTAGTCAATATTGAAACCAAATGTATTGCTGCTTCAAATACATGA
>+::X:23679164-23683705()_1019_1150_-
ATGACACTTGTATTTAGAAAAAAACATTACTGGAGTCAGGTTGCAAAAAAGGAAAAAGAAATGGACAAGGAGTTGGGGGACCTGGATTTAAGTCTGGGCTCTGCAATTAAATTATTATATAACTTTGGCTAA
>+::X:2720355-2726373()_4096_4419_-
ATGGCACACGCCCAGCTAATTTTTGTATTTTTTGTAGAGATGGGGTTTCACCATCTTGGCCAGGCTGGTCTCGAACTCCTGACCTCAAGTGATCCACCCACCTTGGCCTCCCGAAGTGCTAGGATTACAGGTGTGAGCCACCACACCTGGCCTAATTTTTGTATTTTTTGTAGAAAAGGGGTTTCACCATGTTGGCCAGGCTGGTTTCGAACTCTTGGCCTCAAGCAATCCTCCCGCCTCAGCCTCCCAGAGTTCTGGGATGACAGGCATGAGCCAGCGTGCCTGGCCATTGAAGAGATTATTCATTCCAAATGCCAGATGTGA
>+::X:155089262-155120168()_24053_24229_+
atgaaacagaatggtcagcccagatttaaacccttgcatatggtcaagcaaacttcaacaaggataccaacaccactaaatgggaaaaagacagtctctttaataaatgatactgggaaaactgaatattcacatgcaaaagaaagaagctggacccttatcttacaccgtatataa
>+::X:16736165-16757309()_16103_16282_+
atgcctgaccCAttttgcttttatttagttttgttttttgtattcaaccctcaagatttttatttaatttCTCTGAAGCGAGCACAGTTATCAATGGattattattattattattattattattattattattattattTTGAAACACAAACTTATGGAAAAATTGGAGGTACAACATAA
>+::X:155220182-155236367()_9326_9538_-
ATGAAAGAAGAAAAACATGAAAAGAGCAAGAAGAGCTCAGCAAAGAAAATGAAGAGAAAGAGAAACAGAAGAACAGTTACAAAAGACAGAGTAAAAGCAACAAAACAGAATAACTACCAGGGAAAACACAAAGTCATGGGGAAGCAGCCAGAGGAAATCACACAGAATGAAACACATCGAATAACTGAAAACAGAGAACATGATAGGTACTGA
>+::X:40591233-40600881()_5914_6183_+
GTGCTGGAAAAAAGTTTAAGGCTTCTTTTTAAATACCATCTGAATGATTTTTCTTCCCACTTTGGTTCACATAATAATTGCGTTCTTACTCTTAAATTTCAGGCAGTTCCTTTTAGTCTTGACAGTGTTGCAAATTCCATTCACTCCTTATTTTCTGAGGAAACTCCTGTTGTTTTGCAGTTGGCTCCCAGTGAGGAAGTAAGTGATAAGGGTTTTATTCAAGACATTTTAAAAAATAAGCTTTTATTATTTGAAAATTATGAAATGTAA
>+::X:23679164-23683705()_1939_2082_+
gtgcctgtagtcccagctactcgggaagctgaggcaggagaatggcgtgaaccctggggggcggagtctgcagtgagccgagatcgcgccactgcacttcagcctgggcgacagcgagactccgtctcaaaaaaaaataaataa
>+::X:2720355-2726373()_4770_4988_+
gtggctcatgcgtgtaatcccagcattttgggaggcctaggcagcaggcaggttgctttaggctgggagttcgagatcagactgggcaacatagcaagaccccaattctataaaaccacagtaattaaccaggcatggtggtgcacacctgtagtcccagctactcggaaggctgaagtgggaggatctcatgagcccaggagtttgagattgcagtga
>+::X:155089262-155120168()_24447_24692_+
atggaatgggagaaaatatttgcaaatcatatatttaataaggggtcaatatccagaatatataaagaactcctacactcaacaacaaaaaaatctgattttaaaatgggcaaaggacttaaagtgatatttctcttggtcaacaagcatatgaaagagtgttcaatatcactaattgtcagagaaatgcaaatcaaaaccacaatgagataccacctcacacccattatgacagctactatctaa
>+::X:16736165-16757309()_16362_16634_+
atgaccacagtgtgcccatccaaattaggaaatgatcatttacacgttattaccatctcactctcagaccccattgaggtttttccatttgtcccaataatgtcctttttagcaaaaaagcccagttcacactcacaggttacatttggttttcatgtctcatcaatctccttATGTCTGTtgcatgctgtcaggtggcacatgcagccatttgtcccattactgttcatacttgggtcatttgatgcaggtggtgtttgccaggtttcttga
>+::X:155220182-155236367()_9834_10079_-
ATGCACACATGTGAAGATGAAGGCGGAGATCACAGTGATGCTTCTACACATCAACATGCCAAAGACTGTCCGCGAACACCAAAGCTAAGAGAGGAGGCTAGAACAGATTTTCCCTCACAGCTCTCAGAAGGAATCGACCCTGATTCTGGGGCTCATCACGGACTTCTGGCCTCCAGAACCATGAGACAGTCCATTTCAGTTGTTAAAGCCACCCAGTTTGTGGTAATTTTATTATGGCATCCCTAA
>+::X:40591233-40600881()_6303_6452_+
ATGGTAGGGAAGGCAAACTCAGTGTTTGAAGACCTTTCAGTCACCTTGCGCCAGCTCCGTAATCGCCTGTTTCAAGAAAACTCTGTTCTCAGTTCACTCCCCCTCAATTCTCTGAGTAGGAACAATGAAGTAAGTGCAGTTATTCAATGA
>+::X:23679164-23683705()_2350_2523_-
TTGGTTAATGTTCAAATGATTCCACATTTTAAAACTGCCTCAGTCGTTTTTGGGGCATATTTATTCTTGGAAATTAACTTAGTAACAGATTTTATGAAAGCAGAAAACATTAAATACTTAGCAAGTACAAAAGAGGGGAAACTACTGGTAGCAATACATGATACAATACAATGA
>+::X:2720355-2726373()_5142_5321_-
GTGCCGCTGCACTCCAGCCTGGGCGACAGAGCAATTCACCATCTCAAAACAAAACAAAACAAAAAAGAAAGAGAGAGCTGGACATCAAACCTGGAGGAAGGAGCCCAGGCAGGGGCAGAAGATAAAGAAGCAAAGACCTGCAATGCTTGGGGCATTTGCCAATGCGTTTTGTATCGTTAG
>+::X:155089262-155120168()_24726_24806_+
atggaggagttggagcccttgtacattattgttgagattgtagagtggtgcaataagcctgtagtttctttaaaaacctaa
>+::X:16736165-16757309()_16893_17024_+
atggtgaaacctcatctctacaaaaaattagccaggcatagctgggcatggtggtgggcgcctgtgatcccagctactcaggaggctgaggcaggagaattgcttgaacctgggaggcggaaattgcagtga
>+::X:155220182-155236367()_10252_10362_+
atgtatcttttttggggacactgtttaacccataataataccctaattcactgtcttgcttctgcccttgctggaattcctaaagtctttccagcacagtggtcagattaa
>+::X:40591233-40600881()_6503_6610_-
ATGGGAGGCCAGATGCAGTGGCTCAAGCCTGTGATCCCAGCACTTTGGGAGGCCAAGACAGGATTGCTTGAGGCCAGGAGTTCAAGACCAGCCTGGACAACAGAGTGA
>+::X:23679164-23683705()_2926_3027_+
ATGCACATAGTTTTTAAAGGTCAGATTATCTTCAACAACTGTAAATACTCTGGTACATTTCTTAGCCAAAAACAAATTTTTAAAGCTGCAGTTTTACAGTGA
>+::X:2720355-2726373()_5530_5862_-
GTGCAGAGAAGATCCCAGGGGGCAGTGGCTGGCAGAGACAGTCAGTCTGAGAGCACCAAGATCCTCAGAACATCTCAGACGCCTGAGCTGACCGATTTGCAAAGGAAGCATGCCGAGAATGATACACAGGAAGGCAAAGCAAGGCACAATCTCCCATCGCACGTGCTGGGCAGACCTGGTCAGACCATGGAGGGAGTGGAGCAGGAGAAAAGAGACATGAAGAGAGGCCAGCGAGGTACGGGCAGAAGCTCAGCAGAACCAAGGCAGAGACAAAAAAAGACAAAGACAGATGGAAAGAGAGCTGGGGCTGGGCGTGGTGGCTCACGCCTGTAA
>+::X:155089262-155120168()_26573_26734_+
ATGGAACTAGGGAATACTGGCTCTGCAGACGGGCTTTTAGTTTGCTCTCCAGACGAACCCAGTTTGAACTCTATCCACTTTGAAGTTGCATCACTAAATGAATTACAGCAATGCTTAATCTTTAAAGTATGCCATATCCCAAACTTCCAATTAAAACTGTAG
>+::X:16736165-16757309()_17275_17679_+
ttggccaatgggagactattcaagctgacttgtgtctttctaactcatccccatcatttcttcacacgtttccttgctttctggcacaagatagtattcttcctctgctctaaccctggaatcagccatttccccagggagctctggatccttttagtggaaagtctaaatcttggtattttgcaagatctggatgctaggtgtgctcattgccattggggtgccactgctctgcatgctctcagtggacacagccagggaatgtgtgtgtgctcatttctgtgtggaatgaaaaccatgtgttcatggtgctacctcatgacggaggtcattttcattttttccctttccatgtttgtagctctcctctctgatggtgagaaacctggtttctactatctttaa
>+::X:155220182-155236367()_10457_10711_+
gtggctgacaagttcctatacatcctggtactctctgttacttctctctttttttttttttctgagacagagtctcactctgttgcccaggctggagtacagtgttgtgatctcagctcactgcaacctctgtctcccgggctcaagcgattcttgtgcctcagcttcctgaatagctgggatcacaggcacgtgctaccatgcccagctaaattttttggtagagacggggttttgccattttggccaggttga
>+::X:40591233-40600881()_6786_7106_+
TTGCCACCTATTAATTCAAACAAGCCAGAGGTCATAGATCTACTTGGTGACTGGTGGAGCTGTGTGGATCTGGTAACTTGGAAGCCATTGTTCACTGCCTCTGCTGATTTGTTGCCACATTTTTCTCATTCATTCTGGACATTGCAGTGGAGGGAGCCACCTCTACTTTTGACTCCTGTCCTTCAGTTTCTCCATCTGCTCATGCGCCCTCTTAACCATGTGGCATGCCACTTTCGTGGTGGCCTCCCCTTTTTATTTGCTGTGGATGACCAGGGCCATCATCCTTTATTCTCTGATGTGGAAACTATTCAAGGGAAGTGA
>+::X:23679164-23683705()_3188_3379_+
ATGAGAAGAAATGACCTCATCTCTACCATTCTTCTGTTTTACAGAGGTCTCTTCATTATTGATGACAAAGGAATCCTAAGACAAATTACTCTGAATGATCTTCCTGTGGGTAGATCAGTGGATGAGACACTACGTTTGGTTCAAGCATTCCAGTACACTGACAAACACGGAGAAGGTACCTCTCCCTTCTAA
>+::X:2720355-2726373()_5868_6017_+
GTGTCTCAATCACGATGCTGTGTGCTTCCTCCTGCAGCCGACGCCCCAGGCGTGATCCCCGGGATTGTGGGGGCTGTCGTGGTCGCCGTGGCTGGAGCCATCTCTAGCTTCATTGCTTACCAGAAAAAGAAGCTATGCTTCAAAGAAAAT
>+::X:155089262-155120168()_27052_27183_-
GTGGATTATCCTCTTTTCTCAACCAAAAAAGAAAGCATCCTTGCCCTTGAAAGATCCAAAGTAGCAGGAGAAAAACAAATGTTGAAGAAATTATCATACAACGTGAGAAACATTATGATTGGAGACTGCTAG
>+::X:16736165-16757309()_17810_17938_-
ATGGGGTGGGAAATGCTTGATAAAAAGATTGAAGTGCAGTTCAACCTGAAAACTCTTGGTGGTTCTCAAACCTGGCTACCTATTAGAATCACCTGGTGTGATGTGTTGGTGCCCAAGTGGGTGAGGTAA
>+::X:155220182-155236367()_10937_11098_+
atgtcagatgattccgcttttctgctcaagaccccagtggtttccctgtcaccaagggtggaatacagaggtgtcctttccacaggacagccctactccctctcagcactcatttatgctcattcttttgctcactctgctgtagccatggtggccccctaa
>+::X:40591233-40600881()_7242_7340_-
GTGAATTTATATAATTATCTTCCATTTGGTATGTTTGCTTCAATTGAAAATGCATATAAAACATTATTTCCTAACAAAAAGGTGATGGCCATTCCCTAG
>+::X:23679164-23683705()_3504_3647_-
GTGAGGTTTCACTGGGTTGCCCAGGCTGGTCTTGAATTCCTGAGCTCAAGCAATCCTCCTACCTTGGCCTCCCAAAATGCTGGGATTTCAGGCATGAGCCACCATGCCTGGCCTGATATTTTGTTAAAGCACTGTAAATTATAA
>+::X:41144521-41205493()_1_159_+
GCAGGGAAACATGAAGCCATTGTGAAGAATGTACATGATCTCCTGGCAAAATTGGCATGGGATTTTTCTCCTGAACAACTTGATCATCTTTTTGATTGTTTTAAGGTAATTGTTAACATAGCAAAATATTACCATTCTATTTCAAATAGAATTGATTAA
>+::X:155089262-155120168()_27852_27926_-
ATGCCAGCTCACAAAAGCCAACTATTAAAATTCCAAGAAGTTTATAAGCTAGTTGATGACATGTTAGTTGCTTGA
>+::X:16736165-16757309()_17958_18038_-
ATGCCTTCCAGCAGTGAGAAGCAAGCATTGTGGCTGTTGTTCCTTATGAAAGAGAATGTTTGGCAGCTTGCTAATAACTAG
>+::X:155220182-155236367()_11310_11396_-
ATGAACTCTGATGAAAAACTAACAAAAATGTCATTCACCCAAGAAAAATTTTTACTGAGCACTTATTATGTGTCAGGGAACTGGTAA
>+::X:40591233-40600881()_7848_8024_+
ATGCTGTCAGTCAAGTCAAGAAGGGACGAAATCCGTCTGAAGGGTATTTTTTTGGTGAATGATTTTTTAAAAATCATCCTTGTTACTGAAATAGAAATTCTTATCTGTTTGCTACCTTCTGAAGTTGTTTTCCAAACTTTTTCAACAGGTGTTGGTTCGGGGAGTCTGGAAGTGTAG
>+::X:23679164-23683705()_4081_4293_+
ATGTCTCTTTTGACAAACAGTGAATCATGTCATCAGTACAAAGTACTGAAGTATACATGGCAAACAAGCGTACTGGAAGTTTATGTAAATTTGGAGGAATTTTTGCCATGCCCAGGCCTTTCAGCTCACCAGATTCCCAAACTTTCCAACTGTATTAGAGGGGCAATCAATTTGATTTCTTATATTTTAAATGTAACTAAACATAATTGGTAA
>+::X:41144521-41205493()_413_490_+
ATGAAAGCAAGAGAATACCAATATCTTGGTATTCTGGGGTCATATGTACAAGCAAAATATGAGTTAATCAAAATGTAA
>+::X:155089262-155120168()_28778_28900_+
ttgccaaatgtcataccagttcctttcctaggtatatacgtcaaagaattgaaaacagctgctcaaacaaaaacttgtacacaaatgtttacagcagcattattcacaatagccaaaaggtag
>+::X:16736165-16757309()_18130_18348_+
ATGTTTTCTTCTACCGAGAGCAGTATTGGTATCATTAAGATACCAAGAAATGCTGAGGTTTCATTGGTATTCTGTAACTTGTATTTTGCTGCTACGGGGAAGATAGCTGTTAGGTTTATCCTGTTGTTAGCTTTCAATTCTAAAGTGAATATGggctgggtgcggtggctcacgcctgtaatcccagcactttgggaggccgaggcgggcagatcatga
>+::X:155220182-155236367()_11399_11497_+
ATGCTAATGGTTCAAAGAGCAAATAGAAAGCAGCAGGCTACTGCTCCATCCCCAGATGCACCCACTTTTAATCATGTCTGTACATCTGTATGTACCTAA
>+::X:40591233-40600881()_8338_8529_+
TTGTTTGTTTGTTCTCCTAAGCTGTCTCGTCATAAGCATCTAGCCAAGGATCATTCTCCTGATTTATATTCACTGGAGCTGGCAGGTTTGGATGAAATTGGGAAGCGTTATGGGGAAGACTCTGAACAATTCAGAGATGCTTCTAAGATCCTTGTTGACGCTCTGCAAAAGGTAAATATCAATGCGACATGA
>+::X:23679164-23683705()_4321_4452_+
ATGAGCTCCATGACTAAAATTCCTTGGTGTCAACAGGCAGCTAATAGAAGTCATGTGCTCGGTGGTCTGGAAATGTTCTTATTAGTATATTCTATTCAGTTTCATATAGAAACAGAAAAAGTCAGTTGCTGA
>+::X:41144521-41205493()_722_823_-
ATGAGTTATGAGAATCTTAAACTTTACCAGAAATACCAAGTATTTTCCAAAGTGGCTATAGCAATTTATGTTCCCACTGGTCAGTATAATTATTATTTTTAA
>+::X:155089262-155120168()_29030_29212_+
atgccaggtgaaggaagcatcacacaaaaggctacatactccatggttccaaattcaagaataagcaaaactaatctatggtgtggtagctgcctgggcccaggggtgaaggggcatttgatgcaaagggaactgcggagggtattgtttgagggtggtggaaatggtatgtatcttgactag
>+::X:16736165-16757309()_18763_19221_+
TTGCCTTTCTTTAAAAGTGTGAAGGAAGAAGTGTTCTGGAGGAACTACTTTTACCGCGTCTCCCTGATTAAGCAGTCAGCCCAGCTCACGGCCCTGGCTGCCCAACAGCAGGCCGCAGGGAAGGAGGAGAAGAGCAATGGCAGAGAGCAAGATTTGCCGCTGGCAGGTATATTCTGGGTAGAAGACAGCACTCTACAGAAAAAGTTGTTCTTAGAGACTCAAATGAGCTTGACCTCTTATACGTACCAGAAATGTCATTGCCTTAGGGAAAAATTCTTTTCTTCCCAGAGGAAATCTTCATTTTTCTCTTACTGCCTTCTCTCTGACCCAGCTCACACATGTCTTCCCCAAGCTTTCCTTTACTTTGCTTATCTCCTTTCTCATTCCTTGttttcgtttttgtttttttttttagacacgggtctcactatgttgcccaggctgtcctcaaactcctag
>+::X:155220182-155236367()_11971_12168_+
atgctcatttgtatttcctcttctgtttcccttcctgactatgttgttgctccatttttctgttggattctttttctttttttttttgatagacatttaggtcttctttatatattatgtatttcggatgcacagtcttctcttaatattgcagatactttttctcatctgtcacttgtcttttgtggtagctcttag
>+::X:40591233-40600881()_8692_8772_+
ATGCTAGAAAGAACAGCATTAGGAAAAGTTATCTCACACAAAGCTTTACAAAATTattgtggtaaaatatatataacataa
>+::X:2719660-2738256()_3_104_+
GATGACTTTGACTTAGGAGATGCTGTTGTTGATGGAGAAAATGGTGAGTATTTTCCTTTAATCTCTTCTGCTGCTGATCTGCTTATTATCACCCAATTATGA
>+::X:41144521-41205493()_828_938_+
ttgacttctgaatatacacttgagaaactcatgcttatgtacaccaggatacgtgttcagcaacacttgttagcagaattacttgtaatagtgaaaaaacctgctatgtag
>+::X:155089262-155120168()_29335_29517_+
atggtgctggcacctgcatttggtgagggcttcaggctgcttccacttgtgacagaaggcaaaggggagcttgtgtatgcagacatcatgtggcaacagaggaaacgagaatggtggagggaccaggctctttttaacagccagttcttgtgggaactaacagaggaagaactcaccccatga
>+::X:16736165-16757309()_19688_19891_-
ATGCATGTTAACACTGATATACAAAATGACAAATTTTCCTGTGTAGAGCAACTTCACTCCATTTCCCTGACACTAACAGCAGTGTCAGATCCTGTCCTAGTATTCTGTATAACCTGTACCTCAGGACATGCTGTTTTGCTTAATCATTTAAAATTCCGTGAATTAAATCACCCCGCTTCTTGTGGGATAAATGTCCAGTTGTAA
>+::X:155220182-155236367()_13908_14039_-
TTGAACCCAGGAGGCGGAAGTTGCAGTGACCCAAGATCACGTCACTGCGCTCCAGCCCGGGCGACAGAACAAGACTCTGTCTCAAAAAAAAAAAAAAAAAAAAAAAAAAAAACAGAGGAACAACTAAAGTGA
>+::X:40591233-40600881()_8815_8937_-
GTGTTCTACTTCAGTTATCTCATAGTGTTTAAGGAGTACAGAGTTTCAGTTGGGGAAGAAGAAAAAGTTCTAGAAATAGAAGATGGTGATGGTTGTACAACATGTGAACGTACTTGCACTTAA
>+::X:2719660-2738256()_177_320_+
GTGTGTCGGTTTGTTCTTGCTGTTGTCGTTGGGTTTTTCTTTACAACCAGTACGTGTGCTTTTATTTTAAAACTCTTACAGTCTTTGGAAGGACATGAGACAAATGTGCCTACCCTGGCcagggctggcttcaccagcatgtga
>+::X:41144521-41205493()_983_1075_+
gtgcaatatttcacggcaatgaaagagcaactcaaccatatggatgagtctaataaacagaaggttgaagaaaggaataaagccacacagtaa
>+::X:155089262-155120168()_30284_30409_+
ATGTATATTTCTGCAATATACATAACAGTTTATATACCTACAGGGCGCTCTGGAAACGTAAGTTGCAGAAGGCAGACTTCTGGCCCATTAGGAGGTTATGGTGGTTTACAGCAAGGGAAGGTCTGA
>+::X:16736165-16757309()_19904_19996_-
ATGGAATACTGTCATAAATCCATTTTGTTAAACAAGGCAGTATTTGGCAAAATGGCATTTTCCAACAAAATTAACATAAATGCTAAAGAATAA
>+::X:155220182-155236367()_14616_14702_+
atgggaatgatattccctgagttatctcatgttgctgacaacttgtctgtggcctttgtacttgaaattcagttttgctggatataa
>+::X:40591233-40600881()_9183_9296_-
GTGCAGCTACAAGAACAATGTACACTTACCTCCTGGCTCATGAAATATACTACATCTTACAATAAGCAAGTCTTAAAGGTTTTGATTTTGCTCAACTATACAGAAAAGTGTTAA
>+::X:2719660-2738256()_486_740_-
TTGGATTTGGCATCGGTTTGGGTGGGTTCGGTGGTCGTGGGTCGTCTGTTTGTGAAAGATGAGAGTTGCAATTTTAAGTGCCTTGCAGTAAAGAAAATGAAACATCAGTTTACACACAGATGGTTCCCTGAACAGAAATTGGACCTTGGCCTTTGTCCTGGTGGGGATACCTGTACACACACAGTCTCCTGCCAGTTTCCTCCCATCAACTTTCAGCCACAGTTCTTAATGTCAACTATGTTTAATAAAAATTAA
>+::X:41144521-41205493()_1076_1285_-
ATGTCTGTGATGGAAGCCAGTAAAAATGGTATTTTTTTCTTCTACTGTGAAATATCTAGAAAAGTACAAGCATATACCATTATTACAGTACACAATGTGAACACCTGTGTAACTAGTACCCAGGTAAAAAATAATACACGGCAAGTAACATCCCAGAAACCAGCTGTGCCCATTTCGGAACTTTACATTAATGTAATCAAGGTGTATTAA
>+::X:155089262-155120168()_30753_30905_+
GTGCAGTCAGATGTCGGCAGTCAGCGGGCCTCTCCTACAGTGGTTGGAGGACAGACTGGAGCAAAACCAACAGCATTTGCAGGAATTACAACAAGAAAAGGAAGAGCTTATGCAAGAACTTTCTTCTCTAGAATAAATCAGGAGACAAAATGG
>-::X:16852045-16852628()_60_152_+
ATGTGGAGACCAGTGGACCTAGTAATAGATAATTTTGAAAATGTATTTAAAGAATCATCCGCTGCTAGGTTTGTGGCTGTTGTTCTAATCTGA
>+::X:155220182-155236367()_15004_15123_+
atgaaggatttagaaatttttttggtcccctgctttggtttttttttctttgtggattcttgttatatttatgttcagtctttgcttatgttgaatatttTTGTCCTATCTGAATTTTAA
>+::X:40591233-40600881()_9508_9645_+
ATGTTAATAACTAACTTTCAGTTTGCAGATGACATGTACAGTCTTTATGGTGGGAATGCAGTGGTAGAGTTAGTCACTGTCAAGTCATTTGACACCTCCCTCATTAGGAAGACAAGGACTATCCTTGAGGCAAAACAA
>+::X:2719660-2738256()_952_1080_-
ATGCAGGAGAATCACTTGAACCCAGTAGGTGGAGGTTGCAGTGAGCCAAGATGGCACCACTGCACTCCAGCCTGGGTGACAGAACAAGACTCTGTCTCAAAAAAAAAAAAAAAAAAAAAAGCAAACTAA
>+::X:41144521-41205493()_1372_1473_+
ATGGAAAAATCGCTGCCTTATGGAAAATTTTATTTTGAAGGGAACAAATTATTGAGTGAATCTTTTATGTGGTTTTTATATATTTTGTTTCTATACATGTAA
>+::X:16735264-16736232()_1_108_+
ATAACTGAATCAGTTGCTGAAACAGCACAAACAATAAAGAAATCCGTAGAAGAAGGAAAAATAGATGGCATCATTGACAAGGTATATTCAATTATCTTTTGGAAGTAG
>-::X:16852045-16852628()_344_580_-
GTAGCTTTATGGGATCTGCGTAACTTAAAATTAAAACTCCATACCTTCGAATCTCATAAAGATGAAATTTTCCAGGTATGTGACAGTTTTCTGGTGTCTGTATGTCAGGAAATGAAATCCAGGGATTCATCAGTTAAGCTATACCAGACTCGTGGGTCCACTATTGAAAAAAATGTCTTGTACGTGGTGTTACATGGAGATGCTCATAGGGTAAGGTACACCTTGTTGAAGAATTAA
>+::X:155220182-155236367()_15758_15895_+
atgtatgtaaaTATATTCTTTAACCAaggggtcagcaaactttctgtaaaaggtcaaatggtaaatatttttggttttgtagatcacatggtctctgtctcaaccactcagttttgccattgtggtatgaaagcctga
>+::X:41343215-41345548()_1_153_+
TTCAGTGATGTTGAGATGGGAGAAATTATCATGGGAAACATTGAGCTTACTCGTTATACTCGCCCAACTCCAGTGCAAAAGCATGCTATTCCTATTATCAAAGAGAAAAGAGACTTGATGGCTTGTGCCCAAACAGGTAAGCTCAACTCATAA
>+::X:2719660-2738256()_1197_1295_-
ATGGAACTTGGAAACAAAAGTAGCAAACTAGTCCAGGCACAGTGGCTCACACCTGTCATCCCAGCACTTTTGGGAGGCCAAGGTGGGTGGATCACTTGA
>+::X:41144521-41205493()_2948_3238_+
ttggagacagagtctcactctgtcacccagactggagtgcagtggcgcgatcccagctcactgcatcctccacttcctggattcaagcaattctcctgcctcagcctcccaagtagctgggattacaggcatgcgccaccacgcccagctaattttgtatatttagtagagatggggtttcaccatgttagccaggctgatcttgaactcccgacctcaggtaatctacctgcctgggtctcccaaagtgctgggattataggcgtgagccaccgtgcccggtcAGCTTAA
>-::X:16849243-16863100()_3_218_+
GGAGTTCTGGAGGCCCATCTTCTGCATCTTCTGCTGATTGTTCTTCCCCAATTTTACTGTAAGAATAAAGAATATAACGCTTTCATCAGTGAAATTCTTGTAGCACGAACATCTGCTAAACCAGTATCAGCCCAGAAAGTAATCTTAAAACATAAACACACTCACAAAAACAACTTATTTCTATACTACAATCAATTAGGttttttttttccttag
>+::X:21977060-21985223()_2_208_+
TTACCACCCATAGTGCGAGGAGGAGCCATCGACAGATACTGGCCCACCGCCGACGGGCGCCTGGTTGAATATGACATAGATGAAGTGGTATATGACGAAGATTCACCTTATCAAAATATAAAAATTCTACACTCGAAGCAGTTTGGAAATATTCTCATCCTTAGTGGGGATGTTAGTAAGTATTCCATCCCTGCCCCGATCACGTAA
>+::X:155220182-155236367()_16029_16184_+
ATGACTTTCTCTCTTCAGGCTAATGTAATGCTTGAATATGATATTGATGAAGCTCAGGCATTGTTGGAAAAGAATTTATCGACTGCCACAAAGAATCTTGATTCCCTGGAGGAAGACCTTGACTTTCTTCGAGATCAATTTACTACCACAGAAGTC
>+::X:41343215-41345548()_271_483_+
atgatacataaattattggttacggctgtattccgtaagagctttatttataaaaataacaggctttatttacaaaatagtctcagtttgctgactcctCTTAGAGGTGGAGCAGAGAAGCCACTTTTTGGAAAACTTAAGCATAAACTAAAAGTACTAATTATTAGTAATAGGGTAGTTAAAAAACACTGTCATCTACCAATGTCTGTTTAA
>+::X:2719660-2738256()_1823_1945_+
gtggggtctcagtatgttgcccaggctggtctgaaactcctggcctcaagcagtcctcttgcctcagcatcccaaatctctgagattacaggcacgagtcacctcacccagcctatatattaa
>+::X:41144521-41205493()_3373_3645_+
ttggcttatgattctggaggttgggaagtacaagaggcatggtgccagcttaaccgtgagttttgggggggACATTCGAACCATAGCAGTAACTTTACTCATAAAACTTTTCCCATATtgcttagcagcatccctggtctctactcactaaatgccattagtaccctgcccttccccaagcatgataaccaTGTTGTATTACAATACCATTTTAGAGGTTTTAAAAAAATGTATTTTAGAGTTTTTAATTGGGTGTCTTCTAAATTGAAATAG
>-::X:16849243-16863100()_284_433_+
gtgcactacagccttgaactcctgggctcaaaagcgatcctctcgcctcagcctcaccacatctggctactgtttatatttggtgtaaggacgggatgtttacTTTCTGGAAATAAGTTAGAGTTGTTCATAATTGAAGTTGCAGAATGA
>+::X:21977060-21985223()_224_301_+
TTGAATGATGGTGTTTTCCTGACAATTACTACTGTCGTGGATTTGTTTGAGTTTGTTTTTGACACTGCTGGTTTTTGA
>+::X:16741715-16757309()_3_101_+
GCAGCTGTGCCCCCATGGGTTGACACTAACGATGAAGAAACAATTCAACAACAAATTTTGGCCTTATCAGCTGTAAGTATCTTGTGGTACCCCAGATAG
>+::X:41343215-41345548()_1050_1577_+
TTGCGTGGTTTATGGTGGTGCCGATATTGGTCAGCAGATTCGAGACTTGGAACGTGGATGCCATTTGTTAGTAGCCACTCCAGGACGTCTAGTGGATATGATGGAAAGAGGAAAGATTGGATTAGACTTTTGCAAGTAtgttttattttgtttttgtttttttgttttgttttgttttgttcttttgtttttggcagagttgcgctcttgttgcccaggctggagtgccatggcgcgatctcggctcaccacaacctctgcctcccgggttcaagcgattctcctgcctcagcctcccaggtagctgggattacaggcatgtgccaccacgctgggctaatttttgtatttttagtagaggcggggtttctccatgttggtcaggctggtctcgaactcctgacctcaggtgatccgcctgccttggcctcccaaagtgctgggattacaggtgtgagccatcgcacccggccAAGTATGTTAATTTTTAAATGTATGGGATGCAGTATTAAAGTTACTGCCCATTAG
>+::X:2719660-2738256()_2432_2566_-
ATGTCATATCAGAATGTAAGAATAAAAGGCAAAGCATACAATACACAAAATAAGAAGTATCCACGGCCAATTGATGCAGGTTTGTTTTTTTTTTTTAATTTTAAAAGTAAAGTCATGAAACCAGGAGAAAGTTGA
>+::X:41144521-41205493()_3935_4087_+
ATGGCACACAAAGTGTTGAACCTTCTGTGGAATCTGGCTCACAGTGATGATGTGCCTGTAGATATCATGGACCTGGCTCTCAGTGCCCACATAAAAATACTAGATTACAGTTGCTCCCAGGTAAGAGTGTACTGCTTTGCTCACTTTTTGTGA
>-::X:16849243-16863100()_1159_1386_+
ATGCTCACAAATTATTGGCACCTTCAGGGGCAATTCAGTTGCCAGGGCATCAGACTTCCAAACCTTGCTGTACGCTTCATACAACCTCTTTATAGTTTTGATTTAGGTTTTATTTTACTACTAAAATTGTTTTTAAATCAAATACAATGCCCCCAACTGTCTGCTTTAAAGGTTTTCTACATCTTCAAGTATTTATCACGGCAAGAGTTTGCTCCATCAGAACCCTGA
>+::X:21977060-21985223()_389_553_+
TTGGATTGTATTTCAAAAGAAAATGCATTTGCATATTTaaaaaaaaaaaCctttttgttacagaacaattcaaacctaagtagacaaactagtgtgatgaacccacatgtacttaccatcgagtgtgaacaattaccacctcctagccagtcttattttacctaa
>+::X:16741715-16757309()_396_617_+
atgcgccaccatgcccagctaatttttgtgtggttttttttttttttttttttttttttgagacaaagtctcgctctgtcacccagcctggagcgcagtggcacgatctcggctcactgcaaccttctcctcccaggttcaagcgattctcttgcctcagcctcccaagtagctggtattacaggtgcccgccaccacgccctgctaatttttgtattttga
>+::X:41343215-41345548()_1605_1766_+
ATGTTAAGGCTGAGAAGTGATGTATTTCAGACATCTAACTTTCACAAAAAGCTTGTTCATGGTAATTTTAATGTTGAAAAATCAGTAACATCTTGGTTGAGACTTACAACAATGATCAGCTCGTGGGACAGTCAACTAGGATGGGCTAATTTGACTGTGTAA
>+::X:2719660-2738256()_2618_2791_+
ATGCAATATTATGCTCACGtttttccactttatttatggttttttgttttgttttgttttgagactgagtttagctcttcttgcccaggctggagtgcagtggtgccatcttggctcactgcaacctccacctccagggttcaagtgattctcctgcctcagcctcccgagtag
>+::X:41144521-41205493()_4181_4318_+
TTGTTCATTAGTCTGCTTTCCTTAGGATCTGTACATCAAGGTTTTGTGACTCATCTGAAAAGCATTTTAGTCTCCTTGGGAGAAAGTATAAACAGAACAGATTATACAGTGGTGGCATTATCAAGTGTATGGTTCTGA
>-::X:16849243-16863100()_1498_1761_+
ttgagcatcccaaatccaaaatgttccaaaatccaaaactttaagcaccacgtgacactcagaatttggactttcacaccgagtgcaatggctcatgcctgtaatcccagcactttgggaggccaaggcgggagaatcacgtggggtcaggagtctgagaccagcctggccaatatggcaaagctctgcctttatttatttatttttttagtaaaaaatacaaaaccgggcatggtggctgtggcagtgcttgtagacctgtag
>+::X:21977060-21985223()_902_1072_+
TTGGCAGAGAGTGATTTGGCATATACCCGGGCCATCATGGGCAGTGGCAAAGAAGATTACACTGGCAAAGATGTACTCATTCTGGGAGGTGGAGACGGAGGCATATTGTGTGAAATAGTCAAACTAAAACCAAAGATGGTCACTATGGTAGAGATATCCTTTGTTGTATAA
>+::X:16741715-16757309()_845_964_-
ATGCCACTGTACTCTATCCTGGATGACCAATTGAGACTGTGTCTCTTAAAACAAAAACAAAACAAAACAAAACAAATTAAATTAAAAATTTTGGCAGCGCATGGTGGCTCACACCTGTAA
>+::X:41343215-41345548()_1972_2202_+
GTGTTAGATGAAGCTGATCGGATGTTGGATATGGGGTTTGAGCCTCAGATTCGTAGAATAGTCGAACAAGATACTATGCCTCCAAAGGGTGTCCGCCACACTATGATGTTTAGTGCTACTTTTCCTAAGGAAATACAGGTACTGTTTGATGTTGCAAATTTTATTTATTTAGAAATTTGTTTATCTCAGGTAATAATAAAAAttttttttCTTTCAGATGCTGGCTCGTGA
>+::X:2719660-2738256()_2861_3166_+
atgttgatgaacaggccggtttTCATGAGTTTTTCCTTTATTCTAAGACATGAAGACCCTTGGAGGAGTTCCAGGTTGACAGGTGATGCTGTATTTTCTTTCCTAGGTAGCTTTTCAGATGCTGACCTTGCGGATGGCGTTTCAGGTGGAGAAGGTACAGTTATCTTGTTTTCTGTCTCTTTTCTCTCTCCATCCCATGATGCCCACCTGCTCTGTAGAATCACTACAGGGTCTAAACTGTCAGCTCTCTGTGAACTCACAGTGAAATGTTCAGCCATCTCTGTGGGAACTCCGCCTGTTTGCTGA
>+::X:41144521-41205493()_5521_5607_+
ATGGCGCCATTAAAAGGATTAATATCACTTAAGAGTATGATTCTAATTTTGCTGCCGAAAAAGGAATATCTGTGTATTACAAAATAA
>-::X:16849243-16863100()_2469_2582_+
ATGAGACATAAAACAGCTAACATCTTGATTTCTCTATATCAAGTGTGTTTTAAATACAGTCATTTGAATGCAAAAACAAAAACAGACACATACACCTTCATGCCTGAATATTAA
>+::X:21977060-21985223()_1999_2115_+
TTGGTTGAGAAGATAAATACATCATCTGTCTCTTCATATGAGTTATATGTATATTTGTATTTAGGGTGCACACGTACCAATGATGGGAAAGCACCAACTCCAGATTCTCTGAATTAA
>+::X:16741715-16757309()_974_1261_-
ATGTTGACCAGCAGGAGTGCAGTGAGACTCTCAAAAAAAAAAAAAAAAAAAAAAAATAGAAGCGGACAGGGTGTAGTCGCTCATGGCTATAATCCAGCACTTTGGGAAGTTGGGCAAGAGGATCGCTTGAGGCCAGGAGTTCGAGACCAGCCTGGGAAACATAGTGAGAACCCATCTCTAAAAACAATTTTAAAAATTAGCTGGGCATGGTGGCTTACGCCTATCGTCCCAGATACTTGGAAGGCTAAGGCCGGAGGATCACTTGAGCCCAGTTCAAGGCTGCAGTGA
>+::X:41343215-41345548()_2225_2332_+
TTGGCTGTAGGAAGAGTTGGCTCTACCTCTGAAAACATCACACAGAAAGTAGTTTGGGTGGAAGAATCAGACAAACGGTCATTTCTGCTTGACCTCCTAAATGCAACA
>+::X:2719660-2738256()_3844_4038_+
GTGCTCCCAAGTGATGTAGCTGCAGAGGTCCCCCAGCAAACCAGCCCTGCTCCGGGTGCCCACGTGACGCGGATTTTATGTTTGGTCACCTGCCCACGATGCCCTGGCTGGCGACCCGACCCCTACATCACGCTTCGCCTTGTCCTTGTGTTTACAAAAGCTCCTACACTCACCCTAACGATCAGAGGCTTGTGA
>+::X:41144521-41205493()_5828_5926_-
ATGACAACTACATTTAAAAATAATCGCCAAAATCAAAATAAAGAAACACACGTACAAGGAGAGAAAAAGGACAGAGGCAGATATAAACTTAAAAATTAA
>-::X:16849243-16863100()_2819_2965_-
ATGGGAAAATATCAGATTAGAACAACAGCCACAAACCTAGCAGCGGATGATTCTTTAAATACATTTTCAAAATTATCTATTACTAGGTCCACTGGTCTCCACATAATGAAACTATTCTGGCTTCAAGTGGTACTGACCGCCGCCTGA
>+::X:21977060-21985223()_2281_2451_-
ATGGATGAAGCTGGAAACCATCATTCTCAGCAAACTAACACAAGAACAGAAAACCAAACACCGCATGTTCTCACTCCTAAGTGTAAGCTGAACAATGAGAACACATGGACACAGGGAGGGGAACATCACACACCGGGGCCGATCGGGGGTAGGGGGCTAGGGGAAGGATAG
>+::X:16741715-16757309()_1310_1480_+
ATGATAAATTGTTATGTAGTAggccaggtgcagtggctcacacctgtaatcccagcactttgggaggccaaggtgggtggatcacttgaggtcaggagttcgagaccagcctggccaacatggcgaaaccccatctctagtaaaaatacaaaaattagccaggcgtgctag
>+::X:47199479-47199614()_1_132_+
TTCTACCTGCGGGAGGAGGACATCGGTAAAAACCGGGCCGAGGTATCACAGCCCCGCCTCGCTGAGCTCAACAGCTATGTGCCTGTCACTGCCTACACTGGACCCCTCGTTGAGGACTTCCTTAGTGGTTTC
>+::X:2719660-2738256()_4099_4185_+
ATGTGGATCGCTTCCACCCTGGCTGTAACAGGCATTGTGTTCTCCATGGAAGTGCCGGTGATGTATCTCCTGTCTCCTTTTTCATAA
>+::X:41144521-41205493()_6391_6540_+
TTGTTTAAGGACCGTGATACACAAAAGATCCAATGGATAGATCGCTTTATAGAAGAACTTCGCACAAATGACAAATGGGTTATTCCCGCACTGAAACAAATTAGAGAAATTTGTAGTTTGTTTGGTGAAGCGCCTCAAAATTTGAGGTAA
>-::X:16849243-16863100()_3609_3788_+
GTGGTATTGGACCTGGTGTCCCATCTAAAACACAAAGGTAAAGGCACACGGCACCCAGGGATGACACACTCACATTCGGCCTCACATCACTGTCACTGCACTCCACAACTAGCTCCACTATGTGCTCCCCTTCATGAAGAAACCAACCACACAGCTGGTGATTCAGACCTCGACCACTAA
>+::X:21977060-21985223()_2503_2625_+
atggcatatatgtgccacattttctttatccagcctatccttaatgggcatttgggttggttccaagtctttgctattgtgaatagtgccgcaataaatatacgtgtgcatgtgtctttatag
>+::X:16741715-16757309()_1836_2129_+
ttgaatccaggaggtggaggttgcagtgagccgagattgcaccactgcactctagcctgggtgacaacccgtctcaaaaaaaaaaaaaaaTTGTTATCTATTAATCGCATTTTGTGGAATACCCTGTGtttttttctttttttATCAAAGGACAAGAGGAATTTCCTTCGTGACCCTCCGGCTGGCGTGCAATTTAATTTCGACTTTGATCAGATGTACCCCGTGGCCCTGGTCATGCTCCAGGAGGATGAGCTGCTAAGCAAGATGAGATTTGCCCTCGTTCCTAAACTGTAA
>+::X:48575167-48576419()_14_151_+
ATGTCCTCTGAAGAAGGAAAGCTCTTCGTGGGAGGGCTCAACTTTAACACCGACGAGCAGGCACTGGAAGACCACTTCAGCAGTTTCGGACCTATCTCTGAGGGTGAGACGGGCCATACTCACAATGGGGGTTGGTGA
>+::X:2719660-2738256()_4526_4660_+
ATGTCTGGCATGTTTATCTCAGGCCATCGTTCTTGGCCTTCTAGAGAGTTAATGTCTACTATGTCACTTCATCAGGGAGGGGTAGTTAAGCTTGAAAAATCTTTCTATGACATGACTGTGTCCTGCACATATTAA
>+::X:41144521-41205493()_7172_7405_+
atgtttggcctggtgcggtggctcacgcctataatcccagaactttgggaggccgaggagggcggatcacctgaggccaggagttcgagaccagcctggccaacatggcgaaaccccgtctctactgaaaatacaaaaattagccgggcgtggtggcatgcgcctgtagtcccagttactcgggaagctgaggcactagaatcgcttgagcccgggaggcagaggttgcggtga
>-::X:16849243-16863100()_4435_4551_-
GTGGATGCTAAAGCCATCTTTACTGGCCACTCAGCTGTTGTAGAGGATGTGGCCTGGCACCTGCTGCACGAGTCATTGTTTGGATCTGTTGCTGATGATCAGAAACTTATGATGTAA
>+::X:21977060-21985223()_3173_3478_-
TTGCAATTTTATTTTATTCAAGTAATTTATAATTTAACTTTTATTTTAGATTCAGGAAGTACATGTACAGATTTGTTAGATGGAAATATATATATATATATATATATATTTTTTTTTTTTTTTGGAGACAGTCTCCCTCTGTTGCCCAGGCTGGAGTGCAGTGGTGCAATCTCAGCTCACTGCAACCTCCACCTTCCGGGTTCAAGCGATTCTCCTGCCTCAGCCTTCCATGTAGCTGGAATTACAGGCACACGCCGCCACACCTGGCTAATTTTACATGGCTATACTGCATTAGTTTTTATTTAA
>+::X:16741715-16757309()_2155_2295_+
ATGGCCTCCATTATGTGCTCAGTATCAGCACATAATGATGGAAGGGGCCAAAAGGGTCTCTATCTGTTCATAAAAGCAGGCCCCGCAGCCCTTTGGCAGCTCCCCTGGTCAGGGCACTCTGGAATCAAAACCAAGGTCTGA
>+::X:48575167-48576419()_419_553_-
ATGAAGGAAGCCGCAGATGGGGACAAGGTCCCTCTGCAGATAGGAGGCCCCACCTCTCCGTTCATGGCTCTCATGGCAACTGAAGCATGCTCTGGGTTGGTGAAGGTGATGAAACCAAAACCCCTGGACCGCTGA
>+::X:2719660-2738256()_4791_5114_-
ATGGCACACGCCCAGCTAATTTTTGTATTTTTTGTAGAGATGGGGTTTCACCATCTTGGCCAGGCTGGTCTCGAACTCCTGACCTCAAGTGATCCACCCACCTTGGCCTCCCGAAGTGCTAGGATTACAGGTGTGAGCCACCACACCTGGCCTAATTTTTGTATTTTTTGTAGAAAAGGGGTTTCACCATGTTGGCCAGGCTGGTTTCGAACTCTTGGCCTCAAGCAATCCTCCCGCCTCAGCCTCCCAGAGTTCTGGGATGACAGGCATGAGCCAGCGTGCCTGGCCATTGAAGAGATTATTCATTCCAAATGCCAGATGTGA
>+::X:41144521-41205493()_8404_8583_+
TTGTTAAGTTCTTCTCGTTTCAGTCAAACTCAGCGAAGTCCCCATGTGTTTTATCGCCATGACTTAATCAATCAACTTCAACACAATCATGCCCTAGTTACTTTGGTAGCAGAAAACCTTGCAACTTACATGGAAAGCATGAGACTATATGCTAGAGGTATGTATTGTAAGCTAAAATAA
>-::X:16849243-16863100()_5059_5310_+
ATGTGGCTGCAGCCTCCATGTGAGGTGCAGAGGAAAAGGACACTCCACTGTAATGAGGGGGAGGGGAGACTGAGTACAGTGGCAGGCAAGGACACTGATGCTGGAATTTCTACCTACATACATTCAGACATTCAAGTACCCCAAATTCACTTAGACAACACAACAAATCACCAAGAGCCCGGCGCTCAGCATCTACTGAACACAAATGCACATCCTAAAAGTTTACACTGGGATGGGAAGACTGGGAATTAA
>+::X:21977060-21985223()_3915_4277_-
TTGTTCCTTTTTTTTTTTGAGACGGAGTCTTGCTCTGCCACCCAGGCTGGAGTGCAGTGGTGCAATCTTGGCTCACTGCAACCTCCACCTCCCGGGTTCAAGCAATTCTCCTGCCTCAGCCTCCAGAGTAGCTGGATTATAAGCACCCACCACCACGTCGGGCTAATTTTTGTATTTTTAGTAGAGACAGGATTTCACCATGTTGACCAGGCTGTTCTCCAACTCCTGACTTCAAGTGATCCACCCACCTCGGCCTCCCAAAGTGCTGGGATTACAGGTGAGCCACCAAGCCCGGCCTGTTCTTTCAATACAAGAAATACAGCATGCCTCTCCACATATTCAGACTTTGATGTCTTTCAATAA
>+::X:16741715-16757309()_2366_2575_-
ATGCATGCACTGGAGCCTACAGGACAAGCTGGGATTTGTGGAGCCCAGAAGAGCTGTTGGAGGAAAAGCCTTAGCAAAGAGAGCAGGAACACTGCCACTGGAGGGCAGAGCCTGAATGGAAAATGCAGTCAGCTTGGAAAAAAGATCCCGATGAGCCTCAGAGACCAGAATGTGATTCAGGGTGATGCAGCATGTTTGTGGTTTCTGTAG
>+::X:48575167-48576419()_1019_1249_+
ATGGCACCCAGAACCTGGTGCCCAGCAGGAATTTTTGGCCTCTTTTGCCCACTTACCCTTGCCTGCTCTTCCCTCACCATTGCCCTGACTGACTGCCAACCCATCATCCTTGTGTCTCCCACACTTAGTCTCTGGATGGTCGTCAGATCCGTGTGGATCATGCAGGCAAGTCTGCTCGGGGAACCAGAGGAGGTGGCTTTGGGGCCCATGGGCGTGGTCGCAGCTACTCTA
>+::X:2719660-2738256()_5465_5683_+
gtggctcatgcgtgtaatcccagcattttgggaggcctaggcagcaggcaggttgctttaggctgggagttcgagatcagactgggcaacatagcaagaccccaattctataaaaccacagtaattaaccaggcatggtggtgcacacctgtagtcccagctactcggaaggctgaagtgggaggatctcatgagcccaggagtttgagattgcagtga
>+::X:41144521-41205493()_9319_9411_+
ATGTTAGTTATAGAGTTAAACATACTGATTACTCAACTTACCATTCATTTAACATGTTATGTAGGATCTGCAGAAGCCCATAGTGTATGTTAA
>-::X:16849243-16863100()_5954_6223_+
atgccaccaagcccagctaatttttttgtatttttagtagagacggagtttcaccacgttggccaggctggtcttgtactcctgacttcaggtgacccacccaccttggcctcccaaagtgctgggattccaggcgtgagccactgtgcccagccACATGAAGGACTTTCTGTAACAAAGCTATTTCCCAGTAATGGCTATTTTCCCAGTAACAAAAtttttttttACACAATACATATGCCCTCAGTCTCTGTTGTTACTTACACATGA
>+::X:21977060-21985223()_5052_5366_-
GTGAAGTCTGTTGCTAATGTTTTCACAAGAACTTCCTGGGCCACCAACAGGGTTGACCGTCTTGTGGTACTTTTTTTTTTTTTTTTTTTTGAGACAAGTCTTGCTCTGTCGCCCAGGCTGGAGTGCAGTGATGCGATCTGGGCTCACTGCAAGCTCTGCCTCCCGGGTTCACGCCATTCTCCTGCCTCAGCCTCCCGAGTAGCTGAGACTACAGGTGCCCGCCACCACGCCCAGCTAATTTTTTTTTGTATTTTTTTAGTGGAGACGGGGTTTCACTATGTTAGCCAGGATGGTCTCGATCTCCTGACCTCGTGA
>+::X:16741715-16757309()_2770_2997_+
ATGGGTGCAGTATCTTACTGTTCCCTGAGTACGTTAGTTACAGTTCTCTCAAAAGACTCCTTTTTCAgctgggtgcggtggccaatgcctgtaatctcaacactttgggaggctgaggtgggaggatcacgtgaggttgagttcgagaccagcctgggcaacatagcaagaccaccatctttacaaagaaaccaagaattagccgggcgtggtggtgtgcacctttag
>-::X:53411994-53412253()_1_258_-
GAGAAGGACTCAGAATTGAACCAGAAGCGGCCTCAGTACATCAAAGCCAAGGAGAACACCTCCCACAAAATCAAGAAGCTGGAAGCAGCCAAGAAGTCTCTGCAGAATGCTCAGAAGCACTACAAGAAGCGTAAAGGTGACATGGATGAGCTGGAGAAGGAGATGCTGTCAGTGGAGAAGGCTCGGCAGGAGTTTGAAGAACGGATGGAAGAAGAGAGTCAGAGTCAGGGCAGAGATTTGACGTTGGAGGAGAATCAG
>+::X:2719660-2738256()_5837_6016_-
GTGCCGCTGCACTCCAGCCTGGGCGACAGAGCAATTCACCATCTCAAAACAAAACAAAACAAAAAAGAAAGAGAGAGCTGGACATCAAACCTGGAGGAAGGAGCCCAGGCAGGGGCAGAAGATAAAGAAGCAAAGACCTGCAATGCTTGGGGCATTTGCCAATGCGTTTTGTATCGTTAG
>+::X:41144521-41205493()_9704_9796_-
ATGTCACTGATTTTGAGTACCTTTGGTATAGAACATAAATCACATGGTTGTATTGCCTTGATCATTCTATTACACTGCTTAGAAGGAACCTAA
>-::X:16849243-16863100()_6387_6584_-
ATGGAGTTTTGCCGTATTGCCCAAACTGGTCTTGAACTCCCGGGCTCAAGTGATCCACCTTCCTTGGCCTCCCAAAGAGCTGGGATTATAGGCTCTCTGAAAGGATGCTTCCCTCAAAGTGTGTATGAGACGGTTTCCCAAGTAGGGAAAGTGGATAAGTGGATTGTACTCAGTAACCCAATTACTAGTACCTTTTGA
>+::X:21977060-21985223()_5427_5573_+
atgcattgctggttggcgtgtgaattgctaTCAAAACCGGAACACACGGCTTCTAGCCGGTGTTTGAGCACACAGCCCACAGTTAAAAAGGTGTCACTACAAGGTTTTATTATAGCTGTGCTTGTAGTGACCAAGGCTTGGCAATGA
>+::X:16741715-16757309()_3303_3536_+
TTGTTTGTTTGGGGATCTGTCGTTTATGTGGCAGACTCTCCTTACCTGTCCCTTCGCATTAGCAGTGCCATACTGAAAGGGTACATGGCCGCTGAATGTGGGGACAAGCCTTTTGGCCTGGAGAGGCTCAGTAGCTGTGGGAAGGTAGCTTATCCCCAGAGGACTCCTCGGCCTCCTGCCTGGCTGCAGGCAGGACAATGGGAAGAGCCAGTTGATAGGCAGACTATCCCTTGA
>-::X:53607522-53614745()_1_177_-
ATGAAATTTGTGGAATCTATTCTGAGCAACAATACAACAGATGACCACTGCCAGGAATTTGTGAATCAGAAAGGACTGTTGCCTTTGGTTACCATTTTGGGTCTTCCCAATCTGCCCATTGACTTTCCCACATCTGCTGCCTGTCAGGCTGTTGCAGGTGTCTGCAAATCCATATTG
>+::X:2719660-2738256()_6225_6557_-
GTGCAGAGAAGATCCCAGGGGGCAGTGGCTGGCAGAGACAGTCAGTCTGAGAGCACCAAGATCCTCAGAACATCTCAGACGCCTGAGCTGACCGATTTGCAAAGGAAGCATGCCGAGAATGATACACAGGAAGGCAAAGCAAGGCACAATCTCCCATCGCACGTGCTGGGCAGACCTGGTCAGACCATGGAGGGAGTGGAGCAGGAGAAAAGAGACATGAAGAGAGGCCAGCGAGGTACGGGCAGAAGCTCAGCAGAACCAAGGCAGAGACAAAAAAAGACAAAGACAGATGGAAAGAGAGCTGGGGCTGGGCGTGGTGGCTCACGCCTGTAA
>+::X:41144521-41205493()_10434_10529_-
TTGTCTATCACTTTTATTATAGAGGCAAAAACCATAATTAACTTTAGAATTGCAAATTTAGAAATGTTAGTGGATGTTACCACAGAAGTGATTTAA
>-::X:16849243-16863100()_6908_7159_-
ATGCACCATGAAACCCAGCTAATTTTCGTACTTTTAGTAGAGACAGGGTTTCACCATGTTGGCCATGCTGGTCTTGAGCTCCTGGGCTCAAGCAATCCTCCTGCCTTGGCCTCCCAAAGTGCTGGGATTACAGGCATGAGTCACTACGCCCAGCTCATTGTGGTTTTAATTTGCATTTCCCTGATGACTAATGATGATGAGCATCTTTTCTTGTACTTACTGGCCATTTGCATATCTCCTTTAGAGAAATAG
>+::X:21977060-21985223()_5599_5781_+
ATGGTGTATTTTTTAAAATGTGTGTTATTACCTGGAGAGATGTTGGGTGAAATGTTCAAGTTCCAAATGATGTGTGGGATTCAAATTTTACAAAAGAGAACATACATTTGTGTTTGTGTGCAAGTATTCGTAAGAATCTGTGTGAACGTATGGAAAAAATATGAGCATATCAAACAGGATTAA
>+::X:16741715-16757309()_3556_3810_+
ATGTCACACCCCCAGTCTCAACTGTGCCACCGGTCCCTGAGTGTAGAGCAGCTTGGCTCCCCTCCCCACATGGGCAGAGCAGGGCAGGGCAAGATGGGAGGCCCAGGGGCTCTCTGGGCTTCCACCCTTGCTGCAGACAACTCAGTACAGTTTTCTCTGGTCAACGAAGTAGACTACTGTTTGCCTAggccgggtgcagttgctcatgcctgtaattccaggactttgggaggccaaggcaggcagattgtctga
>-::X:53607522-53614745()_302_472_-
ATGATTGTACCACTAATTCATAATGTGGCCCTGAGCAAGTCACTTAACTTCTCTGTTATCTCGAAATATCTGATTCTTGGTGTGCTTGAAAATGGAGATTGGGCAGAAATTGTAGATATTCTTTACTTCCTGGATGTTTTAGAATCCGTATCATACATCTGGTTTATCTGA
>+::X:2719660-2738256()_6563_6829_+
GTGTCTCAATCACGATGCTGTGTGCTTCCTCCTGCAGCCGACGCCCCAGGCGTGATCCCCGGGATTGTGGGGGCTGTCGTGGTCGCCGTGGCTGGAGCCATCTCTAGCTTCATTGCTTACCAGAAAAAGAAGCTATGCTTCAAAGAAAATGGTAAGTCTCAGTCCGCCGGTGCCTCTCCTTCATGCCTTGCTGATTGGAAAACTGTGCTTTCTTTAAAAGGCAGAAACCAAACTCGGGCTGGCACGAAACAGGTGCACGATGGCTGA
>+::X:41144521-41205493()_10745_10906_+
atgaacttagtaaaattctctacagtatttactcatgTTCTCACTACAAGTGTTTTCATACACTGGTACTTAAATTATTCTTTAAAAGTTTTTCATATGCATACAATGAAGTATAaaccaccttttagttttcactcaagttttaactcattggtagaatag
>-::X:16849243-16863100()_7285_7590_-
ATGTTTTTATTTCTCTTGGATATATACCTAGGAGTGGAATTATTGGATCATATGGTATCTCTGTTTAATTTTTTGAAGAATTACCAAACTGTTTTCCAAAGTGGCTTTCCATTTTACATTTCCACAAGCAATGTACAAATGTTCCAGTTTCTCTACATCCTCACTAATGCTTGTCTTTTTTATTATAGCTATCCTAGTGTGCATAAAGTGGTATTTCCTGGGTTTTTTTTTGTTTGTTTTTGGCTTGGGGGTGGGGAGTTGGTTTTTGTTGTTGTTGTTGTTGTTGTTGTTTTGTTTGTTTTTTGA
>+::X:21977060-21985223()_6942_7217_-
GTGAGCCAACATGTGGATGTAGTTAAACAAAAAACAATAGTAAAGGAAGGAGGAAAAAAGCGCCAAGTATGGGCTTATATCCACAGCTATCCACAGCAACTGCTACAGGAACCAAAAAACTTTCATCTATGTCTGTTAACAGCAAAAATTAAGTGCTTACCATATATGCTTTATATGCCTTCTCATTTCAATAAAACAACAATCCTAGAGGCACTATTATCATCCCATTTTACCAATGCAGAAACAAACTTGAGGTGTTATCCAGCTTGCCCATAG
>+::X:16741715-16757309()_3892_4095_+
atgcctgtaatctcagctactcgggaggctgaggcaggagaattgcttgaacccggcagacagaggttgcagtgcaccaagatcgtaccatttgcactccaacctgggcgacagagtgagactctgtctccaaaaaaaaaaaaaaaaGATTACTGTCTGCCcttgacatttccacttgacagctttccacttgacTGCCCTTGA
>-::X:53607522-53614745()_654_797_+
ATGTGGGCAATAAACACACAGGCACAAGACAAACTATCTCTGGAAGTCTTGGAAGTGATTAGTAGGCTGAAACAAATGCTAAGAGGTCTCTCCCTTATTGGTAAACAATTCTGGGAAAATTCAAACTCTTCACTTTTTTGGTGA
>+::X:2719660-2738256()_6910_7290_+
GTGAAAGTTTACAAGTTCCCCACTGCTGCAGTGCTTGGGTTGTTTACGTCTACCAAGTGGGAAATGGTTGGTACATATGCCGCGGAATTGTTGCTGGGGTTAGAGACAGTCCTGCAGGAAAGCCGCTACAAGTTACCCTGCAGAGAGCAAAGGTGGAAGACACTTAGCTCTGATCATTCCTGCCCTGTTATTTACAACCGATGTCATCATCAGGAGGAGAGCCGTGACCAGGGGGCCGCCACGGTCCTTTCTCCACTGAGAGTTAAGTTAAAAGCCGGCACAAggccggacatggtggctcacacctgtaatcccagcactttgggaggccgagacgggcggatcacgaggtcaggaggagatcgagaccatcctgggtaa
>+::X:41144521-41205493()_10998_11066_-
TTGGATGGAAAAGACCGGGAAGAAGTAACAGAAGGTAGCATCCTAAGTAAACAGAGTGGAAAAATCTGA
>-::X:16849243-16863100()_7664_7762_+
atggttcatcaactgacaaataagctaactgtggtatatccatacagtggaatattgttcatccataaaaaggaatggaacataagtaatgttacttga
>+::X:21977060-21985223()_7816_8052_-
ATGGGTTTGTATGTATCCACAACATCTGAAGTAAAATATTCGAATACTCAATACCAAAAGAGGAAAAAGAAAAAGAGCCACGAGTGTAAGACCCACTATTCAAAGAGCTTGTTCATGAACGATAATGAAATTGATTTTGGATGCCAAAATCACATCCACCTAGCACTGCTCGCTCTCAAAATACCAATAGATTTGACACAAAGGCAGTGGCTGAAACGTGAAAGAAAACTGCTTTAA
>+::X:16741715-16757309()_4220_4420_+
ATGCTTACCCAGCCACATAGCGGTTTTAACAAATATTTGCTAGCCTTTTGGTTCACACAGCAGCACAGGTTTTCTGTCTGTGAAAACACCACTCTGGAAGTGTTCTTCCAGACTCAGAATAACAGTTATATGGAATCTTTTTTTCTTTGTAGTGAAACTCTTCCCTCCATAATTATTAACATATTAGTGGTAAATTTCTAG
>-::X:53607522-53614745()_905_1096_+
gtgtttcagatttttatttttgaatatttgcattatacagtacaggctgaaaatgctccagtgagcatttcccttcagtgttatgttggtactcaaaaaggttcaaattttggagcattttggatttgggatGATCAGCCTGTACTAGACTGGCAAAACAAAACCTGTTACAGATTCCTGTCTGGATTCTAA
>+::X:2719660-2738256()_7763_7921_+
TTGCATGACCAAGCATTGTGGTTTGCAGGAATCCCATCGACCGGGAACAGCTACTCTTAttttttatttcttgagacagagtttcgctctgttgcccaggctggagtgcagtggcgcaatctcagctcactgcagtctccaccccacaggttcaagtga
>+::X:41144521-41205493()_11323_11484_+
atgatccttgaccatcctattccagaaagtaagaaagtgctcaacgatcatgttgacatgtcaaaaggacacaggagttggctttcactggccataattaggtcaaaattagtaatgaaaataaaatatgaaaataCTCATGTAGACAAAAATGCCAACTAA
>-::X:16849243-16863100()_7777_7923_+
gtgaaagaagccaaacagaaaaggccatatatgagattccatttacatgaaataccaagaacagataactctatagagacagaaaataaattagtgcttaccaggagctgggggaaggcagggaatgagtggggagtcactgcttaa
>+::X:24060087-24064335()_2_169_+
CATGTTTCCTTTGTTGACTGTCCTGGCCACGATATTTTGATGGCTACTATGCTGAACGGTGCAGCAGTGATGGATGCAGCTCTTCTGTTGATAGGTAAATACCTCACAATTGGTTTGGACAAATCAATGTGGAACAAATCCAAGATGAAATATTTAAAGGGGAACTAA
>+::X:16741715-16757309()_4511_4834_+
ttgtcttttttctttctttttttttttttgagatggaatctcactctgtcgcccaggctggagtgcaatggcgtgatctcggctcactgcaacctccgcctcctgggttcaagtgattctgctgcctcagcttcccgagtagctgggattacaagcgcccgccaccacacccagctaatttttgtatttttagtagagatggggtttcaccaggttggccaggctggtctcgaactcctgacctcaggtgatccacctgcctcagcctcccaaagtgctgggattacaggcgtgagccactgcgcccagcTAGACTTTGTCTAA
>-::X:53607522-53614745()_1141_1218_+
ATGGGGCTTGTGTTGGCTAATTTCTGGCAAACCAGTCTAGAACAAAAACAAAAGGGTGGCACATCTTTCCCCTCTTAA
>+::X:2719660-2738256()_8426_8848_+
ATGAGCTGCTCGTGTTTATTTCCCCGTTCTTGCTGTGGGGTTTTGGGCAGTGCGTGGAAGACAGTTGCCTCCTACCTGGTGGGCAGACGAGTGGGAAATGGTGTTTGGttgtttcttttttttttttttttttttttgagatggagtctcactctgtcacccaggctggaatgcaatggctccatcttggctcactgcaacctccacctcccgggttctcctgcctcagcctcccgagtagctgggattacagatgtgcaccaccacgcacagctaatttttgtttttttagtagagatggagtttcgtcatgttggtcaggctggtctcgaactcctgaccttggatgatccgcctgccttgacctcccaaagtgttgggattgcaggcgtgagccaccgtgcccagcTGGTGTTTGGTTGA
>+::X:41144521-41205493()_11657_11818_+
atgggaaaacactcaagaaaatctattaaatctgcaaaacagcaagagtctgtagcatttgagccacagcttgttctgttctcccatgttcagatccagctttcttgtgtggaaactctactccaggcaggtgtgactaagaagcaggggctccttccctga
>-::X:16849243-16863100()_8618_8941_-
TTGCTAAACAATCCTACAAGTCTTGACAGGTCCCTATGGCATACCCCACTGCTCTGGGCTTACAAAACTTTATCAGTCAGTGACGTGAAGAACTTTCTGAGGGTCACATTCCCAGGGGTTGGCCAAGGGTCATTTATGGTTGCAGGCTACCCTAGAGGCATGCAAGGACTGAGCAACCAGACCTGTTGTGTTAGAAATATTTCTAAAAAATTGGGGGGTTGCGGGGATACGGTCACCACTGCCCAAATTTGTAGGATAGCTATAGTTTTTAATATTTTTGTGTTGGGGATAGTATTAGGTTTTCCAAAGAAACCAATCATCTAA
>+::X:24060087-24064335()_586_822_-
ATGGCGCAATCTTGGCTCACTGCAACCTCTGCCTCCCGGGTTCAAGAGATTCTCCTGAGTAGATGGGATTACAAGCATGCGCCACCACACCCGGCTAATTTTGTATTTTTAGTAGAGAGGGGGTTTCTCCATGTTGGTCAGGCTGGTCTCAAACTCCTGACCTCAGGTGATCCGCCGACCTCAGCCTCCCAAAGTGCTAGGATTACAGGCGTGAGCCACCGCACCAGCAGCTTTTAA
>+::X:16741715-16757309()_4858_5160_-
GTGCGGTGGCCTGTAATCTCAGCACTCTGGGAGGCCAAGGCGGACAGATCACCTGAGGTCAGGAGTTCAAGACCAGCCTGGCCAACATGGCGAAACCCTGTCTCTACTAAAAATACAAAAAATAGCCAGGCGTGGTGGCATGCGTCTGTAATCCCAGCTACTCGGGAGGCTGAGACAGGAGAATCGCTTGAACCTGGGAGGTGGGGAGGTGGTTACGATGAGCCGAGATCAAGCCATTGGACTCCACCCTGGGTGACAAGAGCGAAACTCCGTCTCCAAAACAAAACAAATCACCTTAACTAA
>-::X:53607522-53614745()_1349_1615_+
ATGAGGGGAATAGGAATACGTTCCTCTGTACCAACAACCCTGTTAGGGGAGAAAAGAGTGAGTTACACAGAAATTCACAATACCAATATTAAGAGAACAGAGGAGGAGGCACTGTATAAAATTCTAGGCCtttttctatttatttatttatttgcttatttttttgagacagggtcttgctgtcacccaggctggagtgcagtggcacaatcatggctcactgcagcctttgcttcccaggcttaTGGGGTAGAGATGAGCCTTTAG
>+::X:2719660-2738256()_9151_9453_+
ATGTTGTATTTCAAACTCTCTGGCttttttttttttttttttttgagacggagtctcgctctatcgcccagaatggagggcagtggtgcaatcttggctcactgcaacctcgcgggttcaagcaattctcctgcctcagcctccgaagtaactggaattacaggtgtgcatcaccacacccggctaatttttgtatttttagtagagatgggggttcaccatgttggacacactggtctcgaactcgtgacctcaggtggttcccccccgcaatcttggcctcccaaagtgttgggattatag
>+::X:41144521-41205493()_11855_12022_+
gtggtgtgggctactggcatttctgatccttttcagtcgtatgtggcagaagctctgttccaggcagtcatgtccaagaaaactgagactcccttaccccattcagtgcctgcttgtaggataaatgctttacttaaggcatggcaggctgagaatattgggctctga
>-::X:16849243-16863100()_9425_9658_-
GTGAATTTTAATCCTGAGTGTGTGTGTGTGTGTTTCTTTCTCCTCACATTAGAATTTGGTGGCTTTGGTTCTGTAACAGGAAAAATTGAATGTGAAATTAAAATCAATCACGAAGGAGAAGTAAACCGTGCTCGTTACATGCCGCAGAATCCTCACATCATTGCTACAAAAACACCATCTTCTGATGTGTTGGTTTTTGACTATACAAAACACCCTGCTAAACCAGGTATGTAA
>+::X:24060087-24064335()_905_1024_+
atggctgtaatcccagcactttgggaggccgaggcaggcggatcacttgaggtcaggagttcaagaccagcctggccaacagggcgaaaccctgtctctgctaaaactacaaaaaattag
>+::X:16741715-16757309()_5600_5848_-
GTGGACAGCTACATGCCTGCTATGAGCACCCCAGGCCACAGGCCTCAGGCTCCAGCCACTCAGGGCCTCTTGCTGGTCTTGAGAGCCACAGCAGGAGCCAAGCATATGGCTCAGGGTGATTCAAAAGGTCTTCAAGTTGATGCAGGCTGCAAGTGTAAAGGGCATCTGCACCCCGGAGCTTGGGTACCCTTCCCTCAGAGTCAGTTACTCAGAACAGGCACAGCCTCAAATTCTGAGGGAAGAGCTTGA
>-::X:53607522-53614745()_2193_2345_+
ATGGAGTATTTTGGACACAGGCCCTTGAAACAGATTTGGGCACAGGGTGCAGGAGAGCGGGATGGGGCAGAGACAGAGGGAGAGGTAGAGGAAGAAGACAAGAAAGTTGGCAAGAAGCTAGTAGTTCTCATCTTTGAGCAAGACAAAATGTAA
>+::X:2719660-2738256()_9719_9916_+
atgaaggaaagaggattcattgattcacagttcagcatggctggggaggcctcaggaaacttaacaatcatggcagaaggggacgcaaggcaccatcccattatcacgagaacagcatgggggaaccttcgctatggttcagtgaccccaacctggtctctccctggacacatggggattatgggaattacaatttaa
>+::X:41144521-41205493()_12253_12402_+
ttgaagggaccaactttctttggaccagaccgtgctgtgcctaagggtattatcacaaatggagatttgggtgatgaagaattaggagagtgcttgtggctcccttatactggtatcagcaagtcacaggatgagcaaccagaaatttaa
>-::X:16849243-16863100()_9737_9886_+
ATGCATAGAGAAAACCCAAAAATGTGGGTTCATTTGCCACATCAATTTATTCTTAAAGCCCATTTGCACTGGAAAATATTGGTAGCTGCCTTATGCAACTTAATTCAGTTCCACCTTGGATCTAAAACAACTGTCCTCTTTCAGTTATGA
>+::X:24060087-24064335()_1194_1271_+
gtgcggtggctcacacctgtaatccctgcactttgggaggccaaggcaggtggatcacttgaggtgtcaggagtttga
>+::X:16741715-16757309()_6052_6351_-
TTGTTGCCTAGGCTGGAGTGCAATGATACGATCTTGGCTCACTGCAACCTCCGCCTCCTGGGTTCAAGTGATTCTGCTGCCTCAGCTTCCCGAGTAGCTGGGATTACAGGCGCCCGCCACCACACCCAGCTAACTTTTGTATTTTTAGTAGACACGGGGTTTCACCAGGTTGGCCAGGCTGGTCTCGAACTCCTGACCTCAGGTGATCCGCCCGCCTCGGCCTCCGAAAGTGATGGGATTACAGGCGTGAGCCATTGCGCTCCACTTCAGCAAGCATTTCTAACAGATAAGGACTTATAA
>-::X:53607522-53614745()_2738_3115_+
ATGAGACCTATATGCCCCCTTCATTTGCTACATGGAAACTGGGGAGAAGAACAGAGAGAAAGCAAACCAATAGTGGTTCTTAATATAATTTCAGGAATAAATTTGTTCAGTAACCACTTTTCTCCTTCCCCTCATCTTTTGGCTCTCAGGCCCAAGAAGCCATACAGGAATAATCAAAATGATCAACTCTTTCCAACAGGACTCAACTTACCAACTGATTTCAAGAAAAGTCCTTCTAAACTTCCTGTCTCTCTCCCTTTCCCCAAACATACACACATTCCCAAACTCTGGTCAATTTTCAGTATTTATGGTGGTGGAGCCCCAGCTCATGCCCCCATCAAAAGTAAAGGAGGATATCAATTTAGTGTCATAGTATGA
>+::X:2719660-2738256()_9925_9999_+
ttgggtggggacacagaggctcaccatatcaCATCTGAAGACACACAAACTTGGGAAAGCACCCAGGAGGCTTAA
>+::X:41144521-41205493()_12424_12504_+
atggccaagacaagctctcttgtgatcacagtcaaccctgggggtcaggaatgctacgtgtatgcattaggcttcacctaa
>-::X:16849243-16863100()_10520_10696_+
atgcctactggagccagacaggtaagaagtaaaatagaccggggcctggagcaaccaccaaaaggagcaaaccatttctcagttccaggcagctccttctatgtggaatgcTTAATGAACACTCGCTTCCATGTCTTAATATCAGTATCTAGCCGTTCCTCTCTGAAGCAAACATAG
>+::X:24060087-24064335()_1889_2035_+
ATGCAGGCAACAGAGGATGAAGCAGGGCCAAAAGGTGGATACCTGGCAATAATATCTTCCTTATTAGGGTTAGAACATTCAGAAGTCTCCTTTATTAGATGCCAACTTTTTTTGGGGCGGGGAGTGGgtggcaaaagagactcataa
>+::X:16741715-16757309()_6429_6695_+
atgtctctcattcgccttaaaatattccaacccattcccaaagaaaagcatgtgtgcaggggaggggaagatagatggaacgcaactggtgaaatgctgatactcacggtaggtaggtcacaggtacatggggttcattgttctagttgcttcacttctgttttgtcgaaaatttccataacagaaCAAAAACAAGCTGTCAGACACAAATATACGGTTTCCAGACTTTTCCTGCCTGACACACAGAAGCACAACTTTGCTCTTTGA
>-::X:53607522-53614745()_3152_3331_+
GTGCTTCCTCCAGCTTTTGAGGAGACAGCTGACTCTGACAAAGGAGCCCTCCCAGTGGGCCACATTTCAGGGAACAACTGCGTCTCTGCACTCATTGCCTTTAAATTCCAGACAATTGCTATTCAAGTTCTAAAGATGACAAAGACTTTATATAGTCCATTTCTTTCAAGCTGCTCATGA
>+::X:2719660-2738256()_10101_10238_+
GTGGAAGCATTATCTTTTTTTATTGCAGGAGGTGGGGCAGGCATGAACAATGAAAGCTCTCACTGGGTAGAAACAATTTTCCTAGATTCTTCAAGAACAAAAGCAAATATGTcctggcgaggtggccgacacctgtaa
>+::X:41144521-41205493()_12537_12641_+
ttgaaaacattccccaagcttcatgtcaatccgtcagcaaagggtgaaagcctcaccagtacagtggacttaaatacagctctgaccaaacaaagcattgggtga
>-::X:16849243-16863100()_10772_10984_-
TTGAGTATCTTTGTAGCAGAAGGGTTAGAGCCACTGGAGTCCATGGAATGGGATGTTGAAGGTCAAAGTGGAGCAGATTTGGAGCAGTCTCAGGAGGGAGGAGACGATTGGATCAGGAGGGGTCTTAGCATGCCGAGGCACATTTCTTCCATTGACACCATGGAACAGAAGGTGCTACGAGGAAAAAGGATCCTTTTGCATGTGGTCACATGA
>+::X:24060087-24064335()_2247_2501_+
ttgtctctttatggatttgcccgcctattctggatatttcCAGCTATTCTTATATGCATCTTTTTTATTCTTCATCAACTAGCTGGTAATGAATCTTGCCCTCAGCCTCAGACATCGGAACACCTGGCTGCTATAGAGATCATGAAACTGAAGCATATTTTGATTCTACAAAATAAAATTGATTTGGTAAAAGAAAGTCAGGCTAAAGAACAATACGAGCAGATCCTTGCATTTGTCCAAGGTAAGAAGCCATAA
>+::X:16741715-16757309()_7488_7667_+
atgccaccatacccagctaattttttatttcttgtagagtcagggtctcactctgttgcccaagctggtgtcaaagtcctgagctcaagtgatcctcctgcctcagcctcccaaaatgctgggattacaggtgtgagccactaccgtgcccagcctggatttctttaccaaaggacttga
>-::X:53607522-53614745()_3376_3456_+
GTGAACCGTGATGCACCAACTACAAACCCTGGTTACTTAACTGCTAAGTATATTCATCCCCAGCAATATCAGATTTTCTGA
>+::X:2719660-2738256()_11025_11108_+
ATGCACAAAGCAAAGGGCCAAAAAGAAAATAAAATAAAGTATAACAAAGAGAAGCAAGAGatggtgaaaccccgtctctactaa
>+::X:41144521-41205493()_12922_13011_+
atgcaggggcaactcctaggtaggcaggctaaaggattaaaagaaggaggaaaacatgggggcagagctgtcggaagctgtgcactgtga
>-::X:16849243-16863100()_11696_11947_-
TTGTTTTTGTTTGTTATGAGGCAGGGTCTCGCTCAGTCGCCCAGGCTGGAGTGCAGTGGTGCAATCTCGGCTCACTGCAACCTCCACCTCCTGGGTTCAAGTGATTCTCGTACCTCAGCCTCAAGAGTAGCTGGGATTACAGGCGTCCACCACCATGCCCGGCTAATTTTTGTATTTTTAGTAGAGACTGGGTTTTGTCATGTTGGCCAGGCAGGTCTCGAACTCCTGGCCTCAAGTGATTCGCCTGCCTAA
>+::X:24060087-24064335()_2865_3245_-
ATGTCAACAATAAATCACATCTCCTCTGAAATGAAAAACATTATGCTATTAGAGAAGGGACACTCTAGAGATTTATTATTTATTTATTTGAGATGGAGTTTCGCTCTTGTTGCCCAGGCTGGAGTGCAATGGCGTGATCTCGGCTCACCGCAACCTCCGCCCCCCAAGTTCAAGCGATTCTCCTGCCTCAGCCTCCCAAGTAGCTGGGATTACAGGCATGTGCCACCACACCCTGCTAATTTTGTATTTTTAGTAGAGATGGGGTTTCTCCGTGTTGGTCAGGCTGGTCTCGAACTTCCGACCTCAGATGATCCACCTGCCTCAGCCTCCCAAAGTGCTGGGATTACAGGTGTGAGCCACCATGCCCGGCCGACACTCTAG
>+::X:16741715-16757309()_7841_8023_+
ATGATCTACCATAGGTACCTAGAATACCTAAGTCTCATTTTGGGCATTTCACATAGCTCAGACTTAAAAGTGAATTCAggccaggcgcggtggctcacacctgtaatcccagcactttgggaagctgaggcaggtggatcacttgaggtcaggagttcgagaccatcctggctaacacagtga
>-::X:53607522-53614745()_3793_3906_+
atgaaaagtaacaagttgctgacagatgcaataacatggatgaacctccaaaacacatcaaacaaagaagctagatacaagaaggtatatacGTCAGATATAATATACACATAA
>+::X:2719660-2738256()_11457_11603_+
ATGTTGGATCGAGTTATCCGGAAGACGAAAGATGTCAGAGCCCTCAGCCTCTGGGGCAGGATTTTGCTTTATGGGTTCGATTTCCGGGATGGTGATTTTGAGATCTGGCAACCCCATAGGTTCATGGGGAGCTTGGAGATTTCATAA
>+::X:41144521-41205493()_13150_13350_-
ATGGTTTTCTTCAGTTCTATGAGCATATTTGTAATTCAAGTCTTTGCTGTCAAGTCTGTCTGCAAAGCCCTCCATTTGGCCTCCTTCAAAGGCAGTCTCTGCGTCAGTCTACAGGTCCCATCTTCCCATTTGTTTGCATGCCTCAATTTTTGTCATCAAAATCTGGACATGTTAGATATGCAACAACAACCTGAATACTGA
>-::X:16849243-16863100()_12560_12988_+
TTGGCTAACTCCTGGGAACATGCACCTCAGAATGTTCTTTCTGTCACTGATGAACTGATGATTTTGTGGTGTGCACCTGGAGCAATGGACCGCGTTGTACCAGTTTGTCAGGGTTACTCTGCAGATATCAAGATTGATGACACGTACCTTCTTTTATTACTGGGTCCTCAGTTTGTATTACTGGGGTCCTCAAGTTACAGTTGCTGTGGCTGGTTGTCAgcaggatgtgcctatgcaactagtcccccaagaaagcctcagaccccaagacccaaacaggcttccctgagcagagatatttcacacatgtccctgcagtttgctgccggaagacacatcctgtgtggccttggacaagacttgtgccagacctccctgaacttgccgatgtacatctttttcctgctgcttttgtgttctttactgtaa
>+::X:24060087-24064335()_3466_3582_+
gtgggtcacttgagtccaggggttcaagaccaacctgggccacgtggtaaaactctgtcaatacaaaaaattagctgggcttggtggcacacacctgtgttcccagctattatgtag
>+::X:16741715-16757309()_8970_9233_+
GTGCATTCTGATGCCTCATCTAAGATAAGCTCTGTCCAGATTCACAAGCCTGAGTCTCATTATTTTCTGCTAGTTCTCACTGAttttttttttttttttttgagacagagtctcactctgtcacccaggctggagtgcgatggcgccatcttggctcattgcaacatctgcctccccagttcaagcgattctcctgcattagcctcccaggtagctgcgattacaggtgtgcaccaccacgcccggctaattttgtatttttag
>-::X:53607522-53614745()_3924_4166_-
ATGGGGTTTTGCCATGTTGGCCTCAAACTCCTGGCCTCATGTGATCCACCCACTTCGGCCTCCCAAAGTGTTGGGATTACAGGTGTGCACCGCCGCACCTGGCCAATTTATCAGCAGTTTAAATTCAGGTATGATTTCCATACAGATTTTACATTTCCAGTTTCCCTGCCCAAAATTGAGACTGTTACTCATCTTACTTCTGTCATCATATTATTATGTCTATTCCAGAATATGTTTAAATAA
>+::X:2719660-2738256()_11635_11802_-
GTGCACCACCATGCCTGGCTAATTTTTGTATTTTTAGTAGAGCCAGGGTTTCACCATGTTGGCCAGGCTGGTCTCAAACTCCTGACCTCAGGTGATCCACCCGCCTTGGCCTCCCAAAGTGCTGGGATTACAGGCGTAAGCCACCGCGCCTGGCCCATGGTTTCTTGA
>+::X:41144521-41205493()_13434_13967_-
GTGCTGCTGAATGTAAAATTCTTGGTTGTCATGTCTGTCCCCCAACCCCAGCACTTTGAATATGTTGTCCTACTGCCTTCTGGCCTCAATGTTTCTGATGAGAAGTCAGCGGTTAATTTTTATTGGGGTTTCCTTGTGCAGGAAGACTCGTTTTTCTCTCACCACCTTCCAATTGTTCTCTCTGACTATAATGTGTCTCAGTCTGGGGCTCTTTGCATTTACCCTATTTGCAATTCTTTTTTAAGCTTCTTGTCTGCCATCAAATTAGAGACGTTTTCAGTGACTATGTCTCTTTCTGTCACTCTCATTCATCTGGTATTCCCATTAAAATTAATGTTGGTCCCCTTCATGGTACCCAATATTTCCCTGAGATTCTGTTCACTTTTCCTGTGTTCTTCAGATTGCATAATTTCTACTAATCTATCTTCAGGTTCACTGATTCATTCTTCTGCCAGCTCAAATCTATTGTTTAGCCCCTCTTATGAATATTTCATTTTGGTTATTATACTTTTCAAGTACAAAATCTCTACATGA
>-::X:16849243-16863100()_13082_13231_+
ATGTTTGACAAATTaaaaaaagaaaaaaGCAGCCAACAGATTCCTGAATTAACCCTACCACTACTGCCTCTCTCCTCAAACAAAAAATACCCATTGCACACACCAACACATATTACTTTTACCAAAGTGGAATACTGTAATTACACATAG
>+::X:24060087-24064335()_3592_3726_+
gtgggaggatcgcttgggcctgggaagtggaggttgcaacaagccgtgattatgccactgcagtctagcctgggtgacaaagcgagaccctatctccaaaaaaaaaaaGTATATATGCCAGCAGTCTTTGATTAG
>+::X:16741715-16757309()_9302_9418_-
ATGGGGGGAAAACGAGAAGAAAGCCTGACAGAAAAAGACTTTGAAAGAGTAGAATACGATCAGTCAGTGCTAGGTGCGGTGGCTCATGCCTGTAATTCCAGCACTTTAGGAGGCTAA
>-::X:53607522-53614745()_4417_4497_+
ATGAGAGCATGGGAAACAGAAATTCGGAAGAACTATGGATATGGAGGAAGGGATGGGCAAGACTTCTGGGGAGAAGGGTGA
>+::X:2719660-2738256()_11805_12059_+
atgtatttccaggtactcgggaggctgaggcaggagaatcgcttgaacccaggaggcagagttgcagtgagccgagatcgagccactgcactccagcctggggacaagagcgagactttgtctcaaaaaagaaaaaagaaaagaaaaaCCATGCCCAGTTTTGGGGATACTGTTATTCTACCAGACAGGCTCATTTTCCGGGACTGTGTCATTGCATTGAAATCTGTGGTGTTTGTTAAATTTGTATTAAAATGA
>+::X:41144521-41205493()_14336_14626_+
atgcagaaaaagcatttgtccaatccagcctcttttcaatatagaaaggctcaaactaggaatagaagggaacttcctctacctgatcaagactgtcccaaaaaacccacagctaacctcatactaattaatggtaaaaaactggttgctttccccctaggaacaagaatgagacaaagatgtccactccaaccacttctatttaacattctgcttgaggcattagccaggataactaggcaagaaaaagaagtagacaacccaattaagaaatggatgcaaaggatctga
>-::X:16849243-16863100()_13629_13856_-
CCTGAAGGAAAAGATTATGCCCTTCATTGGCTAGTGCTGGGGACTCATACGTCTGATGAGCAGAATCATCTGGTGGTTGCTCGAGTACATATTCCCAATGATGATGCACAGTTTGATGCTTCCCATTGTGACAGTGACAAGGGTGGTAGGTATATCATATATTCCAATATTGGTGTCAAAGGGAAAATGTCTCTTTCAAAGCATATGCTATTAAAACTATACTATTAG
>+::X:40588985-40600881()_3_170_+
GTTTTGGGGAACGAGTTTAGTATATTAAAATCACCAGGGTCTGTTGTTTTCCGAAATGGAAATTGGCCTATACCAGGAGAGCGGATCCCAGACGTGGCTGCATTGTCCATGGGCTTCTCTGTGAAAGAAGTATGTATATATTTTTTAAATGTTTGGAGCTGCTTTTAA
>+::X:16741715-16757309()_9464_9550_+
atggtggctcacgcctgtaatcccagcactttgggaggccgaggcgggcagatcacgaggtcaggagatctagaccatcctggctaa
>-::X:53607522-53614745()_4721_4801_+
ATGTATGTGTCAACATCTGTGAGACTCCTGGATTATCCAAATGAGGCAGTGATGAGCATCCAGAATGTAGAAAACTACTGA
>+::X:2719660-2738256()_12356_12538_-
ATGAGAGAAGCAGCTTCAACAGGCCCCTTCGTATCACATGGACAAAAACCAGGAGAAGCCCAAGCACCACAAACTCAAATCTGTAGGAAGGGAGGAACGGAGGCTGGTGCAAAAGTAATTGTGGTTTTTGCCATTAAAAGTAATGGCAACATAGCAAGACTCTGTCTCTACAAAAAAAGGTAA
>+::X:41144521-41205493()_14755_14907_+
gtgacaaaaaagacaacagtaaatgttgatgaggctatggagaaattggagcattcatatagtccttgtgggattgtagagtggcacccaccttgcaaaatattaatcgtagaatttaccatattacccattcccagttacatacccaagtaa
>-::X:20132181-20138622()_2_97_-
TTGTCTCTATTTAAGGATAACAAAGCTGATGTAATTTTAAAATACAATGCAGACGAAGCTAGAAGTCTGAAGGCATACGGCGAGCTTCCAGAGCAT
>+::X:40588985-40600881()_797_895_-
GTGACTGATGATATATATCTAGAGACCACATCAAAAGCACCAGACTTACAAAGAGAAGGAGATGATAGCACCGAGCAAGCTGTATTTCCTTTCTTCTGA
>+::X:16741715-16757309()_9998_10546_+
ttgttgcccaggctggagtgcaatggtacaatcttggctcactgcaacctccgcctcctgggttcaagcaattctcctgcctcagcctcctgcgtagccgggactacaagcatgcactatacccagctaatttttgtatttttcatagagacggggtttcaccatgttggccaggctggtcttgaactcctgacctcaggtgatctgcccaccttggcttcccaaagtgctgggattacaggcatgagccactgcacccggccttttttttttttttttttttttttgagacaaagtcttactctcgtccaggctggagtgcagtggtgcgatcttggctcaccgcagcctccacatgctgggttcaagcgattctcctgcctcagcctcccaagtagctgggactactggcacataccaccacatcggctaatttttgtattttttgcagagatgcgatttcaccatattccccaggctggtctcaaactcctgaccttgcattcctcctgccttggcctcccaaaggcactgggactacagacgtag
>-::X:53607522-53614745()_6442_6717_-
ATGCTGGAGTGCAATGATGTGGTCTCGGCTCATTGCAACCTCCACCTCCTGGGCTCAAGCAGTTCTCCTGCCTCAGCCTCCCAAGTAGCTGGGATTACAGACACCTACCACCACACTTGGCTAATTTTTGTATTTTTAGTAGAGATGGGGTTTCACCATGTTGACCAGGCTAATCTCAAACTCCCGACGTCAGGTGATCTACCCACCTCGGCTTCCCAAAGTGTTAGGATTACAGGCGTGAGCTACCGCATCCGGCCAGGAAGTGCTCATTCTTAA
>+::X:2719660-2738256()_12595_13119_-
ATGGAGAGGGGAAAAGGAAAGAAGGAGGGAGGGATGGAAAGAAAGGAAGGAAGGAAAGAAGAGAGAAAAAAGAAAGAGGTACATAAGAAGAAAAGAGAAGGAAGAAAGGAAGAGATAGAGAAAAGGAAGAGAGAAAAAGGAAAAGGAGGAAAAGAAGAAGGGAGGGAGGGAGGAAGAAAGAGGGAGAGTTCAAGAAAGAATGAAAAGAGAGAGAGAGGGAGAACTGAGGGCAAAGGAAGAAAGAGAAAAGCAGGGAAGGAAGAGAGAAAAGAAGGAGGGAGGGGGAAAGAAAGGAGGAGGGAAGGAAGAAAGGCAGAGAAGAAGAAAGAGAAAGAAGGAGACAGGGAGAGCCAATCGCCCATCTTGCCAAAGCCTCAAGAAACCCACTGTGAGCCCAGGACCCTGGCAAACAGAGCAGTAGGACCAGCCACCACAGCCAAAGGACAGCATCCTGAACACCCCTTGCCAGCCACGGAAGCTGGGCTCTGTGGGAAGTGGTCAGGCTCCGTGTGGTTAGTGGTCTGA
>+::X:41144521-41205493()_15531_15632_+
ATGGGCCCTAGAAAACTTGCTGTTTATGATGACAAGAACCAATTTATGTTAGTCTCAGCCATGATTCACTACCTCTTCCTACCTATTTTCATAGACATCTGA
>-::X:20132181-20138622()_918_1058_+
ATGAATAATTTCAAATCAGAAGTTGGTCCTGGCTGTCACTTTACAGTCAAAATgttactcattttggacccttggtttccttatctatcgaacaggaaattacttattcttcctatttctggggttattgttagatcataa
>+::X:40588985-40600881()_1055_1123_+
TTGTACCTAGTTAtttttttagagacagggtctggctgtgtcacccaagctgagtttgagtctgcatga
>+::X:16741715-16757309()_10553_10732_+
atgcctgaccCAttttgcttttatttagttttgttttttgtattcaaccctcaagatttttatttaatttCTCTGAAGCGAGCACAGTTATCAATGGattattattattattattattattattattattattattattTTGAAACACAAACTTATGGAAAAATTGGAGGTACAACATAA
>-::X:53607522-53614745()_7008_7220_-
CTTGAAGAAATCTGTAATCTTGGAAGGGACCCCAAATACATCTGTCAGAAGCCATCAATCCAGAAGGCAGATGGCACTGCCACTGCTCCTCCCCCAAGGTCTAATCATGCCGCAGAAGAAGCCTCTAGTGAGGATGAGGAGGAAGAGGAAGTACAGGCCATGCAGAGCTTTAATTCTACCCAGCAAAATGAAACTGAGCCTAATCAGCAGTAA
>+::X:2719660-2738256()_13547_13783_+
TTGAGCCTCTATCCCATTACTTCCTTGCTCAGAGCAGCTCTTTCTAACACCTCCCTGCTGCTGGGAGCCCCAGCGCACAGCAAAAGCAGACCCAGCACCAGTTTACTTTTTGTATTATTATTTTTTATCGTTTTCAACCTTCCATTTCAGATGGCTGAAGACCTAGGGGTGAGCAGAGAACCCAGCCCAGGCCTGCGGAGCGTCCTGACCGTAATCGTTTTATCTGCTAAGACATAG
>+::X:41144521-41205493()_16680_16949_+
atggtttataaagattatgcacacacgtgtatgtgtgtattttttacatgtgtggcaactaatgaagcaaatggaggaagatgtaaacaattggtgaatacaggtaaagagtataagagaattcttGCCtttttttttttttttttttttttttttggtgacggagtctcgttctgttacccaggctggagtgtagtggcacaatcttggctcactgcaacgtccacctcccgagttcaagcaattctcttgcctcagcctccagagtag
>-::X:20132181-20138622()_2353_2640_-
TTGTATTTATTTTTTTTAATTTGGTATGTTAATCCTTCTATTCCCAAACTAAAATCTTTTTTTCTTTTTCTTTCTTTTTTTTTTGAGACAGAGTCTCACTCTGTCATCCAGGCTGGAGTGCAGTGGCACAATCTTGGCTCAGTGCAATCTCCGCCTCCCAGATTCAAGTGTTTCTCCAGCCTCAGCCTCCTGAGTAGCTGGGATTATAGGCATGCGCCACCACGCCTCGCTAATTTTTGTATTTTTAGTAAAGACAAGGTTTTACCATTTTGGCCAGGCTGGTCTTGA
>+::X:40588985-40600881()_1410_1727_+
ttgctacagggtcccgctctatcacccaagctagagtgcagtggcctgatctcggcttactgcaacctccacctcccaggttcaagagattctcccacctcagcctccccggtagctgggaccacaggcgtacaacaccatgcccagatcatttttatattttttgtagagacaggattttgccatgttgctcaggctggtcttgaactcctggacacaaggaatctacctgcttcagcctcccaaagtgctgagatgacaggcgtgaacaccacacctgaccATCTAGTTCTTTACAACCTTAAACTTGACTACTGA
>+::X:16741715-16757309()_10812_11084_+
atgaccacagtgtgcccatccaaattaggaaatgatcatttacacgttattaccatctcactctcagaccccattgaggtttttccatttgtcccaataatgtcctttttagcaaaaaagcccagttcacactcacaggttacatttggttttcatgtctcatcaatctccttATGTCTGTtgcatgctgtcaggtggcacatgcagccatttgtcccattactgttcatacttgggtcatttgatgcaggtggtgtttgccaggtttcttga
>+::X:71297376-71298508()_3_89_+
TTGATGAGGCGCCAAGAAGAACTTCGGAGGATGGAAGAGCTGCACAACCAAGAGGTGCAAAAACGAAAGCAACTGGAGCTCAGGTAA
>+::X:2719660-2738256()_13861_13947_+
ATGGCGGATTCTCTGCCTTCAGTTCCATATGCTTTTGCCTTTCTGGATGCACAGAAGCTCATTATAGCAAATCATATTTCTGCATAA
>+::X:41144521-41205493()_17155_17409_+
atgttgcccaggctggagtacagtggtgcaatcatagctcactacagccttgaactcctgggctcaaaccatcctctcacttttttttttttgagacagggtcttgctatgttccccaggctggtctcgaactcctggcctgaagcaatactactgcctgggttgggcttcccaaattgctgggattacaggcatgagctaaaacttgattttctttccagtttcttaagaaaacctcttgaagtagtcctttaa
>-::X:20132181-20138622()_2708_2848_-
TTGGATTCTGATTTAGGAATTGGACATATAGCTGTAAAGTGTACATTCAGAAAATTTGAATATGAGTTATATAAGCATTGTATTAATGTTGCATCTCTTGAATGTCATCGTGAATGGACTGCCTTGGAAAGTAATGATTAA
>+::X:40588985-40600881()_2273_2557_+
GTGGGTAACCTGTTTCATCGTCCTCGGGCTACCGTCATGGTGATGGTGAAGGGAGTGAACAAACTGGCTCTACCCCCAGGCAGTGTCATTTCGTACCCTTTGGAGAATGTGAGTATTTATTATAAAAAATTAAAGGGATGCATTTTACATTTTCCCTTGTCAGCTGTCATTATGAATTGCATTCTAAACATACTTCTCTTATCTGTTTTTGATGCACAGTTTCTTTTGAAATTCTTTGACAAACACAATTTCTTTTTAAGAAAATTACATGATGATTGTAATTAA
>+::X:16741715-16757309()_11343_11474_+
atggtgaaacctcatctctacaaaaaattagccaggcatagctgggcatggtggtgggcgcctgtgatcccagctactcaggaggctgaggcaggagaattgcttgaacctgggaggcggaaattgcagtga
>+::X:71297376-71298508()_156_362_+
ATGCTACCTCGTGTATTTATAAATGTGTTGGCAAATATTTCCTGGCTGCTTCTCAGGTTCTTTCTTTGGATTGGAGATGTTTTAGCTGCCCATGGTCCTAGAAGTTACCTGCTAAAAAGAAAGCAGCTGAATGCTGGTCTCATGAGGTTTCTTTGGGGGTTGCCTCAGGGCTGGGCACACTTAACAGTGAGTTTCCTGGTGAACTGA
>+::X:2719660-2738256()_14220_14342_+
ATGAAGCAGTTCTTAACTCTTTCTGTGATCAGTGTTCCAAACAGGTACACACCTTGGTTCCTAGAAAAACAAAATTCATACGTTGAGGAATCACCTAAACATCTCCTGATCTTCACACTGTAA
>+::X:41144521-41205493()_17463_17585_+
ttgcatattccaatatatgtggaattagaaagtagtttggtcgtaatatatggggcttttttctttaccaaagcatcaaaaccaaatatgtttccagacattatgaatgtcccatctttataa
>-::X:20132181-20138622()_2876_2950_-
ATGAAAGTTTCAAAAAAAAAAAAAAAAAAAAGCTGGGGTACTATTCTAGTTGCAAGGAGACTTAAAGAGACCTGA
>+::X:40588985-40600881()_4413_4592_-
ATGACATTGCGCCACTGCACTCCAACCTGGGCGACAGAGCAAGATTCTGTCTCAAAAAAAAAAGAAAAAAGCAGAAAGAAAATGTGGTATATAAACATAATGGAATACTATACAGCCTTTAAAGCGCGGGAAACTGTCATTTGCAACATGGATAAACCTGGAGGACATTATGTTAAGTGA
>+::X:16741715-16757309()_11725_12129_+
ttggccaatgggagactattcaagctgacttgtgtctttctaactcatccccatcatttcttcacacgtttccttgctttctggcacaagatagtattcttcctctgctctaaccctggaatcagccatttccccagggagctctggatccttttagtggaaagtctaaatcttggtattttgcaagatctggatgctaggtgtgctcattgccattggggtgccactgctctgcatgctctcagtggacacagccagggaatgtgtgtgtgctcatttctgtgtggaatgaaaaccatgtgttcatggtgctacctcatgacggaggtcattttcattttttccctttccatgtttgtagctctcctctctgatggtgagaaacctggtttctactatctttaa
>+::X:71297376-71298508()_443_604_+
TTGGTGACTCTCTGTAGGCAGGAGGAAGAGCGCAGGCGCCGTgaagaagagatgcggcggcagcaagaagaaatgatgcggcgacagcaggaagGATTCAAGGGAACCTTCCCTGATGCGGTATATCTCCCATGTGCCCGTGATGTACCAGACCAGTCCTGA
>+::X:2719660-2738256()_14359_14508_+
GTGGGTGGTCAGGTCCCTATTCACACATTTGAGCACGGAGCCTCTGCGGCCGTCTTCCTTGGATTCTCTCATATCCCTGAAAAACACAAATTGTACCTGGAttttccttctgtttccaaagtccaccaacttgttcttcaatgtaattga
>+::X:41144521-41205493()_18117_18185_+
ATGGATAGAAACCACCAACTGGTAGAATTTAGGTTGCCTTTTAATGATAAAGGATTAGTGACATTTTAA
>-::X:20132181-20138622()_3306_3392_+
ttgcagaatgtctctcaatttggacttTTTGGGCAGGAATACAATACAAGTGATACAAATGCTTCTTTAACATTAGAACCTGTATAA
>+::X:40588985-40600881()_4721_4849_-
ATGGATAAAGATAATGTGCAGCTGGGTGCAGTGGCTCACACCTGTAATCCCAGCACTGAGATCCACTGGGAGGCTGAGGTGGGTGGATCACCTGAGCTCAGGAGTTCGAGACCAGCCTGGCCAACATGA
>+::X:16741715-16757309()_12260_12388_-
ATGGGGTGGGAAATGCTTGATAAAAAGATTGAAGTGCAGTTCAACCTGAAAACTCTTGGTGGTTCTCAAACCTGGCTACCTATTAGAATCACCTGGTGTGATGTGTTGGTGCCCAAGTGGGTGAGGTAA
>+::X:71297376-71298508()_745_951_+
ATGAAAAACTGGGTCTGCTGTATTCTGTTTAGACTCAGTGACTATAGGAAGAGATATGCAACCTTGGCTAGTCCTCTGCTGTCCTTGCAATTGTACAAGTTGGAGCTTCAGAAGCAATCTCTTCCCCCTTTCACCTCTCTGTTGCTAATAGGAGGCTCTGGCTTACGTCCTAGTAGCTCTGTGACCTTGAATTTGTTGCACAACTAG
>+::X:2719660-2738256()_14612_15103_+
atgttatttctttttcttttcttacttttcttcttttttcatttttcttttttaaattggagtctcactctgttgcccaggctggagtgcagtggtgcaatcttggctcactgcagcctccacctcctgggttcaagcgattctcctgcctcagcctcccgagtagctgggactacaggcacacaccaccacacccagctaatttttgtatttttagtagagacggggtttctccatgttggccaggctgatctcgaacttctgacttcaggtgatctgcctgcctcaaccttccaaagtgctgggattacaggtgtgagccactgtgcctggccctttttcttttttctttttttttttctcttatttcttttttcttatttgttttcctttttgctttttctttttatcttatttcttttacttatttttcttttttttacttttatttcttctccgtttttcctcattcttttcctcttatttctttga
>+::X:41144521-41205493()_18200_18298_+
TTGGTTGAAGTCAAAGCAGTGATTTGGGTTATCCATGTGTATAATGCATGGTTTTTTCTTAATTTGCAGACCATGAAGATTATGACCCACAAACTGTGA
>-::X:20132181-20138622()_3527_3799_-
ATGTTTGTTTATAGTTTTACTATATGTATTTATTCCCAACTGGTGCAACTTTATTCTCTTGACAGTTTTATGTGGACTTTAAGTTGCTGTTATCAAAAGTTGAACAATATTCCATACCCTTTTCCTTTCTCCCCGCTAGAGTATGCTCAGGTAATCAAAATGTTGGGAAATGGACGGCTAGAAGCAATGTGTTTCGATGGTGTAAAGAGGTTATGTCACATCAGAGGAAAATTGAGAAAAAAGGTAGGTGTGATTTGTTTTACTTTAATATAA
>+::X:40588985-40600881()_4860_5030_+
atggacaccgaggttgcttccatccatatcttagaaattgtaaatagtgctgcagtgaacatgggagtgcagatatctcttcagcatactgacttcaattgctttggatatatatacccagaagtgggcttgctggatcatgctttagtgatctattgcacaaaatggtga
>+::X:16741715-16757309()_12408_12488_-
ATGCCTTCCAGCAGTGAGAAGCAAGCATTGTGGCTGTTGTTCCTTATGAAAGAGAATGTTTGGCAGCTTGCTAATAACTAG
>+::X:78109866-78125425()_1_96_+
AGTCGACTTCAATGTTCCTATGAAGAACAACCAGATAACAAACAACCAGAGGTAAGGTCCCTGCTAATCCTTGGGCTGGGTTTAAGATGTGTGTAG
>+::X:2719660-2738256()_15640_15714_+
ATGATTTCTAGCCTGAAAGAAAAGCACCACGAATTGTTTGAAGTTGACTTGTCAGATGTGGCATGCTTGGTCTAA
>+::X:41144521-41205493()_18898_19245_+
GTGATCATACACTTAACAGATGTGCAAAGTGCCTTTGTTAAAAATTTTGATggtcaggcacggtggctcacacctgtaatcccaacacttggggaggccaaggcaagtggatggtttgagcccaggagttcaagaccagcctgggcagcatggcgaaatcccatctctaaaaaaaaatacaaaaatcagccaggcatggtggtgttcacctgtagtcccgggtactcgggaggctggggtgggaggatcacttcaacctcggaggcggaggttgcagtgagctgtgattgcaccactgcactccagaccctgtctcaaaaaaaaaaaaaaaaTTTTTTTTTTAAATGA
>-::X:20132181-20138622()_4629_4703_+
GTGTATGCCCAAGTCAAGTCAGCTGCTATTTTAGAGGCAAGGATGACCAAGGCTAAGAAACCAAAGGACTTTTAG
>+::X:40588985-40600881()_5539_5616_+
ttgggtaagagtggggagatagaaacagaagcagagcgcatggatggctcagcgcatggatggggcagtggttggtga
>+::X:16741715-16757309()_12580_12798_+
ATGTTTTCTTCTACCGAGAGCAGTATTGGTATCATTAAGATACCAAGAAATGCTGAGGTTTCATTGGTATTCTGTAACTTGTATTTTGCTGCTACGGGGAAGATAGCTGTTAGGTTTATCCTGTTGTTAGCTTTCAATTCTAAAGTGAATATGggctgggtgcggtggctcacgcctgtaatcccagcactttgggaggccgaggcgggcagatcatga
>+::X:78109866-78125425()_597_737_-
ATGGTGTCTTACTATATTGGCCAGGCTGTTCTCGAACTACTGGCCTCAAGCAATCCTCCTGCCTCGGCCTTCCAAAGTGCTGGGATTACAGATGTGAGCCACCGCACCCAGCCAACTTTTATATTCTTTAAAAATGAATAA
>+::X:2719660-2738256()_16264_16380_+
ttggcacggtggttcacacctgtaatcccagcattttgggaggccgaggtgggcagatcacgaagtcaggagatcgagaccatcctggctaacatggtgaaaccccgtctctactaa
>+::X:41144521-41205493()_20464_20532_+
atgggattttcatttgaagaagggtctatgccatctttagaaaaaaacaaaaaaaTGGAAAACCTTTGA
>-::X:20132181-20138622()_4998_5261_-
ATGGAGTCTCGCTCTGTCGCCCAGGCTGGAGTGCAGTGGCGCGATCTCGGCTCACTACAAGCTCCACCTCCCGGGTTCACGCCATTCTCCTGCCTCAGCCTCCCAAGTAGCTGGGACTACAGGCACCCGCCACCATGCCTGGGTATTTTTTTTGTATTTTTAGTAGAGACGGGGTTTCACTGTGTTAGCCAGGATGGGTCTCGATCTCCTAACCTCGTGATCCACCCGTCTCGGCCTCCGAAAGTGCTGGGATTACAGGCGTGA
>+::X:40588985-40600881()_5911_5997_+
atgcatgttttagacaatttaggttgtctaagaatggaaattaatgagctaaagaaagcggaagaacttcagagtaaatacacataa
>+::X:16741715-16757309()_13213_13671_+
TTGCCTTTCTTTAAAAGTGTGAAGGAAGAAGTGTTCTGGAGGAACTACTTTTACCGCGTCTCCCTGATTAAGCAGTCAGCCCAGCTCACGGCCCTGGCTGCCCAACAGCAGGCCGCAGGGAAGGAGGAGAAGAGCAATGGCAGAGAGCAAGATTTGCCGCTGGCAGGTATATTCTGGGTAGAAGACAGCACTCTACAGAAAAAGTTGTTCTTAGAGACTCAAATGAGCTTGACCTCTTATACGTACCAGAAATGTCATTGCCTTAGGGAAAAATTCTTTTCTTCCCAGAGGAAATCTTCATTTTTCTCTTACTGCCTTCTCTCTGACCCAGCTCACACATGTCTTCCCCAAGCTTTCCTTTACTTTGCTTATCTCCTTTCTCATTCCTTGttttcgtttttgtttttttttttagacacgggtctcactatgttgcccaggctgtcctcaaactcctag
>+::X:78109866-78125425()_1218_1502_-
GTGACTCATGCCTGTATTCCCAGCACTTTGGGAGGCCAAGGTGGGCGGGGTCCAGGAGCTCAAGGCCAGCTTGGGCAAAAGGGCAAAACGCTGTCTCTACAAAAAAAATATGAAAAAGTAGCCAGGTGTGGTGGCCCACGCCTGTGGTCTCAGCTCCCTGGGAGGCTGAGATGGGAGGATCGCTTGAGCCCAGGAGGCAGAGATTGCAGTGAGCCAAGATCGTGCCACTGCACTCCAGCCTGGGCGACAGAACGAGGCCCTGTCTCAAAAAAAAAAAAAAATTAA
>+::X:2719660-2738256()_16575_16889_-
ATGTTTCAAACATGCCGCAATGCAAACAGGGTCAAGTCCCCAAATGTTGTCGGTGTCGCTTCTTTTCTGACCCACAGCATAAGCCAACAGAATTGGAAACGCGTAAGAGATGCACAGATCAATAGGTATTTATTTATTTCCAGTGTTGGTGTGAAGGAACACCCACGTTTTCAACACAAAGGGAAGCAGCAGAAGCTCATCGAATCTGTGGCCATGCGTTTCCCCCTCACAAAGACCGTGCTATTTGTAAAACGGCCCCATCTGTGGTTCAAATGCCTTCATAAAGGAACACGTTTGTATGGTGCAGCAGCGTAA
>+::X:41144521-41205493()_20751_21035_+
TtggagtgcagcggcacagtcttggctcactgcaacctccgcctcccgggttcaattgattctcatgcctcagtttccccagtagctgggactacagacatgagccaccacacccggctaatttttatatttttagtcaagatggggttttgccatgttggccaggctggtcacaaactcctgacctcaggtgatccgcccacctcagcctcccaaagtgctggcattacaggcgtgagttactgtgcccagccTAAGTCTTTTATTTTTAACTCAAGCTACTAA
>-::X:20132181-20138622()_5530_5682_+
atgctaatggcactggagaatggagaggtctataagggcctcaggctcatccttcaaatgtccatggtctactCAACATATTATATGTACCATTCACTACCAGAAATGCTAATCATAGAACTGCCAACTAAATCACAGAACTGTCAACCATAG
>+::X:40588985-40600881()_6278_6373_+
ATGGTAAATGAGATAAAAGATTCAGGGGCAAACCCCACAAAACATAAAAATCAGAGTATCTTAGAATTCCATTTAACGAAGCTTCCATTTGATTAG
>+::X:16741715-16757309()_14138_14341_-
ATGCATGTTAACACTGATATACAAAATGACAAATTTTCCTGTGTAGAGCAACTTCACTCCATTTCCCTGACACTAACAGCAGTGTCAGATCCTGTCCTAGTATTCTGTATAACCTGTACCTCAGGACATGCTGTTTTGCTTAATCATTTAAAATTCCGTGAATTAAATCACCCCGCTTCTTGTGGGATAAATGTCCAGTTGTAA
>+::X:78109866-78125425()_1770_1907_-
GTGTTGCACAATAATGAAGATCAAGCGGGATCAGATCTGCCTTATACAAAGACCCTGCCACTATGGTACAGCAGGGATGTGCTTGGCAAAATGACAGGCTCTATTCTAGGACCAATACCTGAAAATGTTCTGGGCTAG
>+::X:2719660-2738256()_16967_17035_+
gtgggcggatcacaaggtcaggagatcaagaccatcctggctaacacggtggaaccccatctctactaa
>+::X:41144521-41205493()_21325_21708_+
TTGCCAATTTTCAATGTTTTTTCAAGATTTTTATTGAAGGATGGTCAGCTGTGGCTATGTGCTCCTCAGGCAAAACAAATATGGAAATGCTTAGCTGAGAATGCAGTTTACCTTTGTGATCGTGAAGCCTGTTTTAAGTGGTATTCCAAGTTGATGGGGGATGAACCAGACTTAGATCCTGATATTAATAAGGACTTCTTTGAAAGTAATGTGCTTCAGCTTGATCCTTCTCTGTTAACTGAAAATGGAATGAAGTGTTTTGAGCGATTCTTCAAAGCTGTGAATTGTCGAGAAGGAAAACTAGTAGCAAAAAGGAGAGCCTATATGATGGATGACTTGGAGTTAATAGGATTAGATTACCTTTGGAGGGTAAGTCAAAAGTAG
>-::X:20132181-20138622()_6072_6296_+
ttggcctcccaaagtgctgggattacagacgtgagccactgcgcccagcctaaaaaaatttttaaaattagccagacgtggtggtgtgtgcctgtagtcccaaatactcgggaggctgaagtggaaggactgcttcagcccaggaggtcatggctgcagtgggctgtaatcgtgccaccacacttcaccctgggcgatgggcaagacgctgtctcaaaaaaataa
>+::X:40588985-40600881()_6430_6597_+
ATGCATCTCCCTTACAATACAGTGAGAGAAAAACCATCATTCGATATTAAGCAGCCAAGCTTTTTACTTTTTGAGCTTAGCTGCCTATATAATTATTTCTTTTCCTTCATTGGTGTTCATTTGATTCATGAGCTGCTTCAATTTGATCGCTATGGACATGGTTCCTAA
>+::X:16741715-16757309()_14354_14446_-
ATGGAATACTGTCATAAATCCATTTTGTTAAACAAGGCAGTATTTGGCAAAATGGCATTTTCCAACAAAATTAACATAAATGCTAAAGAATAA
>+::X:78109866-78125425()_2180_2254_-
ATGGTAGAGGAGATTTTTAGACAGGATGGCCAGGGAAAGTCTGATATGATGACATCTGAGCAAAGAATGGAATGA
>+::X:2719660-2738256()_17068_17142_+
atgcctgaaatcccagctactcaggaggctgaggcaggagaattgcttgaacccgggaggcggaggttgcagtga
>+::X:41144521-41205493()_21818_21934_-
ATGGAATACACAGATACTAAGCTAAGACAAAAGGAACATCAGTGGCAGGAGGAGGGAGAGGAAGAGAGAAGAAAAAGCCCACTGACAGGTGACATAATAAAAATGAACAATTCCTAA
>-::X:20132181-20138622()_6323_6439_-
AAAGGAGGTAAAAACAGACGCAGGGGTAAGAATGAGAATGAATCTGAAAAAAGAGAACTGGTATTCAAAGAGGATGGTCAGGGTAAGTGTTTTCATAAATTACGCTTTTTAAAATAA
>+::X:40588985-40600881()_7124_7231_+
gtggaggctgcactgagccgagatcgcgccactgtactccagcctgggcaacagagtgaggctctgtctcaaaaaaaaaaaaaTGTGATGCTGGGATTTTATCAGTAA
>+::X:19349311-19350110()_1_84_+
GCAAGCAGAGTGCTGGTAGCATCCCGTAATTTTGCAAATGATGCTACATTTGAAATTAAGGTAAGAGGTGTTTTACTTTGTTAA
>+::X:78109866-78125425()_2397_2549_-
TTGCCAGTTTATAAGAAATTAAAATTGATCAAGAAAAGCATTTATTTATTCATCAAATATTTATTGAATGCTTCTTTTGTGCCAGGCATCATTCCAGGTTCTGAGAATGAAACAGAAAACTTTTTTAAAAACTCTCTGTTCTCATGGAAGTGA
>+::X:2719660-2738256()_17269_17496_+
ATGCTGGAGGAGGAAGAAAACCGGGTACACAAGACGCCTTGGCTGTCTTGTCCTTTGATGGCTGGGGAAGCTCTTAGTGCTCGGAGTCCTCACTCACCTCTCTGCATTCTGAGGGAGGTAGAAGGGGGGACAGGAGAGCCAATTCAACCTGAGAAGGATGATTGGTGGAGGTGGGTAAAGGAAGAAAGTCCCCTTTCCCTAGGTACTGAAAAGATGCTAATCTGCTGA
>+::X:41144521-41205493()_22709_22897_+
GTGGTCAAAGCGTATTTTATTTTTACAAAAATGTACCTTTCATTCTTAAATTATTCAGAGACTTTCATTTTGCATTTATTACCCTTTCTTTTGGTCTGTGCTTCTCACTTAATTTTACTTGATTATCAAAGTCAACTTACCATTAAATCATTGAATAGTGTGTTTAAGATAACTGAGGATATGGTTTGA
>+::X:24057420-24062574()_3_212_+
ACAATTGGTCATGTAGCTCATGGGAAATCCACAGTCGTCAAAGCTATTTCTGGAGTTCATACTGTCAGGTTCAAAAATGAACTAGAAAGAAATATTACAATCAAGCTTGGATATGCTAATGCTAAGGTAAGCTGTGTACTGTGGAACGAGAAACTAACTTTAATTGTTGTGCAGATAACAAATCAAAATCTTTTTTTATTGAAATTTTAG
>+::X:40588985-40600881()_7891_7983_+
ATGCAAATTAAATACTTTATTGTGGAATATGCATTCATCGTGGCACATTTAGTCAATATTGAAACCAAATGTATTGCTGCTTCAAATACATGA
>+::X:19349311-19350110()_174_380_+
ATGTTCCAGGATCAGAAGTTCAGAGAAGCTTCACGAAAACTAGAATTTATTATTAGCAGCTTGCTGTTGTTCTGTGGGGGGAAGGGGGAGGAGCTAGAAAATGAAAATAAAAATAAAAGCTTATTCAAAAGTTTGGAATGTAATTCAGTGAAATATTTGAATAAGAAGAGTCTTAGTTGTTTCTTTGAAGGTTCTTTCAACCTATAA
>+::X:78109866-78125425()_2630_2698_+
ATGAATGTGATACATTATGGAAACCAAGCTCTAGACAGTGCAATTATTTTTTCCTACATAAAAAAGTGA
>+::X:2719660-2738256()_17696_17821_-
ATGCAGAGGCTGGGCATGGTGGCTCACACCTGTAATCCCACCACTTTGGGAGGCCAGGCGGGCGGATCACGAGGTCAAGAGATCGAGCCCATCCTGGCCAACATGGTGAAACCCCGTCTCTATTAA
>+::X:41144521-41205493()_23486_23713_+
GTGGTGATCCATGAAGACTTCATTCAGTCTTGTTTTGATCGTCTGAAGGCTTCCTATGACACATTGTGTGTTTTGGATGGTGACAAAGACAGTGTTAATTGTGCAAGACAGGAAGCTGTTCGAATGGTTCGAGTATTAACTGTTTTAAGGGAATATATAAATGAATGTGACAGTGATTATCATGAGGAAAGAACAATTCTCCCTATGTCGAGGTTTGTGAATAACTAA
>+::X:24057420-24062574()_226_330_+
ATGACCCAAGTTGCCCTCGGCCAGAATGTTATAGATCTTGTGGGAGCAGTACACCTGACGAGTTTCCTACGGACATTCCAGGGACCAAAGGGAACTTCAAATTAG
>+::X:40588985-40600881()_8162_8431_+
GTGCTGGAAAAAAGTTTAAGGCTTCTTTTTAAATACCATCTGAATGATTTTTCTTCCCACTTTGGTTCACATAATAATTGCGTTCTTACTCTTAAATTTCAGGCAGTTCCTTTTAGTCTTGACAGTGTTGCAAATTCCATTCACTCCTTATTTTCTGAGGAAACTCCTGTTGTTTTGCAGTTGGCTCCCAGTGAGGAAGTAAGTGATAAGGGTTTTATTCAAGACATTTTAAAAAATAAGCTTTTATTATTTGAAAATTATGAAATGTAA
>+::X:19349311-19350110()_707_796_+
atgatgCAGACTGTACGCCGAATGGAGTTGAAAGCAGATCAGCTGTATAAACAGAAAATTATTCGTGGTTTCTGTCACTTGTGTGATGGT
>+::X:78109866-78125425()_3216_3344_+
ttgagcccaggagttcaagaccagcctggacaacatggtaaaacccctacaaaaaatacaaaaattagctgggcatggtggtgcattcctgtagttccagctacttgggaggctgaggtaggaagatga
>+::X:2719660-2738256()_18121_18387_-
ATGGAGTCTAACACTCATGTAAGTGAAGACTTTGCCAGTATTTTTTCATGCATGGCACAGGCAGAGATGAACTTCAACAGGGTAATCCAAGCAGCTTCATTTTCCTCTATTTTAAGGGTTGCTTTCTTCTCCCTAAACACTGAGGAACACGCACATGGAAGCTCTTTCTATAAAAAAAAAAAAAGTACGTGCATCTGTGAAAATAAGATTCTTATTTATAACTGCCCCCAAACTCATCAAACAAATGCAGACGGCTGGGCGTGGTGA
>+::X:41144521-41205493()_23829_23966_-
ATGCCACTGCAACACTTAATGAGTAATAATGTCAAAGACAAAAAGAAAACTAGAAAACAACTTAAGAATGCCTCACCCAAAAAACCAAAACAAAACCAGATGGGAGAGTGGGGGAGGTTATTAAAAAAAATTAGATGA
>+::X:24057420-24062574()_471_539_+
ATGGGAAATCTGAAAAGTCAAGCATCTAAACCTAAGTTAAAATACTTACATGCAATTTCTCCAAACTAA
>+::X:40588985-40600881()_8551_8700_+
ATGGTAGGGAAGGCAAACTCAGTGTTTGAAGACCTTTCAGTCACCTTGCGCCAGCTCCGTAATCGCCTGTTTCAAGAAAACTCTGTTCTCAGTTCACTCCCCCTCAATTCTCTGAGTAGGAACAATGAAGTAAGTGCAGTTATTCAATGA
>+::X:21984303-21985223()_1_129_+
GTTCTAATAGAAGACTGTATCCCGGTACTGAAGAGGTACGCCAAAGAAGGGAGAGAATTTGATTATGTGATTAATGATTTGACAGCTGTTCCAATCTCCACGTCTCCAGAAGAAGGTAGATTTTTTTAA
>+::X:78109866-78125425()_3477_3803_+
gtggggcaggtgttcagcataaatcaccatgtttgtatagacggtctaggaagagtgaatagcccttgttggtcttgtcagttaactttgaaagccaagttcccagataccagccaggatctaatcttgcagacaggtccttctgtagatagtagcctcaggcctgctgtgttaactcttgtctgTGAAAGGGGCAGATACATAATGAGATTGTACAATCCTAGGTGGAGGGTTGGCATTGCATTTAACTTCTTAAGGACCACCATTGAATTACTGATAGTAGATTTGAAGGAACTTGGAGAAGAAAAGGAGCTTTATGCTTTATGA
>+::X:40597248-40597664()_1_168_+
GCAGTTCCTTTTAGTCTTGACAGTGTTGCAAATTCCATTCACTCCTTATTTTCTGAGGAAACTCCTGTTGTTTTGCAGTTGGCTCCCAGTGAGGAAGTAAGTGATAAGGGTTTTATTCAAGACATTTTAAAAAATAAGCTTTTATTATTTGAAAATTATGAAATGTAA
>+::X:41144521-41205493()_24334_24402_-
ATGATTAATAAACAAAACTCTTTAAAAAAAATGATGGCATTGACTACACAAAACATCCCAAAACTATAA
>+::X:24057420-24062574()_636_908_+
ATGTTAAATAGGAGAGAAACAGAGCCATTTCTAATTACTTCTCTAAAACACTTGAACTTGTTCCCCATCTGTTTTCTGAATATGATTGCATACCTGTTTTTTTATCAGGATACTGACACCTGTCTAGTGATGTTTATGGGGATTGGAGATGCCCTACAAGGAATGTTTAGATTGGGGcagggctgggaccagggagggacaagtgaggccttcacctcaagcccaaaatgtaagtgggcctggcggtggcaggtatgccagaaaactcagtaa
>+::X:40588985-40600881()_8751_8858_-
ATGGGAGGCCAGATGCAGTGGCTCAAGCCTGTGATCCCAGCACTTTGGGAGGCCAAGACAGGATTGCTTGAGGCCAGGAGTTCAAGACCAGCCTGGACAACAGAGTGA
>+::X:21984303-21985223()_573_809_-
ATGGGTTTGTATGTATCCACAACATCTGAAGTAAAATATTCGAATACTCAATACCAAAAGAGGAAAAAGAAAAAGAGCCACGAGTGTAAGACCCACTATTCAAAGAGCTTGTTCATGAACGATAATGAAATTGATTTTGGATGCCAAAATCACATCCACCTAGCACTGCTCGCTCTCAAAATACCAATAGATTTGACACAAAGGCAGTGGCTGAAACGTGAAAGAAAACTGCTTTAA
>+::X:78109866-78125425()_3858_4037_+
TTGTCTCTCTTTGGTTGCAGGATTAAGGCTGCTGTCCCAAGCATCAAATTCTGCTTGGACAATGGAGCCAAGTCGGTAGTCCTTATGAGCCACCTAGGCCGGCCTGATGGTGTGCCCATGCCTGACAAGTACTCCTTAGAGCCAGTTGCTGTAGAACTCAAATCTCTGCTGGGCAAGTAA
>+::X:40597248-40597664()_288_413_+
ATGGTAGGGAAGGCAAACTCAGTGTTTGAAGACCTTTCAGTCACCTTGCGCCAGCTCCGTAATCGCCTGTTTCAAGAAAACTCTGTTCTCAGTTCACTCCCCCTCAATTCTCTGAGTAGGAACAAT
>+::X:41144521-41205493()_24505_24576_+
ATGAAGGCTTTTTTCCAGaaaaaaaaTAAAGTGCATTGTGGCATTTTTGTTGATGCTTTTAACAAAATGTAA
>+::X:24057420-24062574()_1081_1212_-
TTGAACCCAGAAGTGGAAGCTGCAGTGAGCCAAGATCGCACCACTGCACTCCAACCTGGGCAACAGAGACTGTCTCAAAAAAAAAAAAAAAAAAAAGAAAGAAAAAAAAATATATGCATTCAGTATTTTTAA
>+::X:40588985-40600881()_9034_9354_+
TTGCCACCTATTAATTCAAACAAGCCAGAGGTCATAGATCTACTTGGTGACTGGTGGAGCTGTGTGGATCTGGTAACTTGGAAGCCATTGTTCACTGCCTCTGCTGATTTGTTGCCACATTTTTCTCATTCATTCTGGACATTGCAGTGGAGGGAGCCACCTCTACTTTTGACTCCTGTCCTTCAGTTTCTCCATCTGCTCATGCGCCCTCTTAACCATGTGGCATGCCACTTTCGTGGTGGCCTCCCCTTTTTATTTGCTGTGGATGACCAGGGCCATCATCCTTTATTCTCTGATGTGGAAACTATTCAAGGGAAGTGA
>+::X:24717289-24735488()_3_206_+
GATGATGTACAGGTCGAGAGTACAGAAGAAGAGCAGGAGTCAGGGGCAATGGAGTTTGAAGATGGTGACTTTGATGAGCCCATGGAAGTTGAAGAGGTGGACCTGGAGCCTATGGCTGCCAAGGCTTGGGACAAAGAGAGTGAGCCAGCAGAGGAAGTGAAACAAGAGGCGGATTCTGGGAAAGGGACCGTGTCCTACTTGTAA
>+::X:78109866-78125425()_4091_4336_+
TTGTTACTGGTTTTTAACTTTCATACTGCTCAAGTGTCTTCATCTCTTCCTCTTCTCAGGGATGTTCTGTTCTTGAAGGACTGTGTAGGCCCAGAAGTGGAGAAAGCCTGTGCCAACCCAGCTGCTGGGTCTGTCATCCTGCTGGAGAACCTCCGCTTTCATGTGGAGGAAGAAGGGAAGGGAAAAGATGCTTCTGGGAACAAGGTAGGACCTGTGATTTTGACATTATTGGGGGTGAGGGCCTGA
>+::X:41345179-41345324()_2_142_+
TACTTGGTGTTAGATGAAGCTGATCGGATGTTGGATATGGGGTTTGAGCCTCAGATTCGTAGAATAGTCGAACAAGATACTATGCCTCCAAAGGGTGTCCGCCACACTATGATGTTTAGTGCTACTTTTCCTAAGGAAATA
>+::X:41144521-41205493()_24726_24866_-
ATGGTTGCAGAAAATGAGGTGTCTACTAAAATGAAATTAAATCCAAGATATAACGCTTATTTTTATGCTGTAAAAGCCCAACTCACTAAGACTATTTTTAAATGTAAAAGGTTGGCTGGACGCAGTGGCTCATGCCTGTAA
>+::X:24057420-24062574()_1296_1586_-
ATGCCTGTAATCCCAGCACTTTGGGAGGCTGAGGCGGGCAGATCACTTGAGGCCAGGAGTTCGAGACCAGCCTATACAACATGGCAAAAGCCCACCTCTACTAAAAATATAAAAACTAGGCCGGGCACAGTGGCTCACGCCTGTAATCCCAGCACTTTGGGAGGCCGAGGCGGACGGATCACAAGGTCAAGAGATCGAGACCATCCTGGCCAACATGGTAAAACCCCGTCTCTACCACTGCACTCCAGTCTGGCGACACAGAAAGACTCCGTCTCAAAAATAAATAAATAA
>+::X:40588985-40600881()_9490_9588_-
GTGAATTTATATAATTATCTTCCATTTGGTATGTTTGCTTCAATTGAAAATGCATATAAAACATTATTTCCTAACAAAAAGGTGATGGCCATTCCCTAG
>+::X:24717289-24735488()_355_483_+
GTGCAAGAAGTTCAAGTGGATTCCAGTCACCTCCCATTGGTAAAAGGGGCAGATGAGGAACAAGTATTCCACTTTTATTGGTTGGATGCTTATGAGGATCAGTACAACCAACCAGGTAATCATATATAA
>+::X:78109866-78125425()_4434_4517_-
ATGAAGGAGGGCTTCTGGGATGCTGGTAATATTCTATTCCTTGACCTGGGTGGTGGTTACACAAGTGTGTTTACTTTGAGATAA
>+::X:47202155-47209687()_3_143_+
CCTTATACCTTTAGCATCTGTGACACCTCCAACTTCTCCGACTACATCCGTGGAGGCATCGTCAGTCAGGTCAAAGTACCTAAGAAGATTAGCTTTGTGAGTGTGTCGATGGGATCAGTGGGCTGTGGGGGGTGGTTCTAG
>+::X:41144521-41205493()_25122_25268_+
atggagttttaccatgttggccaggctgatctcgaactactgacctcaagtgatccacccgcctcggcctcccaaagtgctgggattataggcatgaggcaccatgcctggccTTATTTTCAAGATACTGAAAGTAATAcaggttga
>+::X:24057420-24062574()_2037_2336_+
ttgttgcccaggctggaatgccatggtgctatcttggcgcattgcaacctccacctcctgggttcaagcgattctcctgcctcagcctcccaagtagctgggattacaggcatgcaccagctacatgtggctaattttgtatttttattagagaccgggtttcaccacgttggtcaggctggtctcaaactcctgacctcaggtgatccacctgccttggcctcccaaagtgctgggattacaggtgtgagccattgcgcccagccAGAAAATTGTTTTTTCAAATTCTCATTCTGTTAA
>+::X:40588985-40600881()_10096_10272_+
ATGCTGTCAGTCAAGTCAAGAAGGGACGAAATCCGTCTGAAGGGTATTTTTTTGGTGAATGATTTTTTAAAAATCATCCTTGTTACTGAAATAGAAATTCTTATCTGTTTGCTACCTTCTGAAGTTGTTTTCCAAACTTTTTCAACAGGTGTTGGTTCGGGGAGTCTGGAAGTGTAG
>+::X:24717289-24735488()_1013_1159_+
ttgataaatgatgtaaagaaaattagttgggcgatggccaggggaggcctgtctgaggaaatgaccactgggctgagatttgaggtatttgcagagctggtgaaagggcatttcagcttaacgagccaagtactagcaaaggcctag
>+::X:78109866-78125425()_4537_4620_+
ATGTTTGAAAAATATGTGAACACCTTTGAGGTGAAAGAGTATTCAGTGAATATGATGGTCATGATGATGTCACCTTGGATTTAA
>+::X:47202155-47209687()_218_424_-
GTGGACACGCAGAGAGGCATGGTGAGCCTGCAGTGCCAGGCATGTCTGCGCTGGCTGGCTCGCCCACTCACCCACCTCATTGCGGGGCCGAGGTGGCCGGCCATGCTGAGCACAGAACTGGTGCAGGGCCTGGAAGCCAATGTGCAGCTGGGCAGGGCGAGAAAACTTGGCGAAGTCCGTCACCACAAAGTCAGGTTCTGCCAGTGA
>+::X:41144521-41205493()_25442_25732_+
ATGATGATGTCTGTCTTTCTTTTTCCCCCCAGAGCATTCCGCGGTAAACACCTCTCTTTTGTAGTTCGATTTCCAAACCAGGGCAGACAGGTTGATGACTTGGAGGTATGGTCTCATACAAATGATACAATTGGTTCAGTACGACGATGTATTCTCAATCGTATTAAAGCCAACGTAGCCCATACAAAAATTGAGCTCTTTGTGGGCGGTGAGCTGATAGATCCTGCAGATGATAGAAAGTTGATTGGACAATTAAACTTAAAAGATAAATCGGTATGTATGTATAGTTAA
>+::X:24057420-24062574()_2627_2836_+
GTGATTTATGTTAAGGCTGATTGTTATTTCTCAATCATTAGACATGTTTCCTTTGTTGACTGTCCTGGCCACGATATTTTGATGGCTACTATGCTGAACGGTGCAGCAGTGATGGATGCAGCTCTTCTGTTGATAGGTAAATACCTCACAATTGGTTTGGACAAATCAATGTGGAACAAATCCAAGATGAAATATTTAAAGGGGAACTAA
>+::X:40588985-40600881()_10586_10777_+
TTGTTTGTTTGTTCTCCTAAGCTGTCTCGTCATAAGCATCTAGCCAAGGATCATTCTCCTGATTTATATTCACTGGAGCTGGCAGGTTTGGATGAAATTGGGAAGCGTTATGGGGAAGACTCTGAACAATTCAGAGATGCTTCTAAGATCCTTGTTGACGCTCTGCAAAAGGTAAATATCAATGCGACATGA
>+::X:24717289-24735488()_1309_1458_+
gtggcattggagggttttaagtacagggggtggtggtcacgtaattgggtttacattttaacaggaacagtggtttgtgtagagaataagcactgtggtgcatgtgtgcgtgtgcacacacacgtggagggatgggctggtgtagggtaa
>+::X:78109866-78125425()_5180_5308_-
ATGAGTTCCAGATTAAAAGGACACCAAATTTTAGGTCAGCATTTGACTCCTAATACTGCAGCAAGACCATGCCAAAAGCAGGATAAGGCAAGACCAGCATCTTTGGTGCTAAAAAAAGAAACTGCTTGA
>+::X:47202155-47209687()_519_758_+
GTGAATGCTCGAGCCCTGCCAGCAGTGCAGCAAAATAACCTGGACGAGGACCTCATCCGGAAGCTGGCATATGTGGCTGCTGGGGATCTGGCACCCATAAACGCCTTCATTGGGGGCCTGGCTGCCCAGGAAGTCATGAAGGTCAGCACGGGTGGGGAGAGGCAGGATTGGGGTGGGCCAGGTTCCTCCATGACTCTGTCACTTGCTCTCTGTCTGTGTCAGGCCCCTGTTAACCACTGA
>+::X:41144521-41205493()_25985_26206_+
ATGCCTTCAAGCCCTGATAGCTCTTCTGATTCCTCCACTGGATCTCCTGGAAACCATGGTAATCATTACAGTGATGGTCCCAATCCAGAAGTGGAAAGCTGTTTGCCTGGAGTGGTGAGTAGATACAGTTTTGAActactgtatgtaaggcatcatgctagggtttttgagaataaagtatatagagtggttctttcttttcttgaggagcttacagtttaa
>+::X:24057420-24062574()_3253_3489_-
ATGGCGCAATCTTGGCTCACTGCAACCTCTGCCTCCCGGGTTCAAGAGATTCTCCTGAGTAGATGGGATTACAAGCATGCGCCACCACACCCGGCTAATTTTGTATTTTTAGTAGAGAGGGGGTTTCTCCATGTTGGTCAGGCTGGTCTCAAACTCCTGACCTCAGGTGATCCGCCGACCTCAGCCTCCCAAAGTGCTAGGATTACAGGCGTGAGCCACCGCACCAGCAGCTTTTAA
>+::X:40588985-40600881()_10940_11020_+
ATGCTAGAAAGAACAGCATTAGGAAAAGTTATCTCACACAAAGCTTTACAAAATTattgtggtaaaatatatataacataa
>+::X:24717289-24735488()_2226_2432_-
ATGAAATGCAGCATTGAGCAGATGCAGCAAAGTACGGGGAGTAATACTGGGATAGCCAGGCCAGTGTGCTGCCCAGCTCCAGGGAGCACCAGTCACACTGCTGTGCTCCAGGAAAGTCACGTGAAAATGGTATTCCCTGAGGTTGTACAATGGGGCAGCCCTGGGTTTCAGCAATGGATGGGAAATCATCTGCTTAGCCTCATGTAA
>+::X:78109866-78125425()_5506_5733_+
GTGAggctgggtgcggtgcctcatgcctgtaatcccagcgctttgggaggccgaggtgggtggatcacaaggtcaggagttcgagacctgcctggccaacatggtgaaaccctgtttctactaaaaatacaaaaaagtcgggcatggtggcaagtgcctgtaattccagctactccggaggctgaggcaggagaattgcttgaacccaggatgtggaggttgcagtga
>+::X:47202155-47209687()_1003_1236_+
GTGGCTGTGTTTGGCTCAGACCTGCAAGAGAAGCTGGGCAAGCAGAAGTATTTCCTGGTAAGTGGTCCCCTTGGATGTCTGCTCCCCTCATCTTGGCCTCTGGCCATCACCCCTGGGGCTTCCTTCGGCATCTCAATGCAACCGGTGGCGCATTCTCTTTGCCATTCTCCTTATCTTGAAGGGAAGCCCAGTGCATCCCTCGTTTCCCCTTCTGGTGCCTCCTTCCTCACATGA
>+::X:41144521-41205493()_26312_26542_+
TTGTTACTTTTACATAAAATTAACCAATTAGAGCTTAATTATAACACTATTGGATGTATAAATTTAGAGGAAAAcagtcatccctcgtatacgtggagaattggttccaggacctctgcatatacccaaaatgctgcagatgaccctgtgcaaccagatatacaaaaagttagccttccatatacttgggttttgcttgctggaaatactgaattttctgtccacatttga
>+::X:24057420-24062574()_3572_3691_+
atggctgtaatcccagcactttgggaggccgaggcaggcggatcacttgaggtcaggagttcaagaccagcctggccaacagggcgaaaccctgtctctgctaaaactacaaaaaattag
>+::X:40588985-40600881()_11063_11185_-
GTGTTCTACTTCAGTTATCTCATAGTGTTTAAGGAGTACAGAGTTTCAGTTGGGGAAGAAGAAAAAGTTCTAGAAATAGAAGATGGTGATGGTTGTACAACATGTGAACGTACTTGCACTTAA
>+::X:24717289-24735488()_2737_2889_-
ATGAGCACATTCCAATCAGACAAAAAACAAGGAGTAAAGGAACACAGGTATAAAGAGCAGAAAAGTACATACAGAGAATTATTTCTAGGGAACAAAATTCATAGACAGCAGGCATCAGAAGCCTTGCTAAGCAGTTTGGACTTTATGTTGTAG
>+::X:78109866-78125425()_5939_6082_+
ATGGCACCTTTTTTCATGAAGAGCTTTCAATTTACCCTGTTTTTCCTTAAAtatctttttaaagagacagggtcttgttctgttgcccatggtggagtgcagtggcatgacattaattattgcagcctcaaacttgagggctga
>+::X:47202155-47209687()_1386_1724_+
GTGGGTGCGGGGGCCATTGGCTGTGAGCTGCTCAAGAACTTTGCCATGATTGGGCTGGGCTGCGGGGAGGGTGGAGAAATCATCGTTACAGACATGGACACCATTGAGAAGTCAAATCTGAATCGACAGTTTCTTTTCCGGCCCTGGGATGTCACGGTGAGTAGGGTAGGAGGTTGGGGCTTTGTCGTCTCACTTTCCTCCtttttctttttttttttttttttgagacggagtttcgctcttgttgcccaggctgtagtgcagtggcgtgatctctggcccaccacaacctctgcctcctgggttcaagcgattctcctgcctcagcctcctgagtag
>+::X:41144521-41205493()_26543_26803_+
ttgggaaaaaagtctgcatgtaaatggacctgtgcagttcaaacttgtgttgttcaagagtcagctgTATCACTTTCTAAAATTTATACCACAAAACGGATAGTTCTTTTAGAACTATATATGAgctgggcatggtggctcacacctgtaattccagctactggggaggctgtgaggcaggaggattgcttgagcccaggagttctaggctgcagtgagctgcgattgtgccattatgctctagcctggtcaacagagtga
>+::X:24057420-24062574()_3861_3938_+
gtgcggtggctcacacctgtaatccctgcactttgggaggccaaggcaggtggatcacttgaggtgtcaggagtttga
>+::X:40588985-40600881()_11431_11544_-
GTGCAGCTACAAGAACAATGTACACTTACCTCCTGGCTCATGAAATATACTACATCTTACAATAAGCAAGTCTTAAAGGTTTTGATTTTGCTCAACTATACAGAAAAGTGTTAA
>+::X:24717289-24735488()_3166_3258_+
GTGACTGACAGTCCTGTAGATGCAGGTGAAAAATTTCAGAGACTAGTGTTGCATTTGCTACTATTCCTGAGTTTGCATCTTAATGCCTTGTAG
>+::X:78109866-78125425()_7415_7495_-
TTGGAAAGTGAAGCTCGGAAAGCTTCTATTTTGGCTGGCTCGGCTTTAACCTATAGAGAAAAACAAAAACAGAAAATGTGA
>+::X:47202155-47209687()_1793_1876_+
atgttggtcaggctggtctcgaattcccgacctcaggtgatctgcctgcttcagcctcccaaagtgttggtattacaggcgtga
>+::X:41144521-41205493()_27026_27166_+
ATGGCAGCCTTTTGTTATGTCCAGAGTCTAAATTGTATATATGAGAGAAATGGTTTAATAGAACAGGAGAGGAGCTATCACAAAAAAATGACTGGAAGTGACTTGATGATGTATTTGATCTGCACTATTAAGGATTTGTAG
>+::X:24057420-24062574()_4556_4702_+
ATGCAGGCAACAGAGGATGAAGCAGGGCCAAAAGGTGGATACCTGGCAATAATATCTTCCTTATTAGGGTTAGAACATTCAGAAGTCTCCTTTATTAGATGCCAACTTTTTTTGGGGCGGGGAGTGGgtggcaaaagagactcataa
>+::X:40588985-40600881()_11756_11893_+
ATGTTAATAACTAACTTTCAGTTTGCAGATGACATGTACAGTCTTTATGGTGGGAATGCAGTGGTAGAGTTAGTCACTGTCAAGTCATTTGACACCTCCCTCATTAGGAAGACAAGGACTATCCTTGAGGCAAAACAA
>+::X:24717289-24735488()_3461_3574_-
TTGTATTGCATTTTAATTAATTTAAATGTAAAGAGCTACAAGTGGCTGGTGGCTACCACAGTGGACAATGCAGCTCTAGATCCTTACCCTGCAAAACAATGCTCTGTTTACTAA
>+::X:78109866-78125425()_7510_7698_+
ATGTCAATGATGCTTTTGGCACTGCTCACAGAGCCCACAGGTACCAAGAACCTTGTAGACTACCACACTGAGAACAGTATTCCTATTTACTTGAGTAGCCCAAGCTCTGGGTTGTTTTTGGAGAGTTTTGTATTATACTGTAATCCTTTCAGCTTCTCTAATTGGAACTGCCACTATGGCTCTTGTTGA
>+::X:47202155-47209687()_1904_2197_+
TTGTTCCCATTCTTTCTGTCAGAGATCTTTCTGCCTCTGCCAGAAGCCCTTCTTTTTGGCCTTTCTTTCCCTCAGCTTCTGttttttttttttttttttttttttttttGCCTTAACCTCTTTTTAGTGCTGGTTGGGACAGtgtgtctggggtcctcaaaactactctcaagctcaattcacctagagtacttacaggactcagcatatagtcgtgcttgtggctacaatttattacagcaaaaggatacagaccaaaatcagcaaagggaaaaggctggtgcaagtttctag
>+::X:41144521-41205493()_27320_27451_+
ATGTCACTGCATCCCAGATACATCTCTTTTCTTTGGCAAGTTGCAGACTTAGGTAGCAGCCTAAATATGCCACCCCTTAGAGATGGAGCAAGAGTACTTATGAAACTTATGCCGCCAGGTAAGAATTTTTAA
>+::X:24057420-24062574()_4914_5153_+
ttgtctctttatggatttgcccgcctattctggatatttcCAGCTATTCTTATATGCATCTTTTTTATTCTTCATCAACTAGCTGGTAATGAATCTTGCCCTCAGCCTCAGACATCGGAACACCTGGCTGCTATAGAGATCATGAAACTGAAGCATATTTTGATTCTACAAAATAAAATTGATTTGGTAAAAGAAAGTCAGGCTAAAGAACAATACGAGCAGATCCTTGCATTTGTCCAA
>+::X:41217219-41223402()_3_203_+
CAAGATCACCTGTTGCCTGAAGCAGAAGAAATCACTATGATCAGTATTCAACTTGCTGCTAGGTTCCTCTTTACTACAGGATTTCACACAAAGAAAGTAGTCCGTGGCTCTGCCAGTGATTGGTACATTGCTTTGGATTTTCATTCCTATTATACTAATGTTTGGTTTGCTTCTTTAATAGATTGCTTTATGTTTTTCTAA
>+::X:24717289-24735488()_3617_3817_-
ATGACTATGGTCAGTACCAGGAATTCAACACCATCATATATCATAAACTGGTTGCTTTGCAAATATAACTGTGCTTCAATGCTTCAATCTTCCAACACTTGTCACTACAGACCAGCACTAGTTGAAATAAATTTCTGTGATGATGGAATTGTTGTTTCTGAGCCATCCAATATGGTAGCTACTAGCCACAGTTGCTATTGA
>+::X:78109866-78125425()_7735_7947_+
ATGTTGGTAATTGTAGGGCTTTTTGTGGAGTTTCAGGAAGAGGTTGCTCTTTCTCACCTTAGATATTTTGTACAGAGTTATCCTTTTATGAACGTTATAAGATCAGACTCTCATGCTGTCAGTAGGAAGCAAATTGAGGAATCCTCTTCTGCTATCATCAACCGGCCAATTACTTACTGTGATTTGCCCTTTGGCCTGCCTGAAGAGTGTTAA
>+::X:47202155-47209687()_2317_2469_+
ttgttagactcagcaccacctcttttacttggggctggtcatgtaggcgcccccttcctggcacataacaaaatttccagactcccagaaggaaaggtgttcagcgtaaactgtattgtttgcatgaacggtttaggcacagtgaaccactga
>+::X:41144521-41205493()_28046_28192_-
GTGTACAATCAGGAAAATAAAAGGGAAATTATTAAATCCAGGATAAAAGTTGTCAGTGATCTAGAGAACTATATTTCAAACAATCTTGGAAACGTAGATGTTGAATCTGGATTTAAGCAAATACTGGGAGGATGTGGGGGTATGTAA
>+::X:2722626-2726373()_3_200_+
AGCTTTTCAGATGCTGACCTTGCGGATGGCGTTTCAGGTGGAGAAGGTACAGTTATCTTGTTTTCTGTCTCTTTTCTCTCTCCATCCCATGATGCCCACCTGCTCTGTAGAATCACTACAGGGTCTAAACTGTCAGCTCTCTGTGAACTCACAGTGAAATGTTCAGCCATCTCTGTGGGAACTCCGCCTGTTTGCTGA
>+::X:41217219-41223402()_1013_1090_-
ATGAGTCTCATTGAACCAAAAAAAAAAGACAAAGATCTTCCTCTACTGCTGGAGAGAACCAGCAAAGGTTGCTTCTAA
>+::X:24717289-24735488()_4441_4596_-
ATGGAAAAACAAAATGCTATGCAAAGAAAAATAAAGACCCTAATATTGGATTCAAAGATTCAAATAAGCTCATTTTACTGTCAAACTAATATCACACTTCATGCAACACATTTGACACTGTTTATGCCTCATTTGACACAACAAAGATCATGGTAA
>+::X:78109866-78125425()_8165_8335_+
ATGTCTTTGATCTTTTCTAGCTCCATGGTAGGAGTCAATCTGCCACAGAAGGCTGGTGGGTTTTTGATGAAGAAGGAGCTGAACTACTTTGCAAAGGCCTTGGAGAGCCCAGAGCGACCCTTCCTGGCCATCCTGGGCGGGTATGAAGAACTCTTTAAGATCATGCTTTAA
>+::X:47202155-47209687()_3230_3385_+
ATGTCTGGCCCATTGTCTCCAGTCTGTTCCTGTCCACAGCTTCCCTTTATGCTGAGCCCCTGCCACATGCATCATCATCCTGGCCATGTGGCATTGTCACAGACCGTCTCTCCTGCTAGCCTCCTAACTCAGGGCCTGGGTCTTCCCCAGCATTAA
>+::X:41144521-41205493()_28257_28529_-
ATGCTGGTGAGAAAACTATCAAAGAATACAAATCTCTCTCAACTGAGGAAATCTCCAGGCCCACAGGTGACGCACCACAAAACAGACTTAACGCTAAGGCACATCATAATATTTCAAAACGTAAGGATAAAACCAAAACTTCCAGAAACGAAGGTCACATGCAAAGGAATAGAAACCAAGAGGACTTTGGTCTTCTCATCAGCAATGCCACCAGCCAGAAGGAATATATTTTCAAACCTAGGATTCTATACACAAACCATTAATCAAACGTGA
>+::X:2722626-2726373()_878_1072_+
GTGCTCCCAAGTGATGTAGCTGCAGAGGTCCCCCAGCAAACCAGCCCTGCTCCGGGTGCCCACGTGACGCGGATTTTATGTTTGGTCACCTGCCCACGATGCCCTGGCTGGCGACCCGACCCCTACATCACGCTTCGCCTTGTCCTTGTGTTTACAAAAGCTCCTACACTCACCCTAACGATCAGAGGCTTGTGA
>+::X:41217219-41223402()_1139_1402_+
ttgttttattttAGGTATGATGCATTGTGTATTCTCCTTCGTCACAGCAAGAATGTACGTTTTTGGTTTGCTCATAACGTCCTTTTTAATGTTTCAAATCGCTTCTCCGAATACCTTCTGGAGTGCCCTAGTGCAGAAGTGAGGGGTGCGTTTGCAAAACTTATAGTCTTTATTGCACATTTTTCCTTGCAAGATGGGCCATGTCCTTCACCTTTTGCCTCTCCTGGACCTTCTAGTCAGGTAATTGCACAGCTTTCTTTCTAA
>+::X:24717289-24735488()_5729_5821_+
ATGGATATATTTGCTGTCAAAATGAGTTATCATGAAGGTATAAATGTGTGGACACATTCAGTGAGCCTCTATATTGTTCCTTTAATTAGGTGA
>+::X:78109866-78125425()_8518_8646_+
atgggcccagacaacaaagtgagatctcatgtctacaaaaaaaaattagctgggcggtggtggtatgcacctgtggtcccagttaccagagaggctgaggtgggaggatcacttgagcctgggaggtag
>+::X:47202155-47209687()_3413_3757_-
ATGGGGGAACAAAGCTCACTTATTTGTGCATTCACCCAACAAACATCTTTATTTTTTTTGAGACAGGGTCTCTCTCCATCACACAGGCTGGAATGCAGTGGCATGATCACGGCTCACTGCAGCCTCAACTTCCCAGGCTCCAGCGATCCTCCCACCTCAGCCTCCCGAGTAGCTGGGACCACAGGTGTGTGCCACCATGCGTGGCTAATTTTTGTATTTTTGGTAGAGACAGGGTTTTGTCATGCTGCCCAGGCTGGTCTTGAACTCCTGAGCTCAAAGACCTCGGCCCCACAAAGAGCTGGGATTACAGGCGTGAGCCACCGCACCTGGCCCAAACACCTATAA
>+::X:41144521-41205493()_29214_29366_+
atggattcaaccaactgtggattgaaaatgtttgggggaaaaaacattgttgaaagttccaaaaagcaaaacttgaatttgccacatgctgagtactgtgttgaatccacacgaatgaagctatgtgtaagcattgtattaggtgttacctaa
>+::X:2722626-2726373()_1133_1219_+
ATGTGGATCGCTTCCACCCTGGCTGTAACAGGCATTGTGTTCTCCATGGAAGTGCCGGTGATGTATCTCCTGTCTCCTTTTTCATAA
>+::X:41217219-41223402()_1787_2059_+
ATGCCTGTATCAGCATATGTGCATGTCCTTTTTATGCAAGTAGAAGTATACATATACCTTGTTGCTGTAAAACAGGTAATGTTTTATCCTTTACAGGCTTATGACAACTTAAGCTTGAGTGATCACTTACTAAGAGCAGTACTAAATCTCTTGAGAAGGGAAGTTTCAGAGCATGGGCGTCATTTACAGCAGTATTTCAACCTGTTTGTAATGTATGCCAATTTAGGTAAGAATTTAAGTTTTTCAGAATTCTGTTTTGATGTATCATATTAA
>+::X:24717289-24735488()_6387_6629_+
TTGCttctttttttttctttattgagacggagcctagccctgttgcccaggctggagtgcaatggcacaatctcggctcactgcaacctccgccttctgggttcaaacagttttcctgcctcagcctcccgagtagctgggattacaggcgcctgccaccacactgagctaatttttgtatttttagtagatacagggtttcaccatgttgatcaggctggtctcaaactcctgaccttgtga
>+::X:78109866-78125425()_8882_9181_-
ATGAGCACCTATGGTGGATCTTTCCCATTCTTCCCTGCAGAGCCATCTTCTATCCTTCTCTACCCTGTTGCATCACAGGAGGAGGACCTGCATGGACTACATCAAGGAGCTTTCTTGCGCTCTGGCTTCCATTTGGGTTTCAGCCAAATTGAGGGTGGGAGGGGGTGCAGCAGCAGGAGACTGAAAGGAGATCAGAATATTTATTGCCCTGGCTCCCCCTCCCTACCAGATCTTGTGTCCTTTGACCAAAGGCTACAGTTCCCATCAGATAGCTCTCTCCACACCAACTTTCCTCTCTGA
>+::X:47202155-47209687()_3832_3978_+
ATGAATCCACATATCCGGGTGACAAGCCACCAGAACCGTGTGGGTCCTGACACGGAGCGCATCTATGATGACGATTTTTTCCAAAACCTAGATGGCGTGGCCAATGCCCTGGACAACGTGGATGCCCGTGAGTTTGGAGGCGGGTGA
>+::X:41144521-41205493()_30416_30589_-
ATGATAGTAACAGATTATAACTCCTTGATCATGATTTCATACAGATATAAACGAATGAATAAAATGTCTGATGAGGAACAGTATAAATATTTTCAAAGTACCTCTGCACAAAATACTTTTTTTTTTCTTCAGACAGAATCTCGCTGTCGCCCAGGCTGGAGTGCAGTGGCATGA
>+::X:2722626-2726373()_1560_1694_+
ATGTCTGGCATGTTTATCTCAGGCCATCGTTCTTGGCCTTCTAGAGAGTTAATGTCTACTATGTCACTTCATCAGGGAGGGGTAGTTAAGCTTGAAAAATCTTTCTATGACATGACTGTGTCCTGCACATATTAA
>+::X:41217219-41223402()_2863_3060_-
ATGTCTAAATTTGGCATTTTTAAGTTTGAAATACAGATTCCACTTATGCTTGTCTGTGTAATAAATATTCTCTTTCTCATCTACAAATACCCAAATATCTGCAATTACGGAAAAGACAAGGGAAAAGAAGACAAACTAAATAGACAAATGAAAAGTACAATCTCCCTTATGTTAAAAGGGCCATGGATCCAATGGTGA
>+::X:24717289-24735488()_6790_6867_-
ATGCCCAATTCCTCCCAATGGCATCATAAAAAACAAATCAGCGATAAAGATGATCAAGTCTACAAAATGGAAGAATAA
>+::X:78109866-78125425()_9786_9893_-
GTGGCGGAAGGCAAAGGGGAAGCAAGTCACATCTTACATGGTGGCAAGAGAGAGGCGAGCGAGGGTGGAACTGCCAAACAACACTATCACAAGAACAGTATGGGGTGA
>+::X:47202155-47209687()_4095_4448_+
ATGTACATGGACCGCCGCTGTGTCTACTACCGGAAGCCACTGCTGGAGTCAGGCACACTGGGCACCAAAGGCAATGTGCAGGTGGTGATCCCCTTCCTGACAGAGTCGTACAGTTCCAGCCAGGACCCACCTGAGAAGTCCATCCCCATCTGTACCCTGAAGAACTTCCCTAATGCCATCGAGCACACCCTGCAGGTGATAAGCTGTGGGAGAAGGGAAAGAGGCCAGGCATCTGGCCAGGCTGCTGCCTCTCCGCCCCCAGGCCCTTGCCTTGCCTTCAGATGTTGCATGCCTAAGTGTAAGATGTGCCTTTTCTCCAAACCTCCCTCCCTCACTTCCCACCAGGCAGCCTAG
>+::X:41144521-41205493()_30917_31198_+
ttgagcctgggagatggagactgcattgagctatatgatcaagccactgtactccagcctgggcaacagaacaagacgctgtctcaaaaaaaaaaaaatttaaaaaagttccagattaacatcctgtaccctctctgccccagtcctgaaattggctgtttctccaaggaggcctgtttgatttattttcctggagaatggtgtttagaaaccaagatctggacatttattgcactcattgctatcgatgtattgttgctccctggctctctaagcagttag
>+::X:2722626-2726373()_1843_1965_+
ATGAATAATCTCTTCAATggccaggcacgctggctcatgcctgtcatcccagaactctgggaggctgaggcgggaggattgcttgaggccaagagttcgaaaccagcctggccaacatggtga
>+::X:41217219-41223402()_3434_3565_-
ATGGGGTTTCGCCATGTTTGCCAGGCTGGTCTTGAACTCCATACCTCAGGTGATCCGCCTGCCTCGGCCTCCCAAAGTGCTGGGATTACAGGCATGAGCCACCTCGCCCAGCCCAACAAAGTTTTTCATTAA
>+::X:24717289-24735488()_7091_7180_+
ATGAAGGATGTTTATGAGGAATTTGATGAGAAAATAGCAACAAAATATAAAATTATGAAGTTCAAGTCTAAGGTTTGTATTTGGCGATGA
>+::X:78109866-78125425()_10461_10715_+
ATGTacacacacacacacacacatatatatacacacacacacgtatatatTCCTGACAAAGTGAATACAAGTGAAATAAATATGTGTATATAtgtgtgtgtgtgtgtgtACATATATAGATATTTTAGatatatagacatatctatatatctagatctagatctatatatagatttttttttttctgatacagggtctcactctgctgcccaggctgaagtgcagtggcatgatcacagctcactgcagctttga
>+::X:47202155-47209687()_5377_5448_+
gtgaacacacaggtgaccaccacctgggccaagaaacagaacctagggattaccaTTGTGCTGTCAGAATAA
>+::X:41144521-41205493()_31212_31550_+
gtgtatgtgtatccacatttaagtctattactatatatatacacacacacacatgaatatatatatgtgtgtaagtttttacaaaaccatggggtcacacgacttcctcccatcccagcctatcacagtttcattctagttttctccctttctatatttgtaattttttttttttttgagacagagtctcgccctgtcacccaggctggagtgcagtggcgcaatctcggcttactgcaacctccgcctccctggttcaagggattctcctgcctcagcctcccagtagctgggattacaggcgtgagccaccatgcctggccaaactctcttttctga
>+::X:2722626-2726373()_2499_2717_+
gtggctcatgcgtgtaatcccagcattttgggaggcctaggcagcaggcaggttgctttaggctgggagttcgagatcagactgggcaacatagcaagaccccaattctataaaaccacagtaattaaccaggcatggtggtgcacacctgtagtcccagctactcggaaggctgaagtgggaggatctcatgagcccaggagtttgagattgcagtga
>+::X:41217219-41223402()_3642_3923_+
ttgaatctgggaggcagaggttgcaatgagccaagatcgcgccactgcactccagcctgggcaacagggcaagactccgtctcaaaaaaaaaaaaaaaacttgttataataatagcttttgggccaggcgcggtggctcacgtctgtaatcccagcactttgggaggccgaggcaggcagatcacaaggtcaggagttcaagaccagcctgaccaacatggtgaaaccccgtctctactaaatatacaaaaattagccgggcgtggtggcacatgcgtgtaa
>+::X:24717289-24735488()_7412_7522_+
TTGCCTCTGGTGCTTGCAACATGTCTTGTGCTCTCATTCCCAAGTGCAGAAGAAACTGCTCTGATCTCGTTTATATTAGTTGTTGCCAAGATGTTTTGGTTAGAAAGTTAA
>+::X:78109866-78125425()_10799_11017_+
ttgaatctttttgtagagacagggtctcactgtgttgcccaggctggtctcgaactctggggctcaggcgatctgcctgccttggtctcccaaagtgttgagattacaggcgtgagcTTGTGCCCTGCTGTCAggaatgtttttaagttagccttagacatcatatactttcacttacataggttgagtatcttttatctgaaatgcttgggaccataa
>+::X:47202155-47209687()_5681_5761_+
atgacagcatctacctcacaggactattgtgaACCACTTGgcatttactgtgtgcctggcactgttttaaccaagctttaa
>+::X:41144521-41205493()_31721_32032_-
TTGGCAGGTTCTACTTCCCCCTGTGCCTATCTTAATGGTAGCCCATCTATCTCAGAGCTCCACTCTTTTGCACTGTATCTCAGCAATGTCAAGTCAGCATTTCCTCTGTACTGGTTTTGTGTCTTTTTACTATCTCCTGAGGAAGCCTTCAGCCACACTGAAGTACCTGCCTGGACTGTCCAAATTATCTCTGAGGATACTAATTATCATTTTATGAGTGCTCTAATTAAACTATGTGCAAGTTTTAAAGGTAGTCCTATGTTGGGAATTACAGACCATGAAGGAGGAGGAGGGAGCCCAATAAGTGGGTAG
>+::X:2722626-2726373()_3259_3591_-
GTGCAGAGAAGATCCCAGGGGGCAGTGGCTGGCAGAGACAGTCAGTCTGAGAGCACCAAGATCCTCAGAACATCTCAGACGCCTGAGCTGACCGATTTGCAAAGGAAGCATGCCGAGAATGATACACAGGAAGGCAAAGCAAGGCACAATCTCCCATCGCACGTGCTGGGCAGACCTGGTCAGACCATGGAGGGAGTGGAGCAGGAGAAAAGAGACATGAAGAGAGGCCAGCGAGGTACGGGCAGAAGCTCAGCAGAACCAAGGCAGAGACAAAAAAAGACAAAGACAGATGGAAAGAGAGCTGGGGCTGGGCGTGGTGGCTCACGCCTGTAA
>+::X:41217219-41223402()_4414_4494_+
atgggaatggcaggagtttctgatcatgcagttctaataggccttgtgagagagactgaggcattggatgagccattgtag
>+::X:24717289-24735488()_7868_7993_-
GTGGAGGTTGCAGTGAGCCAAGATCGCACCACTGCACTCCAACCTGGACAACAGAGCAAGACTCCATCTCAAAAAAAAAAAAAAAAAAAAAGTAGTCATTCAGCACTTGTCCAAGTTACATGCTAG
>+::X:78109866-78125425()_12593_12832_+
ATGTGCAAAATAGATGTGGAACCCATAGTTTCCTTAGACAAGAGTAGGTCTTCTGAGCCCTGCTTAAAAAAAGAATATGGATTTAAATCTGTTGTCCATCAGCTTCTAGGTAGAATTaaaaaaaaaTGTATTGATGGTAAGTGGGGTGAGGAATTTTTAAAAAGATACACTGATGTCTGGAGCCATACCTTAAAAGGATTTCTTAGAAATGGATTGAGTTTTTGGGTTGGAGAAACATAG
>+::X:47202155-47209687()_5857_5931_+
atgttatcctgtgtgcctgaagtcacaaaactaggtaatacgtggcatagctggaatctgaacctgaatttctaa
>+::X:41144521-41205493()_32131_32262_-
ATGCAGAAGGTGAGTTTGTTCATGTGTGATTTCTTCCAGGCAACAGTAGCCAGAACAACAGAACTGTTAATCTTCAACAAAAAAATTAAAATGAGCAAAGCAAAAAGCCCCCTCAGCTGGGTAGATGTGTAA
>+::X:2722626-2726373()_3597_3746_+
GTGTCTCAATCACGATGCTGTGTGCTTCCTCCTGCAGCCGACGCCCCAGGCGTGATCCCCGGGATTGTGGGGGCTGTCGTGGTCGCCGTGGCTGGAGCCATCTCTAGCTTCATTGCTTACCAGAAAAAGAAGCTATGCTTCAAAGAAAAT
>+::X:41217219-41223402()_4531_4659_+
gtggccacagtgtggaatgtattgcagtggagtaagatcccagagagtgttaaaatgatctatagacataagatcattgtgacctgtactggagaactggcagtgagggagatacaagtggacagatag
>+::X:24717289-24735488()_8104_8286_-
ATGGATTTAACCCTTCCGGCAACTCTTGAAATAGGGCCCTATTTCTCAGATGAAGAAACAGGCATAAAGAAGTCATTCGGCTGGGCACGGTGGCTCACGCCTGTTATCCCAGCACTTTGGGAGGCCGAGGCGGGCGGATCACTTGAGGTCTGGAGTTCAAGACCAGCCTGGCCAACATGGTGA
>+::X:78109866-78125425()_12856_13191_-
ATGGGAATTTTCAGGGCTCATGTCAAAAGACTGTTTTCTTTTTACATTTATACAACCTGCTATTATCATGGAGAGCTATTTCACATCCACTTGGCATTTGTTTCCTACCTCCATGTTGTTGAGCACCTTAAGGAAGGTAAAAGCCATTCCACCACCAATAATCATCTCATTGACTTTGTCCAGCATATTATTGATGAGCTGGATCTTGTCTGCAACTTTAGCTCTACAAGAGAAAGCAAGAATCATCACTTAAAGAAGAATGGACTAGAGAAGTGGTATTACATAGAAACTGAGTTTCTATTTCAAGGCACAGGAACAGAGAAAGTCTCAAAGTGA
>+::X:47202155-47209687()_6523_6615_+
gtggcgcagtctcggctcactgcagcctccgcctcccaggttcaagcgattctcctgcctcagccttccaaagtgctgggaatacaggcgtga
>+::X:41144521-41205493()_32693_32776_-
ATGCAATGTATGAACCTGGATTTAGATCCTCAACCAGAAAACATTGTTATAAAGTCCAATACTGAGGAAAGTGTCAAAATATGA
>+::X:41217219-41218597()_3_203_+
CAAGATCACCTGTTGCCTGAAGCAGAAGAAATCACTATGATCAGTATTCAACTTGCTGCTAGGTTCCTCTTTACTACAGGATTTCACACAAAGAAAGTAGTCCGTGGCTCTGCCAGTGATTGGTACATTGCTTTGGATTTTCATTCCTATTATACTAATGTTTGGTTTGCTTCTTTAATAGATTGCTTTATGTTTTTCTAA
>+::X:41217219-41223402()_4664_4744_+
atggtgctttttataagaagtggaatcagtggatttggtgatgggatattcagagaaggaggggacagggaagagatgtga
>+::X:24717289-24735488()_8467_8604_+
ATGCAAATATTTCTGAGTTCTGTAGTGTCCAAGATGAGTCCTTTTAGCATTTTGACACTGGTTGTTTTAGTTCCAATTGAAAGAGGAAAGGGTACCTTTTTGGCTTCATTTACCTTTGTGTTCCATAAGGATTCTTGA
>+::X:78109866-78125425()_13380_13538_+
ATGTCCAAAGCTGAGAAGAATGGTGTGAAGATTACCTTGCCTGTTGACTTTGTCACTGCTGACAAGTTTGATGAGAATGCCAAGACTGGCCAAGCCACTGTGGCTTCTGGCATACCTGCTGGCTGGATGGTGAGTCACTTGAGTGGGTTGGTAGTGTGA
>+::X:47202155-47209687()_6867_7145_-
ATGCCTGTAATCCCAGCTACTCAGGAGGCTGAGGCAGGAAATCTCTTGAACCCGGGAGGCGGAGGTTGCAGTGAGCCGAGATCATGCCATTGCACTCCAGCCTGGGTGACAGAGGAAGACTGTCTCAAAAAAAGAAAAATCAATGAAGTTGATTTGGGCAGTGGTTACAATAGTGCTGTGTATGTGGAAAACTGTTTTGTTTTGTTGTTTGAGACAAAGTCTCACACTGTCACCCGAGCTGGAGTGCAGCGATGCAATCACGGCTCACAGCAGCCTTGA
>+::X:41144521-41205493()_32855_33088_+
atggcacatgtcagttgcgctgaatatctctcattgggtcttatctgttctgatgattatatggaggttgtacatttgacagagtactacttgtatgttgatgtgtctaagagcatcacattgagagacacatgtcactgtgtctttggtgacattaacccagatcacttagttgatagctgccaggtttctcctctaaaggagagagatgctttgtgtagagagatgctttga
>+::X:41217219-41218597()_1013_1090_-
ATGAGTCTCATTGAACCAAAAAAAAAAGACAAAGATCTTCCTCTACTGCTGGAGAGAACCAGCAAAGGTTGCTTCTAA
>+::X:41217219-41223402()_5410_5574_+
GTGTTCGTCTTCTggtcgggcgtggtggctcataatcccagcactgtggaaggccaaggcgggcagatcatgaggtcaagatatcgagaccacccaggccaacatggtgaaaccccgtctctactaaaaatacaaaaattagctgggcatggtacgtgcctgtag
>+::X:24717289-24735488()_8695_8826_+
GTGGAAAAGAACTATGCTTTTGAGATACCTGATGTTCCAGAAAAATCTGAGTACTTGGAAGTTAAATACTCGGTAAGTCAAACAAAGAAAATTACTGGGTTTTGCTTGAGAATGACATTTTTCTGTTTTTGA
>+::X:78109866-78125425()_13571_13807_+
TTGATTCAGCCAATCAACAAGCATTTTAAAACAATCTCTATAGGAGATCTGTCAGAGAGGGCTCTGCATGTTGCAGTGAGTCCCTCATGGAAGAATCCATGGGAGAAAAGCAGTGCTATTGGATTACTGGCCTTCAGTAATGCAGTAATGTGTTGCAAAACtttgttgttgttgtttttttttttttttttgagacagagtctcgctgtgtcaccaggctggagtgcagtggcatga
>+::X:47202155-47209687()_7186_7530_+
atggggtttcaccatgttggtcaggctggtctcgaacccttgacctcaggtgatccatctgccttagcctcccaaagtgctgggattacaggtgtgagctactgtgcctggccTGGTTTTTCAATTGAGGTGGGGGAATGGGGAAGGCTAGAGGGCTTCCCCACTTCCAGAGTAGCTGTGCGCCTTGTACTTGCTTTATTCACTGATGGTCCTTCTAATAATGCCTGCGGAAACCCATTTTGTCAACTGTGGCCACATGTAATCTGTTTGCTCTGTCTGCAGTGGGCTCGGGATGAGTTTGAAGGCCTCTTCAAGCAGCCAGCAGAAAATGTCAACCAGTACCTC
>+::X:41144521-41205493()_33134_33283_-
GTGATCATATATGACAAATATAAAGGCGAGAAAACAAAGCACTACCTTATAGAATGTCAACTAATAAATGTAGAAAGGATGACAAAATTAAAACAAAATTACCATTTTGCAACCATCATAGTAAAAACATTTAGGCAACAATCACAATAG
>+::X:41217219-41218597()_1139_1375_+
ttgttttattttAGGTATGATGCATTGTGTATTCTCCTTCGTCACAGCAAGAATGTACGTTTTTGGTTTGCTCATAACGTCCTTTTTAATGTTTCAAATCGCTTCTCCGAATACCTTCTGGAGTGCCCTAGTGCAGAAGTGAGGGGTGCGTTTGCAAAACTTATAGTCTTTATTGCACATTTTTCCTTGCAAGATGGGCCATGTCCTTCACCTTTTGCCTCTCCTGGACCTTCTAGT
>+::X:41217219-41223402()_5912_6181_-
TTGATTGAAGACTGCATTCTTGAAGAGACATTGCAACAGCGGATCAGCTGTGACACTACTGAGTATAATTTGCCTAATTCAGCATACTGGTATTTGATTGGAGGACCTGGACCTTCATCTAAAGACACAAGCATAAAAGTAGCAGGTACACTCAATTTCAGAAGCTGTGTCTTCTCTGCCACACCTACAACAAAAAGGAGTGAAGGGGAGAAGAAAGAGAGGGAGAAAAATATGAGGAAAAAATTAAGATGGCAAGGGCTTCATGAATAA
>+::X:24717289-24735488()_9274_9648_+
ATGAAAAGTATTTTCAATGAGTTCCACTCTGTTGCTTTCATTCTTCTAATGGAGTGGTACTTACTTGGCTATTCTTTATCAGTAAAGCATGTACAGCTCTGGACAGAAATTTTCTTTTGGGGGAGCTTCTTGGCCTATTTTTCTTCTAATGGGTGTCATCAAGATGCATTATTTTGTCattgtgaattggttttgtttcctactgtgaattgttttggatttcatttgtgGCAAATTACATTTCATATATATCAAAGGGGTTTTCTTCTGTGCTTCATAGAGAGGCTTTTGTTTATTTCAAATATAGACTTTGGAAAATGCAAAGTAATAGTTTTAAACAAAAAGATTCtttttttttttcctttttCAGGCTGA
>+::X:78109866-78125425()_13975_14118_-
ATGACACTATCTCCAGTACGCAGTAAGTACTTAATACACATTAAACAGATGAAGAAAAAACAGATAAAACTAAAAATGGGCCGGGCACAGTGGCTCACGCCTGTAATCCCAGCACTTTGGGAGGCCGCAGCAGGTGGATCATGA
>+::X:48575167-48577109()_14_151_+
ATGTCCTCTGAAGAAGGAAAGCTCTTCGTGGGAGGGCTCAACTTTAACACCGACGAGCAGGCACTGGAAGACCACTTCAGCAGTTTCGGACCTATCTCTGAGGGTGAGACGGGCCATACTCACAATGGGGGTTGGTGA
>+::X:41144521-41205493()_33641_33958_+
gtgatttcggctcactgcaccctctgcctcctgggttcaggtgattctcctgcctcagcctcccgaatagctgtgattacaggcacctgccctcatgcccggctaattattatatttttagtagagacgaggtttcaccatgttggccaggctggtctcgaacgcttgacctcaggtgatccacccacctcggcctaccaaagtgctaggattacaggtgtgaaccacagtgcccCTGCCAAGTCATCCTTATTTcattctaattgtggtaaggtgatacctcattgtggtttggatttgcatttccttaatgattag
>-::X:41739383-41853227()_3_122_+
TCACATCCCTGTGAATTATGTTATTATCATGGCAGTAGCGTAGAGCTTCCAGTATCTGTCTCATATAATGGCTgtaaaaaacaaaagaaatctaaaaactgtaaacaatttttattttaa
>-::X:41853114-41853227()_2_112_-
GGTCCCTTCAGTGTTGTACGACGATGTATCAACAGAGAAACTGGGCAACAATTTGCTGTAAAAATTGTTGATGTAGCCAAGTTCACATCAAGTCCAGGGTTAAGTACAGAA
>+::X:24717289-24735488()_9650_9874_+
ATGCCACAGCTTCCTCAAGATTTGAAAGGAGAAACTTTTTCTCATGTATTTGGGACCAACACATCTAGCCTGGAACTGTTCTTGATGAACAGAAAGATCAAAGGACCTTGTTGGCTTGAAGTAAAAAGTCCACGTAAGGAAAAATACATGCTCAGAATGCTGAATAGATTGCTGATAGATGTGGTTTTTAAAAGGGAAGTTAGGAAATTGATCTATTTATTTTAA
>+::X:78109866-78125425()_14149_14232_+
ATGTTGCTATCTAGAAAGCTATATAAGAAAACTTTCTCATATGAAAAAATTAAGTATACTGATTACAAGCAGGGAGAAATGTAA
>+::X:48575167-48577109()_419_553_-
ATGAAGGAAGCCGCAGATGGGGACAAGGTCCCTCTGCAGATAGGAGGCCCCACCTCTCCGTTCATGGCTCTCATGGCAACTGAAGCATGCTCTGGGTTGGTGAAGGTGATGAAACCAAAACCCCTGGACCGCTGA
>+::X:41144521-41205493()_34042_34284_-
ATGTTTCATGTCATTAGTGTGGGCAAGGACTTTTTGGCTAAGACTTCAAAAGCACAGGCAACAAACACAAAAACAGACAAACGAAATTACATTAAACTAAAAAGCTTCTACCCAACAAAGGAAATAAGACCACAAAAAGACAAATCTACAGAATTGGAGAAAATATTTGCAAACTATGCATCTGACAAGGGGTTAATATCCAGAATATATAAGGAACTCAACAGCAAAAAATCCGATTTTTAA
>-::X:41739383-41853227()_229_336_+
ATGAAAATGTTGGCAGACTCAAAAGTTTATGGGCTTCATGAAGAAATAGTATGCTCTATATTTTCTAAGCTATCTAAGTCAAAAGAATTACACATAGTTCATAAGTAA
>+::X:47242081-47244550()_1_255_+
GAGGTGGCACAGGAGGCATGGCAAAACCACAAACGGCGGAACGATTCTGTGATCGTGGACACTTTCCACGGCCTCTTCAAGTCCACGCTGGTGTGCCCCGATTGTGGCAATGTATCTGTGACCTTCGACCCCTTCTGCTACCTCAGTGTTCCACTGCCTATCAGCCACAAGAGGGTCTTGGAGGTCTTCTTTATCCCCATGGATCCGCGCCGCAAGCCAGAGCAGGTGTGGGGCAGTGGGGGCCTGGGGAGATGA
>+::X:24717289-24735488()_10465_10653_+
TTGATCTGTTGTATCTATTCTCTTTCAGAGCTCTTGAATCAGCCAGTCAGTTGGTGTAAAGTTGAGGCAATGGCTTTGAAACCAGACCTGGTGAATGTAATTAAGGATGTCAGTCCACCACCGCTTGTCGTGATGGCTTTCAGCATGAAGACAATGCAGAATGCAAAGAACCATCAAAATGAGGTTTAA
>+::X:78109866-78125425()_14701_14802_+
atgcctatctattatgaaggggcagaactgacctggttgagaaccattgATCTAGTTTTCACTAACATAAATAGTGTGGCTAAGAATGTCTTTATTAAATAA
>+::X:48575167-48577109()_618_815_-
ATGTCAGAAGACTCACGAGGTCCTCTCCGGGCCAGGCCCACAGGTCTGCAGACTCTACTACCTAAGCCCAAGGCAGGTCAACCATCCACAGGTGGCTTCTCGGCCTCATGCAGGACCAGTCGTCGCCTCCCAGGCGGCCAGGCTCTGTCTGCCGCTGCCCTCCACCCCCTAGAACAAAAGGCAGTCATGCTCCTGTGA
>+::X:41144521-41205493()_34392_34478_-
GTGCCAAGAACACACATTGGGGGAAAAGGCAATCTCTTGAATAAAAATGGTGTTGCAAAAACAGAATATACATATGCAGAAAAATGA
>-::X:41739383-41853227()_2031_2144_+
ATGGAAATACTGGGTAAATTTAAATTAGTTAAAGTGGACATAGCTTGTACCCACAGAATGAACTATTTTGGATACAAAGCACTGAGACAGCCACCTAAATTATCTTTAACCTAA
>+::X:47242081-47244550()_545_643_+
ATGATGGTGGCTGATGTCTTCAGTCACCGCTTCTATAAGCTCTATCAGCTAGAGGAGCCTCTGAGCAGCATCTTGGACCGTGATGATATCTTCGTGTGA
>+::X:24717289-24735488()_11027_11107_-
ATGTTATTAGGTGTGCTAATGGTATTATATAAGAAATACCACATTTTGAGAGAAGCATACCAAGGTTCACAGGGAAAATGA
>+::X:78109866-78125425()_15011_15220_+
TTGGACTGTGGTCCTGAAAGCAGCAAGAAGTATGCTGAGGCTGTCACTCGGGCTAAGCAGATTGTGTGGAATGGTCCTGTGGGGGTATTTGAATGGGAAGCTTTTGCCCGGGGAACCAAAGCTCTCATGGATGAGGTGGTGAAAGCCACTTCTAGGGGCTGCATCACCATCATAGGTAAGCGGTCCTATACAAAGCTAATACCCATATAA
>+::X:48575167-48577109()_1019_1285_+
ATGGCACCCAGAACCTGGTGCCCAGCAGGAATTTTTGGCCTCTTTTGCCCACTTACCCTTGCCTGCTCTTCCCTCACCATTGCCCTGACTGACTGCCAACCCATCATCCTTGTGTCTCCCACACTTAGTCTCTGGATGGTCGTCAGATCCGTGTGGATCATGCAGGCAAGTCTGCTCGGGGAACCAGAGGAGGTGGCTTTGGGGCCCATGGGCGTGGTCGCAGCTACTCTAGAGGTGAGTGCAGTGATCGTTTTGATCATGGGGTGA
>+::X:41144521-41205493()_34760_34969_-
ATGCCTAGGAATAAATTTAAGCAAGGAGGAGAAAGATCACTACAAAAAAAACTGATGAAAGAACGAACACAGGACACAAATAAATGGAAAAATATTCTATGTTCATGGGTTGGAAGAACAAATATTGTTAAAATGTCCATATTACCCAAAGCAATCTACAGATTGATGCAATCTCTATTAAAATACCAATTATATTCTTCACAGAAATAG
>-::X:41739383-41853227()_2215_2391_+
ATGAGAACACTCAATTACTTGACCCAAACGTATGTACACAGCAGAATCTTTGCGGCGTGTGTGGAGACAGTGGAACTGTTTTTCTTCCCAAGTTATAACAGAACTGAACTATCTTTCTCCACCCTCCCAGTCATGATCCTGCGAGGCAATGCATGTCAAAGTGTGCAAGCAGAATAA
>+::X:47242081-47244550()_661_834_+
GTGGTGGTTCCTCAGGAACTTGGTCCACTTCCTTTTGTATGGTCCTGCCTTAACCACCTTCTCTCTTCCCTGCCTCTGCCTCGTTCACTGGGCACCTGCCCTGCGCAGAGCTTCAGCCACATGCcttgggaggctgaggcaggagaatcacttgaacccgagaggttcaagtga
>+::X:24717289-24735488()_11985_12128_-
ATGAAGCCATTAGCTCAGTGGTTCTCAACTGGGGGTAATTTTATACACACATACACATCCCCTGACCCGGGGACATCTGATGATGTGTTTGTAGGCATTTTTTGGTTGTCACAACTAGAGGGGACGGATGCTACTGGCATCTAG
>+::X:78109866-78125425()_15400_15558_+
GTGCCAATCCcttttttttcttttctctcttttccctttttACCTGGCTTTCATTCAACAGGTGGTGGAGACACTGCCACTTGCTGTGCCAAATGGAACACGGAGGATAAAGTCAGCCATGTGAGCACTGGGGGTGGTGCCAGTTTGGAGCTCCTGGAA
>+::X:48575167-48577109()_1359_1445_+
ATGGGAGTGGCAGGTATTATGACAGTCGACCTGGAGGGTATGGATATGGATATGGACGTTCCAGAGACTATAATGGCAGGTGGGTAG
>+::X:41144521-41205493()_35934_36110_+
ATGTTTTATATAATGAAACTAGAATACCTAAATTTGAAACAGCCAGCTTTTGAAAAAGCTGGTAATGGTTgtattgcagcagaaaatcataggctttggactcaaatggacttgagttccaatcctgcttctaattgctactctatggcgttaaacataagtttcatagtttattag
>-::X:41739383-41853227()_2464_2694_+
ATGAAGCATCATAGAGACCTGTGCTTTCAGAGAAACTCAGCAATATATTTGTTTATCTTTATCTTTCCTAAGGATCAGCAAGATAATAACTCCATggaaggaaaaagctggccagcaatgcatttactgcctttggaaggaggcatttcaggggtgcagcatggtagaagagaggtgattcagtctgctattcttgtcaatgcaggtgaaaagcctaatgctatttgctag
>+::X:47242081-47244550()_1214_1525_+
atGCCTTCAGGCTGTGAGGATGAGTGGGTGGGGCAGCCAGGGCAGAGTCAGGGAGTCTCTGGGGGCCCTGATCAGGTGTGCCTGCTGTCCACCCCCCACAGCTATGAGGTGTCAGGTCGCATTGAGGCCATTGAGGGCTCAAGAGAGGACATCGTGGTTCCTGTCTACCTGCGGGAGCGCACCCCTGCCCGTGACTACAACAACTCCTACTACGGCCTGATGCTTTTTGGACACCCCCTCCTGGTATCAGTGCCCCGGGACCGCTTCACCTGGGAGGGCCTGTATAACGTCCTGATGTACCGGCTCTCGTAA
>+::X:24717289-24735488()_12298_12453_+
atgcttacttccttctctttaattgccagttgtcctagtaggaagttgggacctatattacatgcagtcgtgactgatgctttatttatttatttatttttgttgttatgttttaACTTCCTAAGTCCTTTTGACATTGATAGGGATCTTTTTTAA
>+::1:10404160-10418925()_2_181_+
GACGGTGCCGAGACCTCAAGGCCAAGGGAATTTTATTTGTGGGGAGCGGAGTCAGTGGTGGAGAGGAAGGGGCCCGGTATGGCCCATCGCTCATGCCAGGAGGGAACAAAGAAGCGTGGTGAGTGCCATCAGCACTGTGCCCATCTCTGTACAAGGGAGCTGGACTTTGAGAACGAATAA
>+::X:48575167-48577109()_1816_1941_+
ATGCAGTACCAGAAAACTTTTGTGTGttttttttCCCCCCCAGAAACCAGGGTGGTTATGACCGCTACTCAGGAGGAAATTACAGAGACAATTATGACAACTGAAATGAGACATGCACATAATATA
>+::X:41144521-41205493()_36467_36640_-
ATGTTGTGTGGTTTATCAGTGCTAAGAGCTTACAACAGACTTTTACAAAAGATGGTATTACATATAGAGAGGACTGCAGAAGTTTTAAGTTTAACAGCAAATCATAACATGGGCACTTGGCTTCAGGCAAAGATTCAGAATGAAAAGAAGTGTAACATTTGGGTGATCATTTAG
>-::X:41739383-41853227()_3167_3424_+
ATGCCATGCTTTGCTGCTCCTCTTGAAGCTCAGCCAGTTGGAGAAAAACAACATTATCAATTTGATTACTTGGTGTCTCAGAGTCTTCTTGCAGTCGGTCTCACTAGAATACTGATACAAGCTGAATTTCCTAACAATAaatcacagaatcagagaggacgaagaaagattagaagtcatctgtcattaaaccaatggaagaatctacgcgcccttgttgcatggtcattgatcctctgcaatagcaaacacacataa
>+::X:47242081-47244550()_2090_2263_-
ATGCATGAAGAGGCCAAGGCTGTCAGCAGTGGCCTGAGAATGAAGGAACTTGTGTCCCAGTCAGAGGTGTGGAGTGTGATTAGCTGGGCGTGGTGGCGCGCGGCTGTAATTGCAGCTATTTGGGAGGCTGAGGCAGGAGAATCGCTTGAATCCGGGAGATGGAGGTTGCAGTGA
>+::X:24717289-24735488()_13501_13578_+
atgatattgtctgcaatgacaccacatcgatcacttctgaaggaagctggggaaccaactcattattttgaaaactga
>+::1:10404160-10418925()_652_870_-
ATGTTGTCCAGGCTAGTCTTCAACTCCTGGGCTCAAATGATCATTCACCGCAGCTTCCCAAAGTGCTGGGCAGTGATTACAGGCATGGGCCACTATGCCCAGCCTGTTACCCACGATTATCACATTAAGTTACTTTTGGGTTATATATCAGCTAAAAGAGGCAGACCTTATTCCTACATCCAGACATTGCACAGAACATTACCTAAACTGCTTCCTTAA
>-::X:53535383-53536252()_2_163_+
TGTCATTCTCATCTGGCATACCAGGTGTACATACTCCTTCTTATTCTCCTCTGTTACCAAGATGTTGGCCCCATTGGGTTTGAGGTCACGAACTTCACAAACTCCAAACTCTTGGACCTAGAACAACCAAAACACCAATCATACATATCAGACTTCATCTAG
>+::X:41144521-41205493()_37135_37335_-
TTGGGAAGCCAAGATGGGAGGATCACTGGAGCCCAGGTCAAAACCAGCCTGCGTAACACAGCAAGACCCCCATCACTACAAAAAAATTTTCAAAATAAGCCAGGTGTGGGCCGGGCGCAGTGGCTCATGCCTGTAATCCCAGCACTCAGGGAGGCGGAGGTGGGCGGATCACTTGAGGTCAGGAGTTCAAGACTAGCCTGA
>-::X:41739383-41853227()_4005_4118_+
ATGGGATTTAAAAAAACCCTGGAATGTGCTTTAGAGAACATTGCACAAAAGAAAAGAGAATATTTAGCTTTAGTTCTACCGCGTATAGATCAGAAGCCTAAAGAACACACATAA
>+::X:47242081-47244550()_2315_2446_+
ATGTGGATCTACCAATGGCTTCCCATTATCTTAAGTAAAATCCCGGGCTCTATCCCCACTGTCCTTGTACCCGTCTTGGGAGTCTCCTCTGCTCTGTTGCAGACGCTACGTGACCAAACCCAACTCAGATGA
>+::X:24717289-24735488()_14060_14179_-
ATGAATAGTAATTTCTTAAAATCATTAATTATCCAGGCAGAATTTAAATTTTCATATTTTCCAATTATCTCAATTTTATTTACCACACAAGGACCATACTTTGTAATGGCTGATATGTAA
>+::1:10404160-10418925()_1468_1794_-
GTGAACCTGGCAGGTGGGGCTTGCAGTGAGCAGAGATCGCGCCACTGCACTCTGCACTCCAACCTGGGCAACAGAGCAAGACTCCGTCTCAAAAAAAGAATCATTTTTTCTTTTTTACTGAGACCGAGTCTCGCTCTGTCACCCATGATGGAGTGCAGTGGTGAGATCTCGGCTCATTGCAACCTCTGCCTCCCAGGTTCAAGTGATTCTTGTGCCTCAGCCTCCCATGTAGCTGGGATTAGAGGTGCCCTCCACCATGCCCGGCTAATTTTTGTATTATTAGTAGAGAGTTTCACCATGTTGGCCAGGCTGGTCTTGAACTCCTGA
>-::X:53535383-53536252()_695_868_-
TATACAGATATGGAGAGTGAAGATTACCACTTCTACCAAGGTCTGGTTTATCTGCTGGAAAATGATGTCTCCACACTAGGCTATGACCTCACCTTCAGCACTGAGGTAGGTCAGGAAATCCTAATCACAGCACATCCCAGCCAATCTGGAAGATCCATTCCAGGTTCACCTTAG
>+::X:41144521-41205493()_37550_37675_+
ATGATTTGCTTAGAATTCACTACTTCTGACCgggtcacgctggtaatcccagcacttcaggaagccaaggtgggaggattgcttgagcccctggagtttgagatcagcctgggcaacatggcataa
>-::X:41739383-41853227()_4436_4555_-
ATGGGGTTTCACCATGTTGGCCAGGCTGATCTTGAACTCCTGACCTCAAGTGATCCGCACGCCTCAACCTCCCAAAGTGCTTGGATTGTAGGCATGAACTACCTACTGTTCCTAGCCTAG
>-::X:53399588-53413435()_1_174_-
ATGAGTGATTCTCCCCCCACCTTTATACACAGTTTGGAGTTTGAGAATCAGAAGACTCGCTTGGGCATTCAGTTGGATTTTGAAAAGAACCAACTGAAGGAGGACCAAGATAAAGTACACATGTGGGAGCAGACAGTGAAAAAAGATGAAAATGAGATAGAAAAGCTCAAAAAG
>+::X:24717289-24735488()_14457_14534_+
ttgagaaacccagttttagagattgatgctgaaatcttcccagataaaatgatgggtttgggttttgcttcaaaataa
>+::1:10404160-10418925()_2172_2324_+
ttgagcccaggtgttcaaggccagcctggacaacatagcaagaccctgtttcttaagaaaaaaaaaaaaGGTTTGAAAATACTTATCTCGAAGCACCTGCACAGTGAGCAGTTAGAAAGGCAACCAGCAGACAATGCACGTAAAAGTATTTGA
>-::X:53607522-53617446()_1_177_-
ATGAAATTTGTGGAATCTATTCTGAGCAACAATACAACAGATGACCACTGCCAGGAATTTGTGAATCAGAAAGGACTGTTGCCTTTGGTTACCATTTTGGGTCTTCCCAATCTGCCCATTGACTTTCCCACATCTGCTGCCTGTCAGGCTGTTGCAGGTGTCTGCAAATCCATATTG
>+::X:41144521-41205493()_37696_37887_+
atgcaaaaattagctgggcatggtggcacatgcctgtggttcccaactactcagaaggctgagatgggaggatcacctcagcccagggaggttgaggctgcagtcctcacgccactgcacttcagcctgggtgacagagtgagaccctgtctcaaagaagaaaaaaaaaTATCCACCACTTCCTTTTCTTGA
>-::X:41739383-41853227()_4589_4807_+
atggtggcgcatcctgtaatcccagctacttgggaggctgaggcaggagaatcacttgaacctgggaggcagaggttgcagaaagctgagatagtgccactgcactccagcctggatgacacagtgagactccgtcccCCGCCGCCCGCACCCCCCGCaaaaaaaaaaaaaCTTAATATGTTTGTGAGTTTGAACCCTTCAACATACTATGGCTGGTGA
>-::X:53399588-53413435()_199_348_+
atgtACAAAATCCAACTATGGGAAGAAAGGGAAACTAGACCCAGGGCTCAGGGACCCAGAGTTACTGATTTTCAGTCACAACTTGCTTCATCCATCCATATGCACATAAAACGGTCCCCTGAAGCTGAAGAACTAAGTTCCTCAGCCTAG
>+::X:24717289-24735488()_14709_15053_+
atgctggagcgcagtggtgcgatctcagttcactacaacctctgcctcttgggttcaagtgattctcctgcctcagtctcccgagtagctgggattacaggtgcacgccaccatgcccagctaagtactgtatttttagtagagacggggttttaccatgttggccaggctcgtctcgaactcctgacctcaagtggtccacccgcctcagcctctcagagtgctggaattacaggcatgagccaccacgcctggccAAACTTTTCATATGTGTTTAAATGTGTATCTTTAAATATTCTTGGTGATTTTGGTGAGAATGCAGAATGTATAGTAGCGGTCTGGTAA
>+::1:10404160-10418925()_2613_2789_+
ATGAACAGCGGCCTTTCTCTGAATGGTAATGTAGCTCTCAAAAACGCTGCCTGGTTCTTAATCCAAATGTCCAGAACCATTCTGTGCCTGGCAGCACACATCCAGACAAATGAAAGAGGGTCTCTTCACTTGCTAAAAGCCATTATAAGGAGAAATAAAGAAAAGGGAAAAAATTAA
>-::X:53607522-53617446()_302_472_-
ATGATTGTACCACTAATTCATAATGTGGCCCTGAGCAAGTCACTTAACTTCTCTGTTATCTCGAAATATCTGATTCTTGGTGTGCTTGAAAATGGAGATTGGGCAGAAATTGTAGATATTCTTTACTTCCTGGATGTTTTAGAATCCGTATCATACATCTGGTTTATCTGA
>+::X:41144521-41205493()_38025_38165_+
ATGTATGTCAAGTCTTTGGGCATTATGTTCAACTTCTTTATGCTTGCAGGGTTTTGCATGGTGAAAATTATAAAAATTCAGCTGCTAGGATCTTTGATGTTTAAAAAGGTGAGGGGAGGTAAAAACCTAAATGCCCAATAA
>-::X:41739383-41853227()_4848_5063_-
ATGAACCCGGGAGGCGGAGCTTGCATTGAGCAGAGATCGTGCCATTGCACTCCAGCCTGGGCGACAGAGCGAGACTCCGTCTCAAAAAAAAAAAAAAAAGAAGTAAATATGAAAAATCACAGGAGCCATGCACGTGCTGGGCCACTTGCTTATACATTTAGAGCAACACAGCTTTCTGTTTTGGTTACATTCAATCATAATTACCCACTCCTGTAG
>-::X:53399588-53413435()_503_649_+
atgtactttacatacattatctctaatcctctaatcaacagctctgcaagtaggcattattatcctaattttacaaatgaggaaaacttaggccaagaggtaaaagaccttgcccaaggccacacagctagtaaatggcacatgtga
>+::X:24717289-24735488()_15090_15209_+
ATGGCAGCTTTGGTCCATCACAGTTTTGCATTGGATAAAGCAGCCCCAAAGCCTCCCTTTCAGTCACACTTCTGTGGTATGTAtttttttttAAGCTGGCTTACTAACAGCTTGATTTGA
>+::1:10404160-10418925()_2934_3062_+
ttgatccgaggagttcaagaccagccacatcaacatagggagaccccatctctGCACCACCAACAAAAAATTAgccaggcatggtggctcacgcctatggtcccagcactttgggaagctgaggtgtga
>-::X:53607522-53617446()_654_797_+
ATGTGGGCAATAAACACACAGGCACAAGACAAACTATCTCTGGAAGTCTTGGAAGTGATTAGTAGGCTGAAACAAATGCTAAGAGGTCTCTCCCTTATTGGTAAACAATTCTGGGAAAATTCAAACTCTTCACTTTTTTGGTGA
>+::X:41144521-41205493()_38235_38348_+
ATGACACGAGAAGATATTTATAAATATTTTATTATAAAAACTATTTTAATTGGTTACATTATATGTCGCTATGCCTTCAGAGTAGAGAGAAGTGACAGTTTCAACACAAACTGA
>-::X:41739383-41853227()_5141_5263_-
ATGGGCCGGGCGCGGTGGCTCATGCCTGTAATCCCAGCACTTTGGGAGGCCGAGGCGGGTAGATCACGAGGTCAGGAGATGGAGACCATCCTGGCTAACACAGTGAAACCCCGTCTCTACTAA
>-::X:53399588-53413435()_952_1203_+
TTGACTGTACTCAGCTTACTTTTGTCCAAGGGCTTCAACTACAGCATCCCAACTTCTGCCCCAAGGTCCCAGAACCTCTTAAAGGGCAGAACTTGGATAGTACAAAAACATGGAGAAAATACTGGATTCCTGCTATTGTCCTCCTCTCCATCTCTTCAGAAACTCAAGAGTATGCAACCAGCATacacaggcactggcaggccaggcaggactaacttccaattgccctctccaactcccaatatggtgtga
>+::X:24717289-24735488()_15636_15899_+
ATGGATGAAACAATTCCACCAAGTTCTGCATATGTGTTTTATGAGTCAGTCTCCAAGGAGGATTCTGATATATTCCATGTTGAGAGCTTGGCCAGTTACCTAAGCATTTTGCTGTTTTTTAAAAAAGGGAATAATACCATTGACCTATTATATTTCCTGGGATCTTTTTCAGCCCAGAAGCAGAGATTAACTTGGCGAGCCTCTCGTCTGGTTTTCTTGGGTGTTAGGAAAGTAGGACTAAAACATGCAGAGAAGGGAGTATGA
>+::1:10404160-10418925()_3410_3616_-
ATGGGGTTTTGCCATGTTGCCCAGATTGGTCTCGAACTCCTGAGCTCAAGTGATCCACCCACCGTGGATACCCAATGTGCTGGGATTACAGGCATAAGCCACCACCGCACTGGGCCCATCTTTTTCTTTCTAATGGGAGGTGGAAGTGCCCACAAAAAGATAATGAATGTGCTAAGTTCTCAAGGTCAACTGCAGACCCTTGACTGA
>-::X:53607522-53617446()_905_1096_+
gtgtttcagatttttatttttgaatatttgcattatacagtacaggctgaaaatgctccagtgagcatttcccttcagtgttatgttggtactcaaaaaggttcaaattttggagcattttggatttgggatGATCAGCCTGTACTAGACTGGCAAAACAAAACCTGTTACAGATTCCTGTCTGGATTCTAA
>+::X:41144521-41205493()_38364_38657_+
ATGGCTGCTATTTCTAGGCCTGTAAAAATTCATTTACCCAAAGAAAATCATAGtttttttttttttttctggagatggagtttcgctcttgttgcccaggctggagtgcagtggcgcaaccttggctcactgcaacgtccgcctcccaggttaaagcaattctcctgcctcagcgtcccgaatagctgggattacaggcgcatgccaccacgcccggctggtttttgtatttttagtagagatggggtttcatcatgttggtcaggctggtctcgaacacctgacctcaggtga
>-::X:41739383-41853227()_5474_5596_+
ATGAGGCAGATTTGCCaaaacaaaaataaaaaaaCCCAAGTAGAATTCTACATGGTTCCTGAGCTATTAGATCCCCGCTTCCTGTACAAAAATCATCAGAAATGGGAAAGACAGCAGTACTGA
>-::X:53399588-53413435()_1320_1424_+
atgactcacaaaggcctctgtgatccggcccctgctgacctctccaccactccccaccttcttcctgaccctgcttttatgctccagacattaaaaactacttag
>+::X:24717289-24735488()_16432_16626_+
GTGTTGGAATCtttattttttttcctttttACAGTTGTGTCTAAACCAAAGGACTGTATTTTTCCATATGCTTTCAAAGAAGTCATTGAGAAAAAGGTAAAGTGCTCATTATATGAAGCACCTGTTTGTTTGGAGCGAGAAAGAAAAGGGGGGTGGTATGGACTAGTAGAAAAAAGGTGTTTTATATTTTATTAG
>+::1:10404160-10418925()_3940_4035_+
TTGCTGCAAAAGTGGGAACTGGAGAACCCTGCTGTGACTGGGCAAGTTCTGGGCTACTCTTTAAAGCCAATTGGCAACATGGGCGTGTCTAAGTGA
>-::X:53607522-53617446()_1141_1218_+
ATGGGGCTTGTGTTGGCTAATTTCTGGCAAACCAGTCTAGAACAAAAACAAAAGGGTGGCACATCTTTCCCCTCTTAA
>+::X:41144521-41205493()_39153_39341_-
ATGACAAGACCTGGAATGATTAAAAAAGAAAAAAAAAATAAACAAAAACAAAAACAAAAAACAGGGCTCTTTAATCAGTTACTCTCAATACAAAGCATCTGCTACTCAGGGACCTCAAATCAAGATACTCTCCTCTCAGCCACTGGAGATGGAAAAAAATACATTTCAAAAGGAAGTAGTTCTGACTGA
>-::X:41739383-41853227()_5772_5921_-
GTGGCTCACGCCTGTAATCCCAGCACTGTGGGAGGCCAAGGTAGACAGATCACAAGGTCAGGAGATCGAGATCATCCTGGCCAACATGGTGAAACTCCTTCTCTACTAAAAATACAAAAATTAGCTGGGCGTGGTGGCATGCACCTGTAG
>-::X:53399588-53413435()_2992_3114_+
TTGGggccaggcgtggtggctcatcctgtaatcccagcactttgggaggccaaggcgggtggatcacgaggtcaggagttcgagatcagtctggccagcatggtgaaaccccatctctactaa
>+::X:24717289-24735488()_17092_17259_+
atggattgtatgttgtttcttttacgaagtgatgatattgatacgtttttaggtttgttttgttttttaatgtcttcatctgacaaaagtaagcaaccttgtcaggttctacttattttatttaattggcttgagaagtccagtagttgggaggtactgTTAGATTAG
>+::1:10404160-10418925()_4304_4411_+
ATGTCAGAATCAAAAGTGGCGTTTGCTTGCATGGGTGAAAGGTGGAAGATTGAAGGTACTGTTGCTGTGTCAACATTCCATGAACGTGGAAAATTCCCCATCCTGTAG
>-::X:53607522-53617446()_1349_1615_+
ATGAGGGGAATAGGAATACGTTCCTCTGTACCAACAACCCTGTTAGGGGAGAAAAGAGTGAGTTACACAGAAATTCACAATACCAATATTAAGAGAACAGAGGAGGAGGCACTGTATAAAATTCTAGGCCtttttctatttatttatttatttgcttatttttttgagacagggtcttgctgtcacccaggctggagtgcagtggcacaatcatggctcactgcagcctttgcttcccaggcttaTGGGGTAGAGATGAGCCTTTAG
>+::X:41144521-41205493()_39894_40172_+
ATGCCTGCTGGTGCACCTCTGGCTGATGATTCCTCTGATTTTCAGTTTCACTTCTTGAAAAGTGGTGGCCTACCCCTTGTACTGAGTATGCTAACCAGAAATAACTTCCTACCGAATGCAGATATGGAAACTCGAAGGGGTGCCTACCTCAATGCTCTTAAAATAGCCAAGCTTTTGCTAACTGCCATTGGCTATGGTCATGTTCGAGCTGTGGCAGAAGCTTGTCAGCCAGGTGTAGAAGGTGTGAATCCCATGACACAGGTAATACAGACTTTTTAA
>-::X:41739383-41853227()_5947_6087_-
ATGACAAAGACATCACATGACAAACTGATAAAGAGCATGCTGCTGCTCTTTGCTACAGGGAACATCTCTGTTTTAGTATGTGTTAGTAGAACCGATAGTCACTGGAAATGCAAAATACCGAACAATGAGTTTATCTATTAA
>-::X:53399588-53413435()_3190_3651_+
atgaacacgggagcccggaaggtggagaatgcagtgagccgagatcatgccactgcactccagcctgggcgacagagcaagactctgtctcaaaaaaaaaaaaaaaaaGGGCCGGCAATAtggctcacacctataatcctagcactttgggaggctgaggcaggaggatcacttgagcccaggagatcaagacgagcctgggcaatgtggcaaaaccccatctctacaataacaacaacaacaaaaaacaaaaaaagaaaaattagccgggcgtggtggcaaacatctgtagtcctagctactcaggaggctgaggtgggaggaccacctgagcctgggaaggtcaagattgacactgcactccagtctcggaaacagagtgagatcctgtgtcaaaaaaaaaaaaaaaaaaaaaaaaaggtaaaacaggtaatcttaaaaaaaaaaaattatttcacctaa
>+::X:40591233-40597664()_1_309_+
GACCTTTCTTGGCCAGGACTCGCAGTGGGTAACCTGTTTCATCGTCCTCGGGCTACCGTCATGGTGATGGTGAAGGGAGTGAACAAACTGGCTCTACCCCCAGGCAGTGTCATTTCGTACCCTTTGGAGAATGTGAGTATTTATTATAAAAAATTAAAGGGATGCATTTTACATTTTCCCTTGTCAGCTGTCATTATGAATTGCATTCTAAACATACTTCTCTTATCTGTTTTTGATGCACAGTTTCTTTTGAAATTCTTTGACAAACACAATTTCTTTTTAAGAAAATTACATGATGATTGTAATTAA
>+::1:10404160-10418925()_4596_4943_+
atgccaccacgcctagctaatatttgtattttttgtagagacggggtttcaccatgtcacccaggctggtctcaaactcctggactctcaagtcatctgcctgccttggcctcacaaagtgctgaggttacaggcatgcgccaccatgcccggccTCGTGTTGCTGTTAAAGTAAACTTTATCTCATATTGTAGTTCAGCCATGCTGTGGATGGAAAAAAGCATTAGGCtcaggagacctgagtggcagttctggctttccataaacttaactgtgacatcaggcaagccacgtcccttcatggacttcagtttccttatctgtaagatatggggttggattacatga
>-::X:53607522-53617446()_2193_2345_+
ATGGAGTATTTTGGACACAGGCCCTTGAAACAGATTTGGGCACAGGGTGCAGGAGAGCGGGATGGGGCAGAGACAGAGGGAGAGGTAGAGGAAGAAGACAAGAAAGTTGGCAAGAAGCTAGTAGTTCTCATCTTTGAGCAAGACAAAATGTAA
>+::X:41144521-41205493()_40299_40382_-
ATGAAAGTCAAGCAAGATTTAAGTGGGCAGGGAGAAACTACCCTCAGATTATCAGCTGTCAGCGAAAAGTATTTGCACTTTTAA
>-::X:41739383-41853227()_6122_6217_-
ATGGATGGAGCAGATCTGTGTTTTGAAATCGTAAAGCGAGCTGACGCTGGTTTTGTGTACAGTGAAGCTGTAGCCAGGTATGTATTGTATATCTAA
>-::X:53399588-53413435()_3974_4177_-
GTGGGCCATGCCAGCGTGTGTGTCAGGGCAGGACTGGGACTGGAAGCAGGACAGACTAAAAGGGCCGATGCCCTCCCTGGCTTCTCTTCTCAGGTAGAGGATGAGGTGTTTGAAGAGTTTTGTCGGGAGATTGGTGTGCGCAACATCCGGGAGTTTGAGGAAGAAAAGGTGAAACGGCAGAATGAAATCGCCAAGAAGCGGTAG
>+::X:40591233-40597664()_2165_2344_-
ATGACATTGCGCCACTGCACTCCAACCTGGGCGACAGAGCAAGATTCTGTCTCAAAAAAAAAAGAAAAAAGCAGAAAGAAAATGTGGTATATAAACATAATGGAATACTATACAGCCTTTAAAGCGCGGGAAACTGTCATTTGCAACATGGATAAACCTGGAGGACATTATGTTAAGTGA
>+::1:10404160-10418925()_5143_5394_-
ATGATCACTGCTCACTGCAGCCTTGAACTCGTGGGCTCAAGGGATCCTCCCAAAATACTGGATTATAAGCACGAGCCACTACACCCGGCCTTTTACCGCAGTAATCTACTGTCAGGGAACAGAGGTCCCTTTCCAATCCTTCACACTAATGAGAAGATTACTCAGCTCTTTACGTCAGTCCCAGCACCAGCCTCTTTCTACCCTAAGCAGATTCTGACTGAGCTCAATGGCCAACCACTGGTGAAAAGGTAA
>-::X:53607522-53617446()_2738_3115_+
ATGAGACCTATATGCCCCCTTCATTTGCTACATGGAAACTGGGGAGAAGAACAGAGAGAAAGCAAACCAATAGTGGTTCTTAATATAATTTCAGGAATAAATTTGTTCAGTAACCACTTTTCTCCTTCCCCTCATCTTTTGGCTCTCAGGCCCAAGAAGCCATACAGGAATAATCAAAATGATCAACTCTTTCCAACAGGACTCAACTTACCAACTGATTTCAAGAAAAGTCCTTCTAAACTTCCTGTCTCTCTCCCTTTCCCCAAACATACACACATTCCCAAACTCTGGTCAATTTTCAGTATTTATGGTGGTGGAGCCCCAGCTCATGCCCCCATCAAAAGTAAAGGAGGATATCAATTTAGTGTCATAGTATGA
>+::X:41144521-41205493()_40634_40756_-
TTGAAAACTAAGCCATTTCTAAAGAAGAAAATCTTTATCCCTGAAGTTTTACCTTCTATCAGTAACTTAGTAAAACAATCATTTATGATGTTTATAAAACTTTACTTAGAATTAAATGCATAG
>-::X:41739383-41853227()_6812_6940_-
ATGGTGTACTCAGGGAGTGATAATAAGACCATTCTGCCTAGAGAGGAAGATTTTCTTGAAACATCAGTGGACAAGGTAGGTAGAAGAGGCAAGGTGTGGCCAAGACAACAAGAGGCCTTACTTATCTAG
>-::X:53399588-53413435()_4238_4441_+
ATGATCCTCTTGATATCATTAATGCGAGGCCCAAAGTTGGCTAGCTCACTCTCCAGCTTGGATTTTTCCTACAGGCAATGGGTTGAGAGGACAAAGCAGACCAGGCTCCTTGGAGAAAAAGCTACCTTGACTGCATTGGCCCCACAGTCAGGAAGGGCTAGCTCTCCACAACTGAGAGAACCTGGCTTAGCACTACTGCCCTAG
>+::X:40591233-40597664()_2473_2601_-
ATGGATAAAGATAATGTGCAGCTGGGTGCAGTGGCTCACACCTGTAATCCCAGCACTGAGATCCACTGGGAGGCTGAGGTGGGTGGATCACCTGAGCTCAGGAGTTCGAGACCAGCCTGGCCAACATGA
>+::1:10404160-10418925()_5641_5811_+
atgtgccaccatgcctggctaatttttgtatttttggtagagatggggtttcaccatgttgcccaagctggtcttaaactcctgacttcaagtaatcggcccaccttggcctcccaaagtgttgggattataggcgtgagccaccgcacccagccTGCAACttttttttAG
>-::X:53607522-53617446()_3152_3331_+
GTGCTTCCTCCAGCTTTTGAGGAGACAGCTGACTCTGACAAAGGAGCCCTCCCAGTGGGCCACATTTCAGGGAACAACTGCGTCTCTGCACTCATTGCCTTTAAATTCCAGACAATTGCTATTCAAGTTCTAAAGATGACAAAGACTTTATATAGTCCATTTCTTTCAAGCTGCTCATGA
>+::X:41144521-41205493()_40783_40899_+
ATGGTAATATCACATAtaattgttttagctatgataatactgtggttatgtttaaaaggaagagccccctatatttttgaagtgattgctaagatacttccaggtgaaattacatga
>-::X:41739383-41853227()_7757_8002_+
ATGAATGAAAATACTTTCACATTTATACAGGCTCTAAAAACTTTACCAAGTTTCCATTTCACACCTAAGGAACATTTTCCAATGTCAAATAGGATTCTTCTCCAAAATAATGTTTATAGTTGCCTAGTCTACTATAAACATTATTATAATGGTCTAGTCTACTCCCTAGTATGGCAGCACTCattttccaccatcagaaataaagcctggatgaacgtgatcatgcatcttggtgagcaactctga
>-::X:53399588-53413435()_4967_5227_+
atgatctcggctcactgcaacctccacctcccgggttcaagcaattctcctgcctcagcctcccaagtagctgggattacaggcgcctgccaccacgcccagctaattttttgtatttgtagtagagacaggtttggccaggctggtctccaactcctgacctcaggtgatccacaggtgatccaccgtgcccggccgagtaggtatcatcttaactcgcatttcacagataaagatgtgaaggttgacactgaaaggtga
>+::X:40591233-40597664()_2612_2782_+
atggacaccgaggttgcttccatccatatcttagaaattgtaaatagtgctgcagtgaacatgggagtgcagatatctcttcagcatactgacttcaattgctttggatatatatacccagaagtgggcttgctggatcatgctttagtgatctattgcacaaaatggtga
>+::1:10404160-10418925()_7066_7254_+
TTGTACTGGACTGAAGCTTGCTTTGAATTGCTATATGATTCTTGTATCAAAAATGCTGTACTCATTTTATACTTGTTATTTTTTGTGTGGAGAGGTAGCCTTGCCAGGGATGTTGGCATGAAAGCTGATGTGGACTTCTCTGATGTGTCGCCTGTTTCTCTGAAGGCCTCTTGGTGCTTGTTGTCCTGA
>-::X:53607522-53617446()_3376_3456_+
GTGAACCGTGATGCACCAACTACAAACCCTGGTTACTTAACTGCTAAGTATATTCATCCCCAGCAATATCAGATTTTCTGA
>+::X:41144521-41205493()_41059_41208_-
ATGACAAAAATCTGTTTTTATCCTAACAAGAAGCTGTCTTTTTACTTACCTAATAAGAACTACTTTAAAAAAAAAAAAATCCTAACAAAGATGGGACCTGTGATACAAAACAATATAAAATTTAAGCCATTTTTTACAGAAAATTCGTAA
>-::X:41739383-41853227()_8238_8405_-
TTGTTAAACTGTTTCTGGTCTTGTGTATGTATCAAAAGTGTTATTGTAGGCCGGGCGCAGTGGCTCATGCCTGTAATCCCAGCACTTTGGGAGGCCAAGGCGGGCGGATCACGAGGTCAGGAGATCGAGACTATCCTGGCTAACACGGTGAAACCCCGTCTCTACTAA
>-::X:53399588-53413435()_5367_5555_-
ATGAAGGCAAAACGGAAAGAGGCAGAGCTGCGTCAGGTGCAGTCTCAGGCCCATGGACTGCAGATGCGGCTCAAGTACTCCCAGAGTGACCTAGAACAGACCAAGACACGACATCTAGCCCTGAATCTGCAGGTGGGGCCTGGCCTTCAGCCCTGTTCTCCAAAGGCCATCCACACATTCCTGGCCTAG
>+::X:40591233-40597664()_3291_3368_+
ttgggtaagagtggggagatagaaacagaagcagagcgcatggatggctcagcgcatggatggggcagtggttggtga
>+::1:10404160-10418925()_7258_7521_+
GTGGGAGATGAGGGAGCAGGCCACTTCGTGAAGATGGTGCACAACGGGATAGAGTATGGGGACATGCAGCTGATCTGTGAGGCATACCACCTGATGAAAGACGTGCTGGGCATGGCGCAGGACGAGATGGCCCAGGTGAGGCCCCGGCACTGCCTCTGTGTCCGTTCTGCAGGGAGTGCTCACTTTGCCACAGACACCGAATCTTTTCTTCATTCCTATCCCCTTGGCCATTCGGGTGGCCTGCATGGACTCAGCCTAATTTGA
>-::X:53607522-53617446()_3793_3906_+
atgaaaagtaacaagttgctgacagatgcaataacatggatgaacctccaaaacacatcaaacaaagaagctagatacaagaaggtatatacGTCAGATATAATATACACATAA
>+::X:41144521-41205493()_41769_41927_+
TTGATTGCTCTAGAATGGGGATTTGCAGACACGTGGCACTACAGTGCACAAGGAAGAGAGGAAGCCCACTTTGTTGGCAGTGCTTTTTGTGTAAGTTGCCACAGGTTCTATAATGTGTATATGCAAGGAAGTCGTTCTGCAGGAGTGGGTGATGAATGA
>-::X:41739383-41853227()_8746_8892_-
TTGCCTCTTTTTGGTATTGTTGATGCTCTGGATAGCATCAGCCAGGACATTCATGCACACCATTATGGCAGCATGGAGAGATGGCAGAAAGAGCCTAAATTCTTATTGCTTCATTATGCAATCAGTTTAGCTCTCTCCTTTTCCTAA
>-::X:53399588-53413435()_5761_6084_-
GTGAAGCCTACAGATGAGAAACTCCGGGAGCTGAAGGGGGCCAAGCTAGTGATTGATGTGATTCGCTATGAGCCACCTCATATCAAAAAGGCCCTGCAGTATGCTTGTGGCAATGCCCTTGTCTGTGACAACGTGGAAGATGCCCGCCGCATTGCCTTTGGAGGCCACCAGCGCCACAAGGTGTGGATTCCCTTGCCCAGGCTGGAGCTGGACAGGCTCAGTACTGGAGATTCATTTGTTCAGCTTCTCCCCCTCTTCTCTCTTCCCCCTGCTGTGTGTAGACAGTGGCACTGGATGGAACCCTATTCCAGAAGTCAGGAGTGA
>+::X:40591233-40597664()_3663_3749_+
atgcatgttttagacaatttaggttgtctaagaatggaaattaatgagctaaagaaagcggaagaacttcagagtaaatacacataa
>+::1:10404160-10418925()_7689_7772_+
atggcagatGCAGCAGAAGCTTTCTTTCCTGATCAAGTTGGGATTGGCTTTTTGATAGTTAATCTGAAAAGTCAGTCCAAGTAG
>-::X:53607522-53617446()_3924_4166_-
ATGGGGTTTTGCCATGTTGGCCTCAAACTCCTGGCCTCATGTGATCCACCCACTTCGGCCTCCCAAAGTGTTGGGATTACAGGTGTGCACCGCCGCACCTGGCCAATTTATCAGCAGTTTAAATTCAGGTATGATTTCCATACAGATTTTACATTTCCAGTTTCCCTGCCCAAAATTGAGACTGTTACTCATCTTACTTCTGTCATCATATTATTATGTCTATTCCAGAATATGTTTAAATAA
>+::X:41144521-41205493()_41951_42202_+
ATGTACAAATTATTTACTCCAAATAAAATGGTTAACTTTTTTCAGATCAACCAAGTTACCCATGATCAAGCAGTGGTGCTACAAAGTGCCCTTCAGAGCATTCCTAATCCATCATCCGAGTGCATGCTTAGAAATGTGTCAGTTCGTCTTGCTCAGCAGATATCTGATGAGGTTAGTTTTATCAAGACTTCTGTCACAATTTTAACTTTCCTAGGCCCACTTATTTTAATCACTGTCTCATTCTATAGATAA
>-::X:41739383-41853227()_8948_9028_+
ATGATGAAGCATGGTTACATTGGTGAATTTGAAATCACTGATGATCATAGAGCTGGGAAAATTGTTGTGAACCTGAGGTAG
>-::X:53399588-53413435()_6099_6290_-
ATGGATGCCATTATTGTGGACTCGGAGAAGACAGGCCGGGACTGTATTCAGTATATCAAGGAGCAGCGTGGGGAGCCTGAGACCTTCTTGCCTCTTGACTACCTGGAGGTGAGGCTTGTTGGGGATTGGGTCAGGCCAGTGTTCAAGGGCCCCTCCTCTAGTACTCCCTGTTTGTGTTCTGCCACTGACTGA
>+::X:40591233-40597664()_4030_4125_+
ATGGTAAATGAGATAAAAGATTCAGGGGCAAACCCCACAAAACATAAAAATCAGAGTATCTTAGAATTCCATTTAACGAAGCTTCCATTTGATTAG
>+::1:10404160-10418925()_7805_8035_+
atgacaatattcaaccatgcagcacagaagtttgagagttttacagtgaacacctggatacacacctcctcctttctcccatccacaggttcctgtacttgctttagcaatgtctgtccatcccccaccaatttcatcttattttttggatacattcaaagtaaactgcaggtatccatacttttgttttccctaaatactttagatgaatgtatctttaTCATGAGGtaa
>-::X:53607522-53617446()_4417_4497_+
ATGAGAGCATGGGAAACAGAAATTCGGAAGAACTATGGATATGGAGGAAGGGATGGGCAAGACTTCTGGGGAGAAGGGTGA
>+::X:41144521-41205493()_42343_42630_+
ttgcccaggctggagtgctgtggtgctatctcggctcactgcaacctccacctcccaggttcaagtgattattctgcctcagcctccacagtagctgggattacaggtgccacacccacccccccatgcccggctatttttttatttttagtagagatggggtttcatgatgttggccaggctggtctcgaactcctgacctctggtgatctgcctgcctcagcctcccagagtgctgggattacaggcatgagccaccatgcccggccCAGATTCGGTGAATTTTGA
>-::X:41739383-41853227()_9260_9340_+
ATGGACTCTGGTGTTTCCAAAAAGAATTTGGGAGATGTTCTGAGAGCTAGAGGACTTTCTGGAGGGACCCAGAAGGGATGA
>-::X:53399588-53413435()_7099_7443_+
ATGTGCCAGTATCtttctactcttttttggagacggagtctcactctgttgcccacgctgaagtgcagtggcgcaatcttggctcactgcaacctccacctcccaggttcaagtgattctcctgccttagcctcccgagtagctgggattacaggtgcccgccaccatgcccggctaatttttgtatttttagtagagacggggtttcaccatgttggccaggctgatctcaaacccctgacctccgatgatctgcccgcctcggcctcccaaagtgcgaggattacaggcgtgagctaccgctcccagcATCTTTCTATTTATTACATGATTGTTCTGATGTAA
>+::X:40591233-40597664()_4182_4349_+
ATGCATCTCCCTTACAATACAGTGAGAGAAAAACCATCATTCGATATTAAGCAGCCAAGCTTTTTACTTTTTGAGCTTAGCTGCCTATATAATTATTTCTTTTCCTTCATTGGTGTTCATTTGATTCATGAGCTGCTTCAATTTGATCGCTATGGACATGGTTCCTAA
>+::1:10404160-10418925()_8148_8303_-
GTGAAACAAACAATAGTCAAAGTAAGTGAGGATGACATGAATAAAAAACTAGGAGGAAAACAACAAAAAATCTGGAAAGCTATACTGTATGCCTTGCTAGAGTCTGTAAATCACATCCCATTGGAAATAACTGAAACTAGAAATTCTAGATGGTAA
>-::X:53607522-53617446()_4721_4801_+
ATGTATGTGTCAACATCTGTGAGACTCCTGGATTATCCAAATGAGGCAGTGATGAGCATCCAGAATGTAGAAAACTACTGA
>+::X:41144521-41205493()_42892_43011_-
ATGTCTACACAAACACTTGTACACAATGTTTACATCAGCTTTATTCACAGCCAAAAAGGGAAAATGATCCAACTGTCCTTCACCAAGTATATGGATAAACAAAATGTGGAATATTCATAA
>-::X:41739383-41853227()_9435_9542_-
ATGTGTGTATGCACATGTGTAGAGATTGTCATTTCAAGTACCAGTATTTCAGATATGACCAGACAAAATGGATTGATCCTTGCTGATAATTATAGCACAGGGCAGTAA
>-::X:53399588-53413435()_8328_8486_+
gtgtctgaatccagaatcatctttctaaacctcACATCTACCATTTTACAGACCACCACCACccaggcactatgccaagtatcttatatatattatttcaaattctcacaagcacttagcaaaataaatCTggctgggcgtggtgactcacgcctgtaa
>+::X:40591233-40597664()_4876_4983_+
gtggaggctgcactgagccgagatcgcgccactgtactccagcctgggcaacagagtgaggctctgtctcaaaaaaaaaaaaaTGTGATGCTGGGATTTTATCAGTAA
>+::1:10404160-10418925()_8555_8833_-
ATGTCCACGCTGACCAATGCTCACGGTTGCCAGCAGGCTCTGCTCGCGTCTGCCTGGGGACTTCTGCTCCTGCTGGTTGAGTTTTATGCTAACCCAGAGTCAGTTGTGTTTGTTCTGAACCTGGTTATACTGAATTTCTGGCCACCAGAAGTGTTGTCTCCTCAGAGGCAAGGGCTCCTCACTTCACTTAGGTCTCTGTGCAGTGTCGCCTCCTCAGAAGCCTTCTGCAATCACCGGATCTTGTCCCAGTTTACTCTTCGTTCTCACAGTCATCGCTAA
>-::X:53607522-53617446()_6442_6717_-
ATGCTGGAGTGCAATGATGTGGTCTCGGCTCATTGCAACCTCCACCTCCTGGGCTCAAGCAGTTCTCCTGCCTCAGCCTCCCAAGTAGCTGGGATTACAGACACCTACCACCACACTTGGCTAATTTTTGTATTTTTAGTAGAGATGGGGTTTCACCATGTTGACCAGGCTAATCTCAAACTCCCGACGTCAGGTGATCTACCCACCTCGGCTTCCCAAAGTGTTAGGATTACAGGCGTGAGCTACCGCATCCGGCCAGGAAGTGCTCATTCTTAA
>+::X:41144521-41205493()_43483_43629_+
ATGCCTGATATTTGTGTAATTAGAGCTATACAAAAAATTATCTGGGCATCAGGATGTGGGTCGTTACAGCTAGTATTTAGCCCAAATGAAGAAATCACTAAAATTTATGAGAAGGTAAGAATTATCACAGAACTATATTCCTTGTAA
>-::X:41739383-41853227()_9684_9851_+
ttgaggccaggagttcgcgaccagcctggccaacatggtgaaaccctgtctctactaaaaaaatacaaaaaaattagccaggcatggtggcctgcgcctgtagtcctagctactctgaaggctgaggcaggagaatcacctgaacccgggaagcagaggttgcagtga
>-::X:53399588-53413435()_8963_9130_-
TTGGAAGCAGGTGGGGCCATGGGGCTGGAATTACTCTCCCAGGAAGTAGCTCTGTGCAGTCTTATAAAGGGGCTCCCTTGGCATGTATTAACTGGTCCAGTAGCTTTTAGGGACACCCTGAGCTTTATCAGATCTCTTGATCTTTTGGCCTCTTTCACCAAATCCTGA
>+::X:40591233-40597664()_5643_5735_+
ATGCAAATTAAATACTTTATTGTGGAATATGCATTCATCGTGGCACATTTAGTCAATATTGAAACCAAATGTATTGCTGCTTCAAATACATGA
>+::1:10404160-10418925()_9206_9382_+
GTGCCTTTTGCTCTTTCTTGCGTTGAAGAAACTGACAGTGTGAGAGAGGCTGACGCTGCTTTTGATTCTCTTCCTTGTAGTTCTTATCTCATTCGTACAAACTGTGAGGTAAATTCAGAAGTGACTGTCCTTCCTATCCAGTTTTATCTTTGGAATATTTTAGCATTAGTGATGTAA
>-::X:53607522-53617446()_7743_8036_+
ttGGAGACAGAGTCTtgcagtggcatgatcttggctcactacaacctccgcctcccgagttcaagtgattctcctgcctcagcctccagagtagctgggactacaggcacacgccaccaaacccggctaacttttgtatttttcatagaaacggggcttcaccatgttgtccaggctggtctcaaactcctggcctcaagcgatccaccagcctcagcctcccaaagtgccaggattacaggcgtgagccactgcacccagGCTAAAAAAATTTTAACAGAGACTTCTTTCTAA
>+::X:41144521-41205493()_44037_44210_-
ATGGAACATCAACATATATCCTGGGCAAATCAGGGTGATGTTGGCCATGTAAAAGAAGCTCTACCAAGTCAGGGAAGTTCCTGTAACTCAATTTCTCCTTCTAAATATGTAGCATCAGGGGCAGGTACACATGATAAATCAAAAAGCCAACCACAGCTTCTCTTCTGTAGATAA
>-::X:41739383-41853227()_10582_10704_+
atgggatCTTTCAGCCATTATATGtttttttttAATTCAATGCTTCATAACCACAGATATCAAACAAAACCACCTGTGCAACTTAGTAAATATACAGGCACATTCTTTGAAGGGTTACTCTGA
>-::X:53399588-53413435()_9444_9773_-
ATGCCCCTCTTCATGCAGGACCCCCAGAGCTCTCTGAGCCAGGAGTATTTTCTCACCAGCAGGAGTAACTCCTGTGTGCCCTCACTTTGTAGGCAGTCCCTAGAAGAGCAGAAGAAGCTAGAGGGGGAGCTGACAGAGGAGGTGGAGATGGCCAAGCGGCGTATTGATGAAATCAATAAGGAGCTGAACCAGGTGATGGAGCAGCTAGGGGATGCCCGCATCGACCGCCAGGAGAGCAGCCGCCAGCAGCGAAAGGCAGAGATAATGGAAAGCATCAAGCGCCTTTACCCTGGCTCTGTGGTAAGAGCAGAGAGGGAACTCATTTCCTGA
>+::X:40591233-40597664()_5914_6183_+
GTGCTGGAAAAAAGTTTAAGGCTTCTTTTTAAATACCATCTGAATGATTTTTCTTCCCACTTTGGTTCACATAATAATTGCGTTCTTACTCTTAAATTTCAGGCAGTTCCTTTTAGTCTTGACAGTGTTGCAAATTCCATTCACTCCTTATTTTCTGAGGAAACTCCTGTTGTTTTGCAGTTGGCTCCCAGTGAGGAAGTAAGTGATAAGGGTTTTATTCAAGACATTTTAAAAAATAAGCTTTTATTATTTGAAAATTATGAAATGTAA
>+::1:10404160-10418925()_9697_9798_+
atggcaccactgcactccagcctgggtgacagagcgagacttcgtctcaaaaaaaaaaaaaaaTTAGCAGgtgcctgtaatcccagctactcaggaggttga
>-::X:53607522-53617446()_8506_8739_-
GTGGCATTAGAAAATCACAACCAAAAAAAAAAAATAGGAAAAAAATATCACAACAGCCTGGCCTGGCACAGTGGCACACACCTACCATTTTGGGAGGCCAAGGTGGGCAGATCACTTGAGCTCAGGAGTTTGAGACCAGCCTGGGCAACATGGCCAAACCCCATCTCTACCAAAAAAAAAATTTCTCCAGTCACGGAGGCGCACACCTGTAGTCCCAGCTACTTGGAGGGCTGA
>+::X:41144521-41205493()_44590_44697_+
ATGGAATTAGACTTTATTTTCTATTATAGTCATTTCCAGACTATTCCAAAGGGGCCTCAAGAGTTAACATGCAGCCATGGAGAGGCTGAGGCCAGGTGGTTTAAGTGA
>-::X:41739383-41853227()_10864_11004_-
ATGCCTTGTCAGTTTGTAGAATCATTATATTATCAAATAAAGTTTATCAAAGAATTGAGTCATCAACTTTGTTCAAAAGGTTCAAGGTTAGGATATCAGGATGGTATGTATTATGAATATGTGTATTTTAAATTTCGTTGA
>-::X:53399588-53413435()_9817_10047_+
ATGCAGAGCTACATACTTGCTAGTGGTGATGTATTCCTCCAGTTTCTCAATCCGCTTCTGATTCTCTTCAATTTCCCGCAGCTTTTGCTTGATCTTGGCCTGGGAAACAAACATTCCATCATCAGGGGCTGCACGAGTTTACGCCAAGACCATGGGGGCTCTAGATCACACCCTTTATGTGCCCACTCATCCAAGAGCCGAACAGTCCAGGACAATCTGTCACTAATATAG
>+::X:40591233-40597664()_6303_6428_+
ATGGTAGGGAAGGCAAACTCAGTGTTTGAAGACCTTTCAGTCACCTTGCGCCAGCTCCGTAATCGCCTGTTTCAAGAAAACTCTGTTCTCAGTTCACTCCCCCTCAATTCTCTGAGTAGGAACAAT
>+::1:10404160-10418925()_9838_9918_+
gtgagccaagatcatgccactgcactccagcctgggcaacagaatgagactccatcccctccaaaaaaaGTTTGCGAATAA
>-::X:53607522-53617446()_8892_8960_+
GTGAGAGAGAAGAAAGATGTACAAACCATTAACCCTCTGGCTGCTCCAGTTAAGAATGATAGTGTCTAA
>+::X:41144521-41205493()_44731_44958_+
GTGAGATTTTTCTTAAATACTTCTTTGGGTAATTTGTTCTTGATTGTAATTTTACAGACCAATGCAGGCAATGAGCCAGACTTGGAAGACGAACAGGTTTGCTGTGAAGCATTGGAAGTGATGACCTTATGTTTTGCCTTGATTCCAACAGCCTTAGATGCTCTTAGTAAAGAAAAGGCTTGGCAGACATTCATCATTGACTTACTATTGCACTGTCACAGCAAGTAA
>-::X:41739383-41853227()_11318_11464_-
GTGCCTTCAACTCCAGATAATCCTGTTGCCAAAGCAGCATATTTTGGAGTGGCATATTCTGATCTCCCTCAATGTGCAGCCAGTAATACCTTGTGCCTCAAGACCTGTGATCTGTTTTGTTTATTTGATGAGTTTGGTTTTGGATAA
>-::X:53399588-53413435()_10303_10443_+
ATGACTATCACattatttttaaaaaatttttattattttttaaaatttgagacagggtctcactgtgttgctcaggctgatctcaaactcctggcctcaagtgatccaccacgcctggccAACATTCTTTTAAATATTTAA
>+::X:41217219-41225137()_3_203_+
CAAGATCACCTGTTGCCTGAAGCAGAAGAAATCACTATGATCAGTATTCAACTTGCTGCTAGGTTCCTCTTTACTACAGGATTTCACACAAAGAAAGTAGTCCGTGGCTCTGCCAGTGATTGGTACATTGCTTTGGATTTTCATTCCTATTATACTAATGTTTGGTTTGCTTCTTTAATAGATTGCTTTATGTTTTTCTAA
>+::1:10404160-10418925()_10398_10529_+
gtggagacggggttttaccatattggtcaggctggtctcgaactcctaacctcaggggatctgcccgcctcggcttccaaaagtgctgggattgcaggcgtgagccaccatgcccagcAAAGGTGGTTCTAA
>-::X:53607522-53617446()_9090_9239_+
ATGTGTCGTTATCTTAGAGAGTTGGACATCAGAACACTAGATTACCAGATGAACACCTCAGGACTCCATATTTCTCATTGCTGCAGACCAGATGGTGAACCTGGAAATCTACCACTGCTTCTTAATACCTATTTTCTACCAGTACCATGA
>+::X:41144521-41205493()_45407_45565_-
GTGACACAAATTAGAGCCCAAGTTAATAAAGTTACCATATACGAAGATCAGGATCAGACTGATACAAGAGGATGGAAACCAACATTTTCTATAAATCTGACTGACTTGCAGAAAAAGAAACCCAAAACAAAATTACTGCCACTGATTAAATGCTCTTGA
>-::X:41739383-41853227()_11560_11994_+
gtgacaGATTGGTACTTATCTGCAAATATCCTTGAAGAACACTGTTGTACAGAGCAAATCTGGATTTTTCCAACCAGCATTTTTTCTGAGGATGACAAAAACGCCAACTACAAAAACTGTATGAAATGTTTAAAATTAtttatttattttttaaatggagacagggtctcgttttgtcacctagagctggactgcaggggcacaatcatggctcactgcagcctggaatgcctgggctcaggtgatcctcccgcctcagcctctgaagtagctgtgactacaggcatgcaccaccacacctggctaatttttttatttttaatttttgtagggacaggatctggctatgttgcccaggctggtctggaattcccgggctcaaacgatccttttgcttgggcctctcatcttaaagtgctgggattacaggtatga
>-::X:53399588-53413435()_10608_10820_-
ATGTTGACCAGGCTGGTCTTGAACTTCCGAACTCAAGTGATCCGCCCGCCTCGGCCTCCTAATTTTTTAATTTTTATAGAGTCAGGGTTTCTGCTTGTTGCCCAGGCTGGTCTTAAACTCCTGCCTGCCTCTGCGATCAGCCTGCCTTGGCCTCCCAAAGTGTTGGGATTACAGGCGCGAGCCACCGTGCCCGGCCACTCACATAACTATTAA
>+::X:41217219-41225137()_1013_1090_-
ATGAGTCTCATTGAACCAAAAAAAAAAGACAAAGATCTTCCTCTACTGCTGGAGAGAACCAGCAAAGGTTGCTTCTAA
>+::1:10404160-10418925()_10609_10770_+
TTGCTTCTGGCAGATTGTTCTCACTATATTAAAACAGAATTGggccaggcgcggtggctcacgcctgtaatcccagcactttgggtgaccgaggtgggcggatcacgaggtcaggagtttgagtccagcctgaccaacatggcgaaaccccatctctactaa
>-::X:53607522-53617446()_9698_9922_-
ACTGAAGTGGTGACTGTGTTTGTATTTCAAGAACCATCACTGCTCTCCTCACTCCAGGACAATGGATTGACAGATGTCATGCTGCATGCACTGCTTATCAAAGATGTAAGTCTTTTCTGCTACTCTGTAAAGAATGTCTTAGGGCGTGAAAATCCTATCTCTTCTGTGTGTAGTGTTGAATCTAATTGGGACCTGGTTGTCAAAATTCCTTCTATCTCAGCTTGA
>+::X:41144521-41205493()_45578_45649_-
ATGGCATGTGATGGAATGATGAAAGTAAACATTTTCTGTGTCTTTTCACAAAATACAGATAAAACAAGTTAA
>-::X:41739383-41853227()_12310_12483_+
ATGAAAAATGGGGTACAGAATAAATTCTGGTATGTCATGTTGGTAGCACAGAAAAACCTCAATGCTggttgggcatggtggtggctcaggcctgtaatcccagcactttgggaggctgaggcaggcagattgcttgagcacaaaagttcaagaccagcctgggcaaaagagtga
>-::X:53399588-53413435()_10968_11255_-
GTGATTCTTTTTATTTTTTTATTTTTATTTTTATTGTTTTTTGAGACGCAGTTTCTCTCTTGTTGCCCAGGCTGGAGTGCAATGGTGCCATCTCGGCTCACTACAACCTCTGTCTCCCAAGTTCAAGCAATTCTCCTGCCTCAGCCTCCCCAAGTAGCTGAGATTACAGGCACCAGCCACCATTCCCGGCTAATTTTTGTATTTTTAGTGGAGACGGGGTTTCACCTTGTTGGTCAGGCTGGTCTCGAACTCCTGACCTCAGGTGATCCACCCGCCTTGGCCTCCTAA
>+::X:41217219-41225137()_1139_1402_+
ttgttttattttAGGTATGATGCATTGTGTATTCTCCTTCGTCACAGCAAGAATGTACGTTTTTGGTTTGCTCATAACGTCCTTTTTAATGTTTCAAATCGCTTCTCCGAATACCTTCTGGAGTGCCCTAGTGCAGAAGTGAGGGGTGCGTTTGCAAAACTTATAGTCTTTATTGCACATTTTTCCTTGCAAGATGGGCCATGTCCTTCACCTTTTGCCTCTCCTGGACCTTCTAGTCAGGTAATTGCACAGCTTTCTTTCTAA
>+::1:10404160-10418925()_10802_10960_+
gtgcctgtaatcccagctactcaggaggctgaggcaggagaatcacttgaacctgggaggcggaatttgcagtgggctgagatcgcaccactgcactccaggctgggcgaccgagcaagactccgcctaaaaaaaaaaaaagaaGCATCTCAAAAATAA
>-::X:72275543-72275724()_2_178_+
CATGAATCCAGCAGGGTAGGTTATATCAGTTCGGACCTTGCCATCGATTTTAATGAACCGCTGCATGCAAATCTTCTTTACTTCATCTCCTGTCAGGGCATACTTAAGTCTGTTCCTCAGGAAAATGATGAGGGGGAGACACTCTCTCAACTTGTGGGGACCGGTGGATGGACGAGG
>+::X:41144521-41205493()_46431_46499_-
ATGCCAATAATTAATGTCCAAGTCGGACTTGCTGACAAATTCTTACTAACGGGAAATAATGGATTTTGA
>-::X:41739383-41853227()_12873_12995_-
GTGGATGCTGCAGTGAGCCAAGATCATGCCATTGCACTCCAGCCTGGGCAACAGAGCAAGACCCTGTCTTGGAAAAAAAAAAAAAGTTCTAATTTTCATTATGATGATTTCTTATTTGATTAA
>-::X:53399588-53413435()_11294_11452_+
atgccactgcactccagcctgggcaacagagtgaggctttgtctcaaaaaaaaaaaaaaaaaaagtagccaggcatggtggcaagcacaagtaatgctggatactcaggaggctctggttggaagattgcttaagcctgggaagtcgaagctgcagtga
>+::X:41217219-41225137()_1787_2059_+
ATGCCTGTATCAGCATATGTGCATGTCCTTTTTATGCAAGTAGAAGTATACATATACCTTGTTGCTGTAAAACAGGTAATGTTTTATCCTTTACAGGCTTATGACAACTTAAGCTTGAGTGATCACTTACTAAGAGCAGTACTAAATCTCTTGAGAAGGGAAGTTTCAGAGCATGGGCGTCATTTACAGCAGTATTTCAACCTGTTTGTAATGTATGCCAATTTAGGTAAGAATTTAAGTTTTTCAGAATTCTGTTTTGATGTATCATATTAA
>+::1:10404160-10418925()_11968_12102_+
gtgttgcccaggctggagagcagtggtgtgatcatggctcactgtagccttgaactcctgggctcaagtgatcctcccacctcagcctgccaaagtgctgggattacaggtgttagccaccttgcccagcCATAA
>+::X:78122834-78125425()_2_148_+
GCTAAAGTTGCAGACAAGATCCAGCTCATCAATAATATGCTGGACAAAGTCAATGAGATGATTATTGGTGGTGGAATGGCTTTTACCTTCCTTAAGGTGCTCAACAACATGGAGGTAGGAAACAAATGCCAAGTGGATGTGAAATAG
>+::X:41144521-41205493()_46580_46753_+
gtggatcacctgaggtcaggagttccagaccagcgtggccaacatggtgaaacctcgactctactaaaaatacaaaaaattagttggacattgtggtgggcgcctgtaatcccagctacttgggagactgaggcaggagaattgcttgaacccggaaggcggatgttgcagtga
>-::X:41739383-41853227()_13107_13346_+
gtgttggccagactggtcttgagttcctggcctcaagtgatcccctctgcctcggcctcccaaaatgctgggattacaggcatgagccaccatgcccagcagaacatattcctaacaatgataatgaaaagagtactatcaaaacttgtACAGGATTGGTACGTTACATTTCAAGATCAGGGTTTTGCCATTAATAGACCCACAAATATAGAAAAATGGCTGAAAGGAGGAGGGGCATAG
>-::X:53399588-53413435()_11733_11882_+
gtggctcaagcctgtaatcccagcactttgggaggccgaagtgggtggatcacaaggtcaggagctcgagaccagcctggccaacgtagtgaaaccctgtctctactaaaaatacaaaaattagttggacatggtggcgcacgcctgtag
>+::X:41217219-41225137()_2863_3060_-
ATGTCTAAATTTGGCATTTTTAAGTTTGAAATACAGATTCCACTTATGCTTGTCTGTGTAATAAATATTCTCTTTCTCATCTACAAATACCCAAATATCTGCAATTACGGAAAAGACAAGGGAAAAGAAGACAAACTAAATAGACAAATGAAAAGTACAATCTCCCTTATGTTAAAAGGGCCATGGATCCAATGGTGA
>+::1:10404160-10418925()_12178_12414_+
ATGTTTGTATTGGAAGATTGTCTTAAGAGTTTTAGTTATCAAATTAACTGTTTAGAGCTTCTTATAAAAGTTCCTTCCGATCCATGTCAACTTTTGTGGCCTAAGGTTGAAACTTTCAGCTCTTTGTATAAACAGACTTTCCTGCTCCACCTTTCTTCTGGTTGCTGTGCGAACTTTGGTAATTTtcatgcgcatccgtgtgaaaagaccaccaaacaggctttgtgtgagcaataa
>+::X:78122834-78125425()_226_342_-
ATGATGGAGGTCAGCATCTATACTAAGAACAAGACTGCCTCACAAAGCAGACAGGAACCAGACACAATACAATATAAAGGAACAATGCAAAGACGAAAGACTTGCCAAAATAAATAA
>+::X:41144521-41205493()_47482_47622_-
ATGCTCATATTTTCTAGAGATCACTCTGCTTGCCGTGTAGTCAACAGATTAGAAGAGTACAACACTACAGGTGGGAAGATCAAGGATACTATGATTGTCCAGGCAATGGGTCCAGACTGCTTAGATCAGGGTAGACCATGA
>-::X:41739383-41853227()_13380_13469_+
ATGTTACATACACAACTTGGCACTGGAGAAACCTTGCTTAAAGTAGGTAATCTACTATTGATAGAACAATACACCAAtacaactttctga
>-::X:53399588-53413435()_12113_12295_-
TTGAAAGAAGAAGCCAGCAAGAGAGCAGCTACCCTGGCCCAGGAGCTGGAGAAATTCAATCGAGACCAGAAAGCTGACCAGGACCGTCTGGATCTGGAAGAACGGAAGAAAGTAGAGACAGAGGTGGGCTATAGTTATAAGATTAGGGATGATGGTCCACAGAAAAGGATATATATAGGTTGA
>+::X:41217219-41225137()_3434_3565_-
ATGGGGTTTCGCCATGTTTGCCAGGCTGGTCTTGAACTCCATACCTCAGGTGATCCGCCTGCCTCGGCCTCCCAAAGTGCTGGGATTACAGGCATGAGCCACCTCGCCCAGCCCAACAAAGTTTTTCATTAA
>+::1:10404160-10418925()_12660_12770_+
atgtcatcagtaaaggcaggaaccagccattttcacttcttttgtgattcttcacttgcttcaggccatctggatgtatacatgcaggtcacaggggatatgatagtttag
>+::X:78122834-78125425()_412_570_+
ATGTCCAAAGCTGAGAAGAATGGTGTGAAGATTACCTTGCCTGTTGACTTTGTCACTGCTGACAAGTTTGATGAGAATGCCAAGACTGGCCAAGCCACTGTGGCTTCTGGCATACCTGCTGGCTGGATGGTGAGTCACTTGAGTGGGTTGGTAGTGTGA
>+::X:41144521-41205493()_47841_48005_-
GTGGCAAAGTCAAATGCTTTCTCGGATCAGAGAGGTAACATAAGTGAGTTAACTAGGCAGGGAATAAAACAACAGGCTGTGGAAACAGCAGAAAAAAATATCGTTTATCTAAAAGAATTTAAATCCATTGCAACTAACTACAATAAAATAAAGTCAGTGTCATGA
>-::X:41739383-41853227()_13834_13980_-
ATGGATACAAACTACTTTGTAAGTACCATTTCATCTGCATTCTGCTTTTTTTTTTTAACAGAACTGATTTCCTATGACAAAAGTATAGTGCCTATTCATTTTTTTAAAAGTAAAGGTAAAAAGAAGAAAACAAAAAATTTCAAATAG
>-::X:53399588-53413435()_12353_12649_-
TTGAACCAGAAGCGGCCTCAGTACATCAAAGCCAAGGAGAACACCTCCCACAAAATCAAGAAGCTGGAAGCAGCCAAGAAGTCTCTGCAGAATGCTCAGAAGCACTACAAGAAGCGTAAAGGTGACATGGATGAGCTGGAGAAGGAGATGCTGTCAGTGGAGAAGGCTCGGCAGGAGTTTGAAGAACGGATGGAAGAAGAGAGTCAGAGTCAGGGCAGAGATTTGACGTTGGAGGAGAATCAGGTAAGCTCTGGAAGGGGTTGGCAGGGAGGAGATCCCTGGGCTGACATCTGCTGA
>+::X:41217219-41225137()_3642_3923_+
ttgaatctgggaggcagaggttgcaatgagccaagatcgcgccactgcactccagcctgggcaacagggcaagactccgtctcaaaaaaaaaaaaaaaacttgttataataatagcttttgggccaggcgcggtggctcacgtctgtaatcccagcactttgggaggccgaggcaggcagatcacaaggtcaggagttcaagaccagcctgaccaacatggtgaaaccccgtctctactaaatatacaaaaattagccgggcgtggtggcacatgcgtgtaa
>+::1:10404160-10418925()_13258_13353_+
ATGCTGCTAAGGCAGGCAGCCACCGAGTTTGGCTGGACTCTCAATTATGGTGGCATCGCCCTGATGTGGAGAGGGGGCTGCATCATTAGAAGGTAA
>+::X:78122834-78125425()_603_839_+
TTGATTCAGCCAATCAACAAGCATTTTAAAACAATCTCTATAGGAGATCTGTCAGAGAGGGCTCTGCATGTTGCAGTGAGTCCCTCATGGAAGAATCCATGGGAGAAAAGCAGTGCTATTGGATTACTGGCCTTCAGTAATGCAGTAATGTGTTGCAAAACtttgttgttgttgtttttttttttttttttgagacagagtctcgctgtgtcaccaggctggagtgcagtggcatga
>+::X:41144521-41205493()_48848_48961_+
atgacagtggGCTGCATGCAgtggtggctcatggttgtaatcccagcactttgggaggccaagacaggaggatcacttgaggccaggagtttgagaccagcctgggcaacatag
>-::X:41739383-41853227()_14151_14474_-
TTGGAGTGCAGTGGTGCCATTATAGCTCACTGCAGCCTCAAACTCCTGGATTCAATCAAGCCTTCCACCTCTGCCTCTGGAGTATCTGGGACTACAGGCATGTGCTGCCATGCCCAGCTAATTTTTAAATTTTTAGTAGAGAAGGAGTCTCACTGTGTTGCCCAGGCTGATATCGAACTCCTGGCCTCAAATGATCCTCTCACCTTGGCCTCCCAAAGTGCTGGGATTATAGGCATGAGCCATTGCACCTGGCCTTTATTAATCATTTCAGAGAATCTATTTGTTGCTTTGCTTTTTCTCTATTTTGTCTCTTTACTTCATTAA
>-::X:53399588-53413435()_12854_12925_-
ATGAGCTTCCTGGCCAGGGTTGAGGCAGAGTTGGTAGCTTTGCCTTATGGAGTGGCTGGAATGCCAGGCTGA
>+::X:41217219-41225137()_4414_4494_+
atgggaatggcaggagtttctgatcatgcagttctaataggccttgtgagagagactgaggcattggatgagccattgtag
>+::1:10404160-10418925()_13733_13951_+
gtggaaacagggtttcaccatgttagccaggctggtctcgaactccttgccttgggtgatctgcccgcctcagcctcccaaagtgctgggattacaggcgtgagccactgcgcccggcTCCGCATTACACCTACTACACTACACCTTTTAAAGTACTTCTGTGAACTATCGTGCCCTCTGGCCTTGCCTCTTGGGAATTTTGCTCTGTATTTtcattga
>+::X:78122834-78125425()_1007_1150_-
ATGACACTATCTCCAGTACGCAGTAAGTACTTAATACACATTAAACAGATGAAGAAAAAACAGATAAAACTAAAAATGGGCCGGGCACAGTGGCTCACGCCTGTAATCCCAGCACTTTGGGAGGCCGCAGCAGGTGGATCATGA
>+::X:41144521-41205493()_49004_49114_+
atggtgaacatgcctgtagtcccaactactcaggaggctaaagtgggcagatcacctgagcccggagaggatgaggctactgtgagccctgatcgtgccactgcactctag
>-::X:41739383-41853227()_14883_14963_+
atggaggggcctgttgtctcagctactcaggaggctgagacggccaaattgcttgagcctggaaggtcaaggctgcagtga
>-::X:53399588-53413435()_13308_13604_-
ATGGAGCCAGTGCCTTATCGATGCACCCCTGCCACCATTCCCCTGTTTGCACAGGCTGACCGGTACCAGCGCCTGAAGGATGAGGTAGTACGGGCTCAGGTACAGCTGCAGCTCTTTAAGCTTTACCATAATGAAGTGGAAATTGAGAAGCTCAACAAGGAACTGGCCTCAAAGAACAAGGAGATCGAGAAGGACAAGAAGCGTATGGACAAGGTGGAGGATGAACTGAAGGAGAAGAAGAAGGAGCTGGGCAAAATGATGCGGGAGCAGCAGCAGATTGAGAAGGAGATCAAGTAA
>+::X:41217219-41225137()_4531_4659_+
gtggccacagtgtggaatgtattgcagtggagtaagatcccagagagtgttaaaatgatctatagacataagatcattgtgacctgtactggagaactggcagtgagggagatacaagtggacagatag
>+::1:10404160-10418925()_14007_14096_+
atgttggctgaagattcatttgatgaatctgatttttctgaagtagatgattctggtgattcagatgattctaatattagttctctttag
>+::X:78122834-78125425()_1181_1264_+
ATGTTGCTATCTAGAAAGCTATATAAGAAAACTTTCTCATATGAAAAAATTAAGTATACTGATTACAAGCAGGGAGAAATGTAA
>+::X:41144521-41205493()_49760_50035_-
TTGACACAGAGTTTCGCTCTTGTTGCCCAGGCTGGTGTGCAATGGCAACATCTCGGCTCACTGCAACCTCCGCCTCCCAGGTTCAAGCGATTCTCCTGCCTCAGCCTCCCGAGTAGTTGGGATTATAGGTATATGCCACCACACCTGGCTAATTTTGTATTTTTAGTAGAGACGGCGTTTTTCCATGTTGGTCAGGCTGGTCTCGAACTCCCAACCTCAGGTGATCCGCCCGCCTCGGCCTCCCAAAGTGCTGGGATTACAGGCGTGAGTCACTGA
>-::X:41739383-41853227()_15303_15386_+
atgatactgaaactttatgtcacaaatttaaaaatgtatatgaaaccgacaaattctcagaaaaataaaactcaccaaaattaa
>-::X:53399588-53413435()_13614_13844_-
GCTGTGGAATCTATTGCCATGAAGAACCCCAAAGAGAGGACAGCTCTATTTGAAGAGATTAGTCGTTCTGGGGAGCTGGCGCAGGAGTATGACAAGCGAAAGAAGGAAATGGTGAAGGCTGAAGAGGACACACAGTTTAATTACCATCGCAAGAAAAATATTGCGGCTGAACGCAAGGAAGCAAAGCAGGAGAAAGAAGAGGTAGGTGGCCAAGCTACCTCTTGGCTCTGA
>+::X:41217219-41225137()_4664_4744_+
atggtgctttttataagaagtggaatcagtggatttggtgatgggatattcagagaaggaggggacagggaagagatgtga
>+::1:10404160-10418925()_14163_14288_-
ATGTATACCCTAGTGAAACAAAGTTACATTTCTCATTTCTTCAAGCTGTTAACCCTTTTCCTGTTTAGAAAAAAAGTGCAGCTCGCTGCCAGCGCTCATTTAATTTTACATAAACACGCTTTTTGA
>+::X:78122834-78125425()_1733_1834_+
atgcctatctattatgaaggggcagaactgacctggttgagaaccattgATCTAGTTTTCACTAACATAAATAGTGTGGCTAAGAATGTCTTTATTAAATAA
>+::X:41144521-41205493()_50429_50737_+
ATGATTCCCAGATCTGAGAATCATGAGACAAGGTTTTCCCAAGGGTCATCAGAGAGAAAATATGGTATTGTGATTCTCAATCtttcttttttctttcttttttttggagatggattcttgctctgtcaccaggctggagtgcagtggcgtgatctcagctcactgcaacctccgccttccgggttcaagcaattgtcctgcctcagcctcccaagtagctgggattacaggcacccaccaccacgcctggctaatttttgtatttttagtagaaacggggtttcaccatgttggctaggatggtcttga
>-::X:41739383-41853227()_15446_15583_-
GTGGAGGTTGCAGTGAGCCGAGATGGCACCACTGCACTCCTGCCTGGTGACAGAGCGAGACTCCATCTCAAAAAAAAAAAAAAAAAAACTTGTCAGAAATGGCATCTAGGCCTAGAGTTTTCTGTCTCAGAAGATTAA
>-::X:53600117-53608909()_2_268_-
TTGTCAGTACTTCTCAAGGAACCAGGTAAATGTTGGCTCTACATTGTCCTATTGCTCCCCTCTTATACATCTGTAGATGGGGAACAGGATGGAGCAGCTGGAAGTATGGATGCTTCTACCCAGGGCTTATTAGAAGGCATTGGGCTAGATGGTGACACATTGGCTCCCATGGAGACAGATGAACCTACTGCTTCAGACTCTAAGGGCAAATCTAAAATCACACCAGCAATGGCTGCCAGAATTAAGCAAATCAAGCCTTTGTTATCA
>+::X:41217219-41225137()_4856_5035_-
ATGCCAGGCTATCTTCTCACACTGATTTCCCTGGATGATCTAGCCCACGCTCACGGCTTTAATGTTCTAGATATCTTCATTCAGATGATTCAAAAACATTTCAAGACAAATTACTTACTGTTCTACTGTATATCTCCATTTGGGTGTCACACAGGCTCAAACTCAATCTACCCAAACTGA
>+::1:10404160-10418925()_14395_14637_-
ATGAGTCTTTTTTTTTTTTTTTTTGAGACGGAGTCCCGCTTTGTCACCAGGCTGGAGTGGAGTGGCACGATCTCAGCTCACAGCAACCTCCACCTCCCAGGTTCAAGCGATTCTCCTGCCTCAGCCTCGCCAGTAGCTGGGATTACAGGCACGCACCACTACAACCGGCTAATTTTTGTATTTTTAGTAGAGACAGGGTTTCACCGTGTTAGCCAGGATGGTCTGGATCTCCTGACCTCGTGA
>+::X:78122834-78125425()_2043_2252_+
TTGGACTGTGGTCCTGAAAGCAGCAAGAAGTATGCTGAGGCTGTCACTCGGGCTAAGCAGATTGTGTGGAATGGTCCTGTGGGGGTATTTGAATGGGAAGCTTTTGCCCGGGGAACCAAAGCTCTCATGGATGAGGTGGTGAAAGCCACTTCTAGGGGCTGCATCACCATCATAGGTAAGCGGTCCTATACAAAGCTAATACCCATATAA
>+::X:41144521-41205493()_50869_51084_+
ttgctgggccccacctccagtatttctgattcaggaggtctgcattggagcctgagagttggcatttctaacaagttcccagataatgctgatgttgctgctctggggaccgtgcttttggaacTGCCAGTACGGTATACGGcagcagtccccaacccttttggcaccagggcccagtttcatggaagacaatttttccgtggatcagggaggtag
>-::X:41739383-41853227()_15674_15796_-
ATGGGCTGGGTGCAGTGGCTAACACCTGTAATCCCAGCACTTTGGGAGGCCGAGGCAGGCAGATCACGAGGTCAAGAAATCAAGACCATCCTGGCCAACATGGTGAAACCCCATCTCTACTAA
>-::X:53600117-53608909()_612_779_+
ATGTATATGAATGTGACATGTGTCTTTTTCTTTGGTATATGCTTGCTCTTAGATCTAAGAATGAGCTTTATGCAAACTTATAAAACAAGTCACCAAGTTGTTCTCTTAACATTCCAGAAAAACTGTGGAGAAGCTGAGTCGTTTTTGTTAAATGTGTTAAATTGCTAG
>+::X:41217219-41225137()_5410_5574_+
GTGTTCGTCTTCTggtcgggcgtggtggctcataatcccagcactgtggaaggccaaggcgggcagatcatgaggtcaagatatcgagaccacccaggccaacatggtgaaaccccgtctctactaaaaatacaaaaattagctgggcatggtacgtgcctgtag
>+::1:10404160-10418925()_14689_14763_+
ATGCATTTGATCGAAACCCGGAACTTCAGAACCTCCTACTGGACGACTTCTTTAAGTCAGCTGTTGAAAACTGCC
>+::X:78122834-78125425()_2432_2590_+
GTGCCAATCCcttttttttcttttctctcttttccctttttACCTGGCTTTCATTCAACAGGTGGTGGAGACACTGCCACTTGCTGTGCCAAATGGAACACGGAGGATAAAGTCAGCCATGTGAGCACTGGGGGTGGTGCCAGTTTGGAGCTCCTGGAA
>+::X:41144521-41205493()_51406_51525_+
ATGCATAAGGTTATTGTAGTAGAGCATTTGGTATATAGAGGAACATTTCCAGCCTGTTCCAAGAAAGAGGTGTTAGAAGGTGGTATCCCTCAAACTCTTAGTGTCAATTTGAGGTTATAG
>-::X:41739383-41853227()_16904_17023_+
atgacaaaggaggatactgggcaaacacagtctcttcaaagaaatgtgtgcttatgtggaccaggatatgtgtacctgaatgtttatagcagcattgttcacaatggtcacaaactgtga
>-::X:53600117-53608909()_1624_1872_-
ATGATAAAAATTCCAAATTTTGGCCGGGCTCGGTGGCTCACGCCTGTAATCCTAGCACTTTGGGAGGCTGAGGCGGGTGGATCACCTGAGGTCAGGAGTTCAGACCAGCCTGACGAACATGGAGAAACCCTGTCTCTACTGAAAACACAAAAAATTAGCCGGGCGTGGTGGCACATACCTATAATCCCAGCTACTCGGGAGGCTGAGGCAGGAGAATCGCTTGAACCTGGGAGGTGGAGGTTGCAGTGA
>+::X:41217219-41225137()_5826_5921_+
ATGCTAAGTAAAAGTGATAAAATTACAAATCAAAATTTTTCTGATCATAAAAATTATAGACAAGATATTTTGTATAACTACTTGTTTTATTCATGA
>-::1:108154982-108155135()_1_150_-
CACGGTTCAAAATCAGACAAAATGAACATATTTGGTGGCTTTCGACAGATGGTAAAAGAAGGAGGTATCCGCTCGCTTTGGAGGGGAAATGGTACAAACGTCATCAAAATTGCTCCTGAGACAGCTGTTAAATTCTGGGCATATGAACAG
>+::1:10416986-10417509()_3_251_+
GAAGCTGTCTTTGCTCGGTGCTTATCATCTCTGAAGGATGAGAGAATTCAAGCTAGCAAAAAGCTGAAGGGTCCCCAGAAGTTCCAGTTTGATGGTGATAAGAAATCATTCCTGGAGGACATTCGGAAGGTGGGACACAGTCCCTGGCAGTGGTCTTTGTTGGTCCTGCGGAAGGCAGTGGGGGTGGGGGTTGTGGTGGGAGAACACTCGAGGCCACAGGATGGCAGGTGGAATGAAGTTCAGCCTTGA
>+::X:41144521-41205493()_52801_53028_+
TTGATTTCTTcccccccccaccccaccccccGCCTTTGGCAGGATGATGTTAAAAGAACAGGAGAAACGGGTATTGAAGAGACGATCTTAGAGGGCCACCTTGGAGTGACAAAGGAGTTACTGGCCTTTCAAACTTCTGAGAAAAAATTTCATATTGGTTGTGAAAAAGGAGGTGCTAATCTCATTAAAGTAAGTTCTGTGTTCTTGGTTGTAAGCTACATATCATAA
>-::X:41739383-41853227()_17830_17919_-
TTGGGAAAAGATGGTAGTTATGGGACATTTGTGAAGACATCAAAACAGTACCACAAACAAAGCCCTGAATTAGAAAAAAAACAGAATTAA
>-::X:53600117-53608909()_2145_2261_-
TTGAAAGAATTACCCGTATTTCTGCCACCAAAAAAAAAAAAAAACATTTTGGAAGTGTCTGCCCGTCTTTTTTCTCTGAATACATTTGCCAGTGTCTTAGATAAAAACATTTCGTAG
>+::X:41217219-41225137()_6048_6299_+
ATGCTTGTGTCTTTAGATGAAGGTCCAGGTCCTCCAATCAAATACCAGTATGCTGAATTAGGCAAATTATACTCAGTAGTGTCACAGCTGATCCGCTGTTGCAATGTCTCTTCAAGAATGCAGTCTTCAATCAATGGTAAATTTGAATGCTCCATTCTTTACACTagttttgtttgtttgtttgttttgagacagagttttgctgttgttgcccaggctggagtgcaatggcgtgatctcggctcactgtaa
>-::1:109314671-109325089()_1_120_+
CTTCCCCCACAGACATATTTCTTCACAATGAGCACTCCTGCTACGACTGTGACCAGCATCAATCCCACGATGGCCAGGATAATTGGAACAGAATTTGACTTGGAATTCTTGAGAAATTAA
>+::1:10416986-10417509()_432_521_+
ATGCTGCTAAGGCAGGCAGCCACCGAGTTTGGCTGGACTCTCAATTATGGTGGCATCGCCCTGATGTGGAGAGGGGGCTGCATCATTAGA
>+::X:41144521-41205493()_53162_53482_-
TTGCTCTGTTCCTTCAGGCTGGAGTGCAGTGGTGCGATCTCAGCTCACTGCAACCTCCACCTCCTGGGCTCAGGTGATCCTTCCATCTCAGCCTCTCAAGTAGCTGGGGACCATGGGTGTGCGCCACCACACCTGGCAATTTTTTTTTTTTCTTTTGTAGAGAAGGGGTTTCACCATGTTGCCCAGGCTGGTCTTCAACTCTTGGGCTCAAGCCATCCACTGGACTCGGCCTCCCAAAGTACTGGGATTACAGGCATGAGGCCAGCAAGTCCAGCCATGAAATCTTATTTAAATACAAATTTAGAAATGTCTCTTGAATAA
>-::X:41739383-41853227()_18733_19008_-
ATGATCTTGGCTCATTGCAACCTCTGCCTCCCAGGTTCAAGCAATTCTACTGCCTCAGCCTCCCGAATAGCTGGGATTACAGATGCCTGCCACCACACCTGGCTAACTTTTGTATTTTTAGTAGAGACGGGGTTTCACCACGTTGGCCAGGCTGGTCTCGAACTCCTGACCTCAGGCTATCCGCCCGCCTGGGCCTCCCAAAGTGCTGGGATTACAGGTGTGAGCCACTGCGCCCAGCCCATGAAGACTTTCTTAATCTCTCCTTCTGTAATGTAG
>-::X:53600117-53608909()_2421_2600_-
GTGAATTATCAGTATATATATATATATATTTCTTTTGCTCAGCATTTCTCTTTTTGCAGCCTACCATCTGGGTGTGAATTTGGCCAGGCAGATATGCAGAAACTGGTTCCAAAGGATGAGAAGGCAGGTACGACCCAGGGCGGAAAAAGATCAGGTAACTCTAAGAAACTAAAATGTTAG
>+::X:41217219-41225137()_7152_7271_+
atgcctgtaatcctagcattttgggaggccgaggtgggtgggtcacttgaggtcaagagttcaagaccagcctggcaaacatggcaaaaccccgtctctacaaaaatacaaaaaaattag
>-::1:109314671-109325089()_202_309_+
ATGATCTGCAGTCCTGATGCGCTTAATGATGGCTCTTTTCCAACCCCCCAAGATGAACCATCTCAGTGTTACCAGGAGAATATTATAGCTGGCAGAGAGTCATCTTAG
>-::1:108154982-108182028()_1_129_-
ATGAACATATTTGGTGGCTTTCGACAGATGGTAAAAGAAGGAGGTATCCGCTCGCTTTGGAGGGGAAATGGTACAAACGTCATCAAAATTGCTCCTGAGACAGCTGTTAAATTCTGGGCATATGAACAG
>+::X:41144521-41205493()_53581_53685_-
ATGTACAAAAATGAAACTTTGTTTCCTTGTGTTACTACATGTATGAAAAAACTCATTAAAGATATACAAGATGCATTCTTACAAAACAGAGGTTTGCCTCATTAA
>-::X:41739383-41853227()_21292_21390_-
ATGAAGTTAAAAAATTTGGGGAGAGAGGGCTGGGTAGAAGAGAGAGAAACTCGAGAACTTGGGCCTTTAAACCCTGCAAGCATAACTGGGGCCATTTAA
>-::X:53600117-53608909()_2888_3103_-
ATGCTTTGTCGTCATGGTAGATGTTTAAAATGTGTTCCTGTTATTAGCCAGATACAAAAAATTGAGTTGTGGCTGGACACGGTGGCTCACGCCTGTAATCTCAGCACTTTGGGAGGCCAAGGTAGGCAAATCAAGAGGTCAGGTGTTCGAGACCAGCCTGGCCAACATGGTGAAACCCCATCTCTACTAAAAATACAAAAAATTAGCTGGGCGTAA
>+::X:41217219-41225137()_7576_7758_+
ATGCCAATTCAGCAGAATGTGGCAGACATTTTATTTGTGAGAACAAGTTATGTGAAGAAAATCATTGAAGACTGCAGTAATTCAGAGGAAACCGTCAAATTGCTTCGTTTTTGCTGCTGGGAGAATCCTCAGTTCTCATCTACTGTCCTCAGTGAACTTCTCTGGCAGGTAAAAGGAAAATAA
>-::1:109314671-109325089()_347_622_+
ATGTCAAAGTTACACTGGAAGCCTGGGCAACTGCCTAGATCAAGTATGATTGCTTCACACTACCACTGTTCACAAGTCTTGGGGCTTAAGGGTGGAGTAGGAAAGGGAGACTACTGTAACAGTAGGCTGAATGACTCTAGAACAGGGCCATTATCTGGGAAGAAGCTGTGTCAGAAGAACCAGGCAGGCCATTATATGACACCAAGATTTATTTGTTTACTTAATTTTTTATATATTATTATAAATAAGCCTTATCATATCACTGTTTGCATGTGA
>-::1:108154982-108182028()_456_533_+
ATGTATCAGGCAATGGAACACCCTTTGAAACATGAACAGGCTCAGTTAAAGGGAAATAAAAAAGTATACTGCAgataa
>+::X:41144521-41205493()_53823_53894_+
ATGTTAGTGATAGTAAATAGTGTTTTGAAGGAAGATCTTTTTATTAGAAAATCTGAGTTTTCTGAGATGTAA
>-::X:41739383-41853227()_22005_22199_+
ATGAATCTGGAAAATGATCTCACCTTGAACAAACACACTGGGGATTACAAAATAATCATATGGTTAATTTTTTATTTTCTGCTTTCATTTTACTGCCATTTGCACTCTGAAATCAAACTAGCTCGTGTAATCTTACTTTTAGGCAAGTTTCTGGCTAAAATGAAAATGTCAATATTGGTATTTGTAAAACTATAG
>-::X:53600117-53608909()_3416_3754_+
ATGTTCTCTGAACAATTATACTTaaaaaaaaaaaTTGACCTTCAACAGTTTTATAAGGGTAAGGGATTTTTCTTCATTGCTATTCTCAGAGTTATCCACCTCATCAAAATGTCCACACTCAAGACGACAGTTCCACAAGGTATCCTCTTACAATATTTACAAACTATTTCCACAACATCCGTTCTCATTGTTTTTTATAAAGTGAAAGAAAGGCATCAGAGGCTACTCTTTTTTTCTGAATCAAAGAAATGGTTTTACAGGTTCATTAACTACTTTCTAAATTATTTGGTAGGGGTATTATTATTTCCATTCAATTTCTTTACTTCAGTAAGTACCTAG
>-::X:46620976-46653714()_3_113_+
GTGATCAAAGCTGTACCACAGCCTGAATATCCATGCGCTCTCCTGTTTTGTCCGGTTTCCTCTGGCAGAATCTGGGCCGTCCTAGGAACAAACAAGAGGGCACATGCTTAG
>-::1:109314671-109325089()_934_1155_-
ATGATCATATCACTGCACTCCAGCCTGGGTGACAGAGTGAGATCCTGTCTCAATTTAAAAAAAAAAAAAAAAAAAAAAGGTTATGAGGCTGCATCCAAATCTGTAGCACTGAACTACCTGTGGAACTGGAGATGTGTAAAGAGGAAACCTCTTGATAATGAAACACTAGACCAGCAGCATGACTTCAGATGCTCAACAGCAGGCCCGTTTCCCAATTCGTAA
>-::1:108154982-108182028()_612_740_-
ATGCCAAAGAGGGTGCAATTTTTATTTTTGGTTTCAGGCTGTATGCATTCCAGTGTTGGTAGCCCTGATATACACAATATCCAAACCATTTCAGACCCATTTACAGTTCATGTCTGTACTACTTCTTGA
>+::X:41144521-41205493()_54058_54243_+
ATGAGAAATGGAGAGCTTCCAGCTGAACAGGCTATTCCGGTCTGTGGTTCACCACCTACAATTAATGCTGGTTTTGAATTACTTGTAGCATTAGCTGTTGGCTGTGTGAGGAATCTCAAACAAATAGTAGATTCTTTGACTGAAATGTATTACATTGGCACAGCAATAACTAGTAAGTATTTTTAA
>-::X:41739383-41853227()_22318_22431_+
ATGCCCATGAATTATTTCCAAGTTTCAGACATTACCAAGAAAAAAATAGAAGTCCTTGAATGTTCAAATAACATCATGAGCAATTTGCAAACAACCACAAAACTCTTTACATAG
>-::X:53600117-53608909()_4161_4328_-
TTGACTGTCAAAAAGTTGAGTGACTATATAACTTATTATGTGATGAAGTGGACTTTCTTGAGAGCGAAACATGTTATTACAGACAAACATCAATTGGGTATTCATCTGGCCTTAGTACTTTCTAATCTTTCCACCAGTCCTTATAGGTCTGATAATGGGATGGCATAG
>-::X:46620976-46653714()_682_771_-
ATGTTTGATTTTGCAGGTTATTTTGAAAGTTACACGATGGGGATGTTTAAACTGGAAGGGCATGAGAGTAGCAAGGAACTTGCTACTTGA
>-::1:109314671-109325089()_1276_1374_+
atggagtttctccatgttgcccaggctgctctccaattcatagcctcaactgatctccccacctcagcctcccaaagtgctgggactatacaggagtaa
>-::1:108154982-108182028()_1776_1952_+
atgaaggaaaatgagacctcagagGTTTCATGCAGCATGAGAACCAGGAGCACTGGAGGCAAAGATACTGCATTCCCCCTCTCATTTGTTGTAAAggaaaagtcaattctctgggcctcagattccccctggaaaaatgataaaatacctacttcactgggctgctgcaaggattaa
>+::X:41144521-41205493()_54317_54535_-
GTGCACCACAATGCCCAGCTAATTTTTGTATTTTTTGTAGAGACAGGGTTTCACCATGGTCAGGCTGGTCTCAAACTCCTGACCTCAGGTGATCCACCCACCTTGGCCTCCCAAAGTGCTGGGATTACAGGCCTGAGCCACCGTGCCCGGCCTATAATGGTCTTAACTGTTCATTCACTCACTAAAAATGTTAAACTAGTTACTGAAAGAAATACGTAA
>-::X:41739383-41853227()_22858_23028_+
ATGACAATGACAATGAAGACAATGGTAAAACTATGTAGTGTTGTGATTATCAGAGTACTTTTACACTTCATTTCATTCTCAAAAGTTGCTAGGGTAGAAACTGAGGTGCCAAGAAGTGAAATGGACCCTGTGCTAatggtaatgcctcctaaactcttattgctagcctag
>-::X:53600117-53608909()_4436_4672_-
TTGGACTCCATCCTCTCCTCCCTGGAGCCCTTACACCGCCCCATTGAATCCCCTGGGGGCTCAGTGTTGTTGCGAGAACTGGCTTGCGCAGGCAATGTTGCTGATGCTACCCTCTCAGCCCAGGCCACACCTCTGCTGCATGCACTCACTGCTGCCCATGCCTACATCATGATGTTTGTTCATACTTGCAGAGTTGGACAGGTAAAAATAACCTTAGGGGTGAACATATTAATTTAA
>-::X:46620976-46653714()_874_1002_+
GTGCAAGCACAGACTGCTTGTGAAGCTATTATTATCATCATTCTCTTTAATATTACAGGGAGAGGCAACTCTGCAAGTGAGGGACAATTGACAATCACCAAATACAACTTGAACCAAAATTACAAGTAG
>-::1:109314671-109325089()_1518_1844_+
ATGCACAATTCCAGGTCATGGCCCTTCACAGACAACCttttttttttggtacggagtcttgctctgttgcccaggttggagtgtagcagcacgatctcggctcactgcaacctccacctcccaggttcacatgattctcctacctcagcctcccgagtaactgggactacaggcgtaaaccaccacacccagctaatttttgtaattttaatttttgtatttttagcagagacagggtttcaccatgttggacagcctggtcttgaactcctgacctcagtgatctgcctgccttggacttccaaagtgctgggattacaggtgtga
>-::1:108154982-108182028()_2251_2355_+
ATGCCAAAGATTAAAAGTTCATTACACACATGTACTAACAATTTAAGGTTTGGTACACTGCCATACTTACATGGACTGAATTTAGAGTTAACAGCAACAAAATAG
>+::X:41144521-41205493()_55103_55231_-
ATGCAACTTAAAGTTTTAAGTCTGGGCCAGGTGCGGTGGCTCACACCTGTAATTCCAGCACTTTGGGAGGCCGAGGCAGGTGGATCACCTGAGGCCAGGAGTTCAAGACTAGCCTGGCCAACATGGTGA
>-::X:41739383-41853227()_23162_23230_-
ATGAAGAAAAGAGACCTTATTCAAAAAGATAATAGCCCAGAACTTTCCCAAATTGAAGAAACATTGTAA
>-::X:53600117-53608909()_4736_4891_-
ATGTTGTACCTGACTTCATATTTGGGTTCCACCATTTACCAGGTGAGAGACCATGGCCATATCCAAAATCTGAGAGGCTTCCATTTAATTGTCACTTCCATTGTGACTATTAAAAGACATGATGAATTTGAAGTTCATTGTATATTAACACTTTAA
>-::X:46620976-46653714()_1188_1304_+
atgtttagtgatggatatggaaatggctcagttaaatgggcccttctgtggatgaggaaatataaacaaggagagaccccagagaccaatttgattttacatttttataaatcatga
>-::1:109314671-109325089()_2325_2672_+
ATGTATTCCTGGGTACCTGCCTATTTCTTGGAAACAAGATTTGAAAAGCTGCCGAAAAGCTTCCCATCCTTACGTCATGTTTCAGGCCTGGGGGGAATGTCCACAGGGATGTTTTGGGGGATATTTTGTGTAGTTTCAGGCCTTAAGCAAACTAAGCATCTCTGTCCCCTGCTGTCAGAAACATGCCTGTTCTTTCTACCTAAGAGACTGTGCCAAAGAAATCTGACCCCAAAAAAGCTCATTAACAAGTGGTACAAAATGGGAGAGGGGAAGTTATCAGGGGAGCGAGGTAATGAGGCCCGTCTAGAGCAGCACTGTCCAATATGGTGGCtacttaaaattgattaa
>-::1:108154982-108182028()_2444_2665_-
ATGGGGATCTTTTTTTCATTTTTACAGGGAATTGACATAGGGGATAGCTTAACTATTCCAGATGAATTCACGGAAGACGAAAAAAAATCCGGACAATGGTGGAGGCAGCTTTTGGCAGGAGGCATTGCTGGTGCTGTCTCTCGAACAAGCACTGCCCCTTTGGACCGTCTGAAAATCATGATGCAGGTGAGCTTTATTATCGTGTGTCCAGGTTTGCCCTAA
>+::X:41144521-41205493()_55712_55849_+
ATGGGGGTTAATTTTTTAATCACAGATTGGAGTATAGTACAACGTTGTTTGCATCCTTCCCTATCTGCCATTGTTCCCTGTCAACACAGAAATATTTACCTAATTCCATTTTTGGCCATGCAGTTTGGTATGATATAA
>-::X:41739383-41853227()_23252_23500_-
GTGGGAAAAGAGAGAGGCATTACAGGCAGGCAAAGAGCATGTGGAATGAATGGCCAGAAATATGAGCCAGCTTGTGTGGTTGGGACACTGCTAATAGTGGTGGGCTATGACTTTGGAACAAGGTGCAAGATGAGAGAATGGAGATTAGCTTGGATGTGTACAAATAAAACCATCGGTAAGTATGAAAGAGAAGCTGAGAGTCATAGAGGCCAGTTGAGAATATCCAACACACATAAACAGGAATTCTAG
>-::X:53600117-53608909()_5040_5126_+
ATGTTAGGCAAAGTTCCAAAGCATGGAAGTGAGTCACTATTACACTGTTCTTTTCTTCTTAAAACAAAAGCGATTATTCTGAGATAG
>-::X:46620976-46653714()_1820_1906_+
ATGAGTAAAGCAAGGGAATGGTTTGACAGCAAACTAACAAAAGGTCTTCTCAGGCTACGGAAAGATATGCCTGCAATCCATGAATAA
>-::1:109314671-109325089()_2843_3028_+
atggcggatgggacgcttctgtcattctgcctgtgggtccctcgcctctcctcccttcctgggggtggttgggcgggaggcaggggtgcagGATCTGGCCGAGCTTGTTCTCCTGCTCTGCCTCGTGGTGTTGGTGGGGTTGAGTCCTCTGACACCAAGCACTCATGGCTCACCTCCTGTAGTTGA
>-::1:108154982-108182028()_2876_2983_-
ATGGTTGCAATAAAAAAGATTGACTATGATAAAATGCTGCCCTTTCATTTTAACCTAGACCAAGAGAAAACATACTGTGAATCTATGATGAATGAAAGAAAGTTGTAA
>+::X:41144521-41205493()_55928_56050_+
GTGATTTACAATTATCACAAATCTGCTGTCTTGCTTGCTCCTCAAAATAGCATTATAGATATCAGGAAAGCAAGTGTTACTTTTATTATTACATTTACTAGGAAGAAACAGAAAGTTACCTAA
>-::X:41739383-41853227()_24541_25008_+
GTGACAGAGCTAGGACAACAGTATAGGCCTTTCCATTTGTCCTCTAATGTTCTTTCACTCACTATGTCCCTCACTAAGGAAATGAGATATCAGATAGGAATACCAAATGGCAGCAAAGAGATACCAATAGATACCAAAAGGCAGCACATCTCAGAAATGAGGCCGAATGGGAGCTGTGCAGAGCATGAACACTCGACAATAGTTGAAGAATACAGGAATCTAGTAAAGGATGGAACTAAGAATTACCCAAACCCTTCATTTTCCTATAATATTGttcctgatacacttttttttttctggcttctgcaactccttgctgtcgtgattttctatctcttcagctattccttctctatctcatttgctagctattcctccttttctacaacctccaaaatttggaagaacctcagtcctcaagtccttttttcttctccctctatatactcttctaaatcatctaagtag
>-::X:53600117-53608909()_5130_5237_-
ATGGCAAGTGATGGTGTTTTATTGTCAGATTTTTCTCCAGACTTGAGAGGAAATCACAAGGGTCGTATAATCCTTGGGTTGTCTGATAAAAACAAATTGCCTACCTGA
>-::X:46620976-46653714()_2192_2536_+
ATGATTGGGGCTGCTGTCACAGAGAAGCCATTGAGAGCCCTTCCTGTGGGCTCCGAACAGCACCGGACTGAGGAAGGGTCACTGTGGGAACAGGCGGAGCCTCCTTCCTGGCTGTACTTGGCGACTCTTGGATTTTCCACTCCTGTGCCGTCCACAGAAAAAGCACAGACTTGCTCTCTCAACTCGCCCCTCCTCAAAACCTGGGTTCGCACCTCATGTCTTCAGCTCAGGCAACTTCTAGGGCCTGGAGCATTCTTTTTTCCTCTCACCTTCTCCCACCCAGAACACCTACCCGGCCAACCTCTATTCACCTTTCAAGCCTGTGCAGAAGCGTGGCTTCTCTAA
>-::1:109314671-109325089()_3186_3350_+
TTGTTGTTAGGTGTTCTTCTCTTCCGTACAGACAAAACTCCAGGTCGTGGCCCTTCAGTTCTGGCTGTTCCACACACTTGGAGTCATTTTCTGGACGGTAGTAGCCAAAATCACTGCAAGAGTCAGCAAATAAAGTACCTTTCAAAGCAGCTGGAAGACCGTTAA
>-::1:108154982-108182028()_3750_3857_+
gtggctcacgcctgtaatcccagcactttgggaggcgaggcgggcggattacaaggtcaggagatcgagaccatcctggctaacacggtgaaaccccgtctctactaa
>+::X:41144521-41205493()_56348_56479_+
GTGGTGCCTGTTGCTGTATATTTTAGATTGTTGGAAGATGAAGTGCAAACTCAGAACACTGCTTCAGGTTGCTGTAGGGTTAGTCGAATTATGGGTGGTAGAATTATTGCCAGGGTTGCTTTGTCAGCATAA
>-::X:41739383-41853227()_25921_26049_+
ATGACAGAGATTAGTCCTTTAAATCACAATTTAAAATTGAAGCCTACAaccctcagacagtgctggtggcgatgcaaaatgacacaacatttgaggaaggaatttgacattagcaacagtatgaaataa
>-::X:53600117-53608909()_5401_5553_+
ATGGATCTTTCCAAGTCTGTAAGCAAATGGATTTCTCATTCAGCAGGAATTACTTATCACTCTGCAGCCCAGCTAACAAAGGAGTTTCacagatttaatgcaatcactatcaaaattccaatgctgttttttgttttggttttgcagaaatag
>-::X:46620976-46653714()_2577_2669_+
GTGTGGATATCACAGGCTctctcaagagactatctggctcctgactgtgccgctgccattgtcttgctgtgtgatgctgggcaagttacctaa
>-::1:109314671-109325089()_3659_3727_-
GTGGGCGTATCACAAGGTCAGGAGTTTGAGACCAGCCTGACCAACATGGTGAAACGCTCTCTCTACTAA
>-::1:108154982-108182028()_3892_4086_+
gtgcctgtagtcccagctactccggtggctgaggcaggagaatggcgtgaaccccggaggccgagtttgcagagagccgagatcgcaccactgcactctagcctgggcaacagagcaagactccgtctcaaaaaaacaaaacaaaaacaaaaacaaaaacaaaaaataaataaaacTCCTTCAGAGAGTTCCTAA
>+::X:41144521-41205493()_56499_56804_+
ATGGCCGTGTTCATGCTACAAGAATCTTTCCTTCTCTCAGCTTGTGAAGCACTTACTGAGTGGGAATATCTGCCACCTGTTGGACCCCGCCCACCCAAAGGATTCGTGGGGCTGAAAAATGCCGGTGCTACTTGTTACATGAATTCTGTGATTCAGCAACTCTACATGATTCCTTCCATTAGGAACGGTATTCTTGCCATTGAAGGCACAGGTAGTGATGTAGATGATGATATGTCTGGGGATGAGAAGCAGGACAATGAGGTAAATTTGAGTTACCATTTCTGTTTTCTGTGTTTCAAGTTATGA
>-::X:41739383-41853227()_26146_26238_+
atggagtattcagcaggcataaacaggaatgaagaagatgtctacttactgccatggagtgatccccagtgttttcatattaaaattttttaa
>-::X:53600117-53608909()_5895_6194_+
gtgggaaagctgcaaaacatcggatttggcaatggttttgtggacacgacaccaaaaacacaggtgtttacacaggcaacaaaaacaaaaaaagagaagctgaactttatcaagattaaaaatgtttgtgaatccaaagacaaccaagaaaaggcaactcacagaacaggaaaaatatatgcaaatcatatacctgagaagaaattagtatcaggtattaatacgtgtacaagaatacacaactcttacaactcaacaaaacaaataacacgattaaaaaagaacaatgaatttgaatag
>-::X:46620976-46653714()_3213_3347_+
gtgagtcattctagcaaattatcgaacctgaggaggggttgggaacccccccctatagccagtcagtctgaagtacaggtcacgacctgggacttgcaactggtgtctgaagtggggacagtcttgtgggactga
>-::1:109314671-109325089()_3885_4148_+
GTGACTGATGCAGCCTGCAGAGGGGTGGAGACTCACACAGAAACCTCAGCATCAGCAGCAGCTCTCAACTCAGGGATACTTGGCAATTCTTTTCTTTTCTTCCCCCTCCCCGCtttttttttgagacagggtctcgctctgttgcccaggctggagtacagcggcatgaacactgtagcttcaaccatctgggctcaagtgatctttccgcttcagcctcccaaggagctggaaccacatgcatgcaccaccatgctcgtctaa
>-::1:108154982-108182028()_4398_4583_+
ATGCCAATAAAAGCTAGACAGCTTATTCATCAAGGTGGTACTTCTTCCAAGTTTTCAGAATGGACATTTATGCAGTCTTGGGTTGtttttttttttttttttttaattgatcattcttgggtgtttctcgcagagggggatttggcagggtcacaggacaatagtggagggaaggtcagcagataa
>+::X:41144521-41205493()_57134_57451_-
TTGAGACGGAGTCTCGCTCTGTCACCTAGGCTGGAGTGCACTGGTGCCATCTCAGCTCATCGCAACCTCCACCTTCCGGGTTCAAGTGATTCTCCTGCCTCAGCCTTCCGAGTAGCTAGGACTACAGGCATGTGCCACCACACCCAGCTAATTTTTGTATTTTTAGTAGACATGGGGTTTCACTATGTTGGCCAGGCTGGTCTTGAACTCCTGACCTCAGGTGATCCACCTGCCTCAGCTTCCCAAAGTGCTGAGATTATAGGTGTGAGCTACCATGCCCAGCCAACTGTTGCTTTAGAAATGTACAAACCATTCTAA
>-::X:41739383-41853227()_27224_27532_-
ATGCATAATGCTCTTGTTTTTGTTTTTTTGAAACAGGGTCTCACTCTGTTGCCCCAGCTGGAATGCAGTAGCCCAATCTCGGCTCACTGCAACCTCCACCTCCCAGGTTCAAGCCATCCTCCTGCCTCAGCCCCCCAGGTAGCTGGGACTACAGGTGCGCGTCACCATGCCCGGCTAATTTCTGTATTTTTTATAGAGACAGCGTTTCACCATTTTGGCCAGGCTGGTCTCAAACTCCTGAGCTCAAGTGATCCACCTGCCTCTGCCTCCCAAAGTGCTAGGATTACAGGCGTGAGCCAGTGCGCCTAG
>-::X:53600117-53608909()_6479_6577_+
atggataaacaaaatgtggtatatacacacaatggaatattattaggccttacaagggaaggaaattatgacacatgctacataatggttgaaccttga
>-::X:46620976-46653714()_3414_3590_+
ttggtactcattgggaattggagaactggctggtatacaaaaagaccctacatatttggcattaaaagtggtgtgaatgtagagaaaaTAGGTTTTAATTTTAGAACTGTAAAAGATTTTTCATTTAAAGAACTTAGGATGGTGTCTGATATGTGGCAAGCACTCAACAAATATTGA
>-::1:109314671-109325089()_4656_5141_+
TTGGTTCCCCTCCTCCGACCTGCCCTGGGGCCTTGCTTCCCTGAGTATGAGGGGAACAATCAATCTCTCCCACTCAGCTGGCAGCGTCTCCTTAGCCTGCATGTCTTGACCTTAGAAATTACTTCCTTAACCCACCTCTCCCTTACTACCCACATTTCTCAAAAGAatatttttttacttgtcctattttactcatttattttttCTTCCACGCATTTTGGCTTTGACCCCTTCTGCAACTTTGAAAATAAGTGTCTGggccgggcgtggtggctcatgcctataatcctagcacttgggaggccgaggcaggcggattacctgaagtcaagagttcaataccagcctggccaacatggtgaaaccccgtctttactagaaatacaaaaaattagccaggtgcagtggtgtgtgcctataatcccagctactcgggaggctgaggcagaagaatcgcttgaacccgggaggtggaggttgcagtga
>-::1:108154982-108182028()_4679_5053_+
atgactcttaacgagcctgctgccttcaagcatctgtttagcaaagcacatcttgcaccgcccttaatccatttaaccctgagtggacacagcacatgtttcagagagcacagggttgggggtaaggtcatagatcaacaggatcccaaggcagaagaatttttcttagtacagaacaaaatgaaaagtctcccatgtctacctctttctacacagacacagcaaccatccgatttctcaatcttttccccacctttcccctttttctattccacaaaaccgccattgtcatcatggcccgttctcaatgagctgttgggtacacctcccagatggggtggtggccgggcagaggggctcctcacttccctgtag
>+::X:41144521-41205493()_58658_58753_-
ATGGTGTACAACAATGTAAATGTATTTAATAGGACAACTGCACATTTAAAAACAGATGGTAAGTTTCATGTTATATGTATTTTACCACAATTTTAA
>-::X:41739383-41853227()_28289_28480_+
atgctggccaagtattttatagaatgttcctcaatttgggtttgtctgatgtctccctcttgcctaggtcagggttatgggtttcttgggaagaatatcagaggtgaaatgcccttctcatcacatcatatcaaggagcggatgatatacgcaggaatgatcactggtaatgctaatgtgatcacttggtga
>-::X:53600117-53608909()_6845_6985_+
atgttatgtgtagtttaccactatgaaaaaataaagaagcttcatTTTTGGCAAAATATGAGCAATGAACTACCATGTCAATTATGCTTAAAATACATGACTATCGGGCTTGAAAAGGGGGGAATTAAGTATCGGCAATGA
>-::X:46620976-46653714()_3595_3696_-
ATGAACTTAATTAGTAATATGAGCTCTAACTACATGCCAGATTCTGGGTTAAATATTTCACAAATATTTAATCAGCACAAAAAGTCACATGGCAAACAATAA
>-::1:109314671-109325089()_5250_5324_-
ATGTCAGATGCTGCAGAATGGGTGGTCTGGGGGAATGAGACCCGAGAGGGCTCCACTGAATTTGATGATTATTGA
>-::1:108154982-108182028()_5088_5693_+
atggggtggctggccgggcggggggctgacccctccacctccctcccggacagggtggctgccgggcggagacgctcctcacttcccagacggggcggctgccgggcggagggtctcctcacttctcagacggggcggccgagcagaggcgctcctcacatcccagacggggcggcggggcagaggcgctccccacatctcagacgatgggcggccgggcagagacgctcctcacttcctagatgggatggcggccgggaagaggcgctcctcactttccagactgggcagccaggcagaggggctcctcacatcccagacgatgggcggccgggcagagacgctcacttcctagacaggatggcggccgggcagagacactcctcactttccagactgggcagccaggcagaggggctcctcatatcccagacgatgggcggccaggcagagacgctcctcacttcccagacggggtggcggctgggcagaggctgcaatcttggcactttgggaggccaaggcaggcggctgggaggtggaggttgtagcgagccgagatcatgccactgcaccccagcctgggcaccattgagcactgagtga
>+::X:41144521-41205493()_59127_59507_+
atgctcagaagtggaagtactagatcatttggtgatgctatttttattttattatttattatttttttcagacagagtctcactctgtcacacaggctggagtgcagtggtgctatctcagctcactgcaacctctgcctcctgggttcaagcgattctcctgcctcagcctcccgagtagctgggactacaggcacgcaccaccataccccgctaatttttgtatttttagtagagatgggatttcaccatattggccaggctggtctcgaactcctgatttcaggtgatccacccaccttggcctcccaaagtgctgggattataggcatgagccaccatatgcggccaaattttttgaggaactgttttctagagtga
>-::X:41739383-41853227()_28725_28841_-
ATGAAGCATCTTAGAGTGCCTGAAGGTAAGGAAGTATTCAAAAAGATGGGGGCATATCAGAGAGACATAGGAACCAACCTGAAAGCATGTCCAGTGGCCAAAACTGGAACAATTTGA
>-::X:53600117-53608909()_7013_7174_+
ATGACTACCAAGCTTGAAAGGGGAGGAAAATACATGGTTAAACATAACCATAAACATAAAATGTGTTTAAAATGCACCTATAACAAAGAAGGGAGAGGTACTAATAAAACCCAACTAGAAAAGCTTTCTTGGAGATACACTTTTCCCTCCAATAAACTCTAA
>-::X:46620976-46653714()_3898_4107_+
GTGTCTATTTCTTCTGcattcattaagcacctactatgtgccaggcaccatgctgggtgctggaaacacaaagaggaatgtaacttagcacctgggcctcaaggagcactctttccagaaggtgaAGGTGGCGagggttggggggtagggggaggggAGACAGACAAATACATATTGACTGACAAATATAATGAAGAAAAAGAAAGCTGA
>-::1:109314671-109325089()_5649_5744_+
ATGTTTTCTCCTTTGTGCCAGGCTCTCCTTATCATTTCCGTATTCGTCCATGACATTACCTTCCTTCCCACTATCTCAGTGGAAAATTTAGCCTGA
>-::1:108154982-108182028()_6152_6292_-
ATGACAGTGGACTGGAATGAATGGAGAGACTACTTCTTATTTAATCCTGTTACAGACATTGAGGAAATTATCCGTTTCTGGAAACATTCTACAGTAAGTCTACTTTATGTATTTATACTTATTTGGAGCTATAAACCATAG
>+::X:41144521-41205493()_59854_59994_-
TTGAGCCCTTATGAAACACTACATACAAAAATTAACTCAAAATGGATCAAAATCCTAAATGTAAGAGCTAAAACCACAGAACTGTTAAAAAAAAAAAAAAAACATAGGGCAAAAGCTTCAAGACACTGGATTTGGCAGTGA
>-::X:41739383-41853227()_29712_29900_-
ATGGAGGCTACAATGAGCCAAGATCATACTACTGTACTCCAGCCTAGGCGACAGAGTGAGACTCTGTCTCAAAAAAAAAAAAAAAGAAAAAGAAAAAGAAAAGAAAAAAGTACTTTTTTTTTTTACTTATTTAGTTGTCTTCAATGGGAGACATCATCTAGTCTACCATTACAAGAAGCAGAACTCTAG
>-::X:53600117-53608909()_7295_7582_-
ATGAAATTTGTGGAATCTATTCTGAGCAACAATACAACAGATGACCACTGCCAGGAATTTGTGAATCAGAAAGGACTGTTGCCTTTGGTTACCATTTTGGGTCTTCCCAATCTGCCCATTGACTTTCCCACATCTGCTGCCTGTCAGGCTGTTGCAGGTGTCTGCAAATCCATATTGGTAAGAAGCATCTGGCCAAATGTTTTCATTTCTTTCTGGAAATCAATTTTGCGATACTTCTGTATATATGTTTTTACTATGGTCTCCCTTCAACTAAAAAATAATGAATAA
>-::X:46620976-46653714()_4503_4679_+
gtgggcagatcacttgaggtcaggagttcaagaccagcctggccatcatggcgaaacccggtctctactgaaaatacaaaaattagctgggtgtggtggcacacacctgtaatcccagctactcaggaggctgaggcacaagaattgcttgaacctgggaggtggaggttgcagtga
>-::1:109314671-109325089()_5780_5875_+
ATGACTACTGTGACTTCCCCAATGGCCTATCTTCCAGGACACCCTTCCTTGATCATGCTGTTGGTGTCTCTGCTTGCAGCAGTCCACTGGCATTGA
>-::1:108154982-108182028()_6505_6657_-
ATGAAAAAAATGGATAATGAATCTATTCATTACCATCGTTTAATATTTTATCTTCAAGTTTTTGTGTTTTGTAGCTCATTGGCAGAGTTTGACAGAGTGCTGAAAGTATTCTTTAGTGAGCTGGCTGTAATTTTTGGGCCCATTTTTATCTAG
>+::X:41346228-41346622()_3_329_+
AAGGATTCACTGACCTTAGTGTTTGTGGAGACCAAAAAGGGTGCAGATTCTCTGGAGGATTTCTTATACCATGAAGGATACGCATGTACCAGCATCCATGGAGACCGTTCTCAGAGGGATAGAGAAGAGGCCCTTCACCAGTTCCGCTCAGGAAAAAGCCCAATTTTAGTGGCTACAGCAGTATGTATAAACATCTTTCTTTTATTCAAATTGAGCATGTTCAAGTATTTGTTTTCTTTTAAGTGGGCCATATCTCATAAAAGTTATTTTCCAGGTAGCAGCAAGAGGACTGGACATTTCAAATGTGAAACATGTTATCAATTTTGA
>-::X:41739383-41853227()_31055_31348_+
ttgctcttgttgcccaggctgattggctcactccacctcccgggttcaagcgattctcctgccctcagcctcccaagtagctgggattacaggtgctcgccaccacgtccagctaatttttttgtatttttagtagagacgagatttcaccatgttggccaggctggtcttgaactcctgacctcaggtgatctgcctgcctcagcctcccaaagtgctgggattacaggtgtgagccaccatgcccggccAAAAAATAATACAGTAGattttaaaaaggaaatagaaacataa
>-::X:53600117-53608909()_7707_7877_-
ATGATTGTACCACTAATTCATAATGTGGCCCTGAGCAAGTCACTTAACTTCTCTGTTATCTCGAAATATCTGATTCTTGGTGTGCTTGAAAATGGAGATTGGGCAGAAATTGTAGATATTCTTTACTTCCTGGATGTTTTAGAATCCGTATCATACATCTGGTTTATCTGA
>-::X:46620976-46653714()_4819_5058_-
ATGCCCAGCCAAAACAATACAGTTTTGTCATCCTTACAGTTCAGTAGATCAGATACCTGGTGGGCTCAGCTGGTTTCTCTGCTTCAAGTTTTTCAAGGTGTTGGCAAGGCTAAGCTCTGGGGAGAAGCCACTTCCAGGCTCATTCAGGTTGTCAGTAGAATTCAGTTCCATGTGGTTGTAGGACTGAGGTCCTGTGTTCTTGCTGCAAAGCCAGCAACAGTGGGGCAAGTCAAGCTCTGA
>-::1:109314671-109325089()_6837_7010_+
ATGACCTCCAGCCCTACTGGAACACCAAAGGTGATCCTTACTGAAACAGAGAAGGGAGGACCCTTAATCATGCCACACACAGGTGTGAGCCATGCAGGAGAAACCACACTGGGTCAGACCTGCATTTTGGTCAGACCTATATTCTACTGTCACCTGCGATTTGAGAGAACATGA
>-::1:108154982-108182028()_6672_6839_+
atgaagataattcttaatgttctattgcaacatttgaatgtagttttgaaatatactcaaaacatgctatcaacttcctcgaagttaggaaaattaacagctattataaaaaatcaaactgtcagtgactgtgcctttgAGTCttttttttttattattatactttaa
>+::X:47212423-47214637()_3_227_+
GACAGTCGTCTAGAGGAGCTCAAAGCCACTCTGCCCAGCCCAGACAAGCTCCCTGGATTCAAGATGTACCCCATTGACTTTGAGAAGGTATGGGGTGGGGCTCAGGACAGGGAAGGAGGATGGGCAAAGCATAGACAGGCTGGAGAAAACAGGAGTATCTGGAGCCAGCCCCGGGCCTTTGTGGGGATCAGATTGTGGGCCTGCCATATGGCTCTGAATGAGTAG
>-::X:41739383-41853227()_31480_31548_+
atgcaaaatacagaaaagaaggtagaagacatagaaaataccacaaggtatacctctaccaatatttaa
>-::X:53600117-53608909()_8059_8202_+
ATGTGGGCAATAAACACACAGGCACAAGACAAACTATCTCTGGAAGTCTTGGAAGTGATTAGTAGGCTGAAACAAATGCTAAGAGGTCTCTCCCTTATTGGTAAACAATTCTGGGAAAATTCAAACTCTTCACTTTTTTGGTGA
>-::X:46620976-46653714()_5333_5683_+
gtgtcacccaggctacagtgcagtggtgtgatctcggctcactgcaacctccgcctcccgggatcaagcgattctcctgcctcagccttccaagtagctgggattacaggtgcctgccaccatgcccagctaatttttgtatttttagtagagatggggttttgccatgttggccaggctggtcttgaactcctgacctcaggtgatccacctgccttggcctcccgaagtgctgggattacaggtgtgagccaccacgcccggccTGGGCCtggtatgtttgggctctgtgtacccccacaagtctcatctcaagttgtgatcctaagcgttggaggtggggcctggtaa
>-::1:109314671-109325089()_7022_7201_+
ATGGCTGCTATCTGCCTGCCTTCtttgtccaaatcctttaggatctacttttatcttgtgtcagtatcttttgcaggtaacaagttccaaaagattatcatctgtgatgtgaagcagttcctcttatttgcccaaaaattacctcatttaagctatccagggactcatgcccttatatAA
>-::1:108154982-108182028()_7032_8597_-
ATGAGTGAACTCCCGTTCACAATTGCTACAAAGAGAATAAAATACCTAGGAATCCAACTTACAAGGGATGTGAAGGACCTCTTCAAGGAGAACTGCAAACCACTGCTTAATGAAATAAAAGAGGATACAAACAAATGGAAGAACATTCCATGCTCATGGGTAGGAAGAATCAGTATCGTGAAAATGGCCATACTGCCCAAGGCAATTTACAGATTCAATGCCATCCCCATCAAGCTACCAATGACTTTCTTCACAGAATTGGAAAAAACTACTTTAAAGTTCATATGGAACCAAAAAAGAGCCCGCATTGCCAAGTCAATCCTAAGCCAAAAGAACAAAGCTGGAGGCATCATGCTACCTGACTTCAAACTATACTACAAGGCTACAGTAACCAAACCAGCATGGTACTGGTACCAAAACAGAGATATAGACCAATGGAACAGAACAGAGCCCTCAGAAATAACGCCGCATATCTACAACTATCTGATCTTTGACAAACCTGAGAAAAACAAGCAATGGGGAAAGGATTCCCTATTTAATAAATGGTGCTGGGAAAACTGGCTAGCCATATGTAGAAAGCTGAAACTGGATCCCTTCCTTACACCTTATACAAAAATCAATTCAAGATGGATTAAAGACTTAAACGTTAGACCTAAAACCATAAAACCCCTAGAAGAAAACCTAGGCATTACCATTCAGGACATAGGCATGGGCAAGGACTTCATGTCTAAAACACCAAAAGCAATGGCAACAAAAGCCAAAATTGACAAATGGGATCTAATTAAACTAAAGAGCTTCTGCACAGCAAAAGAAACTACTATCAGAGTGAACAGGCAACCTCCAAAATGGGAGAAAATTTTTGCAACCTACTCATCTGACAAAGGGCTAATATCCAGAATCTACAATGAACTCAAACAAATTTACAAGAAAAAAACAAACAACCCTATCAAAAAGTGGGTGAAGGACATGAACAGACACTTCTCGAAAGAAGACATTTATGCAGCCAAAAAACACATGAAAAAATGCTCACCATCACTGGCCATCAGAGAAATGCAAATCAAAACCACAATGAGATACCATCTCACACCAGTTAGAATGGCAATCATTAAAAAGTCAGGAAACAACAGGTGCTGGAGAGGATGTGGAGAAATAGGAACACTTTTACACTGTTGGTGGGACTGTAAACTAGTTCAACCCTTGTGGAAGTCAGTGTGGCAATTCCTCAGGGATCTAGAACTAGAAATATCATTTGACCCAGCCATCCCATTACTGGGTATATACCCAAAGGACTATAAATCATGCTGCTATAAAGACACATGCACATGTATGTTTATTGTGGCACTATTCACAATAGCAAAGACTTGGAACCAAGCCAAATGTCCAACAATGATAGACTGGATTAAGAAAATGTGGCACATTTACACCATGGAATACTATGCAGCCATAAAAGATGAGTTCATGTCTTTTGTAGGGACATGGATGAAATTGGAAATCATCATTCTCAGTAAACTATCACAAGAACAAAAAACCAAACACCGCATATTCTCACTCATAGGTGGGAATTGA
>+::X:47212423-47214637()_369_455_+
ATGGATTTCATCGTGGCTGCATCCAACCTCCGGGCAGAAAACTATGACATTCCTTCTGCAGACCGGCACAAGGTGAGGGGAATCTAA
>-::X:41739383-41853227()_31629_31805_+
atgaataatatcaatacactgattgaaaaaacaaagaacctaaggcaaggttcaaacacacatacgcacactcttaagacacatcacaaactacagaaaacaaaagatgaaataatttttaataacctgagaaataatgacattaccttcagagaagttacagcccctgctagctga
>-::X:53600117-53608909()_8310_8501_+
gtgtttcagatttttatttttgaatatttgcattatacagtacaggctgaaaatgctccagtgagcatttcccttcagtgttatgttggtactcaaaaaggttcaaattttggagcattttggatttgggatGATCAGCCTGTACTAGACTGGCAAAACAAAACCTGTTACAGATTCCTGTCTGGATTCTAA
>-::X:46620976-46653714()_5746_5910_-
TTGACTCATAGTTCTGCAAGCTGTACAGGAAGCATAGCTGGGAGGCCTCAGGAAACGCACAATCATAGTGAAGGCAAAGGGGAAGCAAACACATCTTACCATAGCGGAGCAGGAGAGAGAGAGAGCAAGGGGGAAGTGCCGCACACTTTTAACCAGATCTCGTGA
>-::1:109314671-109325089()_7445_7582_+
ttgtttgagacagggtctcatcatattgcccaagctggtctcaaactcctgagtttaagcaatccacccgcctcggcctcccaaagtgctgggattacaggcatgagccaccgtgcctggccTCAGGCTGTTTTCTAA
>-::1:108154982-108182028()_8915_9163_-
GTGGGCTTCATCCCTGGGATGCAAGGCTGGTTCAATATACGCAAATCAGTAAATGTAATCCAGCATATAAACAGAACCAAAGACAAAAACCACATGATTATCTCAATAGATGCAGAAAAAGCCTTTGACAAAATTCAACAACACTTCATGCTAAAAACTTTCAATAAATTAGGTATTGATGGGATGTATCTCAAAATAATAACAGCTATCTATGACAAACCCACAGCCAATATCATACTGACTGGGTAA
>+::X:47212423-47214637()_534_824_-
GTGAATCAGAACCAGATCTACACAGATACACCCCACCCAAACCCTGCTTCGGATGCAGGCCCCCACCTGGTGACGTGGTGCGGCAAGGGGTTCAGAGAAACCAAAGAAAGGCAGGGCCAAGTTGAGGAAACCATTCTTGTAGGAGTCAAGCTGTCGGTGCCCCTGCACAACCTTGTACAGCTCCAGACACACAAGGCCAACCACGGCTGCTGTGGTCGTGGCAATGGCTGGGATGATCTTCCCTGCAATCAGCTTGCTCTGAGAGACAGAAGGGACAAAAGAAGGTGGTAG
>-::X:41739383-41853227()_31900_31983_+
atgactgaaggggatataagaaataactctgaaactaagaaaaatggaaagtttgcatccagcagactgacacaaggaaaatga
>-::X:53600117-53608909()_8546_8623_+
ATGGGGCTTGTGTTGGCTAATTTCTGGCAAACCAGTCTAGAACAAAAACAAAAGGGTGGCACATCTTTCCCCTCTTAA
>-::X:46620976-46653714()_6202_6375_+
gtggcacacacctgtggtcctagctactcaggaggccgagggaggaggatccctcgggcccaagaggtcaaggctgcaatgagctgtgattgcaccactgcactccagccttggcgtcagagggaaaccctgtctcaaaacaaaacaaaaaaaaaaCCAGAGTCAAATCTCTGA
>-::1:109314671-109325089()_7996_8070_-
ATGGTGAAACCCTATCTCTACAAAAAACAAACAAACAAAAAAAAATTAGCAGGGCATGGTGGCGCACGCCTATAA
>-::1:108154982-108182028()_9203_9568_-
ATGGATAAATTCCTCGACACATACACCCTCCCAAGACTAAACCAGGAAGAAGTTGAATTTCTGAATAGACCAATAACAGGATCTGAAATTGTGGCAATAATCAATAGCTTACCAACCAAAAAGAGTCCAGGACCAGATGGATTCACAGCCGAATTCTACCAGAGGTACAAGGAGGAACTGGTACCATTCCTTCTGAAACTATTCCAATCAATAGAAAAAGAGGGAATCCTCCCTAACTCATTTTATGAGGCCAGCATCATCCTGATACCAAAGCCAGGCAGAGACACAACAAAAAAAGAGAATTTTAGACCAATATCCTTGATGAACATTGATGCAAAAATCCTCAATAAAATACTGGCAAACTGA
>+::X:47212423-47214637()_1130_1228_+
atgattttggaatcaaaaaaggataaaaagaggccgggcgtggtggcttacgcctgtaatcccagcactttgggaggccgaggcacgtggttcacctga
>-::X:41739383-41853227()_32172_32261_-
ATGCTTCGTAACACATCAAATTCTGATATTGATACCATTATTGTCCTCCTGAACAGTGCAAGTACTGTAGAACATGTTAATTTTATATAA
>-::X:53600117-53608909()_8705_8791_-
GTTGTTGGTACAGAGGAACGTATTCCTATTCCCCTCATGGATTACATCCTTAATGTGGTAAGATTCAACACAGGGCAAACTGAGTAA
>-::X:46620976-46653714()_6438_6611_-
ATGAATCTGCATCCTGAAGGGCTTGGTGACAAGGTGATAAAGGGTGAGGGTGGAGAGTGGCAGAAGCAAGAGAGTGGAGACACTCAGGCCTCACCAGCCCCACTGAAGCAGAATCTGCATTTTAACAGTGTCTCCAGGGAATGTGTGTACATTTTACCATTAGAAAAGCCCTGA
>-::1:109314671-109325089()_8101_8502_-
GTGGGTGGGTTCTGTGCTGTGTACTTTCCTGAACAGTGTGTCTCTCCTTTAGGTGAAGAGAAGGACTATACCATATGGCTGGCACACTCCACAGACCCTGAAGATTATGAAGATGGCTGCATTTTGGGCTACAAAGAACAGTTTCTGCGGCTACGCAAGTCATCCGTGTGTCAGAATGGTCGAGACTATGTTGTGACCAAGCAGCCCTCCATCTGCCTCTGTTCCCTGGAGGACTTTCTCTGGTATCAGCATTCCTCAGATTTCTCTGTCTCCCTTTCCCTGTTGGAGGAGGTGAAAGACAGTTTTCTTATAGGGCTAACAAATATTGAAATCCAGCCGGGTGCGGTGGCTCACACCTGTAATCCCAGCACTTTGGGATGCCAAGGCAGGCAGATCACTTGA
>-::1:108154982-108182028()_9776_10852_-
ATGACAGGATCAAATTCACACATAACAATATTAACTTTAAATGTAAATGGACTAAATGCTCCAATTAAAAGACACAGACTGGCAAATTGGATACAGAGTCAAGACCCATCAGTGTGCTGTATTAAGGAAACCCATCTCACATGTAGAGACACACATAGACTCAAAATAAAAGGATGGAGGAAGATCTACCAAGCAAATGGAAAACAAAAAAAGACAGGGGTTGCAATCCTAGTCTCTGATAAAACAGACTTTAAACCAACAAAGATCAGAAGAGACAAAGAAGGCCATTACATAATGGTAAAGGGATCAATTCAACAAGAAGAGCTAACTATCCTAAATATATATGCACCCAATACAGGAGCACCCAGATTCATAAAGCAAGTCCTGAGTGACCTACAAAGAGACTTAAACTCCCACACATTAATAATGGGAGACTTTCACACCCCACTGTCAACATTAGACAGACCAATGAGACAGAAAGTCAACAAGGATACCCAGGAATTGAACTCAGCTCTGCACCAAGCAGACCTAATACACATCTACAGAACTCTGCACCCCAAATCAACAGAATATACATTTTTTTCAGCACCACACCACGGCTATTCCAAAATTGACCACATACTTGGAAGTAAAGCACTCCTCACCAAATGTAAAAGAACAGAAATTATAGCAAACTATCTCTCAGACCACAGTGCAATCAAACTAGAACTCAGGATTAAGAATTTCACTCAAAACCACTCAACTACATGGAAACTGAACAACCTGCTCCTGAATGACTACTGGGTACATAACGAAATGAAGGCAGAAATAAAGACGCTCTTTGAAACCAACGAGAACAAAGACACAACATACCAGAATCTCTGGGACGCATTCAAAGCAGTGTGTAGAGGGAAATTTATAGCACTAAATGCCCACAAGAGAAAGCAGGAAAGATCCAAAATTGACACCCTAACATCACAATTAAAAGAACTAGAAAAGCAAGAGCAAACACATTCAAAAGCTAGCAGAAGGCAAGAAATAACTAAAATCAGAGCAGAACTGAAGGAAATAGAGACAAAAAACCCTTCAAAAAATTAA
>+::X:47212423-47214637()_1516_1656_+
atggtcagaaaaggccttgctgaaaagatgacatttgagatcagacttggaggatgtaaggggacaaactgtgcaggcttggtggcgagtggggacacattccaggcagagggaccagttcttgaaagggtaccaagatag
>-::X:41739383-41853227()_32577_32924_-
GTGATCTCGGCTCACTGCAACCTCCACCTCCCAGGTTCAAGTGATTCTCCCACCTTAGCCTCCCAGGTAGCTGGGATTACAGGTGCCTGCCACCATGCCAGGCTAATTTTTGCATTTTTAGTAGAGACGGGGTTTCACCATGTTGGCCAGACTGGTCTCAAACTCCTGACTTCAAGTGATCCGCCTGCCTCGGCCTCTCAAAGTGCTGGGATTACAGGCATGAGCTACCGCGCCTGGCCTGTAATTTCTTTTTATTGTGTGTTGTTTTCTATTTTAGTAATTTCTACTTGCTGTTATTTCCATCCTTTTATTTTGGGTTTAATTTTCTGGGAGCTTTTTCCCTTTTAG
>-::X:70287275-70289354()_2_142_-
GTGGCAAATCCCTTTCCCCCTATTATGATTCTGTCTTGGGTCATATCTCTTCATTTGTACAAGCTGCTGTGTTCCTTCCAGGCTGTTGAGATCCTGAAGACAGCTCGTGAAATCAGCATGCGTGTGCGCTTCTTTCCCTAC
>-::X:46620976-46653714()_6878_7009_+
GTGACAGATTTACGGGTATCAGATTTCAGCCTGGAGaaacaaaaacaaacaaaaaaaaaCACGGAGGACCCAGAAACAAATGATTCTAACTTGCTCAGAAAGTCATATGTGAACGCAACAATAAACTGCTGA
>-::1:109314671-109325089()_9086_9154_+
atgaagaccagcataCAGCCTGCTAAAGAGCAGGTGCTTAACAAATCTTTTAATGACATTACACTTTAG
>-::1:108154982-108182028()_10916_11572_-
ATGGAAGATGAAATGAATGAAATGAAGCGAGAAGGGAAGTTTAGAGAAAAAAGAATAAAAAGAAACGAGCAAAGCCTCCAAGAAATATGGGACTATGTGAAAAGACCAAATCTATGTCTGATTGGTGTACCTGAAAGTGACGGGGAGAATGGAACCAAGTTGGAAAACACTCTGCAGGATATTATCCAGGAGAACTTCCCCAATCTAGCAAGGCAGGCCAACATTCAGATTCAGGAAATACAGAGAACGCCACAAAGATACTCCTTGAGAAGAGCAACTCCAAGACACATAATTGTCAGATTCACCAAAGTTGAAATGAAGGAAAAAATGTTAAGGGCAGCCAGAGAGAAAGGTCGGGTTACCCTCAAATGGAAGCCCATCAGACTAACAGCGGATCTCTTGGCAGAAACTCTACAAACCAGAAGAGAGTGGGGGCCAATATTCAACATTCTTAAAGAAAAGAATTTTCAACCCAGAATTTCATATCCAGCCAAACTAAGCTTCATAAGTGAAGGAGAAATAAAATCCTTTACAGACAAGCAAATGCTGAGAGATTTTGTCACCACCAGGCCTGCCCTAAAAGAGTTCCTGAAGGAAGTGCTTAACATGGAAAGGAACAATCAGTACCAGCCGCTGCAAAATCATGCCAAAATGTAA
>+::X:47212423-47214637()_2084_2212_+
ATGACCCTGCTGTTCCCCCTCCCTCTCCAGACAGAGCACAAATTAGAGATCACCATGCTGTCCCAGGGCGTGTCCATGCTCTATTCCTTCTTCATGCCAGCTGCCAAGCTCAAGGAACGGTTGGATCAG
>-::X:41739383-41853227()_33038_33136_+
atgtctggcaaggctgagaaagaaaaagagaaggcacaaattaccagtatcaagaatgaaaaagaagacatgactacagaacctgcagtggtattatga
>-::X:70287275-70289354()_417_596_+
ATGGCTTCTTGCAGCACCACAGCCCAAGTACTGTGCTCACCTTGCTGTGCTCAATATCTTGGAAATCCACATCATTCACAGCTAGAACTTGGTCCCCTTCCTGCAGTCCTGCTCTATGTGCATCAGAGTCAGGAATCACCTGTTGGTAAAGAGAGAATACATGTGATTGGGATGCGATAA
>-::X:46620976-46653714()_7232_7534_+
ATGATGTGTCTGCATGTACGGCCAACAGAAATCTCAGCTGTCTGGTCTGGCATGAAAAGTCCCCTGCTTTATCGGGGTGGGAGGCCACCCCCAGGGCTGGGCAGCTTGCCTCCAGCTAGGGTTGTTTTTGTTTTGGTTGCAAAGTCACCAAGACCTCCAGAGAAACAAAGCACTGAgttttgttttttgttttttgttttttttgtcttgttttGTTCTAATGAGTCAAACTTACCAGGGGACACAAAGCTGAAGTCTGCCCACAATATTTTTATGCTTTCCCCACATGAAGCAAAGTTCTAG
>-::1:109314671-109325089()_9519_9704_+
atgatcttggctcattgcaacctcttcctctcgggttcaaatgattctcctgcctcagcctcccaactagctgggacccgccaccttacaggcacccgccaccttacctggctaatttttctatttttagtagagatggagtttcgccctgttggccaggctggtttcgaactcctgacctcgtga
>-::1:108154982-108182028()_11603_11929_-
ATGGGGAAAAAACAGAGCAGAAAAACTGGAAACTCTAAAAAGCAGAGTGCCTCTCCTCCTCCAAAGGAACGCTGTTCCTCACCAGCAACGGAACAAAGCTGGATGGAGAATGACTCTGACGAGCTGAGAGAAGGCTTCAGACGATCAAATTACTCTGAGCTATGGGAGGACATTCAAACCAAAGGCAAAGAAGTTGAAAACTTTGAAAAAAATGTAGAAGAATGTATAACTAGAATAACCAATACAGAGAAGTGCTTAAAGGAGCTGATGGAGCTGAAAACCAAGGCTCGAGAACTACATGAAGAATGCAGAAGCCTCAGGAGCTGA
>+::X:48575560-48576083()_3_254_+
GTCGTTGTCAAGGACCGGGAGACTCAGCGGTCCAGGGGTTTTGGTTTCATCACCTTCACCAACCCAGAGCATGCTTCAGTTGCCATGAGAGCCATGAACGGAGAGGTGGGGCCTCCTATCTGCAGAGGGACCTTGTCCCCATCTGCGGCTTCCTTCATTCTTTTTGTTTTTCCCTCTGTGTCTGCTCGGGGCAGCGTGGCCACCAAGCCCCGCAGTGCCCACTCACAGGAGCATGACTGCCTTTTGTTCTAG
>-::X:41739383-41853227()_33731_33937_+
gtggttcatacctataatcccaacactctgggaggctgggcggacagatcacctgagcccaggagtctgagaccagcctgggcaacatggcaaaacctcatctctacaaaattagccaggcatggtggcacgcctgtggttccagctactcagaaaggggctgaggtaggaggaataactgaacccaggaggtcgaggctgcagtga
>-::X:70287275-70289354()_919_1122_+
ATGGGGGCTCAATGGAGACCACAAACACAAGAACAACTAGTAGCATCATCGTACAATAGCTCAGCTTGTGTGTCCCTGAGAGGAAAGTCAGAAGTTGCAGAAGTGTTATCTCAGCTTTTCTGTCCACAAGAAGGAAAGTTTCCTCACATCTGCACCTGCTTTCCAATCCATCCCCCCAACACTGCCAATTTGTGGTATGGATGA
>-::X:46620976-46653714()_8123_8377_+
ATGACTGTGTATGAGGTCTGGAAGGAAGGAGGTCAGGGGGAAGCTGTGACACAGCTTCTGGCTAGGGCTGTGGCAAACAGGGTGCCATTAGGAGTGCAGCGCGAGTGGCTGCCAGCCCGTTCACAACACCACATGTGCGGTGCTCTCAGCCCAAGGGGCCCTCTGGGAGCTGACAGGAACACTGAGTTCATCCATCCAGGCCCATCCAGGGAGGTTCCTGAGACTCACTCCACCTGGGGGTGGGGGCTATTTTAG
>-::1:109314671-109325089()_10001_10159_+
atgacatatgtggccctcatatttctcctggacagtgctAGCACCGAGGAGGAGGTTGTTTTTCTGATGCCATTCCATTACTTAATCACCCACACAGAACATCTGTCAATCCTCTTTCATATGCATATGCATCTGCTGATTCCAGCTAAAAGAAATTAA
>-::1:108154982-108182028()_13070_13240_+
atggatGTCTCTAAAAAAAGCTTTGGTGCATCCTACAAATTTTATTCTATAATTAGTATGAAAATGATgcaaaaggatggcagtcaaataaaatgcaattttcaggtattcattattgtgttttctagtgtcactttttattttgacttgcatatgggaaattacacttaa
>-::X:53590403-53594621()_1_87_-
ATGTCTGAAGAGGACCAGATGATGAGAGCAATTGCTATGTCTCTGGGACAGGATATTCCAATGGATCAAAGGGCAGAGTCACCTGAG
>-::X:41739383-41853227()_34078_34149_+
atgaagatcataaatcatgaccaggtttggttaacccaagaatcaatgcaattcactacagcaatagattga
>-::X:70287275-70289354()_1379_1771_+
ATGAGTAGATGGATAGCACTGGGGCAGCCCAGTAGCTCCCCATTTCTTCACCttttttttttttttttgagatggagttttgctcttgttgcccaggctggagtgcaatggctcaatctcagctcaccgcaacctctgcctcccaggttcaagcaattctcccgcctcagcctccctagtagctgggattacaggcatgtgccaccacgcccggctaattttgtatttttagtagagacgcggtttctccatgttggtcaggctggtctcgaactcccaacctcaggtgatccgcctgtttcggcctcccaaagtgctgggattacaggcatgagccaccgcgcTGAACCTCTTAACAGTATGGAAATGAAGGCTCCAAATTTCCAGAATTAA
>-::X:46620976-46653714()_8458_8805_+
GTGACAGTAAGCTTGTTACTGAATCTAATTACAAGCCCAGTGTTCCCAGTGCGCAGGGCTCATGTGATACATAGTAAGTTCTACTACATGACCAGCCAAATCCTTTCACTTATTTCCTGTTACAGATGCTTGAATGCAGAGGTAGGAGCAATGGGAAACAGCAAAGGGGGTGGGGATGTTTTGAATGGTCCAGAGCAAGATGAAATCTCTCCAAATCTTATGATCCAGCTGCTATTGGCCTTTTTTTCTTACAAAATTAATCTAGACTGGCCACAGTTCTGTGGAGGATGCTTTAGAATAGGGCAGCCATGTCCTACCAGAGCCATTATCTTTCCTTTGGTGAAATAA
>-::1:109314671-109325089()_10211_10417_-
TTCTCCACAGACGAAGGTCAATGCTGGCAAACCTACACGTTCACCAGGGACCCCATCTATTTCACTGGCCTAGCTTCAGAACCTGGAGCTAGGTCCATGAATATCAGCATTTGGGGCTTCACAGAATCTTTCCTGACCAGCCAGTGGGTCTCCTACACCATTGATTTTAAAGATATCCTTGAAAGGAACTGTGAGTGTCTCCTTTGA
>-::1:108154982-108182028()_13355_13483_-
GTGGCAGGCACTGTTTTAGAAACCTTGGTTATAACTTTGAATGAAATTAAAAAAAATCCTTGCCTTGTGGAGGATGCTTATGTGTGGGGAGTTGGGTGGTGGGGTCAAACAACAATTACATTAAAATAG
>-::X:53590403-53594621()_546_716_-
ATGGACATGGGCTTCACAAGGGAACATGCAATGGAGGCACTGTTGAACACCAGCACCATGGAGCAGGCCACAGAGTACCTTTTAACCCACCCTCCTCCAATCATGGGAGGAGTTGTTCGGGTAAGTTGGCTCAGAAGCAGTGATTTTCCAGGATATTGGTTTGACTGCTGA
>-::X:41739383-41853227()_34766_34936_+
ttgtccctgtttgcagatgacatgattgtatatctagaaaaccccattgtctcagcccaaaatctccttaagctgataagcaacttcagcaaagtctcaggatacaaaatcaatgtacaaaaatcacaagcattcttatacaccaataacagacaaacagccaaatcatga
>-::X:70287275-70289354()_1953_2078_-
GCCTTGCCCGAGATGGACAGCCGGATTCCTTATGATGACTACCCGGTGGTTTTCTTGCCTGCCTATGAGAATCCTCCAGCATGGATTCCTCCTCATGAGGTGGGAACCATCTGTATTCCTGAGTAG
>-::X:46620976-46653714()_9046_9192_+
GTGGGTGCCAAATCTCCAATGAAGCTTATTGAAAACTCTTCCCAAAATGTCCAGAACTTTCCAGGTCATGGCTTTGTGTCCCTTGAGCAGGGACCTAGAATGGACATCAATGCTATAAATGCCTTATCAGGCTGTGGCCACCCTTAA
>-::1:109340723-109345878()_2_262_-
TTGGCTACTGTGTTTGGTCAGGCAGGTAATCGTGTGTGGTTAGACTATTGTTTTTCTCTTTGGTTCCACCCAAGACTTAGTATTTTTGTTTGTTTGCCTATTTCAGACACTGGGTTTGGCACAATCTTTACCTCAGATGATCGAGGCATTGTCTATTCCAAGTCTTTGGACCGACATCTCTACACTACCACAGGCGGAGAGACGGACTTTACCAACGTGACCTCCCTCCGCGGCGTCTACATAACAAGCGTGCTCTCCGAA
>-::1:108154982-108182028()_13607_13687_-
ATGAACAGCATATTTCACGTGAAAGAAACAGCAGTAGCAAATGAACATGGTAAGAGATGCTCAACACGTTTAGTAATTTGA
>-::X:53590403-53594621()_798_896_+
ATGGAAATAACTTTTTCTAACTTCATCTGGGCTGAGAGCATTTATGAGCTAGGGCAATTAGGTAAAATGAACAATCCTTTCTGTTTGGTGCTTCTATAG
>-::X:41739383-41853227()_35057_35659_+
gtgaaaatggccatactgcccaaggtaatttatagattcaatgccatccccatcaagctaccaatgactttcttcacagaattagaaaaaactactttaaagttcatatggaaccaaaaaagagcccgcattgccaagtcaatcctaagccaaaagaacaaagctggaggcatcacgctacccaacttcaaactatactacaaggctacagtaaccaaaacagcatggtactggtaccaaaacagagatatagatcaatggaacagaacagagccctcagaaataatgccgcatatctacaactatctgatctttgacaaacctgagaaaaacaagcaatggggaaaggattccctatttaataaatggtgctgggaaaactggctagccatatatagaaagctgaaactggatcccttccttacaccttacacaaaaattaattcaagatgggttaaagacttaaacattagacttaaaaccataaaaaccctagaagaaaacctaggcattaccattcaggacaaggcatgggcaaggacttcatgtctaaaacaccaaaagcaatggcaaccaaagccaaaattgacaaatgggatctaa
>-::X:77841245-77870925()_2_127_-
ATGGTATGTCTTTTTTGTCTGTGCGAATTTCTCCTTAAACAATTTTTCTTAGATGGTGGAGTTACCTTAGGAATGGTGCTTTTATGTGAAGCTGCTACCTCTGACATGGATATTGGAAAGCGAAAG
>-::X:46620976-46653714()_9363_9542_-
ATGTCGTTCAGCATTGAATGCCCAGTGCTGAGCACAGTGGCTGGCACATGCAGGAACCTGATAGGTGTTTGTTGGGTGGATGAGGGAATGAGAGAGATGCAGCATGCAACAGGCAGCTTTACTGACCACCTGTGTATGTTGTCCATGAAACCCTATTCTTTTTTTTCCAGTCAGCTTTGA
>-::1:109340723-109345878()_328_396_+
ATGCCCATctttaattctagtacccagcttagtgcctggaatatggcagatgctgagtttgttgaataa
>-::1:108154982-108182028()_14000_14086_-
GTGTGTGCAATAGATGATGCTCGTGCTCATGCAGACAAAAAGGAAATTGGGATACCTGCCTCTTACCGTACACAAACACCAACCTAA
>-::X:53590403-53594621()_1758_2258_-
ATGATTTTCACACACTTTTCAAATTACTTACAGGCAGCCTTTACTTGCATCAAAAACTTATGGAACCGGAAACCCCTGAAGGTATATGGTGGACGAATGGCTGAATCGATGCTGGCCATTCTATGCCACATCCTCCGAGGAGAACCTGTGATTCGAGAGAGACTAAGCAAGGAGAAGGAGGGGTCTCGAGGAGAAGAGGATACAGGGCAAGAGGAAGGTGGCTCCCGCCGGGAACCTCAAGTCAACCAGCAACAACTGCAACAGGTAGGGTACTGGCCTCACACTCCAGGGTCCAGACTTTGCACCCAATGGAGTGTGATGCTTACGGATTTTCTAAGCTCACATACCACTGAGTCCCTGGTCACATTAACCAGGAGACAGTTTAGATTTCCTCCTTCTCTTAGTATTTATTTTTTTTCTCCTGAGGAAAACTGGAGTATAGTCCTGATGCTCTGCACAGGTAATACTCCTTTCAAGCATGTTGATGAGTATTCTCAGTAG
>-::X:41739383-41853227()_35704_36054_+
gtgaacaggcaacctacaacatgggagaaaattttcgcaacctactcatctgacaaagggctaatatccagaatctacaatgaactcaaacaaatttacaagaaaaaaacaaacaaccccatcaaaaagtgggcaaaggacatgaacagacacttctcaaaagaagacatttatgcagccaaaagacacattaaaaactgctcaccatcactggccatccgagaaatgcaaatcaaaaccacaatgagataccatcccacaccagttagaatggcaatcattaaaaagtcaggaaacaacaggtgctggagaggatgtggagaaataggaacacttttacactgttggtag
>-::X:77841245-77870925()_632_748_+
atggggttttgccacgttgcacacgctggtcttgaactcttgacctcaagcaatccacctgcctcggcctcccaaagtgctgggattataggtgtgaatgaccacgcccagccCTAA
>-::X:46620976-46653714()_9561_9851_-
TTGCAAGTTCTACAGCATCACTTCCGTGGCTTTCTATTGCTTAGAAATGCATTCCTAAGACCAGCCCAGACCCAATGGGAGGGGATAGAGACCATAACCTCTGGATGGGAAGAGTATCAACAAATTTACAGACAAGAATTGAGGTTGCCATATCATCCCTGTTGTGCAGCTGTCGGGATGATTTTGTCTCTAGGTCTGGCTCTTTATCCAGGTCAGCATGACCTGGGCAGGCAAGGTGGGGAAAGGAGAGTTATGATAGGGGCAGAAATGTGTTACCAATATATTATTTGA
>-::1:109340723-109345878()_761_964_-
ATGTCTGTTGGATCTAATGACAAAAAATTAGGGGTTTATGGCTGGGCGCAGTGGCTCACACCTGTAATCCTGGCACTTTGGGAGGCTGAGGCGGGCAGATCACGAGGTCAGGAGATCGAGACCGTCATGGCTAACACAGTGAAACCCCATCTCTACTACAAAAAATACAAAAAATTAGCTGGCCGTGGTGGCGAGCACCTATAG
>-::1:108154982-108182028()_14126_14380_+
gtgacaaatccaaaatatggatgggtctgtttctgggctctctattatgtttcacttgttaacttgtctgtttctgtagaaacagcactgacttggttatggcttaataacaacccttggtatctgatagggcaggcccctggctccttacagttcttcaggaatgtcctggatattcttaggcctttgctctttgatataaatttgagactcagcttgacaaattcctcaaaaaaaccaggtgggtttttttaa
>-::X:53590403-53594621()_2387_2482_-
ATGACCCAAACACCTCCAGCATTGGGGATTACAATTCAGCATGAGATTTGGGCAGAGCAAATATTCCAAACTGTATCACTGCTTAAGGTTGAGTAA
>-::X:41739383-41853227()_36205_36405_+
atgtttactgcggcactattcccaatagcaaagactcggaaccaacccaaatgtccaacaatgatagactggattaagaaaatgtggcacatatacaccatggaatactatgcagccataaaaaatgatgagttcatgtcctttgtagggatatggatgaaactggaaatcatcattctcagtaaactatcgcaaggataa
>-::X:77841245-77870925()_1906_1974_-
ATGCAAGATGGTAATGAAGGGATGACAAGTCAAATTTTAGAGCCAATTATAAATTCAGGCCTCATCTAA
>-::X:46620976-46653714()_9940_10125_-
ATGAAGTCCACGGCCCCAGGTGGGAAAACCAGGAGCCTGGGGCTGGAATCATGCAAAGGTTCATTTACTCATATGTCTGGCACCTGGGCTGGAAGGACCCAACCACAAGGACTTCTGACAGGAATGTCTGTGCAGGGCTTTTCCATGTGGCCTGAGCTGCCTGCCAGCATGGTGGCTGCTGGGTAG
>-::1:109340723-109345878()_1262_1384_-
ATGGCCCAGCTCCCCTCCGTGGGACAGGAACAGTTCTATTCTATTCTGGCAGCAAATGATGACATGGTATTCATGCATGTAGATGAACCTGGAGGTAAGAGCTTTTTAGTGGCTTACCCTTAA
>-::1:108154982-108182028()_14479_14580_+
ATGAATGCATTGATtgtggtatattttttaaaatggctgattcagtttgctaatattttctttaaatttttacatataagtcataggtatcttggcctctaa
>-::X:53590403-53594621()_2528_2683_-
GTGGCCCACAGTTCTGCAAGCTTTGGAAGCATGGTGCTAGCATCTGCTGGGCTTCTAGGGAGGCCTCAGGAAGTTCACAGTCATGGCGGAAGGTTAAGTGGGAGCTTGCATGTCACATGGCAGGAGCCAGGAGGTGGAGGGGGTGGTACACACTAA
>-::X:41739383-41853227()_37386_37460_+
ttgcaagaaatcaaagagctaaataaatgggaagatagacactatgttcacgaattggatgattcaacactgtaa
>-::X:77841245-77870925()_2189_2302_-
ATGCAAGATGGGGCACAGGCACATTGGTTCACGCCTGTAATTCCAGCACTTTGGGAGGCCCAGGCTGGAGAATTGCTTGAGTCCAGGAGTTTGAGACCAGCCTGGGCAACATAG
>-::X:46620976-46653714()_10622_10786_+
TTGAAAGCTGTCGTTGTTGGGTGGTGGGTCTTGATCGGGGTCAACACCAACTCTGAAAGTCACCAGGGAGAAAGACAAAGAGAAAAACAGAGCGTATTAGCTTGGCCCATGGTAGCCATGCAGGCTGCAAGTAGCCTGGAGGCTAATCATCTTCCCGAAGCATAA
>-::1:109340723-109345878()_1911_2183_+
TTGGGAGATCACAAGGGAAGTCAAGATGTAACACGCCTTCTCTCTAAGGAAGTCTCTCAGAATAGCCAGGATGAAGGGAACAGGCATGGGCTGGAAAGAGGCCAAGGAGAGTCGGAAATTACTATAAGGAAACTGATTAGGGAGTATTTGGCTGACGAAAAGAGTCTGTTAAGAAAGCAATTAAAACTTAACTCTCTGATAAATAGCTTAACATCGCTACTAGATACAGTTAGCCTGAGCATGAGAATTAATGTCGGTGTTTCCTTAGATTAA
>-::1:108154982-108182028()_14766_14861_-
ATGCCAATAAATTTGAAAACAGACAAAGTAGGTGAATTTCTAGAAAAATATAACTTACTGGGACTGAATGAAGAAGCAACAGCTTATAGTACCTAA
>-::X:53590403-53594621()_2736_2903_+
atgcaagaacggcctaatgcaAGTACCAATCTGAAATTTACAGCTCAAATGTTTATCACGGAAAATTCTCAAATGGTCTATATTCCCTTACGTAAGGCAGCCCTATCTGGGAGTTGGATCCAGTGGTTCTTAAATAAGCATGTTATTTCATTAAGCAGGACAAAATAG
>-::X:41739383-41853227()_37580_37690_+
atgcagacaagtacatcccttaaaacatggctgaagaacaacgtggaaggatctgctctacaaaatagtgaaatctgggaatcacccaaatactcattagcattaaaatga
>-::X:77841245-77870925()_2352_2429_-
ATGATCAATCTTTGCACAAACCTGCAGATAAAGAACTCAGAAAAAATTGCTGGAGAAGAGACTTGGCTGAACAACTGA
>-::X:46620976-46653714()_10829_11062_-
ATGTTAGAGAAATTAAAGCAGGCCAGGGCAGAAGTGAGGAAGCAGCACAAAGGAAGGGCCCAGTGCAGTGAGACCCCCATTTTGATAACTGGGACCACCTGGTGCAGAAAAGCAAGTGGACAGTTGCCAGCATGTGTTGTGTTCCGGCGGCCTTGCTTAGAGTGTGAGCACATGGGATTCATCGCCCCTCTGACCCTCTGGGATCTGAAGTGGTATGCGACCTCTTTCTTATGA
>-::1:109340723-109345878()_2495_2848_+
atggctttggagagttatctgtatttactgcctacttcttcatctctagttctcactgaagtcactccaatcggccttttaacttccaatgaagtgcttttgtcaaggtcaccaacaacctccacgtcgccaactccagtggataattctcagaatgcacctaactcaatggtcctgatttccctcttcctcccggatccctccctctcagtcttctttgctggattcttctctttccaacctttcagttgtgggtgcttcagggcttgctcagtcctcccacctctttgctacctacttactcctccagaaggtatcatctggtcacatggcttcaaataccatagcaattag
>-::1:108154982-108182028()_14902_15093_+
atgtgcctatttataactgaacatgatttatttacatctcatttctcttttttcttcatcaatctttccagaggcttgtcttttccaacagtttctggctttgttgatcctgttactgcatctttgctatatattctttattatctccttcctcctaccttCTTCGAGATTATTCCATTTTCTCTCCCCTAA
>-::X:53590403-53594621()_2916_3176_-
ATGGGAGGTAAAGTTCCTGTTTCTGAGGGATTGGAACACTCAGACTTGCCTGATGGCACAGGAGAATTCCTAGATGCCTGGCTTATGCTGGTGGAGAAGATGGTGAATCCCACCACGGTGCTTGAATCTCCACATTCGCTGCCTGCCAAATTGCCTGGAGGTGTCCAGAACTTTCCCCAGTTCAGTGCACTGCGCTTCCTTGTGGTAACTCAGAAAGTGAGTATTCAGTATTCTAAAATCAAAAGGAATTTCTCATGCTAA
>-::X:41739383-41853227()_38254_38373_+
atgagaaaggggaattcaggggctgttgaggtactggcagttttaaaatttcttgacttgggttatagttacatggttgttcacttctacaataattctttaagttgtatatttatgtga
>-::X:77841245-77870925()_3143_4063_-
ATGGAGGAAGATCTACCAAGCAAATGGAAAACAAAGGCAGGGGTTGCAATCCTAGTCTCTGATAAAACAGACTTTAAACCAAAAAAGATCAAAAGAGACAAAGAAGGCCATTATATAATGGTAAAGGGATCAATTCAACAAGAAGAGCTAACTATCCTAAATATATATGCACCCAATACAGGAGCACCCAGATTCATAAAGCGAGTCCTTAGAGACATACAAAGAGACTTAGACTCCCACACAATAATAATGGGAGACTTTAACACCCCACTGTCAACATTAGACAGATCCACGAGACAGAAGGTTAACAAGGATATCCAGGAATTGAACTCAGCTCTGCACCAAGCGGACCTAATAGACATCTACAGAACTCTCCACCCCAAATCAACAGAATATACATTCTTTGCAGCACCACACAACACCTATTCCAAAATTGACCACATAGTTGGAAGTAAAGCACTCCTCAGCAAAAGTAAAAGAACAGAAATTATAACAAACTGTCTCTCAGACCACGGTGCAATCAAACTAGAACTCAGGATTAAGAAACTCACTCAGAACCACTCAACTACATGGAAACTGAACAGCCTGCTCCTGAATGACTACTGGGTACATAACAAAATGAAGGCAGAAATAAAGATGTTCTTTGAAACCGAGAACAAAGACACAACATACCAGAATCTCTGGGACACATTTAAACCAGTGTGTAGAGGGAAATTTATAGCACTAAATGCCCACAAGAGAAAGCAGGAAAGATCTAAAATTGACACCCTAACATCACAATTAAAAGAAATAGAGAAGCAAGAGCAAACACATTCAAAAGCTAGCAGAAGGCAAGAAATAACTAAGATCAGATCAGAACTGAAGGAAATAGACACAAAAAACCCTTCAAAAAAATCAGTGAATCCTGGAGCTGGTTTTTGA
>-::X:46620976-46653714()_11323_11511_-
ATGTTGGGCTGTGGCCAAACCAACTTAGACAATCAGACATCACCTGAGGGATTGTGGGGGGATGAAGAACCCAATCAGATGTTCGGTTCTGGCCAAACCAACTTAGCAAACCTCTTGCTAAAATTGGGCTATGCTGAGATGGACATGGAAGCCCAAAAGTCAGTGCCTAGTTGGGAAGTGAATTCCTAG
>-::1:109340723-109345878()_3207_3395_+
gtgagccaccatgctcggcccaaaacagaattcttgatttttctcccacaacctgctcctcctgcagtctttgccatcctagaaaatggcaccaccattcaggcgctcaggatacagactcttaaaggtacccttgattccactcattctctcacaacccacatcaaatccatcagcaagtcctattag
>-::1:108154982-108182028()_16146_16268_+
atgtttatgtatttattttcttattccatttctttcccccctgatttggaagttatatactcaactactacagtttcaatggtttaccttgaaattttaccacatatatataacaaagtctaa
>-::X:53590403-53594621()_3505_3690_-
ATGGAGTCTGGCTCTGTCGCCCAGGCTGGAGTGCAGTGGCGCAAACTCAACTCACTGCAAGGTCCGCCTCCCGGGTTCATGCCATTCTCCTGTCTCAGCCTCCCGAGTAGCTGGGACTACAGGCGCCCGCCACCACGTCCAGCTAATTTTTGTATATTTAGTAGAGACGAGGTTTCACTGTGTTAG
>-::X:41739383-41853227()_38427_38531_+
ATGATGTATGTATTTGTATGTATTCATatactcttttacccagttattctactttcagaaatgtattctgaggaaacaaagcaatcaaggggcgtgaacaagtaa
>-::X:77841245-77870925()_4290_4394_+
atggtctttacaatttggcatgtttttgcagtggctggtgccggttgttcctttccatgtttagcgcttccttcaggagctcttgtcgggcaggcctggtggtga
>-::X:46620976-46653714()_12065_12166_+
ATGGATGACATGGATAACACTGGGCAATGGGGGAAAGAAAAAAGATGCCAGGAAAATCCTATATCTGCCATGGAAGTTCCGACCTTCACGGCAGCCACTTGA
>-::1:109340723-109345878()_3400_3633_+
atgtttaaaaatgtatccacagtctcaccacctgcccccttacccactgccaagagcctggccaagctaccacctccccagcttggactcctgagagagctcccggcgctcccgctgcttctgcgcgtgcccctgtcaggctgttctgcgcacacctattcttcaaaagagaagccaaatctcagcattcccctgctcacaaccctctcacagctcccaacacaagaagagtaa
>-::1:108154982-108182028()_16660_16818_+
gtggtggacatagaactgttaaccagatacacatggtctgtgccctcagtgggaacaacaggcatggcactaaacaaAAGCAAGCaatactcaatattcattgagcatttgccaggcattgttctaagtatttcacatgttaactcatttaatccttaa
>-::X:53616969-53624675()_2_214_+
AAGGGGATCAGAACTTCTCCTCCTCCGCATGGCTGGGAGGTAATCTGGAGACAGAAGAACTTTGAAGAGGCGTTCAAAAGGCTGACACTGAACAAAAGACTGAAGACCTCGGGCATTCAAACAGAGTGCACTGAATACATTTGGGAGGGAGCCAAGGACTTCACGGGTAGCAGGAACCTAAAGAGAAAACAAAGTGAGCTTGAATGCATCTAA
>-::X:41739383-41853227()_38731_38847_+
ATGACATTTATTTCTGTTACAATTTTTATAACAAAATTAAGACATTATTTTTTGTCAAAATTTTCTGTAATTTCTAAATTTTTACAAGTTATGTATATGGCAAAGGTTGTACACTAA
>-::X:77841245-77870925()_4455_4637_-
ATGAAGGAAAAAATGTTAAGGGCAGCCAGAGAGAAAGGCCGGGTTACCCACAAAGGGAAGCCCATCAGACTAACAGCTGATCTCTCAGCAGAAACTCTACAAGCCAGAAGAGAGTGGGGGCCAAATTCAACATTCTTAAAGAAAAGAATTTTCAACCCAGAATTTCATATCCAGCCAAACTAA
>-::X:46620976-46653714()_12251_12421_+
GTGTGGGAAGGCCCTTGGGGTCTCTTGGAGGGCCTTGCTACTGATATAAGTGCAGAACAGGAGATTTCTAAGAAAGGAAACAAAGAGCTGCTTCTCAGCTTGCTGCTGCTaaaaaaaaaaaaaaaaaaaaaaaaaaaaaaaaaaaaaaaaaaaaaCAGATCGGGGCCGTGA
>-::1:109340723-109345878()_4010_4120_-
GTGCCTGTAGTCTCAGCTACTTGGGAGGCTGAGGTGGGAGGATCATCTGAGCCTGGGGAGGTTGAGGCTGCAGTGAGCTGTGATCATGCCACTGCATTCCAGCCTGGGTAA
>-::1:108154982-108182028()_17151_17255_+
ATGAGAGCAGAAGATAATTATGACATATGTGAAACACATGTTTCAGAGGGAATGCCTGCTTCAGCTACTTCATATCTACAGCTTCTACTGAACAGGTGTAAGTAG
>-::X:53616969-53624675()_251_469_-
GTGGTGACTGTGTTTGTATTTCAAGAACCATCACTGCTCTCCTCACTCCAGGACAATGGATTGACAGATGTCATGCTGCATGCACTGCTTATCAAAGATGTAAGTCTTTTCTGCTACTCTGTAAAGAATGTCTTAGGGCGTGAAAATCCTATCTCTTCTGTGTGTAGTGTTGAATCTAATTGGGACCTGGTTGTCAAAATTCCTTCTATCTCAGCTTGA
>-::X:41739383-41853227()_38885_39169_+
ttgcccaggctggagtgcagtggtgtgatctcggctcactgcaacctctgcctcccaggttcaagtgattctcctgcctcagcctcccgagtagctaggattacaggcgcccgccaccacgcctggctaatttttgtatttttagtagtgatagggtttcaccatgttggccaggttagtctcaaacttctgacctcaagtgatccgcccgccttggcctcccaaagtgctgggattacaggtgtgagccaccgtgcctggccAATAACTTTTATTTTTAAATGA
>-::X:77841245-77870925()_4661_5038_-
ATGGAGCTGAAAACCACGGCACGAGAGCTACGTGATGAATGCAGAAGCCTCAGTAGCCGATTCGATCAGCTGGAAGAAAGGGTATCAGTGATGGAAGATCAAATGAATGAAATGAAGCAAGAAGAGAAGTTTAGAGAAAAAAGAATAAAAAGAAACGAACAAAGCCTCCAAGAAATATGGGACTATGTGAAAAGACCAAATCTACGTCTGATTGGTGTACCTGAAAGTGACAAAGAGAATGGAACCAAGTTGGAAAACACTGCAGGATATTATCCAGGAGAACTTCCCCAATCTAGCAAGGCAGGCGAACATTCAAATTCAGGAGATACAGAGAACGCCACAAAGATATTCCTCGAGAAGAGCAACTCCAAGACATAA
>-::X:46620976-46653714()_12535_12705_+
ATGACACGGGACCTTGTGGCTTCCTACAAAGAGCCCCACCCTTGGGGCAGAGCCCAGAACCAAACTGATCTCTGGGAAGAGGAGGTAAAGCAATGGGCCAGGGTGTTTTGGTGTGGAACTGGGCAGCAAGAAAGAACAGGCACAGGAtttttttttttttttttttggtga
>-::1:109340723-109345878()_4262_4339_-
ATGAATTTCCTGCTCTCAGAACTTATGTTTAAGGGGGAAAATAAATACTCAAAAAATAAATATGAAGGCTGGGGGTAG
>-::1:108154982-108182028()_17400_17489_+
ttggctcacagttctacagactgtacaagcatggcaccaacatctgctcagtttctggtgagacctcaggaagcttttactcatggctga
>-::X:53616969-53624675()_570_704_+
ATGTCTAGCAATTTAAACCCTTGTGCTTACTATGAAATTAAAGATCCTAATACTGCTCCATCAGAGATTCAATACTATAAAGAATCTAGTGACTACACTTACAGGATTTTTATGGGCATATTTTTACATAAATGA
>-::X:41739383-41853227()_39459_39632_+
ATGATACTGTATTTACAGTTaaaaagaaaaaaaaaaaaaCCCCAAACTCCAAACCCTGTCATTATCTTTACAGTCAATTATATTTTGTTTGCAGATCCAGGAGTTTATATCAACTCTTTTAAAACCCTTCTTCTATTTATCTCTATTTTAGTTtgtgcagaagagttaatatag
>-::X:77841245-77870925()_5162_5308_-
ATGGGGAAAAAACAGAAGAGAAAAACTGAAAATTCTAAAAATCAGAGTGCCTCTCCTCCTCCAAAGGAATGCAGCTCCTCACCAGCAAAGAAACAAACCTGGACAGAGAATGACTTTGATGAATTGAGAGAAGAAGGCTTCAGATGA
>-::X:46620976-46653714()_12742_13107_+
atggagtgcactggtgtgatcttagctcactgcaacctccatctcccgggttcaagtgattcccctgactcagcctcccgagcagctgggactacaggcaggtaccaccatgcctggctaatttttgtatttttagtagagacggtgtttcaccatgttggccaggctggtctcgaactcctgacttcaggtgatctgcccacctcggcctcccaaagtgctgggattacaggcgtgagccaccatgcccggccCAGGTACAGGATTTTAATTGCAGGTTTAAAGCCTCAGAAGACTTTAGGGTCCCCCAACTTTCTGAAATTCCTAGTGCCAGGTCACTGTCCACTTTATGTATCTCTCTCCTGA
>-::1:109340723-109345878()_4439_4537_+
ATGAGCAAGAGATTGCTTTCTACAGATGTCCATTGTCTGAGTAATGCCCAAACACTGGATCAAAATATCCTggccgggcgcggtggctcacgcctataa
>-::1:108154982-108182028()_17674_17787_+
atgagatttggaggggacaaatatccaaaccatattaAGCACCATTCAGATGTTTTTCCCATGAATTCAAGTTTGGGACACAAAGAGACAGTGAAATGGAAGAAAACAAGCTGA
>-::X:53616969-53624675()_1561_1833_+
GTGACAGCAAAGCAGACTAGACCAGTAAGAAttttcttttttttttttttttttagacggagtctcactctgtcgcccaggctggagtacagtggtgcaatctcggctcactgcagcctccacctcctgggttcaagcaattcttctgcctcagcctcccaagtagttgggattacaggcacccaacacgcctggctgatttttccatttttagtagagatggggtttttaccagattggccaggctggtctcgaactcctaacctcaggtga
>-::X:41739383-41853227()_40072_40209_+
atgctgagtcctttgagttttcttagtgaatcatcaagcctgggggtggtcttggggatccctgacacaCAGTTTGCAAAACTAAAATCAACTAAACATTTTGATACTGTGAGTCAAAAGAGATGTTTACTTTGCTGA
>-::X:77841245-77870925()_5311_5580_+
ttgtggttttatctacctttggtctttgatgatggtgacatacagatgaggttttggtatggatgtcctttctgtttgttagttttccttctaacagtcagcaccctcagctgcaggtctgttggagtttgctggaggttccctccagaccctgttggcctgggtatcaacagtggaggttgcagaacagcagatattggtgaacagcaaatgttgctgcctgattgttcctctggaagttttgtttcagaggagtacccggctgtgtga
>-::X:46620976-46653714()_13339_13410_+
ATGAATAAATACCAGAATGATATTGATAATATCATTGATAATTTCTCTGCTGGTATAATTTGTCCATTCTGA
>-::1:109340723-109345878()_4905_5153_-
GACCTTGGGGCTCTGGAATTATGGAGAACTTCAGACTTGGGAAAAAGCTTCAAAACTATTGGTGTGAAAATCTACTCATTTGGTCTTGGGGGACGTTTCCTTTTTGCCTCTGTGATGGCTGATAAGGTAGGTATTGCCCTCTCCCCTTTGGGGTCTGATATTTCTGCAAATATCTCTCGTATAGATTCTCTTTATTACTTGGCATTGACAGAGTTTCTTGTCTTTTTGTTATATTTAGTACCACTGTGA
>-::1:108154982-108182028()_17871_17969_-
TTGTACTTTTGGGATATTGTTATTATTATTATTATTATTACTAGTGTTTATACTTCTTCAGTAAAAGTGTTAGAAACAATTTTTAAAGGCAGAATGTGA
>-::X:53616969-53624675()_2392_2580_+
gtgttctacaagcaattactaagacatcaaacctgttattttatcaagaagtcgcaacgacactatgcACTGGGACCCCTATACAAAAACACTGATAACCAAGAATTAGAATTAAAGGGTATATACACGCACAGAGCAACCAGCTGTGTGTGGAACCAAGCAACTAAGAAATGGAAAAAAGGTAATTAG
>-::X:41739383-41853227()_40876_40995_+
ATGTTTCAGCAAATTGCTACAGACAGGTTCAAATTTAAGTGTAATCCCAAAGTAATGGATGTGCAAATATATGCAGATGTCTACAAAACTACTGTGTGTGTTGGGACAATGATGATATAG
>-::X:77841245-77870925()_5871_6200_-
GTGCAGGACAGTGGATGCAGCGCACTGAGCGTGAACCGAAGCAGGGCGAGGCATCGCCCCACCCGGGAAGCGCAAGGGGTCAGGGAATTCCCTTTCCTAGCCAAGGAAAGGGGTGACAGATGGCACCTGGAAAATCGGGTCACTCCCACCCTAATACTGTGCTTTTCTGATGGTCTTAGCAAACAGCACACCAGGAGATTATATCCCACACCTGGCTTGGAGGGTCCTACGCCCACGGAGCCTCGCTCATTGCTAGCACAGCAGTCTGAGATCAAACTGCAGGGCGGCAGCGAGGCTGGGGGAGGGGCACCCACCATTGCCGAGGCTTGA
>-::X:46620976-46653714()_13794_13976_+
GTGATATCCCAAGACCCATGTCCCACTGCTTTCACCACTGCCCTCAAGGAAGTGAGATATTCTCACAGTGCCGAGAACAGAGTTGAAGCCTATTTTGCATTTGATTTATCTATCAGCACCGAGAATCAGATCAGGAAGAAAACATGCCAATTAGAGAAACAGAAAGGAAAGAAGAAACATTAA
>+::1:109586215-109586882()_2_151_+
ATGTTTGATGTAGGTGGCCAAAGATCAGAACGAAAAAAGTGGATTCACTGTTTTGAGGGAGTGACAGCAATTATCTTCTGTGTGGCCCTCAGTGATTATGACCTTGTTCTGGCTGAGGACGAGGAGATGGTATGTTGGAGCTTCTGGTAA
>-::1:108154982-108182028()_18298_18372_+
atggggggtggtcaaccccatgctgctgttctcatgatagtgagtgagttctcacgagatatgatggttttatag
>-::X:53616969-53624675()_2693_2857_+
ATGGTTATCTACAATAATGTAGCATTAGAATACAATGAAGAAAACAGCCACCAACTTCTGAAAGAGAAGTCTGACACCTTAAAAATTACCCACAGATGTACTTCAATAGAACTGAAAATGAATCCAACAGAGTTTGGAAAGTCAAGGTTACAGAGAAGAGAGTAA
>-::X:41739383-41853227()_41138_41233_-
ATGGTTTATAAGTTTAAAGCATGCTTAAAAACAGAGACTCACAAAACCAGAATTTTAGATATGGAAAAGATTAGATTAGTAAATTTCAAATTTTAG
>-::X:77841245-77870925()_6313_6441_-
GTGAGTCAAGATGGCTCCACTGCACTCCAGCCTGAGTGGCAGAGCAAAACTCCATCTCAAAAAAAAAAAAAAAAAAAGAAAGAAATGATCACATTAACAAAAGACCTTTGTGCAGCCAAGATGGCCTAA
>-::X:46620976-46653714()_13980_14159_+
TTGTACTTTGCTTGCCCAGACATCACCACCCTTAAGCATAGTTATATCATAAACTTGGAAGGATACAAGAAACAAACTGCATTAGAGGAATCTTTATCTTTTTGGTTAAACATTCTTCATATCTTCTGGTTCACCATGACAAGGCACAAGTACACAAATATGTATTTTGAAAAACTATAA
>+::1:109586215-109586882()_520_666_+
ATGCATGAAAGCATGAAACTGTTTGACAGCATTTGTAATAACAAATGGTTTACAGAAACTTCAATCATTCTCTTCCTTAACAAGAAAGACCTTTTTGAGGAAAAAATAAAGAGGAGTCCGTTAACTATCTGTTATCCAGAATACACA
>-::1:108154982-108182028()_18802_19137_+
atgggcaatgaagtccaggctgagatgatctcagatggagatgaggaacttgttgggaactggagcaaagatgactcttgttatgctatagcaaagagactggtggctttttgcccctgccctagagatctgtggaactttgaacctaagagagatgatttggggtatcaggcagaagaaatttctaagtggcaaagcattccacaggaagcagaggacaaaagtttgtcaaatttgcaccctgatgatgtgacagaaaagaaaaatctattttctgaggaaaaaattcaagccagctgcagaaatctgcataagaaacaaggagtgaaatgttaa
>-::X:53616969-53624675()_2980_3198_-
GTGTTACCAGAAGCCCAAAGGGAACTAACTGAGGGCTATAATAGTGGTGGTGTTGGCAGTAGTTGGGCAGGAAGGATAAGCCAAGAATGGGTCTGTATAACAATCAGTTGTGAGGGCATAGCGATTTGTGCCAGCAGATTGGGGCAGTGGCCCAATAAAATTGATTTGCCAGTGAGAAAAGGAGTGTTTACCTCTGGTATGGTGAGCCCCCACTGGTGA
>-::X:41739383-41853227()_41333_41662_+
ttggctcactgcaacctctgctttctgggttcaagtgattctcctgcctcagcctcccgagtagctgggattacaggtgtgtgccaccacacccggctaatttttgtatttttagtagagacggggttttgccatgttggccaggctggtctcaaactcctgacctcaagtgatccacctaccttagcctcccaaactgctgggattacaggtgtaagccaccaagtccggcTTATTAtttttgagacagggtctcactttgttgcccacactggagtacagtggcatgatcttggttcactgcaatttctgcctctgtggctcaagtaa
>-::X:77841245-77870925()_7848_8156_+
ttgagacaaagtctggctctatcagccaggctggagcacagtggtgtgatctcagctcactgcaacctctacctcctgggctcaagccaccctcctgcctcagcctcccaagtagctgggaccacaggcacgcagcaccacacccagttaatttatgtactttttttagtagagaaagggttttgtcatgttggccaggctggtctcgaactcctggcctcaggtgatctgcctgcctcagcctcccaaagtgctggtattataggcatgagccaccgcacccagccctgtaggattccatttatgtaa
>-::X:46620976-46653714()_14778_14963_-
ATGAGGTGTATTTCATCCTCTGATTTTATTACATTATATTTTGAGGGGCTCATCCTCATTCCTGATCAATCCTCATTTGACCTGGCTCTTGACATTGTTGCCTTAAATTTAAATTTAGTGGCCTCTCAGCCTCTCTGGGTTTTAGAGGATGGGGACAGTTTAAGAGAAGATATGGATTCATATTGA
>+::1:112653597-112654671()_2_82_+
GCATTTGCCCAGTATAACATGGATCAGTTCACGCCTGTGAAGATAGAAGGATATGAAGATCAGGTAATAATTGCCTTTTAG
>-::1:108154982-108182028()_19304_19426_+
atggctaaaaggagccaaggtacagctcaggccatggcttcagaaggtgcaagccccaagccctggcagcttccacaaggtgttgagtctgcgggcacacagaagataagaattaaggtttga
>-::X:53616969-53624675()_4910_5137_+
GTGGTCAATCATAAGCATGATGACGTTAGCATAGGCTACAAACAGACCCGAACAGATAACATGAGGGGTAAGGCAGGAGGTGAGAAAGAAGAGAGGGGAGTTGGGGAAGTTAAATGGGATACTACAAATGAAATACAGGTGGCTAAAAGTGGCATAGAAGAGCCAGAGGTCGGACACGTGAGGGAGAAGGAGTCAGAATATTTAGTGGGTTTGAGTGTGAAATTATAA
>-::X:41739383-41853227()_41747_41845_+
atgaggtctcactctattgcccaggctggtctcaaacccctaggtgatcctcctgccttggcctcccaaactgctgggattataggcgtaagccactga
>-::X:77841245-77870925()_8304_8456_-
ATGGGGTTTCATCATGTTGGCGAGGCTGGTTTCGAACTCCTGAGCTCAACTGATCCGCCTGCCTCGGCCTCCCAAAGTGTAAGGATTACAGGCGTGATCCACGGTGCCCAGTCCAGTTTGATGAATTTTCACAGAATTAACACACTTATGTAA
>-::X:46620976-46653714()_15051_15404_-
ATGCGGGTCACCACAACAGAGAATTATCTGACCCAAAATGTCAATGCTGCCGAGTTTACGAAACCCTGCTCCAACATGATGGTAAGATTCAAATGCACTCTAAGTAACCCAGAAATTATTAAGGAAGGTGAAGGTGGACCATGTCAATTCAAAAGGCTACAAGCTAAAGAGAATAGCAGAAGTTGGGTTGCCGACTTTCAGGTTGATCCTATGTACAACATGGTGTGCTTGTCTGGAAAAAAAGGCCATCTTTGTCTTCTTAAGTATTGTTGCTGTTTTTCAATAATATCATGCTTTTTGTTCTTTCTGTCAAATATGTGTAAAAATATGTGTAAACACTTTAAATATGTGTAA
>+::1:112653597-112654671()_853_1071_+
ATGATTCTTTGGAAGGTCTTAATTACAGAGCACGGTGACCTGGGTAATAGCAGATTTTTAGATCCAAGAAACAAAATTTCCTTTAAATTTGACCACTTACGGAAAGAAGCAAGTGACCCCCAGCCAGAAGAAGCAGATGGAGGTCTGAAGTCTTGGAGAGAATCCTGTGACAGTGCTTTAAGAGCCTATGTGAAAGACCATTATTCCAACGGCTTCTGT
>-::1:108154982-108182028()_19451_19729_+
atgtatggaaatgcctggatgtccagacagaagtttgctgcaggggtggagcccttgaggagaacctccgctagggcagtgcaaaagggaaatgtggggttggagccttcacacagagtccccactggagcactgcctagtggagctgtgaaaagagggccaccatcctccagtacccagaatagtagatccaccgacagcttgcaccatgcacctggaaaagccacagacactcaacgccagcctgtgaaaagagccagaagggggtctgtaccctga
>-::X:53616969-53624675()_5725_5922_-
ATGATAGTACAGAGCCTTTCACTCCAGGTGGAAGGAGATGGCCCAGGAAAGACATCAGGGAGTTCTGAGAACCTCTTGGAGTATTTTAATAATATAATTGGCAGTTTGGGTTTATTTTTGTTGAACTATTCTGGATACCTTTTCTTTATTAATGATCATGCAACAGGAAGTCCCTTTAAGGCACAAGCACTATCTTGA
>-::X:41739383-41853227()_41999_42082_-
TTGTTTGTTGGCTACTTAGAAGCAGCATTTATCATTTTGGTGGAGAAAAGGCTAGACAAAACAGCATATTTGGATCATGAGTGA
>-::X:77841245-77870925()_9592_9813_-
GTGGAGGTTGCAGTAAGCCGAGACTGCCACTGCACTCCAGCCTGGGCAACAGAGCGAGACTCTGTCTCAAAGAAAAAAAAAAAAAAAGAACAGAAAAGAAAAGTATGGTTTGATGGATTAACAAATTATTATACCTTAGAAAATTTTCAGTATCTTGAATCAGTTCTTCTCACTAGTACTTTGAAATTGAATAATGGAGCAAAAGAGCAATTAAAATTGTAA
>-::X:46620976-46653714()_15422_15550_+
atgtttaacagagtctccggctttcacccacaagatactagtagcaaccccacccaccaagaagctgaggttttgaccccttcctctggttgtggccaactaaaaacatctccagatactgccaaataa
>+::1:112659021-112667145()_1_84_+
GTTTATGCTAAAACTATCGATGGGCAACAGACTATTATTGCATGTATTGAAAGCCACCAGTTTCAGCCTAAAAACTTCTGGTAA
>-::1:108154982-108182028()_20731_20868_+
atgaaaagacagacagtaatgagtattcatatagctatggagaaactgaaaccttcattcattgctgctgggattataaaatggtgcagccactttagaaacaatttggaagttcttcaaaatattaaagataTTTAA
>-::X:53616969-53624675()_6265_6474_-
ATGGAAAAGCTCTCTGCTAAGGTTATGTTCAGATGGCAAAATTCAGACAATAGTTCTTTGGGGTTTTTTTGTTTTTTTTTAAGATTTGTTTTACGGTGGGGACGTCTCAAGGCCAGGGGCAGGGAGAATGCCCGTCTTCTGGGAGAAAGTCCAGAACAGAGAGAAAGAGAAAAGGATACACAGGCATTTTTCTATAAATGGGAAGCTTAG
>-::X:41739383-41853227()_42890_43090_-
GTGGGATTTTATGTAACTAATTTTGTATGTTGTGATGGAAATAATTCATGGTTGGCTGTATATCGAGATGAGACCTGGTTAAATTGGATATTTTCCAGTGACCTGATCCCAGTGTTAACCCAAATCACTAGAACATGGCCTTATGTTTTCTTTTGTTTTGTTTTCTTTTTTAACAGTGTAATTGTGGAAAATTTCAAATGA
>-::X:77841245-77870925()_9986_10438_+
ttgagacaagagtctcaccctgtcatccaggctggagtgcagtggcaccatcttggctcactgcaacctctacctcctgggttcaagcgattctcctgcctcagcctccagagtagctgggattacaggcgcccgtcaccatgcctggctgttttttttttgagacagagtctcactctgttgcccaggatggagtccagtggtaccatctcggctcactgcaacctctgcctcccaggttcaagcaattctccggcctcagcctccccagtagctgggattacaggcgtgcaccaccatgcctggctaatttttgtatttttagtagagacagggtttcaccatattggccgggctggtctcgaactcctgatctcaggtgatccgcctgcctcagcctcccaaagtgctgggattacaggtgtgaggcagcacgcctggccgtctggctaa
>-::X:46620976-46653714()_15973_16146_-
ATGTATCATCTGACACATAAGCACTTAGTATATTTTAGCTGTTATATTAATAGTATTAATCATAGCATTACAGCTGCTACTATTATTAATACTATTTCTCAAGAGACAATGAATCTTACATTAAGGAATCTGGCTTGTTTTTCTGGTGTTTGCTATAATTTTTCGATGTTGTAG
>+::1:112659021-112667145()_615_803_+
GTGGCAAATCACCTCTTTCTTGTGCTTATTGCTAATTCTGCAATGTTGTGTGTGTGTTTTAATAGGAATGGTCGTTGGAGATCAGAGTGGAAGTTCACCATCACACCACCTACAGCCCAGGTGGTTGGCGTGCTTAAGATTCAGGTGAGATTCCAACATGTTTATAGACTTAAAACTTCACATCTTTAA
>-::1:108154982-108182028()_20965_21090_+
atgcacagatgtaaacacaaggccacaaacatcaacaacaatcaggaacaaatgacaccactaaagaaacaaaataaagtaccagcgaccatccctaaagaaacagagatgtatgaactgacatag
>-::X:53616969-53624675()_6584_6742_+
atgcttttccctctaaattcaggaacaaagcaaagaggcccattcttatttctatccagcactgtatcagaaatctttgctaatgtcataagacaaaaaaaaaggcacaaagaccataaacaaagtaaaaatgcatttgcagatgacaagattatgtag
>-::X:41739383-41853227()_43449_43727_-
GTGCAGTGGCGCCATCTTGGCTCACTTCAGCCTCCACCTCCTGGGTTCAAGCGATTCTTTGCCTCAGCTTCCCATGTAGCTGGGACTACAGGCGCATGCCACCACGCCTGGCTAATTTTTGTATTTTTTGAAGAGACGGTGTTTCATCATGTTGGCCAGGCTGGTCTCACACCCCTGGCCTCAAGTGATCAACCCTCCTCAGCCTCCCAAAGTTCTGGAATTACAGGTGTGAGCCACCACGCCCAGCCTCCTAAAAAGCAAGTTTTACATACTATATAA
>-::X:77841245-77870925()_10544_10729_-
GTGAGCAGAGATCGTGTGATTACTCTCCAGCGTGGGCAATTAGAGCAAAACTCCATCTCAGGGGGCGGGCGGCGGGGCGGGGGAAGACTGAAAGAAAAATATTACTCAAACTTTATTTTTTTTAATCCTAAAATTTTAGTTGAAAATGTTCGTTTATGGGCTGGGTGTGGTGGCTCACACCTGTAA
>-::X:46620976-46653714()_17668_17949_-
TTGGTAGTAGTTTTTTTTTGTACTGCTTTTGTCTGTTTTTGGTATCAGAGTAATCTGGCCTCACAAAATGAGTTGGACATGTTCCTGACTCTTTTTTTTTCTGGAAGAGATTGTGTAGAATTGGTGTTAATTATTTTTCTTAAACTTTTGGTAGAATTCTCCAGTGAAACCATCTGGGCCTGGAGACTTCTTTTTTGGGAGTTTTTCAATTATGAAGCCAATTTCTTTATTAGTTATAGGGCTTTTCAGATGACCTATTTCATATTGGGTAAGTTGTGGTAA
>+::1:112659021-112667145()_1904_2110_+
ttggctcactgcaacctctgcctcctgagttcaagcaattctcttgcctcagcctcccaagtagctgggattacaggcacacaccaccacgcccagctaatttttgtatttttagtagaggtgggatttcactatgttggccaggctggtcttgaactcctgacctcaggtgagccacTGTGCCCAGCCAAGAGTTGTCTTTTTTAA
>-::1:108154982-108182028()_21265_21420_+
atgggagcatcaactgcagaagtgatcaagaagaagaaagaaactatgaactcaaagacaggttatttgaaaatacacagaggagaaaaaagaatgaaaatgaatgaagaaagcttacaagatttatggaacagcatcaaaagagcaaagttttga
>-::X:53616969-53624675()_7007_7171_+
ATGATAATGTTACTTACTACAAATGTACTACTTATCGAAGGTATATTCAGCACCCAGAAAATAGGTATTTACTTAAAACTGAATTCTGACCTTTATTTCATCACCAATAAGACAGATATCTACCCGGCCTCTCTGTTTTATATCCTTGCAGGATTTTACTATTGA
>-::X:41739383-41853227()_44053_44289_+
gtgcctgggaggctgagggaggagaatcgcttgaacctgggagacggaggttgcagtgagccaagatcgcgccgctgcacgccagcctggacaacagagcaagactctgtctcaaaaaaaaaaaaaaaacaaaagaattacaatatcttaaaattagaagggatgttagaggccatctctagtccaaaattaaaaccttatcttcaggccccttggaaggatccagcttcaacttga
>-::X:77841245-77870925()_10845_11000_+
atggggtttcaccatgttggccaggctggtctcgaactcctgatctcaggtgatctacccgccttggcctcccaaagtgctgggattacaggcatgagccaccacgcctggccTCAGTCTTCTTTCTTCTCATATGGACTAGGTGTATATTGTTAA
>-::X:46620976-46653714()_17958_18026_+
atgaatacagacataaaaatccttaacaaaatgtttgctcatataattcagcaatatgtaaaagaataa
>+::1:112659021-112667145()_2442_2561_-
TTGTTAACAGAAACAGAACAGTATGCTGTCTTAGGTTGCACCTTCCCAGAAGGAGACCCCAAGACAAAGATTAGAGAAAAAGTAGTTTATTCAGGAGCGAATCTCACAAAGCTACAGTAG
>-::1:108154982-108182028()_21431_21625_+
ttgaagaaggagaaaaggaagataaaaggggtaaaaagcttaattaaagaaacagtaacagaaaattttccaaacctggagaaagaggtaaatatctacatgcaggaaaagtccaaggtctctaatcagattcaatccaaacaagactaccccaagacatattacaatcaaactatcaaaaatcaaagacaatga
>-::X:53616969-53624675()_7216_7449_+
atgttggccaggctggtctcaaactcattacctcaggtgatctacccgcctcggcctcccaaagtgctgggattacaggcaggagcttccatgcccggccTCTCTGTGTTTTATATCCTTGCAGGATTTTACTATTCATATTTGtctactaaaaatacaaaaattagccaggcatggtggcaggcacctctaatcccagctactcgggaggctgaggcaggagactcgctttaa
>-::X:41739383-41853227()_44699_44869_-
GTGCATTTCCCAGCCATCTCTTTGAAGTTAGGCTTTTTGGGTTGGAGGAGTAGTTTGCCTTTTGGATGGGTAACTGGAGATGTGGAGATGGGTGATTGTAGTTGTGGAGATGTAAAAGAAAAACCGCAGACCACAGACTTGTTTACAAACAGACAAAATTATGGAAAATGA
>-::X:77841245-77870925()_11381_11791_+
gtgtcgtccaggctggagtgcagtggtgtgatatcagctcactgttgccttgacctcctgggctcaattgatcctcccacctcagcctccctggtagctgggaccacaggcatgcatcaccatacttggctaattttttgtgtgtatttttttgtagagatggggttttgccatgttgcccaggctggtctcaaactcctgggctcaagcaatctacccatcacagcctccaaaagtgctaggattacaggtgtgagccaccatgcccagcTGATTCTTGTATATCAATGTCAGGACACCCTGGCTGAGAAGCACAATTCCAGGAACATTACATTTGTTCACCTTGTTGATTTGTTCCAGAGTCAGTGCTTATGTACTCAGGTGGGTAAACTATGTTTAGTCATATTATGA
>-::X:46620976-46653714()_18133_18588_+
atgatcatatcaattgatacagaaaaaatatttgataaaattcaatacctgttcatgaaaaaaactctcagaaaactagcaataggtaggaacttcctcaacttgaagatgaacatctacaaaaaccctatagctaatattatagttaataaggcaagaccgaatgctttcctctttttttttttttttttgagatggagtctcgctctgtcgcccaggctggagtgcagtggcgtgatctcagctcactgcaagttctgcctcctgggttcacgccattctcccgcctcagcctcccaagtagctgggactacaggcacctgccaccactccaagctaattttttgtatttttagtagagacagggtttcaccatgttggtcaggctggtctcgaactcctgaccttgtgatccgcccacctcagcctcccaaagtgctgggattacagatgtga
>+::1:112659021-112667145()_2693_2779_+
ATGGAAACAGCCATTTGTATTTTAGCTCTGCCAGTGCAAACCTATAAAATAAGAGCACACATCACAAAGGGTGATAATTTATGGTAA
>-::1:108154982-108182028()_21782_21922_+
atgtacccagcaaagtgtccttcagaaatgaaggagagatactttcccagacaaacaatagctgagggagataatcatgaccgcacctattttataagaaacgtaaaaggagctcctcaagctgaaagaaaaagatgctaa
>-::X:53616969-53624675()_7612_7704_-
ATGGATGGTTCTCTGCCTACCTCCCTGAAACACATCATCAGCAATGCAGAATACTATGGCCCATCACTCTTCCTCCTAGGTAAGTGGAGTTGA
>-::X:41739383-41853227()_45231_45335_+
atgcctgtaatcccagcactttgggaggccgaggcgggcagatcacaaggtcaggagttcgagaccagcctggccaacttggtgaaacctatctctactaaataa
>-::X:77841245-77870925()_12804_13106_+
ATGAAATTATTAATTCACCTGATAAACCATGTGACATACTCCGGGTCTGTGGCATTCATCAGTAAGTCTGGTTACTATAAGGCTATTTTTGTATTATCTATTCTCGATTTGTCTTTTCATTGTACTAATACTATGtttatttttgagacagggtcttgctctgttgcccaggctggagtgcagcggcatgatcatagctcattgcaatcccaaagtcctggctccggtgatcttcctgcctcagcatcccaagtagatgggactacaagtatgcaccaccatgcctgctcagctaatttttaa
>-::X:46620976-46653714()_18775_18906_+
atgatggtctatatggtctatgtagaaaattcaaaagaatctaccaaaaaaaaaaaaaaggaccaaaacactttcagaactaaagaactagtaagtgagttcagcagtaaggtgacaggatacaagtactaa
>+::1:112659021-112667145()_2930_3040_-
ATGAAAATGGTTCAATTAACTAACACAAATTTCAACATGATTGTCATCAACATAAATCCTCAGAAATTGTTGCCTTCTCAGAACGATGTTTTTGCCTATAGACTAGCCTGA
>-::1:108154982-108182028()_22408_22491_+
atggtagtacaaagtccttacttatcaataattaccttgaacatgaatggattaaattatccaatcaaaaaacacagtgtctga
>+::X:74520989-74525893()_3_248_-
ATGGCCACAGGGGATTCTGCAGTGAGAAAAGTAACCCTAGCTAAAGCCCAGAAAAAAACCAACCCTCAGCCTTGGGGAAATAACCACCAACTCTTAGCCTTACCTGGTGAAGGAGCTGGTATGGAGGCCAATGAAAGCAACGGCAGCCCCCGCGGTTGCTGTGATTCGGCAGCCCAAACGGTCAGTGAATATACTCACAATGGGAGAACAGAAGAAGATCATACCCATCGCGAGGGCTCCGACCCA
>-::X:41739383-41853227()_45769_46050_+
gtgtgccaccatgcccacctagtttttgtattttttgtagagacagggtttcgccatgttgcccacgctggtcttgaactcctgagctcaagcaatccgcctgccttggcctcccaaggtgctgggattattggcatgagccaccacgcctggcctcaaaattcttttagcaggtttgccagaaaagattttgaaggcTgtgtctctatgacacaattttcaggctcctttccattctggttatcctattctgcagacattccagtgtcctgcttactatga
>-::X:77841245-77870925()_13291_13455_+
atgacgtctcactatgctgcccaagttggtcttgaactcctggcctcaagtggtcctcctgcctcagcctcccaaagtgccaggattacaggtattagtcaccacacctggccccattttttttttaaggagatggatcttgctatgttgtccaggctgggctag
>-::X:46620976-46653714()_18980_19051_+
atggagaaatatatcatgttcatggattggaagattcaacataataaagatgtcaatctccccaaaaattaa
>+::1:112659021-112667145()_3068_3157_-
ATGAAAGCACCACTGCACTCCAGCCTAGGTGACAGAGTTGAGATACACCGTTTCAAGAAAGAAATTAAGCTCAAAACTTATGTGTTCTAA
>-::1:108154982-108182028()_22569_22721_+
atggtgaaggaatggaaaaagatattccatggaaacagaaaccaaaggagagcaggagtaactttacttgtatcatataaaacaaactttaagtcagaagttgtaaaggagaaacaaagttcctatataatgataaaagggtcaattcaataa
>+::X:74520989-74525893()_286_516_-
ATGGTCAAATCCCCTCATGTTACAGATATAGAAATTGAGGCACAGAGAGAACAATGGTACTCATCAATTGTTCCATTGCCATTCAGTGGCCAAAACCGGACTTGGGCCCAGCTCTACGAACTACCAGGCTTAGAGTACTCCTACCACTTTGGAACTCTTAGGTCCTCTCTGGGGATATTCCCTACCAATGTGTCCTGGGGACCCTACCCAGATGAATTCACTGGATTCTGA
>-::X:41739383-41853227()_46108_46218_-
GTGCAAGATCAGTGTGAATTTAGTTGTGATTATGTGAAAAAAGATGTAAACATTTTAGTTGTTGTTTGCAACAGCTTAAAAAGCGCTGAATGGAAGGTTATGCTACATTAA
>-::X:77841245-77870925()_13549_13710_-
ATGAAAGACAGCCTTCAACTAAATAGAAAAATTGATCAAGTACCTGAGCATCCACTGTTTCTAAGCACTGTGCTAATTATTATTAAATATAGTGATAAGAAAAACATGATCCCTGTCTTCATGGAGCCTACATTATTGTACCTCATGGTCTTGTACACTTAA
>-::X:46620976-46653714()_19353_19424_+
atgctagaacaactggatagccattggcaaataaaacctcaacctaaacctcacatcttatataaaaattaa
>+::1:112659021-112667145()_3749_4006_-
GTGTCACTGCACTCCAGCCTGGCGACAGAGCAAGACTCCATCTCAAAAAACAAAACAAAACAAAAAGGGGGCAGGGGGGAATTATTACAAACAGGATGGGAGATATTTAAAAAAACAACAACAGATCTGGCCATAGAAGAAACAAGAACTTCTGTATTTCTCAGAACTTGTCTAAAGAGAGGAGGTATGCAGAGCACATTCTTTTTGTTCGAGAATAAAGACTATACAATTAGTTTGAACTTCTGTTATGTTTTTTAA
>-::1:108154982-108182028()_22858_23061_+
atgaacccaacatcagagcacctaaagataaataccaaacattggccaggggtggtggctcacacctgtaatcccagcactttgggaggccaaggcgggtggatcatgaagtcaagagatcaagaccatcctggccaacatggtgaaaccccgtctttactaaaaatacaaaaattagctgggcgtggtggcatgcgcctgtag
>+::X:74520989-74525893()_742_813_+
ATGGATGATTTGGGACAGATAATGATTTACATCATGGGCATCAGAAGGATGATTAGCAATATCCCTTACTGA
>-::X:41739383-41853227()_46513_46647_+
gtgacttctgtcttgctcatactctcacttgtcctcttgcttgctctgatgaagccagctgccatgctggaagctgctctatggagaggcccaacggacaaggaaccaagggaggcttgggccaacagctcttaa
>-::X:77841245-77870925()_13998_14159_+
gtggaggttgcagtgagccgagatcacgccattgcactccagcctgggcaacaagagcaaatctccgtttcgaaaaaaagaagaaaaaaaaaaaGAGCACTGCATGGTCTTATCAGTGATGGAAGCTTGTTAACACAAGAGAGATTGAAAAGTGAAGACTAA
>-::X:46620976-46653714()_19596_19754_+
atgaaagaccctattaaaaggattaaaagacaagctacacactgggaaaaaatatttgcaaaccatgtatctgacaaaagactacagtctagaataaagaactctaaaaactcaacaaagaaacaaacaatccaatttaaaaatggacaaaagacttga
>+::1:112659021-112667145()_4123_4308_-
TTGTTTGTTTTTTCATTAAAAAAACTAGAGGTTCAGGGACTGAAAAGAACATTCAAAAGGGGAATGAGCCGGGTGCAGTGGCTCACGCCTGTAATCCCAGCACTTTGGGAGGCCAAGGTAGGCGCATCACGAGGTCAGGAGATCAAGATCATCCTGGCTAACACAGTGAAACCCGGTGTCTGCTAA
>-::1:108154982-108182028()_23397_23645_+
atggcaagagaatacacattcttctcaactgcacatggaacatgcaccaggggatatcatatgttaggccacaaaacaagtcttaacaaatttaagcagaatgaaatcatatcaagtttcttttccgaccacaataataaaaaactagaaatcaggccaggcgcggtggctcacgcctgtaatcctagcactctgggaggccgaggcgggcagatcacgaggccaggagatcaagaccatcctggctaa
>+::X:74520989-74525893()_1322_1750_+
TTGAGCATTTCCAGCTGCCCAGCCTACCCTACAGCAGAGCTTGGATTTGGCCTGCAGTCATTTCTTGGCTTCGTCCTGTCCAACTGGGACAGAGAAGGGAAAAACCGTGTCCTGCCTGGAAACTACTCAGCACTCCCAGGGCAGCAGCTCCAAACCTTTTCAGAACCCCTCTGGTGGTCAGCCTCATTCACCCCCAGCAAGCTGGTGCCTGGCTCCTTGTGGGGAGGAGCTAGGCTTCAAAAGCAGCTCCAGTCTCAGCACTATACAGCAAAGGTCTGTTTTTTAAGACCGAGCAgagcaaagtgtaaacggattagcaacatatggattccatttcccttccaatccacatgggctcaattacaggaggggaaGGAGCTCAGATGTGGTGTTTTCTTCTGGCACGCTACTGTAGGCACATTGGAGTAG
>-::X:41739383-41853227()_46737_46853_+
gtggagcctcaaaatgacttcagctctggccaacagctttattatcaccttgtgagagacccagagccagaggaccctgctaagttggaacacacattcctgatgcacagagactaa
>-::X:77841245-77870925()_14673_14882_+
atggaaccacgcccagctaattttgtatttttagtagagacagggtttcaccatattggccaggttgatcttggtctcttgacctcgtcatctgcccacctcggcctcccaaagatatgggattataggtgtgagccactgcgcctggccAGGAAAACACTATTTAAAAATTATAACTATGCAGACACAAGTTTCAAAATTGAATACTGA
>-::X:46620976-46653714()_19912_20175_+
atgctgggggggatgctgagaaactggatccctcatacactgctggtgggaatgtacaatggtacagccactctggaaaacagttggcagtttcttataaaactaaacacgtttactatccaacacagaaggcacactcctgggcatctatcttgcagaggtaaaaatttatgcccatgcaaaaacctacacaagaatattcacagtggctttatttataatagcctaaaacttgaaactatccaaatgtccttcgaggggtaa
>+::1:112659021-112667145()_4446_4790_+
GTGGTTCTTATTATCACCCTTCTTTTCCATTGGATTCTCATCTTGTCTCCAGTGGATTCCagtctctctctgtcacccaggctggagtgcagtggtgcaatctcagttcactgcagcctctgcctcctggcttcaagtgattctcctgtctcagcctcccaagtagctgggattacaggcacctgccaccatgcctgcctaattttttttgtatttttagtagagacagggtttcaccatgttggtcaggctggtctcgaactcctgacctcaagtgatctgcccacctcggcctcccaaagtgctgggattaaatgtgtgagccaccatgcctgTTCTCAGTAG
>-::1:108154982-108182028()_23907_23993_+
atgctcctgaatgatcagtgggtcaatgaagaaactgaaagcaaaattcaaaaatttcctgagatgaaaaaaaatggaaacacataa
>+::X:74520989-74525893()_1837_1935_+
ATGGCTTCACATCCAGTGGAAAAATGGTTCTTCTCATGGCTAGAGCTCCAAATCATCCTTCCTGTTGTCTCAATCAGGGCCCTGAGTTCCTCCGAATGA
>-::X:41739383-41853227()_47546_47752_-
ATGTTGGTGTTGGATAATGCTAACACTTTTCTCTTGAAATTTAGCAGTAGTTGTGAACTTATCTGTTCAGAAAGACCTAAAGTCACAAGAAAAAAGGATTATGTCATCATAAGGTTTACAGTGGCAAAGGAAGCAAAAGCTGGGCATATTCAGTTACTCTTCATGCTTTCAGCATGCTTCAGAGAAGAGACTCCAAAAGGAAATTGA
>-::X:77841245-77870925()_15407_15589_-
ATGTTGGGATTGCTTTTGGCTGTTATTGGTGGACTTGTGTATCTTCGAAGAAGTAATATGGAATTTCTCTTTAATAAAACTGGATGGGCTTTTGCAGCTTTGGTGAGTGAATTTCAGAAGACAAAAAATTATTTGAATAAAATTCCTAATAGTGTATTTTTAGGTAAGCTTTTATTTATGTGA
>-::X:46620976-46653714()_20287_20388_+
atgaacaacctacatggatctccaaggcagttacaacagcaaaatgtcaaaagtcaaCTCTCTACTCTCAATGGAAAATTATTTGGTCCCGTATATGTTTGA
>+::1:112659021-112667145()_4991_5203_-
GTGTCACGCTCTGTCGCCCAAGCTGGAGCACAGTGGCTGATGTCGGCTCACTGCAACCTCTGCCTCCTGGGTTCAAGCAATTCTCCTGCCTCAGCCTCCCACGTAGCTGGGACTACAGGTGCGTGCCACCATGGCCAGCTAATTTTTGTATTTTTAACAGAGATGGGGTTTCACTGTGTTGCCCAGGCTGGTCTCGATCTCTTGACCTCATGA
>-::1:108154982-108182028()_24005_24232_+
atggaacacagtaaaagcaattttaagagcaaagtttatggcagtaaatgcctacataaaaacaaaaaacctcaaataaacaaccaaaaaaccccaatagacatttttcaaagacatacaaatggccaaaaagtacaaaaaaaaaaaaaaagctcgatatcactaattaccacagaaatgcaaataaaagccacaatgagatatcacctcatactacacttagaatga
>+::X:74520989-74525893()_2568_2777_+
ATGTCCACAGCAGGGCCTATGAGTTTTAAGCCAGGACCTGTCTTACTTGGCCAGGCCCACAAATTCTTTGAGGCTCCACTTCCTGTCAAGGAGCCAGGCTACTCTAGGGAACAAATCTATACCATATCCAGAAACAAAGGCAGGACTCTAAAAGTTAAAGAGACTCCTTACCTAATGATTCCCGCTGAGATCGTCCAGGGCCTAGTGTAA
>-::X:41739383-41853227()_47791_47922_-
ATGCTGTATGTTTGTTTTACAGATCTAAAGCGGGAAGCCAGTATCTGTCATATGCTGAAACATCCACACATTGTAGAGTTATTGGAGACATATAGCTCAGATGGAATGCTTTACATGGTTTTCGAATTGTGA
>-::X:77841245-77870925()_15651_15776_+
ATGTTAAAGTATAAAATTTTTTTACTAATTATATGGGTCAAAATAAAATCTGAAATGAAAGCAATCAAAATTATTGTGGTTACTTTCGGAAAAATGATCCTTTTTATGTTATCCCAATCAAACTAG
>-::X:46620976-46653714()_20512_20598_-
ATGGTACCATCTTTGTTCTATGTAGCAGAATTAGGGCAAGAAAAAAGGTTTACCCTCTACACAGTTGAGAATCTTTGCATTTGGTGA
>+::1:112659021-112667145()_5651_5794_+
atgactgtaatcccagtacttttgggagaccgaggtgggtggatcacaaggtcaggagttcgagaccagcctggccaacatggtgaaacctcgtctctactaaaaatacaaaagttagccgggcgtggttgcgggtgcctgtaa
>-::1:108154982-108182028()_24458_24532_+
atgtcaaagagccatgtgcattcccatgttcattatagcactattcacgatagccaagatacggaatcaacctaa
>+::X:74520989-74525893()_3090_3167_+
ATGAGTCATGCtagagtcacacagacctggattcaagtccaagttttgctgattcccagttatgttaccttgggctaa
>-::X:41739383-41853227()_48482_48628_+
ATGTGCTGGggccaggcgtggtggctcgcacctgtaatctcagcactttgggaggccgagacaggtggatcacttcaggtcaggagtttgagacaagcctggccaacatggcgaaatcacatctctactaaaaatgtaaaaaattag
>-::X:77841245-77870925()_16091_16246_-
ATGAATTCAGCTCCAACTTTCATCAACTTTCCTGCAAAAGGGAAACCCAAACGGGGTGATACATATGAGTTACAGGTGCGGGGTTTTTCAGCTGAGCAGATTGCCCGGTGGATCGCCGACAGAACTGATGTCAATGTAAGTTTCCCAACTATGTAG
>-::X:46620976-46653714()_20986_21054_+
ATGACTAACACTGATAAACCCCATATTGGTTCTGCAGACCCACCTGGATCTCAGGCAGAGATACACTAG
>+::1:112659021-112667145()_6217_6489_+
atgatcttggctcactgcaacctccgcctcctgggttcaagcaattctcctgcctcagcctcccaagtagctgggattacagatgcctgccactacacctggctaattttttttgtatttttagtagagatggggtttcgccgtgttggccaggctggtttcgaactcctgacctcaagtgatccgcccgccttggcctcccaaagtgctaggattacaggcataaaccaccgcgcccggccTtgtttcagctattataacacaataccttag
>-::1:108154982-108182028()_24756_24902_-
ATGATTTCTGTGGTGAGAACACTTTACATCCATTCTCTTAGTATTTTTCAAGAATATAATATATTATTATTAATTGTAGTCTTCATGTTGTATAGTGGAGCTCTTGAACTTATTCCTCATGTCAAGCTGAAATTGTGTGTCCTTTAA
>+::X:74520989-74525893()_3374_3577_-
TTGGGCCAGCTTGATCTTATCCCCCAGCATTCTGATGAGGAAGGGGAAGGACATGGAGAAAATGCTACTCCCAGCAGACACCACACCATTGGCCAGACCCAGGCGGCGTTGAAAGTAGTGGCCCAGGATGACGAGGGATGGCTGAAAGGCGAAGGAACAGCCACAACCAAAGAGAATCCCGTAGGTGAAGTAGCGCAGGCTTAG
>-::X:41739383-41853227()_48885_48998_-
ATGGCTTTCATTATTCTATTCCATGTAGACATGGCAAGCGATTTCCATGCCCAAACTGTTTTGTATGATGATGATGATGATATTAACAACTTTGTTTTCCAAATAGTATTATAG
>-::X:77841245-77870925()_16401_16583_+
gtggtggagcaggctttaaaagcaaagctgcctgtgaccttaagtattacatactactcaccaaatacacattcctcgctaAGAAACCTGTATTTTACTCCACTAGAATGGAAACTTTGCCATACCACAGATATTTTAATCTGTTCAGAGATTATGCAAAATGAATACATTTATGAGCACTAA
>-::X:46620976-46653714()_21062_21136_+
ATGGTgaagctggcagtggaagtggaagtggcagtggCTGGCAGCAGAAGTGGCAGCCCAGGAATCTCTGCCTAA
>-::1:114726210-114732816()_3_74_-
GTGGCAACTCTGAAGGATAATTTTGGATTTATTGAAACAGCCAATCATGATAAGGAAATCTTTTTCCATTAC
>-::1:108154982-108182028()_25167_25328_+
atgtcaggagttcgagacaagcctgaccaatatggtgcaaacccgtctctagtaaaaataaaaaaaaatagccaggcgtggtggcgcgtgcctatagtcccaactactcaggaggctgaggcaggagaattgcttgaacctgggaggcggaggttgcagtga
>+::X:74520989-74525893()_3623_4192_-
ATGTTACTTCCTAAACAAAATCATTTGACCACAAAGACCAGCATTCCACAGAATCCTGTCTTGGGTCACCCGGGCCAGTCTCCTGCATCCTGGCAATGCGTATCTCTTCAAAATCTATCTAAATTTTTACTGTGGGAGAAGCCATGGTCCATGGGCTTCCCCCTGTGGAATTGCCCCCATTTTCCACTAAGGTCTTCCCTCAACCTCTCTCTTTTTCCCTCTCTGGATCTCTCCAACCAATATTTTGTTTCTTTTCCCAAAGGTCCCAGCTCTGCCCTTTCAATGTCTCCCACCCCCACCCTCTGGAATCTAGGCAGGTTGAGGGTAGCTTCTTGGGGCCAGGTGGGGTGGGCCCACTCTGGTATTCCTCACCAGGTGTACATAGGGAACAAAGTAGCCAAGGGCAGCAGCAGCAATTCCGAAGGCCCAGATGCGGTAAGTGCGTTGGCGGAACACTCGCATGTTGAAGTACTTCCTGAGCTGAGCCAGAAAGCGCTGGTGCAGGGTGCGGACACCTCTCTTGCTTGGGGTGTCCTGGGAGCTGGGCAGGAGGGGCCGGTAGGTGAGTGA
>-::X:41739383-41853227()_49758_49880_+
TTGTTTGTTTTTTTAAAGGAAGCACTCTGTGTGTTTGTAAGTGgcagtgaggaaaagcctacaggatctggagtcagaaaatatggtgctggtcctgcctttgtcctaccatctgcaagctga
>-::X:77841245-77870925()_16873_16965_+
atggagtctcgctctgtcacccagactggTGACAATCTTATAGAGATTGGCTTGCACAAATCAatttttatttatttatttgtttatttttga
>-::X:46620976-46653714()_21166_21537_+
ATGATTCTCTCAAATTTTAGTTTCTTCCCCCCAACCCCAAGGATGACTGGGAGATCTCTGTTCATTTTCTCTCCTCCAAGCTATGTACGCTCTGCAGCTGTGTCGGGCATTCTACAGTCTAGAGAATACAAACTAAAAAAGCCAGCAGAGAAAGAAAAACCATTGCCACCTTGTGGCTTTTCAGAGAATTTTTATTCACACCTTTGCACTACCCAAGTGTCTTCTTGTTCCAGAACACGGTCACCCTCTGCAGACCTGAAACTGTGGCAAGTGGCCAGAGCACATCCAGTGATGTGCAGCACGACACCTACagctgaagtgcccttgaaatcacctggcagagtgtcttcacttaacactgaggaaacctga
>-::1:114726210-114732816()_249_320_-
GTGAAAATCAATTTCATTGAAGTAATAACAAAGGATATTTGGAATGAAAAGCATGCGCTGGGGGAGTTATAG
>-::1:108154982-108182028()_25398_25547_-
ATGCTATCTCCAGATATAATCACACGGTGGGTTAGGGCCTCAACATTTGGATTTGGGAGGGACACAGCTCAGTCCATAGCAAAGGATAATGCAGAGGGTTGGATATTTAAAAGTAGCTACACAATTTTTAATATAAATATTTTATGGTAA
>+::X:74520989-74525893()_4301_4498_-
ATGATTGAGAAAATCCAAGGGTTTCTCTACAATCTCCCCATTCCCTTACCCCAAACTGACAGCCTAGGGCAACATCAAATCACCAGGGGAGAAGAATCCAGCAACTTCCAGGCAACTCTTCCAAAGTGTGTTTTAGGAAACATGAAGCCTGTGGAGGATAACAGCTGGACTACAACCAACAGTTCTGTAGTTGCATAA
>-::X:41739383-41853227()_49928_50134_+
GTGACAAGTGATGTGGTACCTGCAGAGTCTACCAAATCAGTTGGAGAGGGCAGTGTTAAGATTCTAATGAGAAGCTGGATGTTTGGAGCCCAGCATGGCAGGGCTGGGGGCTCAGTGTTTACTGCAAAGGAAGAGATCAGAGGCACAGGAAAGATGCCTCCATCTCCAAAAGTAGTTAGGAAGGCCCCGCAGGAGGGGAGGATGTGA
>-::X:77841245-77870925()_16983_17351_+
ttgcctaggctgaagcacagtggcaggatctcggttcactgcaacctccgcctcccaggttcaagtgattctcctgcctcagcctcccaaggagctgggattacaggtatgtgccaccacacccagctaatttttgtatttttagtagagacaggggttcaccatgttggccaggctggtcttgaactcctgactgcaaatgatccccccgcctcagcctcccaaagtgctgggtttacaggcgtgagccaccgtgcctggccTTACAATTATAATTTTAAAACCTCAGCCAATAAAATAATCCAACTCCCATGCTTTGATTCTTTAGTTAAAATCCTTCTAACAGTAAGTTTTCAAGCTTTCCCATAA
>-::X:46620976-46653714()_21587_21832_+
GTGGGTCTCTTGAACCTTATTTCCAGTGACCTCTTTACCATAAGATGCTGGAGCTCACAAACACAATTTGGAATTCAAGCGCTCTTGAAAAAGTCAAACTCGTATCAGTGCTCCTTCTGTCCTGACACAGCTACAAAGCCACAGGCAGAGGACATCCATGAAACTGCAACAGGTGAGGGTTACCCAGGAAATGTCACCTCTTTTGTACACTCAAGCAAGAAGAGACAGCATACAGCTTCATGCTAA
>-::1:114726210-114732816()_764_841_-
GTGAAACTGACTATTGCTTTTCAAGCCAAGGATGTGGAAGGATCTACTTCTCCTCAAATAGGAGATAAGGCAAGATAA
>-::1:108154982-108182028()_25550_25849_-
ATGACAAAATACCATAGGCTGGATGCATTAAACAATGGAAATTTAGTTTTTCACAGGTCTGGGAGCTGGAAGTTTAAGATGAGAGTGCCAGCATGGTTGGGTTGTAGTGAGGGCTCTCTTTCTGGCTTGCAGATAGACCCCTTCTCACTGTATTGTCATATGGCAGAGAGAGAGAGAGAGAGAGAGAGAGAGAGAGAGAGAGAGAGAGAGAGAGATCTTTCTCTTGCTTTCTATTATAAGGCCATAGTCCTGTTGGATCAGGGTTCCATTCTTATGACTTTATTTGACTTTACCCCCTAA
>+::X:74520989-74525893()_4761_4901_+
ATGAAGTATGTGGAGGAGGAGTTCTCAGAAATCAAGGAGACCTGGGTGCTCTTGGTGTGTATTGGGGCTACCTCAGGCCTTGGGCGTCTTGTGTCAGGCCACATCAGTGACTCCATCCCTGGACTTAAGAAGATCTACTTG
>-::X:41739383-41853227()_50469_50627_+
GTGTTTGCCACAATTAAAACTGATATTTTCTCTTTATTTTCAGCTTATTTTCTATTTTGCCTCTTTCATGTAACTAAATTGTAtttttccttttttgagacagagtcttgctctgttgcccaggttggagtgcagtggcgtgatcatggctcactgtag
>-::X:77841245-77870925()_17661_17843_+
ATGTGTATAAAAAATAAAAACTggccgggtgcggtggctcacacttgtaatcccagcactttgggaggccgaggtgggcagataatgaggtcaggagttcaagaccagcctggccaacacagtgaaaccctgtctctactaaaaatacaaaaattagctgggcgtgacggtgggcacctgtaa
>-::X:46620976-46653714()_22238_22399_-
ATGGCATTTGCGTTGGCCATCCGTGACACGGCATCCTATGCTCGCCAGATGATGTTCACGACCACCCTTCTCATTGTGTTCTTCACTGTCTGGATCATTGGAGGAGGCACGACACCCATGTTGTCATGGCTTAACATCAGGTTGGTTTGGAACCAAGGCTAA
>-::1:114726210-114732816()_918_1028_-
ATGAATAATCTTTTAGAAAATGCTGGAATAAGACATTTTTACAGCTGTACCAATCCTTTGGCACAAGAATATGTAAGAACTATAGTTGTTTTTATTGGTTTTTGTTCTTGA
>-::1:108154982-108182028()_25939_26100_+
ATGATTTCTGGCCTAACAGCCAGGGAAAAGCCCTCACTTTCCTATAAGAATATTACTTTAGAAGCAGAATATTATATGCTCTATATCTCACTGTCCAAATTCTGTTTATCTTCTTTTCATGTTTTAGGTTTTCATTTCCTCAGGAAAGCCCTTCTCATCTAG
>+::X:78125326-78125425()_3_98_+
GGTGGAGACACTGCCACTTGCTGTGCCAAATGGAACACGGAGGATAAAGTCAGCCATGTGAGCACTGGGGGTGGTGCCAGTTTGGAGCTCCTGGAA
>-::X:41739383-41853227()_50809_50928_-
GTGGATCACTTGAGGTCAGGAGTTCAAGACCAGCCTGGCCAACACGGTAAAACCCCATCTCCAGGTGCTAAAGTTGAACGAGCTGATGGATATGAACCACCAGTCCAAGAATCTGTTTAA
>-::X:77841245-77870925()_18084_18239_-
ATGTTCACTGCAACATTATTTTTAGTTGCTAAAAAGGAAGACAACCAGGAAAATACCATTAATATGATACCATTTATGTTAAAACAGCAATATTATATGTTTTCTGGTGGTATAAACATATATATGAATAAATTCAAAAATATCTGTAAATGGTAA
>-::X:46620976-46653714()_22454_22558_+
ATGACAATGTTGTCTCAAAATGCACTGCTGCCATTTGGGGCTAATAAACTCTATTCATTCATGCTTCAGGGGCCAAGTTGTTTTACTCAGAAAGAAGAACCTTAA
>-::1:114726210-114732816()_1391_1492_+
ATGATTAAAAATTATGACATACTAGTATTTCAACAAttttttttAATACCAGACTTCAAGGAGAAACAACATTTCAGTCATCGTACGTGTAAGAATGATTAA
>-::1:108154982-108182028()_26627_26794_+
ATGAGTTTTACTGTCACATTAGAAATCAAATGGAGAAAAAGCAACACCAAAACTCTTCAGCTCCTCATCTATGGAGTTAAAACCTTACTTCCTGCCATTCCACTATCCTTTGAGGCCTTGAAAGAAAGAGTCCAGTCTGAGCTTACACTTCCCATTCTTACACTTTAG
>+::1:1043238-1050837()_107_208_-
TTGCGCGCCACCTGGATCTCCCGCCCGAGGGTACAGGCCGTGGCCTCCAGCTCGCACGCGCTGCCGTATGTGACGCCGTCGCTGCCGCACACAGGATCGTAG
>-::X:41739383-41853227()_51121_51231_+
ATGGCTGAACAAGTCCTTGGTCTAGTCTCTTATCACCTACCCACTCTCAAAATAAAGGCAGAATTGCTGGGGGGCCAGCCTTCAAAGCAATTTAAATGTCACCGGATCTGA
>-::X:77841245-77870925()_18324_18452_-
ATGGGGTTTTACCATGTTGGCCAAGCTGGTCTCGAGCTCCTGACCTCAAGTGATCCACCTGCCTCGGCTTTCCAAAGTGCTGGGATTACAGGCGTGAGCCACCGTGCCTGGGCACTATATCCATTTTAA
>-::X:46620976-46653714()_23028_23168_-
ATGAATATTTGTACTCTATTTGATGTAGACAACACTGACTTTGAAACAACAGTTAAGCAAAATATCCCCTCCAGAAAGAATTTCCCTCTTTTCATTATTAGACCTGTATTACAACAAAGTGGCCTCAATTATTATTATTGA
>-::1:114726210-114732816()_1910_2110_-
TTGAGTTTGGTTGTGGAAAAGTTGATGACATTGGAGTCAGACCTGAGTTCACTGACATTGTTCTTAACCAAACTCAAATCCTCTGGATTATTTTGCGCTGGGTTTTGTAACCTTGGTAAGGTTTACTTAATTCCTCAGATTTCCCCAATTTGTAAAATGAGGGAAAAGAGAAACTATGGAGATGATTTTGTACAAGATTAA
>-::1:108154982-108182028()_26955_27044_-
AAAATTGAGGCTTCAGAAATTGTCCAGTCTCTCCAGACACTGGGTCTGACTATTTCTGAACAACAAGCAGAGTTGATTCTTCAAAGGTAA
>+::1:1043238-1050837()_6023_6217_+
GTGCTGACCAGTGCCGTGCCGGTAGAGCCGGGCCAGTGGCACCGCCTGGAGCTGTCCCGGCACTGGCGCCGGGGCACCCTCTCGGTGGATGGTGAGACCCCTGTTCTGGGCGAGAGTCCCAGTGGCACCGACGGCCTCAACCTGGACACAGACCTCTTTGTGGGCGGCGTACCCGAGGACCAGGCTGCCGTGTGA
>-::X:41739383-41853227()_51248_51508_-
GTGGACTTAATAGCACTTAATACATATATCTTTAATTCACATTCATATTTAGAAACAAACATTTTGAGTTTAATATTCGTGGAATCTATAGTTGGAATGGATATATTTGTGTTTTTAATTGTGCTATTTGAGCTATTTAATTTATACTTGAATTCAGGAAAACATGACCACAATTTTTCTAGATCATTGCCCTTATCATTTGAAATATATTTTTATGTTGCTAGTTTCATACTAGCAAATCAAGTCAAATCAGTGTTCTGA
>-::X:77841245-77870925()_18823_18939_-
TTGAACCCAGGAAGCGGAGATTGTGTGGGCCAAGATTGCGCCAACGCACTCCAGCCTGGACAACAGAGTGAGACTCCTTCTCAAGAAAAAAAAACAAAGATGTTTTCAGATAACTAA
>-::X:46620976-46653714()_23603_23767_+
gtgagccaagatggtgccactgtactccagcctggaggacagagcaaggctgtgtctcaaaaaaaaaaaaaaaaGACTGAATCTACAGTCTTTAGTACATATCTAGCATTAATTTTTATTCACCATGGGCAAGACTGTATAACATGCGAGAGAATGAAAACTTAG
>-::1:114726210-114732816()_2115_2489_-
GTGACAGATGATACTGTTAACAAAAATAAAAATACACTTCAGTTGGGCTTATTTTTAATAACTTTTAATTCTTGGAATGCTCTGCTTCCCAAATGTGTCTGGCAAAACTGGCTTGATGAAGAGAGCCTTTGTGTGAGACTTTCCCTGCCATTTTTTGTTTTTTTTTCTTTCTTAGTCCAACAGTACCCTAGTAAATCCTCTGTCATCATGCTTCTTACAGTATATAACATTTACCTGTTAATGAATCTGTCTCTGCTGCACTGGACTCCCTCAGGGCAGGGATTCTCCTATCTCTATTTAATATATTTGATGTATAGTATATTGTCAGCTGTTGATGTTGAAGTTGGTGAGTTAAGAGCAAAAGGTGAACAGTAA
>-::1:109316849-109325089()_3_134_+
GTTTTTCCGGACTCAAAAAGTTGCTTGTGCATTTCTTTTTCAAGTCTTTTACTTCTCGAACTGGATTTACCCCACCCTGGCATTTGTCCCCTGGAATTTTCCGGTACCTACCAGGCAAAGAAGATTTGGTAA
>+::1:1043238-1050837()_7196_7597_+
ATGGCGCTGGAGGTCGTGTTCCTGGCACGAGGCCCCAGCGGCCTCCTGCTCTACAACGGGCAGAAGACGGACGGCAAGGGGGACTTCGTGTCGCTGGCACTGCGGGACCGCCGCCTGGAGTTCCGCTACGACCTGGGCAAGGGGGCAGCGGTCATCAGGTGGGCCGGCAAGGGTGGCTCTGGGAGGCCTGGGGCACTGGCCCGGGGCCGGGGCACCAGCAGGTCGCTCAGGCCCTGGGTGGTCGCGTGGCCGGTGGTGGACAGAGCCCACTCACGCTGCCCCTCCTCACCAGGAGCAGGGAGCCAGTCACCCTGGGAGCCTGGACCAGGGTCTCACTGGAGCGAAACGGCCGCAAGGGTGCCCTGCGTGTGGGCGACGGCCCCCGTGTGTTGGGGGAGTCCC
>-::X:41739383-41853227()_51632_51850_+
ATGTTAGCACAAAATGTACCTGGGAATGACATGACCCAGGGTTACCATCTCTATTTTGAAGTATTGTTTTGTTTACAGACTAGTAACTGGTACCTCTCTTCACTCTCCTTTGTACTTTCtttttttttaatgagtacattttttattttaatttcaatagcttttgtggaacgggtggtgtttagttacatggaaaagttctttagtggtgatttctga
>-::X:77841245-77870925()_18991_19158_+
atgacatccagctactttgtttttgtattttcagtagagacaaggtttcgccatgttggccaaggtggtctcgaactcatgacctcaagtgatccgcctgcctcagcctcccaaagtgctggcattacaggcgtgagtcaccatgcccggccTGAAAACATCTTGTAG
>-::X:46620976-46653714()_23996_24112_+
ATGCTGACTCAAAGAAAACTTGGGCATCAGAGAGAGACCAAGTATAATACATTTTTCTTTATTTCATTAGGTAAGCATGGTAAGCAATATGAAAGTGAAACCTCAGGTATTTCATAG
>-::1:114726210-114732816()_2694_2798_-
ATGGGATGGAGAAAGACAAAAGATGAAAAGGATTACTATGAAATTACTTGGATAGTTAAGGTAGTCCTTGAACTAGGCACACAGATAGTGACTATAGACAAGTGA
>-::1:109316849-109325089()_147_494_+
ATGTATTCCTGGGTACCTGCCTATTTCTTGGAAACAAGATTTGAAAAGCTGCCGAAAAGCTTCCCATCCTTACGTCATGTTTCAGGCCTGGGGGGAATGTCCACAGGGATGTTTTGGGGGATATTTTGTGTAGTTTCAGGCCTTAAGCAAACTAAGCATCTCTGTCCCCTGCTGTCAGAAACATGCCTGTTCTTTCTACCTAAGAGACTGTGCCAAAGAAATCTGACCCCAAAAAAGCTCATTAACAAGTGGTACAAAATGGGAGAGGGGAAGTTATCAGGGGAGCGAGGTAATGAGGCCCGTCTAGAGCAGCACTGTCCAATATGGTGGCtacttaaaattgattaa
>-::1:108937076-108950448()_1_363_-
ATGTATTTCTTTTCCTTACAGAGTTTCTGCTATGGTGCTGGAAAATCAGTTCATGTGCTGAGACATATAGGCGGTCCTGAGAGCGAACCTCCCCAGGCACTTCGGCCACGGGATAGAAGACGGCAGGAGGAAATTGATTATAGACCTGATGGTGGAGCAGGTGATGCCGATTTCCATTATAGGGGCCAAATGGGCCCCACTGAGCAAGGCCCTTATGCCAAAACGTATGAGGGTAGAAGAGAGATTTTGAGAGAGAGAGATGTTGACTTGAGATTTCAGACTGGCAACAAGAGCCCTGAAGTGCTCCGGGCATTTGATGTACCAGACGCAGAGGCACGAGAGCATCCCACGGTGGTACCCAGT
>-::X:41739383-41853227()_51979_52296_-
GTGATCTCGGCTCACTGCAACCTCCGCCTCCCAGGTTCAAGCAATTCTCCTGTCTCAGCCTCCCGAGTAGCTGGGACTACAGGTGCACGTCACTACACCCGGCTAATTTTTGTATTTTTAGTAGAGACGGGGTTTCACCATATTGGTCAGGCTGGTCTTGAACTCCTAACCTCAGGTGATCCACCTGCCTCAGCCTCCCAAAGTGCTGGGATTACAGGTGTGAGCCACTGCACCCAGCTGGAGACCATTATTCTAAGTGAAGTAACTCAGGAATGGAAAACCAAACATTGTATATTCTCACTAGTATGTCAGAGCTGA
>-::X:77841245-77870925()_19195_19482_+
gtgaaatgggaggaattatctgtaaatcatttatctaataaggagttaatattcagaatagtctgggcatggtggcttatgcctgtaatcccagcactttgggaggccaagacaggtgtatcacttgaggccaggagtttgagaccactctggccaacatggcgaaaccctgtctctactaaaaatacaaaaattagccaggtgtggtggcgcatgcctataatcccagctatttgggtggctgagacacgagaattgcttgaacctgggaggcagaggttgcagtga
>-::X:46620976-46653714()_24251_24568_+
ATGACAGGGTTAGCTCCAACTAATCTTCCTCTTGTCCACTGGCATATTCCTAATATGTACATAGAAGCTTATCACCGTCCTCTTCACCAAGCTCTGAATGTCTCCCTGCTGCTCTTGAGTGAAGCTCAAACTCTTTGGCACAGCACTGGAGCTTCTCTGAGGTCTCCACTCTACCTACAGTGgtggttctcaaagtgtggttttcaaaccagcagcagtggcagctcagaaatgttagaagagcccactccatatccccagaatcagacagtgaggcccagcaatctgcactttaacaagcccaatgggcaattctga
>-::1:114726210-114732816()_3353_3436_-
ATGGTTTTACTAACAGATGGAGACAGGAAAGAGCATTCTTCACAGAGTAAAAGTATAGATGAGAAAAATTCAGGGTTTCTTTAG
>-::1:109316849-109325089()_665_850_+
atggcggatgggacgcttctgtcattctgcctgtgggtccctcgcctctcctcccttcctgggggtggttgggcgggaggcaggggtgcagGATCTGGCCGAGCTTGTTCTCCTGCTCTGCCTCGTGGTGTTGGTGGGGTTGAGTCCTCTGACACCAAGCACTCATGGCTCACCTCCTGTAGTTGA
>-::1:108937076-108950448()_1193_1300_+
TTGAAGACAAAAGCAGCAAAAGTCAAAGAGCATAACTTTCCTGAGGGAGCACATGAAACAAAAACAGATGGTGAAGACTCTGCTGATAATTTCAGTTTCAGAGACTAA
>-::X:41739383-41853227()_52491_52733_+
GTGTTTAGTGTCCTTACATTTAACTATATGCCTATATTTATTTTATCAATTTATTTCCCTTTAAAAGGGGAACTAGTAATACAGGTAGCAATATTTAATTTTCTAACCCAAATTAGAAACTTAAATGAAATCAACCTGCCATATGGCATTAGAATGACTATTATTTTCCTAAAAAGTTTGGGCTCTCCAACAATAGTAAAGCAAGTATCCCACCAGGGTCTGCCTATCAGACTGGTCAAGTAA
>-::X:77841245-77870925()_19655_19741_+
gtgcagtggctcatgcctgtaatcctagcacgttgggaggccaaggcaggtggatcacctgaggtcgggagtccgcaaccagcctga
>-::X:46620976-46653714()_24597_24665_-
ATGCAAAAAAAAAAAAAAAAAAAGGGAGTGGGGAAAGAAGGTGAGGTTGGAAAGGAGAATTGTATCTAA
>-::1:114726210-114732816()_4033_4209_-
ATGCTCTCTGCTCAAAGAAATCATGCTATTAGGATTAAAAAACTTCCCAAGGGCACGGTTTCATTTCATTCCCATTCAGATCACCGTTTTCTGGGCACGGTAGAAAAAGAAGCCACTTTTTCCAATCCTAAAACCACTAGCCCAAATAAAGGCAAAGAGAAGGTAGGTTTTGCATAA
>-::1:109316849-109325089()_1008_1172_+
TTGTTGTTAGGTGTTCTTCTCTTCCGTACAGACAAAACTCCAGGTCGTGGCCCTTCAGTTCTGGCTGTTCCACACACTTGGAGTCATTTTCTGGACGGTAGTAGCCAAAATCACTGCAAGAGTCAGCAAATAAAGTACCTTTCAAAGCAGCTGGAAGACCGTTAA
>-::1:108937076-108950448()_1478_1627_-
GTGGAAGAACATGGGTATGCTGAGAAAGAGTTTGGGGATCCAGGAGCAGACATTAAGAAGAAATATTACTCGTCATCCCTCCATGGTCTATTCAGTGTTTTTTGTTATCGATTTTTTAGCTATTACCCAAGTAAAGCAGTTGTCGCATAA
>-::X:41739383-41853227()_53139_53342_-
TTGGATAAAATATGTTATCAAAATGAATTTTACCTGTTTCTTTTTACTTTTTTAATGTGGCTACTGGAAAATTTAAAATTATATGCATGGCTTACATTATACTTAAATTGGATGGTGTTGATCAAAATCTTTATTGAGCTAGGTGCAGTGGCTCACACCTGTAATCCTAACACTTTGGAAGTCCAAGGCAGGAAGATTGATTGA
>-::X:77841245-77870925()_20005_20220_+
atggccaacaaaacacatgaaaaaatgttcaatattactatcattatggaaataaaaaacaaaaccacaatgagataccacctcacactcataaagatggctattatccaaaacaaacaaacaaacaaacaaaaaaccccagaaaacaagaagtggttgcgagcatgtggagaaactggaaaccctgtgcaccattggtgggaagtaaaatggtga
>-::X:46620976-46653714()_24794_25021_+
TTGGACGTGATCAAGAGGCACTTCACTGCCATGAAACAAGGCGGGGCAGGGATTCTAAAATACACAGCAGGAGGCACTCCTACCCCTTACAAGTCAAGGAGCTTATGCCATATTGGTATAAGGAATGGTTTATTTTCTGATGATCACGTGGGATTATTTCAACTGCCACTAGAAACTCCACAAGGACttttgttttgtattatttatatacttttttttGTAAAATAA
>-::1:114726210-114732816()_4283_4462_-
GTGAAAATATTATTTGGGTTTCAGGGTGTGATTGCTGCCATGAGAGATGGTTTTGGTTTCATCAAGTGTGTGGATCGTGATGTTCGTATGTTCTTCCACTTCAGTGAAATTCTGGATGGGAACCAGCTCCATATTGCAGATGAAGTAGAGTTTACTGTGGTTCCTGTGAGTTGTTTCTGA
>-::1:109316849-109325089()_1481_1549_-
GTGGGCGTATCACAAGGTCAGGAGTTTGAGACCAGCCTGACCAACATGGTGAAACGCTCTCTCTACTAA
>-::1:108937076-108950448()_1803_1955_+
ATGACATATGCAATCAAACTAGAGAACTACTTTCTTGATTATAAAAATATACAAGTAAGTATAATATGTCTGTATCATTTAGAGGGGCAGAGGGGAGGAAAAAAATCTGTATCACTTAAAAATCGCCTTCTCATTAAGCGTGACTTAGCCTGA
>-::X:41739383-41853227()_54711_54788_-
ATGGGCAAGAATTCAAAGAAATTAGAAGGTGCTTGGATTTCTGTTTGTGTGTGTGAAAAAAGACAACAAAATGTATAG
>-::X:77841245-77870925()_20357_20599_+
gtgttcatagcagtattattcacaatagccaaaagctggaagcaacctaagtatccactgacagatgtatgggtaaacaaaataaggtgtatacatacaatgcaatattattcagctttgaaaaggaaggaagttctgacacatgctataacatggatgaacattgaggacatgatgctaagtgaaataagccagtcacaagaacacaaatactatataattccacttatattaggtacctag
>-::X:46620976-46653714()_25040_25258_-
ATGAGGAGAAGCAAGAGAGCCTGTTTGCCCCCAGGAGCCAGTCCTGTGTTCTTCTGTAGTCAGGCTACTACCTGGAGGGCTCTAGTCATTCCAGTGGAAGATGAATGTAACCTGCATGGTGATGTAAAAAAACAAAAACAAAAACAAAAACAAAAAAAAACAGTTTCCTCCCTGACCCCAAAGGGGCTGGCTCTACTTGATGAGTGGGATCAATCCTGA
>-::1:114726210-114732816()_4980_5066_+
atgtttaatgaaacaatgaaCACAAATTATCAATCTGCTATTGTATTACATACTACATATCTGCTCACTGCAGAAGTGATTCTGTAA
>-::1:109316849-109325089()_1707_1970_+
GTGACTGATGCAGCCTGCAGAGGGGTGGAGACTCACACAGAAACCTCAGCATCAGCAGCAGCTCTCAACTCAGGGATACTTGGCAATTCTTTTCTTTTCTTCCCCCTCCCCGCtttttttttgagacagggtctcgctctgttgcccaggctggagtacagcggcatgaacactgtagcttcaaccatctgggctcaagtgatctttccgcttcagcctcccaaggagctggaaccacatgcatgcaccaccatgctcgtctaa
>-::1:108937076-108950448()_2482_2667_-
TTGAAGCATATTGGAAAAGGAACTGGGGAATTTATTAAAGCACTCATGAAGGAAATTCCAGCGCTGCTTCATCTTCCAGTGCTGATAATTATGGCATTAGCCATCCTGGTTAGTATTAATATATTAGCACTGTCGGGCCAGGCGCGGTGGCTCACGCCTGTAATCCCAGCACTTTGGGAGGCCTAG
>-::X:41739383-41853227()_57286_57393_-
ATGGACAGGTTTTGGCAGCTGCATATAGGAAGTAGAGGAGAAGTGGTAGATGGTGTGAAGATGACTCCAAGGGCTGTCTGGAAGATTAATAATTTTGGTAATCAGTAG
>-::X:77841245-77870925()_20631_20741_+
atggtggttgtcaggaactgggggagtggggaactgaagttgtttaatggctataaagtttcagttttggaagatgaaagaattctggagattggttgtacaacaatgtga
>-::X:46620976-46653714()_25663_25926_+
ATGCACGGTCTCTTCATCCCCCAGGAACTGCATGCGCCTGATGTGCTTCAAGTTCTTGTCCAATTCATAGACAACGAGAATAGCAGTCAGCAGGTTCTGCTCTGCAGAGAGACCCTCCAGATGCTTGACAATGCCGGGGAAGCTGTTGCCATGGGCTGTAATCAGTACCCATTTCCCCTCCTTAATCTGGGGAACTATTTCTTCATTCCAAAGGGCAGAGCTCTGGCAGAAGTGTCCTTCAGACCCTCACAAGAGGGTAGCTGA
>-::1:114726210-114732816()_5309_5398_+
ATGTACCCAGTTCCACTGGCAACACTGAGTTATAGTGTAGATGATATGATCCCAAACGTAACTAAATGCAAATTATGTCTGAGAAAATGA
>-::1:109316849-109325089()_2478_2963_+
TTGGTTCCCCTCCTCCGACCTGCCCTGGGGCCTTGCTTCCCTGAGTATGAGGGGAACAATCAATCTCTCCCACTCAGCTGGCAGCGTCTCCTTAGCCTGCATGTCTTGACCTTAGAAATTACTTCCTTAACCCACCTCTCCCTTACTACCCACATTTCTCAAAAGAatatttttttacttgtcctattttactcatttattttttCTTCCACGCATTTTGGCTTTGACCCCTTCTGCAACTTTGAAAATAAGTGTCTGggccgggcgtggtggctcatgcctataatcctagcacttgggaggccgaggcaggcggattacctgaagtcaagagttcaataccagcctggccaacatggtgaaaccccgtctttactagaaatacaaaaaattagccaggtgcagtggtgtgtgcctataatcccagctactcgggaggctgaggcagaagaatcgcttgaacccgggaggtggaggttgcagtga
>-::1:108937076-108950448()_2760_2891_+
ATGCATCAAAATTCATTGAGTACTGATGCTGAAAGTATGTTACATAAATTAAAATGCTGTTGTGCCATTTTTAATGTGAAAATCACTGTGCAAAAGTATTTTTTCTTGGACAAACGCTTATTAGCAAAATGA
>-::X:41739383-41853227()_57495_57680_+
atgggtttctttgcctctagtttcttctctttagactcattaaagtgtcatcatagttttactctaaaacagatattatattattccaaaaccttcactgagctccattccatacagcaagacattataatccctaagcatggctttgaaagccttccaAAAAATCTTTTAAGTCCAACAACTTAA
>-::X:77841245-77870925()_21180_21269_+
atgggagaaaatatttacaaactattcattcaacaaggaactaatgtccagaatatacaaaaaattcaaacaactctaaaaagaaaataa
>-::X:46620976-46653714()_26011_26184_-
GTGCAGAAGAGAGCGATCTGGACCCTCTGGACAGTGCCAGATGCCACTGACCTGATGTGGCTGCCCGTAGTGAGGACTTGGCATCTTAATGAGTGGCACTCTGGTGGTCTGACCGACCTCCGTAAAGCAGAAACTGCTGCCAAGCATGGTAAAGATCTGGAGGCGCTCCTGTGA
>-::1:114726210-114732816()_6161_6289_-
ATGGGCATTTACCTTGTTAAGGTGATTAAGAATCATACACATTTGAGTCAGTCTGGGTTATCTCTGGCAGTTATCTTGGAAATATATGTGAAAAAATTTTTTGAATGGAAATCTGGACAGGATTACTAA
>-::1:109316849-109325089()_3072_3146_-
ATGTCAGATGCTGCAGAATGGGTGGTCTGGGGGAATGAGACCCGAGAGGGCTCCACTGAATTTGATGATTATTGA
>-::1:108937076-108950448()_3187_3279_-
ATGTATAATTTGAATGGATTTTTAAAACATGATTTTGGACATAAGATGAAAAATTTAAAAATCAGCATTACAGGGAGTCTACTTAAAACTTAA
>-::X:41739383-41853227()_57818_58051_-
ATGGAGGCGGTTGCTAGATTGCAGCAGGGTATGCCTCCCTCAGCTTGGGAGATTGTTAAAGAGAACTTTGAGGCAACGTCTAAGTGGGATCTTGATGAACAAGTAGGGGTTTACCAGGCAGAGAAGGAAGCACGTGGAGTATCATACAGAGGGAACAACATTTGTCAGGGGACAGAGAGCAGGGGGCCGGTGCACAAGCTGCGGGTGGTTCAGGATTGGGGTCAGGGAGGCTGA
>-::X:77841245-77870925()_21350_21475_+
atgaatagacatttctcaaaagaagacacacatggccaacaggtgtatgaaaaaatactcaacatcactcatcatcagggaaacgcaaatcaaatctacagtgagatatcatcttctcccagttag
>-::X:46620976-46653714()_26226_26408_+
GTGCCTGTCCACCACACTTCGCCTCCTTGTGGCTCCCGGGCTCAGGGCGGTGTCCTTCCAGCCACTGAAGCAGTTCTCCAGGTTCCAGGCACTTTCACCGTGCCAGATCAGCAACAGCTGGTAGGCGGCAGTGGTGGTCAACCTCACCCTCTTTCTGCATTACTCCATGTATCTGACATTTAA
>-::1:114726210-114732816()_6361_6603_-
GACCCATTGCCAGGACGCATCAAAGTTGACTTTGTGATCCCTAAAGAACTTCCCTTTGGAGACAAAGATACGAAATCCAAGGTGACCCTGCTGGAAGGTGACCATGTTAGGTTTAATATTTCAACAGACCGACGTGACAAATTAGAGCGAGCAACCAATATAGAAGTTCTGTCAAATACATTTCAGTTCACTAATGAAGCCCGAGAAATGGTAAGTGTTGGATATTACTGGATATGTATCTAA
>-::1:109316849-109325089()_3471_3566_+
ATGTTTTCTCCTTTGTGCCAGGCTCTCCTTATCATTTCCGTATTCGTCCATGACATTACCTTCCTTCCCACTATCTCAGTGGAAAATTTAGCCTGA
>-::1:108937076-108950448()_3360_3506_+
atgagtacaggtaaaatgggaagtcgaaataagactggtggattgtatcaaagtcaatatcctggctctgatattgtactattaaagctgtgcaagatgtcaccactggaggaaaatggggaaagggtacacgggctctctctgtag
>-::X:41739383-41853227()_58054_58317_+
ATGCCTCAAGATCTTGGCATTTACCAAATCATTCCACTGCTGGTGATTTCCATTCCTGCCAATCCTGCTAGAAGGCAACATCAAGCATACAGGACCCATTTACCCAACTTAGACTCAACATCTATTATACATCTCCTGTCTCACATCAAAGTGTATGTatcactgaatcagagaatgttagaaacagaagtgacagcaagacagtcatcatcacatgctcctctctatcctcaaattttactcagaaggaaaatgaggccctag
>-::X:77841245-77870925()_21610_21744_+
atgcaaggatatggagaaaagggaactcacggccaggcacggtggctcattcctataatcccaacactttgggaggccgaggcgggtggatcacctgaggtcaggagttcgagatcagcctggccaacatggtga
>-::X:46620976-46653714()_26557_26679_-
ATGCAAAGACCAGCCTCCTTCATGGAGCTCACAGTCCGCTGCGGGGAGGCAGGTACACAAAGAGTTAATTTTCTTCCAAGAGAGGTTGGTGAATTGCACAAAAGAGGTCTGAAAGAAATGTGA
>+::1:116384013-116384842()_1_150_+
GTTGGACGTGATAAGTATGAGCCTGCAGCTGTTTCAGAACAAGGTGATaaaaagggcaaaaagggcaaaaaaGACAGGGACATGGATGAACTGAAGAAAGAAGTTTCTATGGTAAGTACTAGGAGGAATATTGTATTCCATCCTTATTAA
>-::1:109316849-109325089()_3602_3697_+
ATGACTACTGTGACTTCCCCAATGGCCTATCTTCCAGGACACCCTTCCTTGATCATGCTGTTGGTGTCTCTGCTTGCAGCAGTCCACTGGCATTGA
>-::1:108937076-108950448()_4089_4232_-
ATGACTGAATCTTTAATATCAGAAGAACATGCAAGAAGCATTTTAGGTTTAAAACCAGTGACTTTTTATGCTCATCTAAAGTCACAGGGAAGGAATAGAAGTTGTATATATGTTGGCTCTGATATTATCTGTCTTCCTTCATAA
>-::X:41739383-41853227()_58629_58775_+
ATGTCACTGGATGGTTTATATACTATATTATTTAATATTATAAATTACACGTCCCCAAAAAAGTTTCACTTGGAAAGAATATTTAAGATTGTAAGTTTTAACAATTTCTTAAATCCATTTATGTATGTGGATATTGTCTTTGGTTAA
>-::X:77841245-77870925()_22077_22364_-
ATGGATACATACCCAGTAGTGGCATTGCTGGATCAAATGCTAGTTCTATTTTTAGTTTCTTGGGAAATCTTTATACTGTTTTTCTTTTTTTTTTTTTTTGAGACGGAGTCTCCCTCTGGAGTGCTGGAGTGCAGTGGTGTGATCTCGGCTCACTACAAGCTCCGCCTCCCGGGTTCACGCCATTCTCCTGCCTCAGCCTCCCGAGTAGCTGGGACTACAGGTGCACACCACCACGCCCGGCTAATTTTTGTTGTATTTTTTAGTAGAGATGGGGCTTCACCGTGTTAG
>-::X:46620976-46653714()_26755_26886_-
ATGAGTTGCAGCCACCTTTACTGCCATGCAGTGGTCGTACTGAAATCAAACCAACAGGCACTGCTCAGTAAAGCAGTCATTTTATCTCATGCTAGCTTGCCTCTGAACTTAGATACAGGTACAGTCTTCTAA
>+::1:116384013-116384842()_359_499_+
ATGAGTCTTTGCTTTTCTCTGTATTATATCAAACATTGGGAAATTCAGCCTCTCCAGGCGATGGAAGCTTCCATAGACTTAACCTGTCTAGAATCGACCTGGTCATCAGAGAAGGCAGATAAGGTTTTACTAGATCCCTGA
>-::1:109316849-109325089()_4659_4832_+
ATGACCTCCAGCCCTACTGGAACACCAAAGGTGATCCTTACTGAAACAGAGAAGGGAGGACCCTTAATCATGCCACACACAGGTGTGAGCCATGCAGGAGAAACCACACTGGGTCAGACCTGCATTTTGGTCAGACCTATATTCTACTGTCACCTGCGATTTGAGAGAACATGA
>-::1:108937076-108950448()_4627_4881_+
gtgtgcggtggcacaatctcggctcactgcaaccaccacctcccgggttcaagcgattctcctgcctcagcttcccgagtagctgggattaaaggtgcccgctaccacgcccagctaatttttgtatttttagtagagacggggtttcatcatgttggccaggctggtcttgaactcctgacctcaagtgatccgcccgcctcagcctcccaaagtgctaggattataggAAAACATATTATTTGTAAAGAGTAG
>-::X:41739383-41853227()_59112_59408_-
ATGATCTCAGCTCACTGCACCCTCTGCCTCCCAGGTTCAAGCAATTCTTCTGCCTCAGCCTCCCAAGTAGCTGGGATTACAGGCATGTGCTACCACACCCAGCTGATTTTTATATTATTAGTGGAGACGGGGTTTCACCATGTTGTCCAGGCTAGTCTCAGATTCCTGACCTCAGGTGATCCACCTGCCTTGGCCTCCCAAAGTGCTGGGATTACAGGCGTGAGCCACCGCCCCTGGCCGCAGCTTATTAGTTCTGTGAATGAGTTACTTAACTGCTCTCTGTCTATTCATATATAA
>-::X:77841245-77870925()_22551_22802_-
GTGTATACACACCACATTTTTTTTTTCTTTGAGATGGAGTCTTTCTCTGTCGCCCAGGCTAGAGTGCAGTGGCACAATCTTGGCTTACTGCAACCTCCCAGGTTCAAGCCATTCTCCTGCCTCAGCGTCTCGAGTAGCTGGGATTACAGGTGTGCGCCACCACGCCTGGCTAATTTTTTTGTATTTTTAGTAGAGATGGGGTTTCACCATGTTGGCCAGGCTGGTCTCCCTCCAACTCCTGAGCTCAACTGA
>-::X:46620976-46653714()_27507_27677_+
ATGTTCACATTTGGTAGTACGGTTTGCAAAATCAACACTAACTCAACTGAACATGTACATCTGTCTATTTCTCACTGCAGGGGATACAAACGGACCAGAAACTTGAATGCTTGTCTTTTTATGAACCTTATCAATTACATTTTAATCATATTCTTGTTACCTGCTGAATAA
>+::1:116384013-116384842()_588_740_+
ATGATAACTGTGTGGTTGCAAAGCCACAAAGCGATGGTGAAAATTGTACCAACTTATGCACTGAAGAAAACATCTGCACTTTGTTTAATAAGCTTAATGATAGTAATGAATAATgctattttttctgtcatttttttatactacactgtttaa
>-::1:109316849-109325089()_4844_5023_+
ATGGCTGCTATCTGCCTGCCTTCtttgtccaaatcctttaggatctacttttatcttgtgtcagtatcttttgcaggtaacaagttccaaaagattatcatctgtgatgtgaagcagttcctcttatttgcccaaaaattacctcatttaagctatccagggactcatgcccttatatAA
>-::1:108937076-108950448()_4895_4993_+
ATGGAAAAGTACAGCCTTAATGCAACAAGTAAGCATAAAGTACTAACTACAATTGCCTTCTCTGTAAGTAATTATAATGAAAAAGGGAAActttactaa
>-::X:41739383-41853227()_59699_59803_-
TTGAAAGGACTAAGATTGAAAACTGAATTGAAATTGAAAATTGAATTGAAATTGAAACCTAAGATTTTTTTGAAAGGTATGATTTTATTACGGAAATTTGCTTGA
>-::X:77841245-77870925()_22804_22884_+
atggaatactactccaccataaaaaagaatgaaatcatgttacttgcagcaatatggatggaactggaagttattatgtga
>-::X:46620976-46653714()_27750_27836_+
ATGCCTTCTGCCCAAGTTGAGGAAGAAGGAGAGCGGGTAGATGTGCGCGGCTCTGCCCAGGAAGATGGCAACCTGACCACAAGGTAG
>+::1:116941714-116945092()_3_506_+
CTTTGCCGAGGGCGTGTGGTGAGAGTCCCCACAGCGACCCTGGTTCGAGTGGTGGGCACTGAGCTGGTCATCCCCTGCAACGTCAGTGACTATGATGGCCCCAGCGAGCAAAACTTTGACTGGAGCTTCTCATCTTTGGGGAGCAGCTTTGTGGAGCTTGCAAGCACCTGGGAGGTGGGGTTCCCAGCCCAGCTGTACCAGGAGCGGCTGCAGAGGGGCGAGATCCTGTTAAGGCGGACTGCCAACGACGCCGTGGAGCTCCACATAAAGAACGTCCAGCCTTCAGACCAAGGCCACTACAAATGTTCAACCCCCAGCACAGATGCCACTGTCCAGGGAAACTATGAGGACACAGTGCAGGTTAAAGGTACAGTCCTCACATGGGCTTGTTATGCCAGGGGCCagacctttctctgcccctgggctgtggtggactttgtcaagagacttaatttctctgaggctctgctccctcctctgtccaggggaataatcatgtcttaa
>-::1:109316849-109325089()_5267_5404_+
ttgtttgagacagggtctcatcatattgcccaagctggtctcaaactcctgagtttaagcaatccacccgcctcggcctcccaaagtgctgggattacaggcatgagccaccgtgcctggccTCAGGCTGTTTTCTAA
>-::1:108937076-108950448()_5092_5208_+
gtggaggttgcattgagccgagatttcactactgcactccagcctgggggacagagtgagactgtctcaaaaacaacagcaacaacaacaacaaTTAGTTCTAGCCATACAAATTAA
>-::X:41739383-41853227()_61458_61562_+
atggagcaatttataccacaaggcattgtcaaaaagaagggagcaatcagctatcgattggttaagtttaacaccaatagaggtagcagagaaatgcatggataa
>-::X:77841245-77870925()_22911_23108_+
atggcatgttctcatatgtgggagctaaaaaaattgaactcagggaggtacagagtagaatggcagataccagaggctgggaagagtgtatgtgtgtgtgttgtggtgggcggggtgggggggaggggtgcgggagcgggcaatgaagagaggtcagttaatgggtacactcatacagttagaaggagtaagatctaa
>-::X:46620976-46653714()_27901_28062_-
GTGTTTAACAAGCTAGAAATGATCTCTATGAATCAGGAGGTGGGAAAGCTTGGCCAAATTAGTCCCATTTTGTTGCTGAGAAACTTGTCTAGGGGGGAACTAGACAGTCAAGCTTCTTTGGGCAGCTCTCTGGACTATAACGAGGTGTCACAGCATTCCTAA
>+::1:116941714-116945092()_559_630_+
atgggccagatgacctcagagggccctttcTCTTCACTCCGGTATGGTTCTGAGCCACCCTATGCCCAGTGA
>-::1:109316849-109325089()_5818_5892_-
ATGGTGAAACCCTATCTCTACAAAAAACAAACAAACAAAAAAAAATTAGCAGGGCATGGTGGCGCACGCCTATAA
>-::1:108937076-108950448()_5487_5573_+
ATGATTATTATTTATGCTATGTTGATGGGAACAGTAGTGGTCCTTTCCAATTTCTATATACAGTATGATCCCAACTTTGAAAGATAA
>-::X:41739383-41853227()_61702_61818_+
atgcagaaaagtgtgacctttacaaaggaggggaaaaaaaagcagaaaatagaaactgcctttgagggagcccagatgttggaattagcagaaaagacttcaaagcagctattataa
>-::X:77841245-77870925()_23297_23371_+
atgtacaaatattatgttatcagtaaaaaaaCTAAGGTAGAAAAAAATGGGTTTTCTATTTTTACAAATCACTAA
>-::X:46620976-46653714()_28484_28585_+
ATGGAAAAGGAGTATGGAAAAAGGAACTCTGCTGTGGAAACCAAAGAATGCAGGGAAACTGGTCCTTTGTTACTTGCTGAGCTTAGAATAGTGCCCAACTGA
>+::1:116941714-116945092()_651_818_+
gtggtggagagctggctctggagccaggttgcctgtgattgtttggtccagttgctggctctactacttgtcagctgcatggctgtgggcatgttacatgcctcagcttcctcctctgtaaccttaaaggttgtgaggacagctgagttaccaggtgtaaagccttag
>-::1:109316849-109325089()_5923_6324_-
GTGGGTGGGTTCTGTGCTGTGTACTTTCCTGAACAGTGTGTCTCTCCTTTAGGTGAAGAGAAGGACTATACCATATGGCTGGCACACTCCACAGACCCTGAAGATTATGAAGATGGCTGCATTTTGGGCTACAAAGAACAGTTTCTGCGGCTACGCAAGTCATCCGTGTGTCAGAATGGTCGAGACTATGTTGTGACCAAGCAGCCCTCCATCTGCCTCTGTTCCCTGGAGGACTTTCTCTGGTATCAGCATTCCTCAGATTTCTCTGTCTCCCTTTCCCTGTTGGAGGAGGTGAAAGACAGTTTTCTTATAGGGCTAACAAATATTGAAATCCAGCCGGGTGCGGTGGCTCACACCTGTAATCCCAGCACTTTGGGATGCCAAGGCAGGCAGATCACTTGA
>-::1:108937076-108950448()_5628_5699_-
ATGGCAGAGAATTTAGAAAAGGCAGATACAAGGAAATTAATTTTTAAAATAACCTATAATTTTATCACCTAG
>-::X:41739383-41853227()_61895_62071_-
ATGAATGGTAGGGAGCTGGAGGAGGCTGGGACAGCCATCACAGGTCATGCAGGTCTGACCCCGTTGGAGGAAAAAGGGAAGAAAAAGAGGAGGATTGGGTGGGGAAATTATTTGACCAAGGTGCAGTTTCAAGGATGTTTTGGCAAGGCGTATTGGGAGTCCTTGAGCCAAAGTTGA
>-::X:77841245-77870925()_23645_23758_-
ATGGTGGCTCACACCTGTAATCCCAGCACTTTGGGAGGCCAAGGCGTGGGGATCACTTCAGGTCAGGAGTTCGACACCAGCCTGGCCAACATGGTGAAATCCCATCTCTACTAA
>-::X:46620976-46653714()_28768_28911_+
TTGTTTTGTTTTAAGCAGAAAGAACCAGGTAATGCTTATAAAGTACATTCCATCCCAGAAGAGAAACAAAAGTCCTTAAGTGGTAAGCAGCAGTTAGGATCTGCAGAGGACCCGGCTTGGCCTCTGCCAGGCCCTCATCTGTAA
>+::1:116941714-116945092()_862_945_+
ATGGTCATGTTAATGATGCTCAGGTTTATGGGAATCACAGGCACTTCAAAGTTCATGTCTTTCTCTGTGGCTTTCATGATTTAA
>-::1:109316849-109325089()_6908_6976_+
atgaagaccagcataCAGCCTGCTAAAGAGCAGGTGCTTAACAAATCTTTTAATGACATTACACTTTAG
>-::1:108937076-108950448()_5800_5964_+
ATGATAATTTTTAAATGTATCCACATAGCtttattcttttttttttcttccttgtttttgagacagacctcactctgtggtccaggctggagtgcagcagcgcaatcttggctcactgcaacctctcaggttcaagcaattctcctgcctcagcctgctgagtag
>-::X:41739383-41853227()_63721_63885_+
atgacgagcccagcaggccaggacagcaaccaacttacaatgaaacagatgaaaggctcacaggcagggggccctctgtcaccaagaaaaacaatgaatgtgataaattatccaatggggttgaatgtaccgaggaaagttacacagtttagtgggacagcctag
>-::X:77841245-77870925()_24066_24287_+
atggagtctcgctctgtcgcccaggctggagtgcagtggcgcgatctcagatcactacaagctccgcctcccgggttcaagccattctcctgcctcagcctcccgagtagctgggactacaggcgcacaccaccatgcccgtctaatttttgttgttttttttttgtagagacagggtttcaccgtgttagccaggatggtctcgatatcctgacctcgtga
[truncated: 16,342,643 more chars]
