# Supplementary material for: CircCode: A Powerful Tool for Identifying circRNA Coding Ability
Source: Front Genet. 2019 Oct 10;10:981. doi: 10.3389/fgene.2019.00981 (PMC6795751; doi:10.3389/fgene.2019.00981)
Supplement: Supplementary Data 1 — The sequence of the predicted translated circRNA and short peptide. [file DataSheet_1.zip › Supplementary_data_1/ath_translated_circRNA.fa]

>ath_circ_000010
TGACAGCTTCTTTAGCGACTTCCCTGACCTTCAAGACATCCATACCGTCAACATGAACAC
CAGGCATCCCAAATGCAGGACCTTTCTTCCAAATCTCGGGGTCAGAAGTGGCTCTCAAGT
GAGACATCCCAATGGCCCACAAGTTATTCTCGACAACAAAGATAATAGGCAGTTTATAGA
GAGCAGCCATGTTGAGACACTCGAAGAACTGTCCGTTGTTACAA
>ath_circ_000021
GTGAAGGGTAAGGAGGAGGAGGTCCGTGATGAAGAGTCATGTTCACTGGCCACGACGGTC
CAATGTTCATGCCTATTGGAGTAGGACGTATAATACTTGGAG
>ath_circ_000039
CTTCCGTTAACGTGAGAACACAGGGTTTAAGGGCCGACACATCCACTGTGTCTTTTAACC
GCGATCCTCTTATCTGCAACCAATCTTGAGTCAGAACGTGAATTTGATTTAACTATTTTA
CCACAGTCAATTTTTTTATACTCTTTATGGGATGATTTTGAATAAGGCAATTCTGGTAAA
ATATCTGTTATCTAAAAACAGAAAAGGAAACTCAATTGTCAGACTAGCAAAATTCAATGA
CACTATATTCTTTTCTTTATTTCTCAGATGAAAAAGTCATTTTCCTTTACTTTTTTAGCT
CACTTTATTTTTAGGATCCTAAGAAATTCCACAATAAACATGAATATTTCTGGACCATCA
AACATTAACAAGTAACCAACAATCGTGAACCAGAGAAACAAGTAACTAACATGGAACAAT
TTAGAAACTTCCACTCACTCAGATTATTTTTACCTCATTTTTCTTTTGTTAAAATCTCAG
GTTATTTACCTCATGGGAGAGCGAATAATTGGTGACGTGGCAGGTGTCGAAGTTAACCGA
TAACAGCCGCCGAACATCTATGATCCTGTCCGTTGATATGCCCTGTTTCAGACATTTTCT
CTATAAAATCCACTTTTGATAATTTTATTTTTGGAATAATAAACATATGAAACCTATACC
TAACATACGGCAAAAAAAAATCATTAATATTATTAATTTCAAACAAGAAAACATTTGTAA
CAAATATTCGAGTAACAAAATACGAATATAGATAAACATGTTTTCTGACGACAAAAGATG
ATACACATGTTTTCCATATAAACATTTCACTGTCTATGTAACGTCTACGTAATATTATTG
ACCAGAATTATGAGAAACTAATGAATTATTTAACAATCGAAAATTTGTGTGTTACACACA
GTTTTGTATTTTTCTACACGTTCAAATAATGATAAAATTTAAGAAGATAATTCTAAGTCA
AGGAAATGATTTTTTATTTTTTTTCAAAAAATTAATACAACAAGTATAAGTGTAAACCTA
TCATTTTGTAGGTAACGTGTCTTGCCTTATCCCGGAAAAACGACATCATAAAAATAAATC
GAGTGCACATTGGGAGTTTATTTATATATATCAGAAATGAATTTAAAAGCACTAGTTCTG
ATTAAACTAAATAAAATCTTTGAATTTTAAAAATATAAAGATAAACTTTCATCAATATGC
TATAAGTTCAATACTGAAACTAATGTTATATAAATTAGTTAATTGCATAAAAGGGATATA
ACAAAATTCAGAGAAAATATCGGTACCAAAAAAAAAACAGTTGTAAACACGCAAGAAATA
TGAAAATTTTACATAAATTCGAAAATGATGCTAGAAAATAAATCACACACAGACCTTCAA
AATAGCCTCCGTTTCATCCGGAAGGTTTACAATGACATCCACGATAACCGGGAGAACTGC
ACATAAACCGTAAGGCGTAAACCATCATGATTCATATAGAGAACTGAGAAATTAATTATT
GGTTAAGAAGTAATTTTATTGAAATTCATATTGATTAAGGTTTTCGTCGTTGGTTGGTAC
CTTTCTCTTCCTTCTTCTTCTTATCTCCTTTTGTCTTTCCACGGTTGTTCTTGGGAGCCA
TTTCTTCTAGAGCTTTTTTTCTTTTCTTTTATTGAAATAAACAAATAATAT
>ath_circ_000043
CTGAGAGAGAATGCAGAGGAGGGATTGGACATGGTTACGAGAGATGGAATCACCGATAAA
AGCCAACCATTTGTTCCTCATATTGTCAAGGAATTGCTCAGGGTTAAACCTCGGGAGATC
GCAATCGCGAGGTTGCCATCTCCATCGAAGGTAATTCACATCTGGCCTTCCGTTTTTCAA
GCAATTTTGGTAATCTTGGATATGACGGCAAGAGACATTGGTGTAGATTGGCCCTGATGG
GTCTGGTACCCAATTCCCGATAAAGATATCACACTTGGTTGAAA
>ath_circ_000056
CGGAACGTGGGAGTCACGAGCGCTTCTCTTGGCGTCAGTGGCGGAGAAGACCGTGTAGAC
AAGGACGAAGGTTCCGATTATCTCAGCACCCAAACCAGAGCCCTTAGTGTAGCCGTGAGC
GACTGTGTTGGCTCCTCCGCCGAGAGTTTGGTAAGGATTTGGCTGGAAGCCTTTGACAAC
TCCGGCGCCGCAGATGGCTCCGAGACATTGCATCACGATGTAAAAGACAGCTCTCGTCAA
TGACAGCTTACGAGCCAAGAACAGACCAAATGTCACCGCTGGGTTTATGTGCCCAC
>ath_circ_000354
AACACTGTTGCTGATGCTGCTCCGATCGTCCCTGTCTCAGCACAACTGAAATACAACATT
GATGTGGTGTGCGAGTACATTGTCAAGAAGATCCCAATCCCTGAGAGGAATTTTGTGTCA
CCCCCAAATATGATAGTGATTCGGTCTTTTGATGTCAACAAACCTGGTTATGAGGTTGAT
GAGATCAAAGGTGGAGTTGCAGGTGGAAGTATCCTACGGGTATCTATTCTCTCTCTCTCC
CTTTCTCTTGTTGTGCCTCTTAAGTACATCAAGCTTTATATGGTGTAATCAGTATCTCTT
AACTACATGTATATTGTAGGGTGTTTTGAGAGTCAACCAATTAATCGAAATCCGACCTGG
TATCGTTACCAAAGACGAGCGTGGCAACTCAAAATGCACTCCAATTTACTCTCGCATCAT
TTCACTCTACGCGGAACAGAACGAGCTTCAGTTTGCTGTTCCTGGAGGTCTAATAGGAGT
TGGAACAACAATGGACCCAACTCTCACTCGTGCAGATCGATTAGTTGGTCAAGTCCTTGG
TGAAATCGGTTCACTTCCTGATGTATTTGTTGAACTCGAG
>ath_circ_000571
CTTGTCGGTGGATTCAATATCAGAGAAGTGAAAGAAATCGTCAACAGCCCAGGGAAGTGG
AGTAGCAGAAGAAGGTTGTTGTTGCTGCTGGCTTGTGGATTTAGCAGGAATCTGATTAGC
CTTCTGTTGGTTGTTGGAAGGCTCAGGTTGATTCTTCTCAATTTCTTTACTACATATAGT
TGAGGTCAGAGCTACTTTGATCCCAGTGGCTAAGAACCTCTGGTGATTAGCAGATCGAGA
ATTAGCCACGTGGATGGATTCATCGCAGTCCCTGCAAAGCAGAGCTCTATCCTCTACACA
GAAAATGAAAGCTGCCTTCTCCTACAAGTCATAAGAACATAATGAGCAAACCCTAGTCTT
AAACAACAAGGCATACATACAACAGTTGCTACAAGATCTATAAAATCACAACTTTGCAAC
AGAGCAGATTCAAACTAACGAATCCATAAAATATTTGACAAGATCTAATGAGATCTGTAG
AGAAACTTACTTGGCAGATATCGCAACGAGGGAATTTGGTGGAGAGGGAATTAAGATGAA
GACGTTGGTGCTTGCTAGCGAGTTTGTTAGCGGCGTGAATCTCGATGTCGCATTGAGGAC
AGAGAGCAGCTTCGTCGGCGCAACAAATCACCGTCGCCGGAGCTTT
>ath_circ_000588
ATTGCAGAGCCATTGGATAGAGGACTTGCAGAGGACATTGAGAATGGCGTTGTAAGCATT
GACTGGAACAGAAAACAACTTGGTGACTTCTTCAGGACGAAATATGACTGGGATTTACTT
GCTGCACGTTCCATCTGGGCTTTTGGCCCTGACAAACAGGTGAAATGCTTGTATTCTTAA
AACACTGCAATCTGGGGTTTACTTTATCTTTATTGTTATGGTTGGTTTATGTCTGTTTTG
ACAATTTCATTGATTGTTGATTTTCGACTGATCAGGGGCCAAACATATTATTGGATGACA
CCCTTCCAACTGAGGTGGACAGGAACTTGATGATGGCAGTGAAAGACTCCATTGTTCAAG
GGTAATCATCTTTCTTCTGTTACACTTTTCTTTTACTCGATTTTGTTGGCTTTAGCTAAG
TGGCTTCGTTTTATTCCTCTTGCAGGTTCCAGTGGGGTGCTCGTGAAGGTCCCCTCTGTG
ATGAGCCCATCAGAAATGTAAAGTTCAAGATTGTTGATGCACGGATAGCACCAGAGCCAT
TGCATAGAGGATCTGGTCAGATGATTCCAACAGCAAGACGTGTTGCATATTCAGCTTTTC
TAATGGCAACTCCAAGGCTAATGGAACCTGTCTACTATGTGGAGGTACATAATCCCTTTC
CATTTTTGCTCGTCACATTTTTTCTCTTAAAATGATAACTAAGAGTTATGGTTTTGTCGC
AGATACAAACACCAATCGACTGTGTAACTGCAATCTACACAGTTTTGTCACGTAGACGTG
GGCATGTCACATCTGATGTTCCTCAACCCGGTACTCCAGCTTATATCGTGAAG
>ath_circ_000658
TTGAATCATCTATTCCCAGCAGATATTGTAGCCTCAAAACTTTTTCCGGTGCGGGTTTGG
GATCACTCTTTGAATAAATAGCATATAGATCAGATAATTCCTCTGAGACCTCCCATGACA
TTGGCTCAGCCGGCACAGCTTT
>ath_circ_000873
ATTCCACTAGGAGTTACAGAAGACAGACTCATTGGGTCTGTTGATGTTGAGGAGTCTGTG
AAAAGGGGGACAACTGTTTTCCAACCTGGTCTTTTGGCTGAAGCCCATAGAGGAGTGTTG
TATGTTGATGAAATAAATCTCTTAGATGAGGGAATTAGTAATTTGCTTCTCAATGTATTG
ACGGATGGTGTTAATATAGTTGAAAGAGAAGGAATCAGCTTTAGGCACCCGTGCAAACCA
CTTTTAATTGCAACCTATAACCCTGAAGAAGGTGCTGTTCGAGAGCACTTGCTAGACCGT
GTTGCCATTAATTTAAG
>ath_circ_001089
TTGAAGAATCTGACTTACTTGGACGCTTCAACAAATCTTCTACAAGGCGATTTATCGGAG
CTTAGGTCTCTGACTAATCTCGTTTCACTACAAATGTTCGAAAACGAATTCTCCGGTGAG
ATTCCGCTGGAGTTTGGTGAATTCAAGGATCTCGTGAATCTCTCTCTGTATACAAACAAG
TTAACCGGTTCTCTGCCTCAAGGACTCGGTTCACTTGCTGATTTTGATTTCATCGACGCA
TCAGAGAATCTCTTAACCGGACCGATCCCTCCAGATATGTGCAAGAACGGGAAGATGAAA
G
>ath_circ_001094
CTTCATACTGAACAACTCGTGAAGGAATTCCACAGGAGTTGTTGTCACCATCCTCCCATC
TCATGCTGATTTTTATTTGATACCATCTAAAAGAATTAAAAGATACAACAAGTAACAACT
CTTTAGAACAAGAAGAGAACATTGCTTCAATTCACTCAGAACTAGATATAGAGAAACTAT
CATACCCTTGCTGGAAAAGATCAAGGTTATGAAACCTATGGATATAGATAGCAATCTCCT
GAACAGTGTCGATCATTAGCACTGGCTTAACCCTGGCTACGTAAGGCTCAGCATCAATCG
ACTTTGTTTGCCTACTTCTTTGGCTCAGTCCAATTAACCATCCAAGACGGCGTAACATAT
GGAGAACTCACATCACCTTCTAAAACTTTGGATGTTTGTTTTCAGGACAATGATATCCTG
AACCAGTAGGGGACTATTTGTTGGAAATCTCATATCTCCACGAAAACTTGTCTACATTAG
CAGATGCAAACTCTTTGAAGTGAAACCTCAAAGCCAACCAAGCAG
>ath_circ_001144
GATAAGATGGTTAGGAAACCCATCGATCCAGAAGAGGAGCTCCGGTGGATGTCCCAAGAA
GTACGGGGTTACGTTGAAGCTGTTCTTAACAGCCTTGCAGCCAATGTTCCAAAGGTGAAC
TATCCTTATGCAAAAGCTCGAAAGCTCTAAATTTTCTTGTCCATCTCTTTTCTCTTACAG
AGATTCCTCGGTCATGCTACTAAGCGATGTGAATTGACCATGAACAGGCTGTTGTTCTTT
GTCAAGTAGAGAAAGCAAAGGAAGACATGCTGAATCAACTCTACAGTTCTATAAGGTTCA
ATATCTTTTCGTTCCCTGTGCCTTGTTTCGTTTCAGTTGTGGTGTGCTTACTTGTGCTCT
CCTGTATTTGATCTTTAGTGCAATAGGCAATGAAAGGATTGAGTCATTGATACAAGAGGA
TCAGAATGTCAAAAGACGAAGAGAGCGTTACCAGAAACAATCCTCTCTTCTTTCTAAACT
CACGAGGCAGCTTAGCATTCACGACAACCGAGCAGCAGCTGCTTCAAGTTATTCGGACAA
CAGTGGCACTG
>ath_circ_001239
CTTCGCAGTAGAATCTTTGCAAATTTGTGGTTCCCTGATGATATGCAATGGTGCAACGGA
GTCCTTCCGTGATAATCTCTTATGTTTAGGTCAGCACCAAACTGCAACAACAATTCAAGC
AAGACAGAGTCACCAATGTGACAAGCCACATGGAGCAAGGAGCATCCTTGAAGACAGCTT
CTTGGTTCGTTGGATTCTTTAATTCTCTGACATACAGTTGGATCATGTCTTTTCTTTACT
GCTTTCTCTGCTGCATCAATATGGTGATATGCATCGATATCAGTTATATCATCAAACTTG
GTATTGATGATATTTACATCCCCAGTAGTAACTATAAGTCGATAGATTTCTCGTATGTTT
CTGCTTTGAACAGCTTCCCATATTCTACTCGCAGCAGAAAGGTTTGCTTCACTTTCATCC
TTGATGACTAATGCTTTCTCCAGGTACTGGCCCAAACACAAAACATCAATCAAGGTTTAG
TATTAGTTGCTTTTTACATCTTTGCCTTTTCACAAAGCATAATCTAGTTCAATAAATGAG
TAAAATGATCAATCATCCCCGTGAAGATACATTTCACAACTTGGACATTAGAAAGTAACA
ACTAATGTCATACCTTTCCTAGAATGTATTTCTCCTTCACACTAAAGGAATCTTCTGGAC
ATGGTTTTGAAACTGAAGCATGCGACAATGCTGATCCGTCTTCG
>ath_circ_001440
CTCTTTCTCAGCTGCATCTCTGAAAGCAGCATTGACTTCTTCAGCAAAAGTTTTCTTGGA
GACTTGCACGACTAAGTCAACCACTGAAACGTTTGGAGTTGGCACACGCAATGCAATTCC
GTTAAGTTTTCCTTTGAG
>ath_circ_001533
CTGAACCATCTCTTCATCTTCACGAGCAATTTTTGGTACATCTTCTTTTTGAAGAATACG
AATATTAGCTCTTGTTACACTCCTCATCTCAGATATAACTGCTCCACCTTTTCCAATGAG
ACACCCGATTTGGGAACTCGATACAAGTAAACGCGTAGAGATTGCTAAATCATTTGCATC
TTTACCAACTTTCTCACTGCATCGCTGTTGTAAGCGTATTGCTGCATTCACCGCTGGAGA
TTGATCTTCGTAGAA
>ath_circ_001625
ATCGAGTCACACTAAGGATCGTGAGAACGGCTCTGCATTGTTGAAACACCATGTTTCTGA
GGCATCGTCAAGTAATGTGGAACGGTTTTTGGATTCGGTGACACCATCTGTTCCGGCTCA
CTATTTATCTAAGGTTTGCTTCTACATGTCTAGTCAATACCTTTTTCTAAAAAGACAAAA
ACTTTCAGCTAATTGGTGTGAAATTTATGTGTAGACAATAGTTAGGGAAAGAGGAGGCAG
TGATGTTGAGTCTCAAGTTCCTTATTTTCTTCTTGGAGATGTATGGGAATCGTTTGCAGA
GTGGAGTGCTTATGGCATTGGAGTTCCTCTCACTTTGAATAACAATAAAGATCGTGTCTT
TCAATACTACGTGCCCTCGCTTTCTGGTATTCAAGTATACGCTGATGTTGATGCTTTAAC
TTCATCTCTTCAAGCAAGGTAAGAACTGTTCAAGCTTACGTGTTCATAACTTGTAGTGGT
TTTAGTCTATAAAGCTCAAGTCTTGTCTTTCTCTAAGAAATTTGGGGTGTTCTGTTTATT
AATGTGCAGGCGGCAAGGTGAGGAGAGCGAAAGCGATTTTAGGGATTCAAGTAGTGAAGG
AAGCAGTAGTGAATCTGAAAGAGGACTCTGTTATTCAAAAGAGCAGATCTCCGCTAGAAT
GGACAAACTCTCCTTAAGAAAGGAGCATCAAGAAGATTCGTCTAGTGATGATGGCGAGCC
TTTAAGCTCTCAAGGTCGTTTGATATTTGAGTATCTTGAACGTGATCTTCCTTACGTCCG
TGAACCCTTTGCCGACAAGGTTTAACTATTTTAACTCTATCATTCTATCAAGTCATCAAG
GCATATGCAGGAGTTATTAGAAACCAAAAAGATTCAATTATGATGTTAAATGTCTCATAT
TTTGAAATAAATTTTGCATGAGGCTACACGGAAGTTAGGTATTGAAAGATGTATTTATTC
ATGTTTTGAGCTTCTTTTGTACTAATTTTACTGTTATTAGATAAGTTGTGACTTTCAAAA
CAAACAGTTGAAGTAACATCCAAGATTTATTTATGAAAGTAATGCTATTAGTCAAATGCA
ACAACTCTTCTGTTCGTTCCAAAGCATCCATTAAGGACTATCAACTAACTGTATAAAGTT
CAATTACTGTCCAGCGACTTGTTTATTCTTGAATTTGAATACACCACTTATGATCTAAAA
AAATGCAATTCCTATAGCTGTCTTATTCAATTGTTACCTTTGCAGATGTCTGACCTTGCC
TCTAGATTTCCCGAGCTGAAGACGCTAAGAAGCTGTGATTTGCTTCCTTCAAGCTGGTTT
TCTGTGGCATGGTATGAGTTCTTTGTGACATGCGTATGTACTTTGTTCCACATTACCGCA
TTGTCTCTCTTAGAATCCATTACTCTACTTTTGCAGGTACCCAATTTACAAAATACCCAC
AGGACCGACACTCAAGGATCTGGATGCTTGTTTCTTGACCTATCATTCCCTTCACACACC
CTTTCAAGGTAAGATTGGTGTTGAGCATTGTTGATAGTAAGAAACACAAGTTCTTCGTTC
TAACCATGACCACATCATCAGAATTTGTATGTTTCAAATGATCCGAGAGTAACAACTTTT
TGAGTAAAGATACATGCACTATCTATCTTTGGCTCTTGCAGGTCCAGGCGTTACAACAGG
GTCTATGCATGTGGTGCAGCCAAGGGAAAGTGTTGAGAAGATGGAACTGCCTGTCTTTGG
TCTCGCCTCATACAAGTTGAGAGGTTCTGTATGGACAAGCTTTGGTGGCTCGGGCCACCA
GCTCGCGAACTCTCTCTTCCAAGCCGCAGATAATTGGCTGAGGTTGCGTCAAGTCAACCA
TCCTGATTTCATCTTCTTCTGCCGCCG
>ath_circ_001761
GTGCAAGGACGAGAAGAACCCTAGAGCCAAGCCATACAAATTCACTAACCAGAAGATTAA
GGACTTAGGCTTAGAGTTCACTTCCACCAAGCAAAGCCTCTACGACACA
>ath_circ_001853
ATGAATGCGCTCAAAAACTTGGGATTGAATGTCGTCAAGGCAAATGTTTACCTTGATTCT
TCCGGCAAGCACAACAAATTTGCCATTACTAGAGCGTATGTCTTTTCATATCATCAAAGA
GTATTTTGAGCTCCAAGAGTCGTTTAGATAGTTAATGTTGCTTTGAATCGATTGACTCTG
TCAAATAGTTGACTTTAGATTGAGTTTTGAGCTGACTGTAATTGTTGTTACAACAGAGAT
AGTGGAAGAAAAGTAGAAGACCCTGAATTGCTTGAGGCCATTCGTCTCACAGTCATAAAC
AATCTGCTTGAGTTTCATCCTGTAACTACTTCACATCCTAATATCCTCTCTTTCTATTTT
TCCTATATCTTGCATAATTTTTTAACTCACACATTGCTTCTCGATGATTTGGATCAGGAA
TCAAGTTCTCAGTTGGCAATGGGAGCAGCTTTTGGTGTTCTTCCTCCAACTGAACCG
>ath_circ_002020
ACTCTTGGTGAGTGCAAGTACACCATTTCAGAAGGTGGTGAGGGACACCGTGATTGGGTT
AGCTGCGTCAGATTCAGCCCTAACACGCTTCAGCCGACGATTGTATCTGCTTCGTGGGAC
AAGACCGTGAAAGTGTGGAAC
>ath_circ_002030
ATTCCCATCGCCGTCAGCATCCACAGGTCCGATCATACGAGTACAGTCTTCAACAGAGCA
AGACATCCCGAGACGGTTAAGCACCTGGTGAAGCTCAGAGGCGGAGATCAGTCCGTTTTT
GTCCTGATCGTAGAGATCGAAAGCGTCACGGATCTCTGCGGCGGAGGAAGACGAGCGACA
GAGAGTTGAGAATTCGTCGAGGTTGATGTAACCGTCGCGATCTGTATCGACTTCTTCGAG
CACGCGGTTGAGTTCCGTCTCTGTGTAGGAAGTCCCCATAGCCTTAAACACACCGCCGAG
TTCGAGGACTGAGAT
>ath_circ_002056
CTTAATTATGTGATTGTAAATATCATTGACAGCTTTCTCCGTTACTCCTCTCATGGTATA
TGTCTTTCCACTGCTTGTTTGTCCATATGCAAATATTGTTGCTGAATCATTAAAAAGGGA
AGTTAGTCATCTATGATAAATCCGAGTAAAAGACAGAAGAATCATTAAAAAGACAAGTAC
CATTTATGCCCATCAAAGCAGACAATGCAACATTCTTAACACCATCTTCATACACATTCT
CTGTTAAACTCTCTGGTCCAAAAACTTTATCTGAAATCAAAAGAGTGCATTATTAGCCAT
CAAAAACCGCAGGACTTGAAGAGTTGGAAACATCAGATATAAAACTTCAATTACCAAATG
TAAATGAGGACTGATGATGCAAACGTTCTTGAACTTGTGGTTTAGACACAATGGTGTGGT
CATTTACACATTCCCAAGCAACTTGGTCTTTAGCTAACAGTTCTCTCTTATTCATTGGCC
TTAACCTTACAGTAACAACAATCTTCTCTTCCCTGGATCTTGAGCTTCCACCTGGTGTTA
CAGCTGGTGTTCTGTCCATCTTCGAAACCGGAGTTCCCGGTGTTTTTATAGTCATTTCC
>ath_circ_002141
CTTGCATCTAACAGCTATATTAATTGCATCAGAAGGACGAAGATCGAAGCTGACACAATC
CGACTTATCCCCCACCTGCAATTCCATTCATAGCAGATTTAGTAAAAGTTTAAAACAGAT
GGAAGTGAGATACTAGTAATGGATAACGAGTTTCGGGACAACTTTTTGAAAAAATGAATG
GAAGATGCATTTCTATGCCAGAAGTTACAAACCTTTGAAAGGTATAACTCTGCGAAATAT
GCCTCGTGAACTCTTGTGGTAACTCTAACAAGCCTAACCTGCAGAAAAAGTTGGTGTTTG
GTAACGTTACTCACATAAGAATTTGTATTGCTAAAGGGAAAATAACAGGATAGAGAAAAC
AGAAAAACCGAAAGGCGTACCTCATAACCCATTTTGTCTACCATGTCCTTCACCACTTGA
TACATAGTGGGCCTTGCCTACAAGCAGTAACCAAAAAAAATCCATAAACCCTCTCTTCAC
AACTCTTGACTGATTCAAACAGAAGCATAACGCAAAGAATAACAGAAGCCCTACTATTTG
AACATTTGTCATTGCTGCCATAAGTAACACACTAGGCATCTCCACTGCAATAAACAAAAA
ACAAAGAAAGGAGATTCAAAACACAAGGCAAATTGGAAATCTCAACACACATAAACAAAA
GAATGAGTTTTGATATCACATACAGACGATAATGGGGAGAAGAAGACCAGTTCCATCTTC
CATTTTCAGCACAATTGCAGAATGTGGAGCATAATTTGGAAGATTCCCTCCTTGAGGATT
ATTGTGGACACATCGAAGTTGCCTCCCATCCTTCATCTTCACCATGAAACCATCTGGTCC
ACTTTTTACCTCAACTTATATACAAAACCAACAAGAGAACATCGATGATTAGAATCAAAA
CACAAGAAGAATAGAGAGAACTAATGGTATAAATACAGATTTAACCAGGATTACCAGCTT
CCAATACACTAGACTTGACATAATCCTCATCGTTCTCGTTGAAATTCTCTGCTGTGCTTC
CGGTACCATCAGAGTGCGAGCTGAAAAGACATTTGATACTCTTATACCTCCGAAGATGCA
GACGAAGATTCACTGTAGCAGCCTGAGACTTGTCATTTTTGGTCTGGTTACCCCAGAATT
GTTTTCTGAGACTCCTAGTTTTCGAAACAGAGCAGTTGACAAGTAAAGCAGAGACACCCA
ATTGTCTGGGACGAACACTAGGGCAAACAACCGGTGCTTGAAGCGACCTCATCTTCACT
>ath_circ_002413
AGAATTTGCAACTCAATACGAGGTTCAGGGTTTCCCAACAATCAAGATTTTCAGAAACGG
AGGAAAGGCTGTTCAAGAATACAACGGACCTCGTGAAGCTGAGGGTATTGTTACTTACTT
GAAGAAACAAAGTGGACCTGCTTCTGCTGAAATTAAGTCAGCTGATGATGCTTCTGAGGT
TGTTAGTGACAAGAAGGTTGTTGTGGTAA
>ath_circ_002462
ATGTGTAGCTGCTAAGGGTGATGATGCTCCAGAATGCGATAAGTTTGCAAAGTTTTATCG
ATCTCTTTGCCCCAGCGAATGG
>ath_circ_002478
ATATGTGAATAACAAGTTTAGTCAACAGTACAAAGCTACGATCGGAGCTGATTTTGTCAC
TAAGGAGCTTCAAATTGATGACAGGCTTGTCACATTGCAAGTGAGTTTCTTTGTTTGTTT
TTTTTTGGTTTAAATTGTTGTCGATCTTTTAAGAGAAGAGTGTATATGAATTATTATTAT
TATTGTAATTGTGTTAAGATATGGGACACTGCTGGGCAAGAGAGGTTTCAAAGTCTTGGT
GTTGCTTTCTATAGAGGTGCAGATTGTTGTGTTCTTGTCTATGATGTGAATCACTTGAAG
TCATTTGAATCTCTCGACAATTGGCACAACGAGTTTCTTACACGGGTTTTTTTTTTTTGC
TTTCTCCATCACATTTTCTCTTCATCCAAAGATTCTTTCTTTTAGTGACTGATAGTTGTT
TTTTGTGGATTTTTGGGCCAGGCTAGTCCACGTGACCCAATGGCATTCCCTTTTATACTT
CTTGGTAATAAGGTTGATATTGATGGAGGAAATAGCCGAGTGGTAAGTTACTATTAGTCT
TAAGCTTTTAAATCTGAATAGTCCATTTCCTTTGTTTGCTATATATTTCCTTTCTTTGTG
TTCAGGTATCTGAGAAGAAGGCTAGAGAATGGTGTGCTGAAAAGGGAAACATAGTCTATT
TCGAGACATCGGCTAAAGAAGATTACAATGTCGATGACTCCTTCTTGTGCATCACAAAAC
TTGCCCTTGCAAATGAACGCGACCAAGATAT
>ath_circ_002488
GACCCAATCTAAACGGTCTATTTGGAAGACAATCTGGTACAACTGCTGGTTACTCTTACT
CTGCTGCTAACAAGAACAAAGCTGTGGAATGGGAAGAGAAGGCCTTGTACGATTACTTGC
TCAACCCCAAGAAG
>ath_circ_002508
ATCTCCGAGAAGCGTTTGATTTTCTCACCGTAACATGAAGCTTACCATC
>ath_circ_002591
GAGAATTAAAGACATAATTGTGAAGCAGAAAGGAAGCCTTCTCCTTGAAATGCAGCAGAG
AGCTATTGAATACAATTCTATAGTTGACAGGCATAAAAATATCAGGTGGAATCCCTTGTG
CCTCTCTTCCTCATCTATCTTCTAGTGTAAGTTTTTCATATTCTCTCTCCCTCAAAGCTC
ATGATAGAGGTATGTGTGCATACAGGTCTTCTCTGGTTGACAGAATGCCGGTACTGGATG
AGGCTACTTTCAATGTGAGGAGGGCCGGCTCTTTTCCTGCATCAGTTTCAACCATGGCCA
AGCCTTCAGTTAGCCTTCAAAATGGTGTTGAGAAACTTCCTGTCGCTCCTCTTGTGGACT
TGCTAGACCTAGATTCTGACGATATCATGGCTGCACCTAGTCCATCTGGTACAGATTTCC
TTCAGGATCTTCTCGGTGTAGACTTAGGTTCATCGTCAGCACAATATGGTTAGTTCTTTG
GCGGTTCTACAGCTCTTGCGTTCATATTATGGCGTGCTCATCTGCTATGTGTCTCTGAAT
GAACAAGTTTTTAAAAAAATCATTTTCCTCATTGCCTTGCAAAAGGATAACTCATGTTTG
GTCTTCCATTTTTTATCCAATGATTCAGGTGCAACCCAGGCTCCAAAAGCTGGCACAGAT
CTGTTGCTGGATATTCTATCAATTGGAACACCTTCTCCTGCACAAAACAGCACATCATCT
ATTGGTTTATTATCAATAGCTGACGTTAACAATAATCCCTCAATTGCGCTAGACACACTT
TCTTCACCAGCTCCACCTCACGTAGCAACAACTTCGTCCACCGGTATGTTTGATTTGCTA
GATGGTCTTTCTCCAAGCCCATCGAAGGAAGGTAGGAAAAAGTCTTAACCTGAAAAAGAT
CTGTATAATCATTGAAACTCTTTTACAAAGGTCAATAACAAGTTTTCCTCCTTATTGCAG
CCACCAATGGTCCAGCTTATGCACCTATTGTTGCATACGAGAGCAGCTCCTTGAAGATTG
AGTTCACCTTCTCAAAGACACCAGGGAATCTGCAAACGACAAATGTCCAGGCTACTTTTA
CTAATTTATCTCCCAATACTTTCACAGATTTTATATTCCAGGCTGCTGTTCCAAAGGTAA
TTACATCTATCTTCTTTTTTTGCTTTTTTCCCCTTTATTCATCTTTCCCAATTGATAAAG
CAGTAAATAGATTTCAATTTTTTCTTTAACCTTCTCTTTCTTTTGTGTAACTTCCAGTTC
CTCCAGCTGCACTTGGATCCAGCTAGCAGTAACACACTCCTGGCAAGCGGTAGTGGTGCC
ATCACGCAGAATCTAAGAGTCACTAACAGCCAGCAGGGGAAGGTATGGCACATTCTCTGT
TCGTCTTTCTATCTAACTTTATGTCTTCAACATTCCGTGCTCAGCATTGATGAATAGCAC
TTGATGATCCACAACATAATCTATGCTCAAATAAAGATAGGCTGAGCCTGTGGATTCAGT
GACTTAACATAACACTAAGGGTTTAATGTTTATTGCAGAAATCTCTTGTGATGCGCATGA
GGATTGGGTACAAACTGAACGGAAAAGATGTATTAGAGGAAGGACAAGTCAGCAACTTCC
CTCGCGGGTTGTGAAACTCATCGATCAGCCATTGTATTTTCAGCATAAGGACTTGAGTGT
TTCTTTCTATCAAACCCAACTAAAAAAGAAAGACAAGTCTTGCCCAAGCCGTTGATGCAG
CTTTCTCCTTCCAATTTTTTCATCCGTTTTATGAAACAAGTAGTACTTTGGCCTTTGCTT
GTGATTTGAGGTTCTTGGGTTTTCTTTTTGTACAAAAGTTTTGATGTTTGGAATCGGAAA
GTGGTCAAGAAGTAGAATTTGTCTCTCATGTCTCTGAGACTATAAAAAAGATGTGATTTA
TGACCCATAACCATAACTCATGATGTATCTACTACAGTTACAATTTTCGTCTTGCAAAGA
AGGAGTATTGGATTTTGGATCATGTCGTAGTTTGCATGTGTTATTGGATTAAGTCTTTGG
TTGATCAACCAACACACATCTCTTATTTGAAGCGAATTCTAATTTTCTGATAGCTAGAAA
CTGTTAAGTACAGATATAGAGACATTCGAACATGTGTTATTTATTAATGTTACCAAATGG
TGGATGTTCATTTGATTTTATTGGATATGATTTTGAAGACAACAGATCAATAAATCATCA
TTCTAAACATAATCTATTTTCTTAAAAACCCACCACAGAAAATTATATATTTCGACTTCA
CTTTTCCATATTTTCATTCTAAACATATATTTGTCCCAAAAATAAAAGATAGAGATAAAC
CATAAACAGAAATTCATTTATTATTTTAAATGATTATGTGGCTTGATGCGAAATTCATAA
AATCAAAGTGGTTTTGACTAATAGTACCATGATATAAATTTCACTTTTCCATATTTTCAT
TCTAAACATATATTTGTCCCAAAAATAAAAGATAAAGATAAACCATAAACAGAAATTCAT
TTATTATTTTAAATGATTATGTGGCTTGATGCGAAATTCATAAAATCAAAGTGGTTTTGA
CTAATAGTACCATGATATAAATATCTGCCCAGTCATTTTTGTATTAAGACAAAACAAAAG
AATGACTTTTGTAAATTTCAAACTTTTCCAGAAATATGTATTTTTTTTTTTAACTTTGTT
ATACTTTTACCAACTCTTACTAATTTAAAATTTTGTGGTAGTTTTGGAAATGCGTACGTG
TTTATAGTTTTGAATTTGAAGGATACAAATTGGGAGTTAAGGGAATTTCTACAAAAAAAT
ATTAATGTTAAACTGAATAGCTACTTTGATTACACATGATTAGTTGCCGAATAAGTTTTA
GATAATAGGCTAATAGCTATTACTAAAATATCATTGTCTCTTCATAAAAAAAATGTATTA
TAATATTCTAGTAACATGACGTTGCTTGTACAAGCCTTTCCATTAAACAAGCCTTAGCTT
GCAAATATCTCTACTTGACTTTCTCGAGTTGTAATGTAATGAAGAGTTGCATATCACAGT
CACACATATCTAAGTTAATTACCCATTTGACAAAACGTGGAATAGTTGAACCCTTTTATT
ACAATCGTCAATACAACGATAATATTAAAGTTTTATTTAATGCATATATATATATGGAAA
GCTTCATGGGTAAATACATCGTAAACGTTGGGGAAAGAAATAAAACACATCGACGTAAAT
GACATTCATTATTCAGTGAAAATCTCTAGTTAAATACACCATCCAGTGCCATTCTCTAAT
TAGTTTTATAATTTCTTTTAAAAGTATATGTTCTAGTGGTTTTGATAATAATCTTTAACA
AAAAAAAAAAAAAAAGTGGTTTTGATAATAATAATCGTCTCAACTAAGATGTTTATATAG
AAAGGGAGTGTTCTGAAATTACATTAATCTCCTTAATTATTTTACCTAACCCCACTCATT
TAACCTTTTCACCATATTGAATAGTATTTCTAAACTTAAACAAATATTTCAGCAATTTTT
TTTTTTGCGTCACCCATTTAATTATCTAATGTGATACACAGGAGGGTAAATAACTTATGT
AGGCCAAATTGATATAATCTACCTAATGTATTAATTCACTCCAACTAAGCTAGCGAAGTA
TATTACCTCGTGAAACATAGCAGTTAATTAGGGTTTAATCAAGAAATATAAATTGATCGA
AATGTGATGAATTTAAAATGATTTTAACTAATGATCATTATGAAATAAAATTAATATAGT
TACTCAACTTAATTACACAAACTGAGCAATCTATAATTGCAATTATTTTTAGCAACCCGA
AATATTGATCTGACGACGATTTTTGTTTTGTTTTTAGTATAACACAGCTAGCGATTAATT
GGATTAGAGAAAATCATACAACCAAAAAAATTAATTAATAATTATTTAAGAAATAAGAAT
CCTTATTCCTTAACTTGACCGAAGCATGGCATGTTACGTAACTGATTCTCTTTATATCCT
TTTTGAGAAAAAGGTATAATGAAATAAATAAAAAGGTTTTGAATTCGTAACTTGGTGCGG
TGAATCGTTCATGATCCAACATCTGTCTATTTCCCCTTTATGAGTCAAACTTGAAATTTT
ATTCAAGCTGAGTCTGTTAAATTAAAGTCATGAAGACCGAAGACCTATTATTTTTCACCT
GCTTAATCTAGCAAGAAACTCGAAGCACACGCAAATGATTCATATTTAGTATTTTTTCAA
GAAGAAAAATGTGTTTATGTGGACCAAGAGTTTTTTATCAAAAGGAAGTTGTTTTGAACC
TTTGACAACAAAAAAAGTGGACGTCGTTTTGAGCAATGTGTGTTATCAGATAAATATCAG
TCAATGCTCACGTCACTCAACTTACTCGAATAATCACTTTTTAGTTACGATATATTACAA
ATAACAAAACAAAATTATTAATAAATTTATGCAAGTATTTTTTTTTTTTTTTTTTTGTTT
ATTAAACTAAACTGATTGATACAAAGTATGCATCAAATTTATATGCCTTTTACAAAAATT
TCCAATAAACAAGTTGAGAAAAATAGGCAGATATTTAAGACTATATATTTTTATAAATAT
AAACTTCAATATTATGAATTTTCATTATTTTAAAAGAAAAAGATGATATAGTCCCTTTAG
AATTACGTGTGTGATTTGCTAATAATAACCTTTTGGTGCGAAAGTCTTAGTAGGTAATAT
GTATTTTACTGTCTAGAGTTGTCCACTATTTTTCTCATGTCACACAGATTCTTAATTCTT
ATATTTTGTATTTTCAATTAATTCTTCATAATTTATTTCGTTTCTTAACAATTACCACCG
AATTGGATAGGTTAAGATAGTTGCCTTGTCTATGTGTTCTTTTATTTATCTAATTTCATA
TGTGATGGTGGAGAACCGAAATAACTGTATAATGCACATATCTTATATATATATGGTCTT
CTTGCTAACAGAAATCCGTCTTCGCCATGAAACCTTGAAAGGAGTCGGATGAAACTCACA
CATACGGAGATTTAACGTCAAAATTATTGCTTTTGTTTTTTAATATACAATATGTTGTGT
GAGTTTGATAATAATGATTTTTTATAGAGAGTTTATGAAAATTACATTAATTATTTTACC
TAACCCCACCACATAACTTTAACATCAGATGGAATCTTCCTAACTTTTACCAAAAGTTTT
AGAATTTGCATTTTATTTCATCCCACCTTAATTAACCAGTATAATACATGCATGCAAGAT
TAAATAAATTATGCAGAAACAAAAAAAATTATATTGATTTCATCTGCTTAATATATCAAA
TACCAATTGACTCCAACTAGAAAAAAAAATTGAGTAATATTAATTATGCATATTCAAATT
AAAGCATTTGAGTAAATACATCACAAATCCAATTATTATAAACGGTAACATTTTTTTATT
TTTTTTTAAGAAAATTTCATATACTGAGATTTAGTAATAAGTATATAATAATTATATATA
TGGGTTCCACTTTGTATAATTTTTTTAAATTATTCGTGAAATTTAAGAAGAACCTCATCC
AACTCCTTTAGGTACTTGACAGTTTCGTCGATGATGGAATGTGAATCATCGATGTCTTTG
TGAACCTTCTCGAAGTCGAATGTCCATACCACGTGGCTACCATCGCCATCTTCTATCGAA
GTAATAGCAATGGTTCCTTTAAGCGTCTTGAAGTGTTTCTGGATTTCAGTGCCACTCATT
TTCATTGTCATCGTTTCTCCAAGTCCATATCCTCAAGAATATGATGTAATGGTAAAGAGA
AAGAGTTACAATTTGGTTCAAAAGGGGGCGATCCGTTTCCTTTACGAAAGCTGAAAAGAA
TTTGTCTGCCGGAGACTTAACGTCAAACTTTACAGGCAAAGCTCCCTTGTCATTGTCTAT
TTGTTTTTTTTAAGAGCAAATGTTTTTAGTGGATGTGATATTAATCTTCTCAACTAAGGT
GTCTATATAGAGAAAGGTTGATAAAAGTTACATTAGTTACTTCAACTTAAGTTAACTCCA
TCCACTTTACTTTCTTCACCGTAAGGAATCTCACCAACTTTAGCCAAAAGCTCCAATATT
TGACCTTTGCTTTCATCCGCTCAATTATTTAACGTGTTAGGATAAGTAAAATTGTTCATA
TCGTTTTGATCTGCATAATATACCAATTAACTCCAATCAAGCAAGTATTTTACGTAATAG
GTGTTTTTCTAAATACATTATTCTTAAGAAATGTGATCAACAGAAAATCGTTTTGACTAA
TGACGACTATTGTGAAATAAATTAACGAAGTCACGAGTTACTCAACTTTCACAAACTGAT
GAGCAACCTGAATTTTCAATTATGTTTAGCAACCAAATTTTGATCTTCTTTTTTTTTTAA
TACATCTAGCGATTAACTACTTGGAAGAAAATATAAATAATGCGACCTAATCTATTTCCC
CTGCTTAATTTTGAAAGAAACTCGAACCATACGCAACTTATCTATATTTAGTACTTTATC
ATGAAGAAAAATGTGAACATGTGAACAATGTCTTTGATGAAAAGAAAGTGGTTTTGACTA
ATGTACATCATCAAATAAATATCACTAAATGCTCAAGTCACTCAACTAACTTTAGTTTCA
ATTACCATACATTAGGAATAGTAATAAAAATCACATTAGAATTTTCACAATATATTATCT
GTACTAGATCATAAAAAATAAGCGTGTTACACTGTTACGTTCTTTTTTTTGTTTGGTTAA
GCGTGTAACAAAAATGATTCTTCTCTATTACCCTTATTAAGAAATATTATGACTATATGT
GCGAACCAATGTGCACGTCACTTTTGCTGGTATGCTGATGAGGATGTCTTAACTCTTAAC
TTTTGCTATTTTTTTTTCTTATCAGAAATAAATATTACAGGAAATTTAGCGTATGTCTCA
ATTAAATAATTCTGAAGAGAGATCATATAACCATTTTTTGTCAAGGAAATCACATAACCC
TCAAAGAAAATAAAAACCTAGCTAGCTTGCTAGCTCGCACTTAATTTATGATTTAACTGA
TTCAACTGCATAGTAGACCACTTTTTCTTCTTTTTTGGTTTATAATCATAATAGACCACT
TACTTCAACCAAAAAAAGTTTTTGAAGTAGTTGATTTTGTAAGTACATTATTAAAAATAT
GATTATAAACCAATGTGAACATGATCAGTGGCGGATCCACTAAGGAAGGAGGGGTGTCAG
TTGACCCAGGTTAAATCTACAAATTAAGTTTAATGCATAGAAATCCTTAAAGAGATAGCA
GCATAGTTGGTAGTTCTCTTTCTGTTGACACCCCTAAACAAGAGTTCGACCCTGCCTTAT
TACACTTTTGAGTAATTTTTATTCTTTTAACATATATCTATGACCCCCCTAAAAATAAAT
CCTCGGTCCGCCATTGAACATGGTGAATGATAAGTGTTAACAAATGAATATTATAATATA
ACTATGTTAGTAAAAGGATTCTAGAGATCATAATAGATACATATATTTACGGTTTCTGAG
TTGATGTTAGTGAATCAGATAAAGTGATTGTTCCATTGGAGATGAGAGTTTGTATAAATT
TCTTAACTGAAAATGGCAATGCGTGAACGTGTTGTATCATTATGACTCACACATTGTTAT
TTTGTTCATAATGAGTCTGTTCAAGTAAAGTGGATGTCTACGTGGAAGAAAATAACAAAT
TGTGCAAAGATGATTCATTTCATCTGCTTAATGTAGCAAGTAAATGTGAAAAAAGGATTT
GACGAAAACAAAAATTGCAGGAACAATTACTTCTTTTTTTTTTTGGTCAAGAGAACAATT
ACTTTTTTAAAGAGTTAATTTATCTACTAACTAAAATTGAGCTTGAAAGACAGCTGCGCG
GACGATTTTACCCTTATCGGCTTCTTTAATAAAAGTTGGGTTCCAGGGAACTTTTATCAC
TTATGCCACTTTTTTGAAAAAACTGATCTGGACTGCCATCAGTTAATCTGAATGCCACCG
AAAATGTGATATACCAGTTGTACCCTTAATGAGTTGATTAAAAAAATGAAAAAGAAATTC
AAAAGCTAAATAAAGAAAATCGAGTTCGGAGGCTCCTCTTCGTCGTCGTGTTCTTCTTCT
TTGGTCGACGTTCATCTTCTTCGTCGGCCACCATCGATTTCCTCATGCCGCCGACTTGAA
ATCCGGCGTAAAAGCCACGAATTAGGTCAGTTTCTTCTCATATTTCCTTTGACATTGGTG
CATTGTGATTTTAGATTGGGATTTTGAATTCTATATAATTCCCAGCTCGATTCAATTTGA
TAGTTTGATGATTGGTTTGCAAAGTAAAGAGTAATCGATTAGAGGTTGCCGAAACGTTAT
TTGAGGTGATGAGCAAAGGAATGTAGGTTGAATGTGAGTTGAATTTGAATTCCGAGATTT
CATATTAAAGATTTGGGGGGTTTGTGTTTGCAAAGTTTAGATTAACCAATTAGTTTAACG
AATAGGTATGTATTAACATTGGAAATCAATTGAAAGGTAACGAATTAGGTTCAGTAGAAT
CGAGTGCGACGAGAGATTGATTTCAACGTATGATAAGAGTACATGTGGTATAACTATTAA
AATGTTTGATTGGAGTTGAACTGGTTGTATTTTCAGGAGCGATGAAGAAGAAGATCCACA
CTAAGGTACATTTTGATTTTGGAGGATACTATTCTGAAGTGAATGAGTGGATTGGTAAAA
ATTCACTATATGCTATATCGTTTAAGACGAGTAGTTTGGAGAAGATTAGCTATTCGATGT
TAGTTGACAAGATCATGAAGAAGGTTGCGATTGATGAAGCTTTTGTCAAGTTGAAACTGA
GTTACAATCTGTCTAAATTTAGGAGAGAGACATATATTGTAGATGATGAGGATGTCTTCA
TATTTTTAACAGAATCTGATGAAGAGAGTCGGATTCCTGTTTTGCATGTGGAGGAATTAA
ATGGTATAGGAGTTGAGAGGAGAGAGGAAATTTCTGTACCGGAGCGTCGAAGTTCAGTTG
GTGTAAATGTAATAGAGGATGATGTTTTAAATGAAGTATGTGAGATGGTGCATGATGGAT
ATGATAATGATGTGAATGATTGTGAGAATGTAGTAGGTACGGAGATCGTGGCTGTCGAAA
GGCCGATGGAAAGGCCGGTGAATTCTGTTGAGGAAGAAGATGAGGATGATAGGATTGATT
ATGATGATATTCACGATATTCCACGAAGTGTAGAAGTTACTCCGCAGGTTATAGAATGGG
ATGATGGTACGGGTATTGAAATTGGTCAAGAATTTTGTTCAAGGGAGGCTGTGTGGGAAT
TGGTTAACAGAGCTGCAAAGAAAGAAGTTTTTGGAGTCTATACTATTAAGTCAGACCCGA
TGAGACTTATGCTACGATGCCGCCAAGCTTCTAAAGGGTGTACTTGGTATCTAAGAGTTG
CGAGAACTAAGAAATCTCATTTTTGGAGTGTTAGAGTGCATAGAAAGATGCATACATGCT
CTCGGAGTGTTGAGACTACAAGCAACAGTATACAGCGAGGCACACCAAGATTAATAGCAT
CGGTTTTGCATTGTGATTATCCCGGAAATTTAGAGACCCCAACTCCAAAAAACATTATGT
CGATTGTAAGAGGAAGACTTGGGGTGCATTGTTCATACTCCACTGCCTTAAGAGGCAAAA
TGCTACATGTTAGTGATGTGCGAGGGACTCCGGAAAGAAGCTACACGATGTTATTTTCTT
ATCTTTACATGTTAGAGAAGGTAAATCCAGGGACAGTAACTTATGTGGAGTTGGAAGGAG
AGAAAAAGTTCAAGTACCTCTTCATTGCATTAGGCGCTTGCATTGAAGGTTTTAGGGCAA
TGCGGAAAGTGATAGTTGTGGATGCAACTCATCTTAAAACTGTGTATGGTGGGATGTTGG
TTATTGCAACAGCACAAGATCCTAATCATCATCATTATCCACTTGCGTTTGGAATCATTG
ATAGCGAGAAGGATGTAAGTTGGATTTGGTTCTTAGAAAAGTTGAAAACTGTATATTCGG
ATGTTCCCGGATTGGTCTTTATTAGTGATAGGCATCAAAGCATAAAGAAGGCTGTCAAGA
CGGTGTACCCGAATGCGCTTCATGCAGCTTGTATATGACATTTGTGTCAAAACATGAGAG
ATCGTGTGACAATTGACAAGGATGGAGCTGCTGTCAAGTTCAGGGATTGTGCTCATGCAT
ATACTGAGAGTGAGTTCGAGAAAGAGTTTGGTCATTTTACAAGTTTATGGCCTAAAGCTG
CTGACTTTCTTGTGAAAGTAGGGTTTGAGAAATGGTCGAGGTGCCATTTTAAAGGAGACA
AGTATAACATTGACACTAGTAATTCTGCGGAGTCCATTAATGGTGTGTTTAAAAAAGCGA
GAAAATACCACTTGTTACCAATGATTGATGTGATGATTTCTAAGTTTTCTGAATGGTTCA
ACGAGCATAGGCAAGCTTCAGGTTCTTGTCCAATCACAGCACAAGTTGTGCCTACTGTGG
AGAACATATTGCACATTAGATGTCAAGTTGCAGCCAAATTAACTGTGTTTGAGCTTAACA
GTTACAACCAAGAATACAACGTGATTGATCTCAACTCGGTAAGTTTTCTGGTGGATTTGA
AAATGAAAAGTTGTTCATGCAAATGTTTTGATATAGACAAGATCCTGTGTGTCCATGCTA
TGGCCGCAGCAAGGCACCTCGCCCGCAAGGAAGGGAGAAATGCGAATACAACCATCTACG
GACTCTGCTCTGTGTATTACTTGATAGATAGTTGGTCATTGGCCTATTACCGGACGTTGT
ATGTAGTCCCACATGAGTCGGTTTGGGTTCTTCCTGCCCATATTAAAGAGTTAGTTGCCT
TTCCGCCGGAATACACACCAAAAGGACCAGGACGAAATCAAGAGAAGCGGTTTCCATCAG
CTGGTGAAGCGCGAAAGAGGAGAAAATCGCAACCTGGAATAAACTTGGAGGCTTGGCTGC
AGCCTGAGGAAGGGTTCAACCAATACAACTAAGTTCATTTGTATTTGCATTATATTATTT
GTAAGTGTGATGTACTATGTTTTATGTTTTCGTATTTGTATTGAATTCTTTGCAAGTTTA
TTGAATTCTTTGCAAGTTTATTGAATTCTTTGCAAGTTTATTGAATTATTTGCAAGTTTA
ATGTATTTTTTTAAGTTCAACTGAGACAACTGATATATGTATCTGTATTTTAGGATTAAC
AAAATGATAAAATAATTCTCAATATTTTCAGCTATTATCAACATCTAAACATTGAATAAA
TCCAAAATATGATATTACAACATTGTTATTAATAAACTTGATCATAAACTGGTTTCCTAA
TAAATCACCTATGTATGACAAGGAACATATAGTTCATGATTGTCCAATGTACATACGTTA
TGTATGAAAACAGATATTTACTAAATATGATTCTATCAAAACTTATTAAAATCCATTAAT
ATGTTAAAACTTATGGGACCAACTAAAAAAATGAGTTGGTTTTTCAGATTCAACTTCAAA
AACACAAAATTTAGAATAGTTCAACTGTTTGTCATTCCGGCCAACTGTACATATACATAC
AACTATGTGTATTCTGAATATTCGAATAAATAATTTTTTTTAAAAATAGACCCCACGAAG
TCGCGTTCACACTACGATTATTGCGTTCACACTACAAAGTTTCTACCTATTTATTCTCAC
TCTCTCTTCTATTTCACTTCTCTCGTTCTTCTCTCTTCTTCACTTCTCTCCTCAGATCGT
CCTCAAAGCTCCTCAGCTCGTCTTCAAGCTCTTCCCATCACAGCGACCATCTCCTCGCCT
AGCTGTCGACAACCAAGGTATTACATGCACTGGAGTTCTTCCTCTCTCTCGTTCTTCTCT
CTTCTTCTAAAGGGTTTCTAGCCGCCGTAATTAGTAGATCTAGGGTTTCTTACGGGTTTC
TAGCCGCTGTAATTAGTAGATCTAGGGTTTCTTACGGGTTTTTAGCCGCCGTAATTAGTA
GATCTAGGGTTTCTTACGGGTTTCTAGCCGCCGTAATTAGTAGATCTAGGGTTTATAGCG
TTCATGATTCATATCTCTTTCTTTCTCTGTTCTGTAGATGCCCTATAGTTACTCTCAACC
ATCCACGTCCGAAGCTAGTTGGAATAGTGGAGAGGCGAATGCCGATGCAAATTGGGGGGT
TCCAGAAAAATGTTTTTGTGGTAAGCCTGTAAAACTTGAAGTGTGCAAAACTGGTTACAG
GCAAGGCGACAGAGTCTACAAATGCCCAATGCTTAAAGTAAGTTATTGTGTTTTCATTTC
ATTGGAACAACAAAGTACAAGTGAATTATATTTATGAAGTCTTCTCTCTTTCGCAGGCTG
AAGAGTACGAGTCCCGAAACCACCTTATTCAGTGGTGGGATCAGGCGGTAACTGAGGAGC
TTGAGAAGGTAAATCACAAACTTGATTCCGCACTAAGACATGGACAACTAGCATGCAATC
ATGCTTTGGAGTCCATCCGGGAAACTATTCATCTCATGCAAGGCGAAATTGAAACCCTTA
AAGAAAGGTTACTCGCCAAAGAAGTCGAGATTGATAGGCTTAGGGCATTACTTTCTACAT
GGTGATTATGATGTGATTTCTGTTATTGAGGATGGTGTATGGCATTTGAACCTAAATATG
TTACTCTTGTATTTTAAGTTGTGTATTGACCGGCCAACTGGGACAACTTAGCTACTCTTG
TATTTTAAGTTATGTGTACGAAAATGTTGATGCACGAATCACACAAGTACGAAAAATGGG
ATCAAGCCACACGTAGTTCATATTAGAATAAGTGAGCTAGGCCGTCATTGGAGGTAGGTC
GGCAGGTAGGTAACGAGCCGGCAGATGTGCGACGAGCTGGATGAACCGTGGTAGAGAGGC
GAATTGGACAAACCGAGTTGTCTGCTGAAGGTATAGACGAGCTGGGCGACGAGATAGGTG
GACTATGCAGTCAATGGACGAACTGCCGCTAGGCGAGGAGGTAGATGAGTTTTGCAGTTG
AGGGATGAGCTGATAGCTAGACGAGGAGTCGGACGAGCTGACTAGCTGACAGCTAGGCGA
GGAGATGGTCGCCGTGATGGGAAGAGCTTGAAGACGAGCTGAGGAGCTTTGAGGACGATA
TGAGGAGCTTGAGGACGAGCTAAGGAGCTTGAAGAGCTGACGAGCTACTCTGTCTCTGGG
TGTCCCGGCCAACTGGGTCAACTTAGCTACTCTTGTATTTTAAGTTGTGTATTGACCGAC
CAACTGGGACAACTTAGCTACTCTTGTATTTTAAGTTGTGTATTGACCGGCCAACCGGGA
CAACTTAGCTAAACGTTTTGATTTTAATAAAATCCTAAAACACATAAACCATTTCAGAAA
ATAAGTTTGTCCTCTACACATAAACTACGCATAACATTCTCAAATACACAAAAAGAAAGT
CCTATTTTGACAGACACCTAATAGTCCACACACACACATAAGCAAGAAAGAATTTTCAAA
GTCCTACTTCTTCTGTCTCTTCCTCGTTTGCTTCCCCTCAGTTGTAAACTCTTCCCCCTT
ATACTTGGAAGGTTTCCTTCCACGTTTTTCCCCAGATTCCAGAGTAGGACCAACATGCTT
TCTCTTCTTCTTCGATATCTGCTTCTTCTTCTTCTTCTTCTTATCCTCTTCATCGGACTC
ATCGCTGCCATCACCTACAAAAATATGTAACCAAACATCTAAGAACTATTGTGAAAGCAT
CACTACACAAAAGTTCAACAAAAACTCACTTAGAGACTCAATAGTTGGAGGTGCTGGGTC
ACGGATTCCACTGTGAATAACCAAGGCCTTGCTCTGAGTATCCCTTGGCTGATAAGACGG
TGGCACAAAATCAGCAGCTGAACCAGGACGCATATCTTCATATTTGTCTTTTTCTGCCTC
TTTCTCAAGCTGATCTGCCACATATTCCTCTATTCCTTGTACTCTCACACAAATCCGCTT
GATTTCGCTATCCATCACAGCAAGCTTGTCCGTGAGCTTGTCAAATCCTCTCTCCATAGC
TTCCTTGAACGAGAGAATCGATGTTCCAGGGATTTCAGGTTCAGGTACAGCTGGAACATC
ATCAACAGTTTCAATACGTCTACCATCAATGTCTGCTTGGTAGAGACTACGCCAGAAAAT
CTTCTTTTTCTCTACGATAAGCCTCTCTCTCCAACTATCAACAATCGGATCGATATATCC
AATACCATCATCAACATGCTTCTCTACAACGCGTGACAACATTTTTCTCTCATCCATATC
AGGTTCCAAGATGCTTGAAATATCCTGTCAAGTAAACATATATTTCAAACACCACAAAGA
TTATAAACATAGATTTCAAGAGAACAAAGCTAACCGTTATATCTCCAAGTGCTTCATTTA
TTTCTTCCAAAGTAAATCCCTTCATGCAACTTTCACTGAACTTGTGCTTGCACATTCTTG
GACATTCCTTGTCTGCAGGTACAGCTTCTCTAAATCTCTTCCCAAGCTGCGGAATGCACT
CAAATGCCAGAATCTAGACACAAAAACATAAAAGTAAATGCAAGTTCACAATAACAAAAT
CTAGCCACTCATATAATTTACTCGACTACTTACCTCAAGTGGAGTAATAAATCCATAAAA
AGCAGTTTGTGCCTTGGGTTTCACCACACCTATCATGTTCTTCATTACTCTCCGCACCCC
TTCCATACACTGCTCAAAAGAAAAACGTCCCCACGGGAATGTCTCACAAGCTCTGACATT
ATCCACAATCCTAAGAAGCAACTCCTCTATCTTCGAATCCCCTTTAGAATCAGCTTTCAT
AACCTTAGCTAAGAATAACAGAATTGTCAACTTCAACCTAGCAGTAGACTTCTCACTCTT
AAACTCTTCCAGCTTCTCTTCCACGTCTTTAATCTTGATGTCCTCAGTCCTCTTAAACAA
CTTCTCAACAAACTTCAAACTGCCTAAAGTCTTATAGTTTTTTGGGTACTCACGGCAGTT
CAAACCGGTCAACAATGCATGCTCTCTAATTGAGTACCTTATAGGTACTCCATTGACAAC
AAACCAACACTCTCTCGCCAATTCTGTCTTAGCCGTGCGAACCATAAGCATCCACATGCC
TTGAATCATGTGATTGGGCTCCTTAGGCATGTGGAATATGTGCTTAAATTGGTCATGATT
CCTAAACCACTTCAGTTCTGCATCCAAAGTCTCTATAAATTCCACTGTTTGTACCAACTG
ACACCTCGTTCCTATCTTACACACCTTCGTGTAGGTAGTTGGATCAAAGTACATAACTTC
TGGCGGCAATGGTTGATTATCATCATCATCATCATCATCATCATCATCCTGCATATTCTG
CGGCTGAAGATCATCATCACCATCCTGCATATTCTGCGGCAGGTTATCATCATCACCATC
ATCCTGCATATTCAATTCAAAATACTTTCAATTTCACATTAACTACCTAGTTGTACTACT
TGTTCCTGAATGACCATTCACAAATTTACGACCTAGTTGTACTACTTGTTTTATCTGAAG
CACCATTCACAAATCCAATCATTTACCAATGCATGCATAATATCCTAAAACGAGCCTAAT
CAAAAAAATAACGGTCTTCTATCATACCTTATTTGCTCCATCATCATGTTGAACAACTGC
ATTCGTTGCCTCTTCTTCTTCTGCACAAGAATCGGCATTTGGGTCTGAAAGATCGTCATT
TGATTCCCATGCGACGGCGTTTGAATTACCCAAATCGGCGGCGTCACAATCGCCGGTTGT
AGGCTGAATTTCTCCGGCTTCCTCTTCTGTTGTAGAAATTTCGCCGGTCGCTTCAACCCT
AGTTGATTCATATTCTCCAGATGAGTCTTTTACTCTAGCCATATGAAAGAGACAAAGACG
AACTGAAATTGGTGGTGTCGTCGGAGACGAGAGAAGACGACGACGGAGAGAAGAGGAAGA
AGTCGAGAAGTGAAAAGGGGGAAGAATTAAGTTTTTACTTAGGTTTTTTCTGTAGTTAGG
GTAAATAATACAACTGGGCCGAGTATTTACATTTTTCTTTGGGCCCGAGCCCAACAAATT
AAGTTTTCGTGGTTTCGCCTGGGTTTTTCGTCATTTCGTCATTTTTCGATTTTAATAAAA
ATTAATAATATTATTTTAAACATAAGAATGGCACGAGTGATTATTTCTTTTCCAATAGTG
GCATAAGAGGTGAGCTCTCGGTTCCAGGCGGTGAGAAAGACAGAAAGAGAGCTAGCGAAG
GTACATTTAAAGTGAGATGGAGAGTGAGAAAATCTGTTGCTAAAAGCGGTTCACCGGAGA
AGATACAAAAGCCGGCAGCAAAAAACTTCAACTTTCAGTCATGTCAAACCCGGAAATGAA
CAAACTTCTCAACAATCTTGAGCTCAAAAAACTCTTGGGAAAATCTGAGGTGTGCTCTTT
GCGATTCTCTGTGTTTGTTTCCATCTGTTTTAGAATCATTTTTTCCTATTTAGAGCACAA
TGCGTAAGTCTATTTTTTTATATTGTTAAATGGATTTATCTAAGATTATGTAGCTTTTGT
TTGTAGGTTATATCTATCTGCGACATTGAGCTGATATGCAAACATCAACCTGAGCTTATA
TCTAAGATTATTGATGTTCTTGTCGAATATCTAAATACTGGTACTTTGGTTATTTTGGTT
GTTTATCCTTAATTTACTTATTCTGCTTTCACAATTTAACTCATATGATCAAAATAGAGA
AACCGGTGGAGTGTGATGCCGTGCAAGAGGTTTTTATGGCGATGGTTCATGTTGATAAAG
AAGGTAATTTGATTTCTTCTGCATTCATCTTCATTGTCTGAATTGTATGAAAGGGTGAGC
ATCATAGCATCTACTTATGTCTCCTTTCTTACTTTCTTGGTGTAGCATCTTTGACTGCAA
TGTTGAACCATCTTGCTAATTTCAAGGTCAGAGTCTTTTCTTTATCTTTTTTTGTTTTGT
TTTATTTTCTCTATTTTTAGGCTAGCTCTCTGTTTAACTTGGTACAAAATGTTCTGCTAA
ATAAATTGAAAATTTTAATAATATGTACTCATGTAGGTGCCCGATTTGAAGAATAAACTG
CCAATTTTTATTGAATTGGCATTATACAAAAGCAATTTAACGAAAAGACGTATATCGGAT
GTACTAGAAAAGGTTTGGATTTCATATGTTCTTCTTTGTTTCTTTACGTATGTATTTCTC
TCCGTCTGATTTTCTTTCCATGTTTGCAGAGTCTACAAAAGGAAAGTGAAGCAGACTTGC
AACGACTTGCACAATATTTTGAAACAAAGGCTGGTTTGGATACATTTGATGTGAGTATTT
CATGTGACGCTCTCAACCTATTAGTTTCTGAACTCAAAACGTCATGGTTTCTGAAGCTTT
CATTGTTGTGCCGCCGAACTACTTCTGATGTCCACCAAATATTATTTTCCCTGTAGGTTT
CAGATGCACATTATGTTGACAGGTTTATATCATGCCTGCTAATGGCTGTTCCATTCTTTG
CGGTATGGACTCAGATTTATTGTTGCATAGCACTTTTGGATGTTAAATAGTTAAAAAGAT
GCTTTGAGAACCATAAATCTTACGAACTGTCTTCTTTTGATTAGAGAGGTGCTCCAAGCA
GCAAGTATTTTGAGTTCATGAACCGTCACCATATCTTGCATCATTTTGACAAGGTACAAC
ATATCTAAATTTTTTATTTTCTGTTAACGTACTTGAGACAATAATTTTGTCTGTACATGA
TCTCTTAGTGGGCATAATAGGAGTAGAGTACTAGTTAATGGCGTTGAGGGTACGAAGTCA
ATTCTTAATTACCCTCAACTTGCATGGAACTCTTTTTGTTCGTAAATAATACTGTCGCTT
GGCTATCTTCGTCCTTTTGTTAGTAAAATCTTTATTATTGCTCCAGACGTGAGCTCATTT
TGTTATAATCATAATCTATACCAAATCCTTTTTTCACTAGCTGACAGAGCATAGGAAGCT
TGATTTTCTCAAATCTCTTGCTGAAATGTCGTCAGACACAACAGCTCAAGCAGCAGGCCA
GATGCTTCCATCGATAATTGAGCTCTTAAAAGTGAGCTCTTAAAGGACCATAATTAATAC
ACTTCTCTAGTTTAACATCTTTCACATATTTATGGACTTATCTATTATTGACTGTTGTCA
TTTTCTCTCAGAAATGCATACCCGATACAAAGATGGAGAGAGAATCCATGAATATCTCAT
ATATTGAGTGCTTATTATATGTGCTCCATCACCTAGCCATTAAGGTTATATAACTTTGTT
TAGTTGTTTTCTAACTTCATTTAGTTGCTTGGCCAAGTCTCTTTGTCTTTCTTGTAACTT
ATGTGTTTCTGTTTAATGTATAGGCTCCAGCTGCAGCAACAGATTTTTGCAACGAAGAAT
TTATGTTGAGGTATTGTGAACTATATTACTATGATATTCTGTTTTCTTCTTATAAAAATT
TGTTTTCGGTATTTTGCTTCAACATCCTGCATTAATACAGAATTAATGTTGTTGCAGATT
GGATTGTGTTAGATCTATAACTCGGGCAAGATTGAAGAAACTAGACACAACCTTAGCTAA
GGACGATAAAAAGGTTTTGGAAGCTGAGAAATACGAAAAGAATAATGATTGGCTGATGAA
AATGAAGTTCAGATATGAAACAAAGAGGCAAAATACGAAAACTGAGTTTCGGAGCTGCAA
TAACATACTGGCCATTAGAAAGGTTGCAAACATAGCCATACCTTTTTCATCTTTTCTTCC
CTTTTTATCTAGGTATCCTGTGAATCTGATTTAAGCTACTTATACAAATCTAAGTATCTA
ACCGTCTATACATGTTACAGTTATTGAAGAGAAAAAAGTCTGGCTTTGTCAAACTTTCTT
GGAAAGAAGCTAGGAAGGCATTGTTAACCTCATATACGTATAAACCCAATTTATTGTCAA
CTAGGTGAAATCTCTTTGTCTTCTCACAGGACTCATCTACTTCTTTTATCTTCTCAGAGA
CAGCACATGCCCGATAGCCCCTATAAGGTCTGATGCGCTTGAATCCGTTTCAAAGGATTG
TAAGCTAAACCTAGATGATACAGGAATATGCGATCTAACCGACAAGCAAGTTCAAAGTAT
TCTGGATTATTCAAAATATCATCAAGTTTCTCGTAACAAAAATGGTGCATGTGTGTTAAA
TGACAATGATGACATCGCTATGCTCGGTTGGCAAATGAAAAAATCGGTAAACATTTTAAA
ACTCTTATTTTACCGAAATCTTTTACACCGGATATATGTTCCTATATGGGAGCTTAATCA
ATAATCAGATATCTTCTCCATTTTACCTAAATCGTTTTTGATTTACAATATATAGGACTT
AAGTTTCCTAGAGACGGCTGGGGAACAGGGTAGATCGGGTGAGGTTAGAGATCAACTTTT
TCACCTTCTCTGCTGGGCCTACGCAGGCTCTGATCTAGTTAGTTACCAGAGATTGTTACA
GAAGTGGGAGAGGAAGACACTTCCTCTTTGTCCTTGGTATTTATGTGCCTTTTGCGAGCC
AGAAAAACTTGGAGAAGAGGAAATACTTGATAGAAATGGAGAAAAGAAAATACTTGTTGA
TAGACATGGTCGTGTACATCATTGCTATGGAGGTACAATTGAAAAAGCATTATGCCACGT
ACAGAGCCATGGAATTCCAAGGGATGTTGTCACCAATTTCCTTTGCACGGATTATCATCC
CCCAAGTGCAGATGAACCTGATATGGAAAGAAGAAAAATTAAAGGATTTCGAAAAATCAA
CACTTGGAAGGATGTTGTAGAGGCGCTTCAAAAGCAGCAGATAGTGGGGGCAGATTTGCT
TAATTACAGTCAACTGATGATGACTTCAGGAAAGTATATTTACAAAGGTCCCATGTCACG
AATGAGTGTTTACGTCGGATATCACGCCGTAGTAATAGAGCAGATTAAGAAAATGAATGG
AGAATGGGTTGCTGTTTGCAAAATGAGCAATGGCACGTTGGTGGCTGATTATGGATACGC
TTATGTTTCCATAGAAGTTCAGTACATGCCTGTTGGTGCATCTGATCTGAAAAGGAAGAG
GATACGAGGTTCAGACCATCCAATGCATCTCCTTACCAATTTCATCATCGTAGACATGGT
GGAGGCAGATGAGAATGATAGAAAGGATGCAGAAAGTGAAGAATCAGAAGAAAAAGACTC
AGAAAATGAGGAGGAAGAGGATTATATTCCTAAAGCAAAAAGAGGTCTTACTAAAGATCC
TAAACCAAAAAGAAGTCGTACTGAAGATCCAACAATGGTAAGCATCAAAGTGGCAATCTC
ACTTCATCGTTTGCTCCATGATTAATATGCAGATGCTTTTTGAGAATTATTGTTGGCTTC
AAAAGATATGCAATGACTAACTAACTGCCATGAGTAGCAGGTAAAGGAATCTGATGCAGT
GGGCGATACCGGGGATGCCATTAGTCGCCATAACTCAGATTCGACTACAAAAGTGATGGA
ATTGGTTGCTCTAGTGAAGCTGTTATCTGGCTTTCCTTCTATTTCAAA
>ath_circ_002761
CAGCGTCAACGATGAAGGATCTCATGCAAATCCAACGGCTATCCATAGATCTGAGGATAG
GACTCAATTGTGCCTCAACATCTCCTCTATAGTCGTGATTCCCCAATACTGAATATATAG
AATGGACAGTGACATATCTATTAGTCTCTTTTTGTTTTAGCATTAATTACTTTTGAATGA
ATTAATGATTGGAGACATTATTACCAAGGTACCAAGGCTTTTGCAGGCTAGGAGAAGTGT
AGATATTACTAAAGGAGAGTTGAAAGGCGGGATCATCGATACTTTTCATCCCGTTATCGT
AGATGTTATCACCCGTCGATACCACAAAATTGATATCCATCTCCTCCCCGATTCTCCCCA
T
>ath_circ_002988
TTTGCATCGTACTTGTTGTTGTTGTTGTTGAACTCCTCATTGTTATAACCTTTAGTGCCG
TAGTTCTCTGTCTTCTTCGGGTAATTTTCCTCGTAGTTGTTGAAAGACTCTTCGGTCTCG
CTCAGGCTTGGAGTGGAGAAAGTCTTGCTGTTGACTTTTTCATCGTTCTTGTTGTTGTTG
TTGAACTCTTCTTTGTT
>ath_circ_003018
CATATTTAGCTGGTTCTTGATAAAACCGGTATAAGGAGTTATGGTAGTCAGCGTAAATGA
TGTTGACATCAGGATAGAGTTTTTGGAGTCGTTTGAGTTCTGTCTTAAGTTGTTCGTTGT
CGTGCTCTCCAAGTTCATTGAGCCGTGGGATACAACCTGTCAAGGGGTCGTAGTCTTCTT
CTGTCGCGTTCTGATATTGAGTAAGACACGCTGCGGAACATCCTGCTGGGAAGCCTCCGG
GTACCAAAAATGTTTTGCCCCCTAAAGCGATCAAATC
>ath_circ_003053
CTTTGTGGTGCTCTACTGGATGGCTCTGTGTCTGATATGGATTATCATCAATTTCTGACG
AAACTACAGATTCATCTTCTTGAACAGAGTCGGCTTGCACATGATCGACCCCACGACTTT
CAGACGGGCCACTTTCTGCTATATGAATATTTTCTAACCGGTCCTTCAGATATTGATCTC
CTCTATCGGATTGGAAATCAGCTAGACCATTGCGTACTTCTGATTCTGCTGGTGCTACTG
ATAAAGAAGATGTACTAGGAGCCAGCGGCTTCTCAATCGACGGCCATTCATCTTTAACAG
GGGCCTGCTGATTTGCATTAACTTCGTGTTCATGATTTATCTCAGAACCCACATTGACAT
TTTGCTTTGTTGTCTTGTTCTGTGGTCTACCCATCTTCACAACTTCAGCCATAGACCTCT
GGCCTGGAGCTCCAAACCATGCAGTTTGATGTCCAGAAGCTGACTTTGATGATGATATTC
CATCTCCCAAGGTAACAGGAGGCAATTTGTTTTCCATAGCAATGGGTTCACTGCAAAAGA
TAAGTAGGATACATGAGAAACTTGTACAACCCAAATAGAAACATGTACAAAAACATAATC
CAAGGGAAAAAAATGTCAAATTGAAAAGGCTAAAAAAGAGAAATGAACCACTACCTACCA
GTACTTCTCTAGTTATTGGCTCAAATCTTTCACAAACTAGAGACTTGTAAAACTAATTGT
GATATTCTACTACCTACCTAAGCCATAGGTCATATAATTACTTTAACCAATCCAACTTAA
GCTTTGTATTCTAATGTAGGAAAGGGCCTAAGATCAAACAAATAATCACAGAGTTTTCCT
ATTTGGTGATATCCCTTAAGCACATCATAAACTGGGAATTTTGAAAATCACTACTAGATG
GATCCTACTAATACAATGAGTAACCATATGAGTAAAATATGAAATCAATTAATTGATTCA
ATACGCAGCACAGAACTTCCACTAAATATTTCAACAGCATCCCAATTCCCATCTCAAAAG
TAAAGAATCGCTCAAGGGGAAACCTGTGTGGTGTTTGATAGGTGTTCGCCACTCCAGAAG
CAGAAGACCAAGAACTTGTATAACCCTGCGTTCCACTTTCTTTCTTATTTGTAGATTTTC
CCTGGAAGTTTCCAGAATCTGAACAACAGAAGCACATAAGCATGAATCTTACGGTTAAAA
CTAAATATATATTTGTGTATACAAGAGATCATGCTTATACCAGTAGAGCTGAAATGGGTA
GATCCACTTCGTCCGGCGTAACGAGCAGAACCACCTCTAGCACCACGGTTGTAGGTGTTA
TTAGCACCACGCGGCCGAGAATCTGATATATCCCTAGTCTGAATAGACAAAAAAAAACTT
TTAAAATCACCAAAATTCTAGTAAATTAAAACGATTACTAGCTAAAACTAGAATTCATTT
CACTCCAACAAAACATCTAAAGTCAGGTACTACATAATAACTAGCTAGACCTAGACTTCA
TTTGATTCCAGCAAAACATCTAGAGTCAGGTACAGCATGATGATTGATGACAGCTAGTAA
TAAAAAAAATCATTGCCAGATGTGTCAACATAGAAATTGTGTACAAGAAACAGAAGTTGA
TTGTATCACACATGGTTGAAGCATGTAATGATACAGAGATTGTGCCATAAGTTTGCACTT
AAAACGCCAACACTGGACACCAAAAGCACACAACAAAACACCCCTGGGTCTATTATCCAT
AAGAATACGATTTGTAACATGGACTCACCTCTTTCTTCTTTTCTTTCTTGCTCTTTACCT
CGTGAAATGGAT
>ath_circ_003318
CCACCCGATCCATCCAGCAATGTAGAGGAAAAGAATCCCTGGAGTAATGAACTCTCCCCA
ATGCCGCTGGTCTCCGTTCACTATCAAGTGCGGTAAACCGTCTGACCCGCATAACAATCC
GTACTTCCCGTAGTTGTCGAAC
>ath_circ_003422
CTTTATGCGGAGGCTCACCAGCGTCTTTGGTGGCGCTGCTAAGCCACCAAAAGGCGGGAA
CCCTGATTCCAACACACTCATCAGCGACACGACCACTGTGATCTGTCTTGATGATTACCA
TTCTTTGGATAGGTACGGTAGGAAAGAGCAGAAAGTCACCGCTTTGGACCCACGCGCCAA
TGACTTTGATCTCATGTATGAGCAAGTCAAAGCTCTTAAGAATGGTATAGCCGTCGAGAA
ACCGATTTATAACCATGTCACTGGA
>ath_circ_003474
CTGTTAACTCGGACATTGCCATCGAAAACAGCTTGACCAGAGGAATGAGCAACAATACAC
TTGTGAAGCTGTCGTGAAGCGCCTCGTGGATGGTCTAAGATAATTTTGCTATGGAGATCA
AGAGTCTGCTCGTTGACACACATATGAAACGTGGTTAGCTCTGTGAGCGTATCAGGCCCA
AGCTGCTGCACATGAACATTGTGCCTCCCAAGTTTCCCACCAGTACTCACTTCCACAAGC
TCATATTCACTCTCTGCCTC
>ath_circ_003643
ATCAAGAAACATATCACGACGAGCTTCTATAGGAGAGGAAGTTCTCTGAAGAACATTTAT
GCCCTCGAGACCTCTGACGGCGCCATTAACGTGGAGGTCGATGATGATGAGGAAGAAGAA
GCGTGTGAGCTTGTTAACGGAACAGAAGTGTCCGTTGACGGTGTTGAAGGTTATCTTTTA
ACGGCGGTGAAGAACAATAACGGAACTGGATTGCTTCTACTCTCTGATGTCTTTGGCTTT
CAAGATTCAGCTACACGCGATTTCGCTTACCGTGTGGCTTGCAATGGCTATAA
>ath_circ_003664
AGAGAGCTATCTTGTTGTGGACTCTTGAACCCGGTGAGCGTGATGCTTTATTGGCTAATG
AAGCTACAAAAAGATGGACTTCAAGCAACCAAGTTCTTATGGAAGTTG
>ath_circ_003665
TACAATGATGAGGATGTTATTAGAATCTTGTCCACAAGAAGCAAAGCTCAGATCAATGCT
ACTTTTAACCGTTACCAAGATGATCATGGCGAGGAAATTCTCAAGAGTCTTGAGGAAGGA
GATGATGATGACAAGTTC
>ath_circ_003823
CTGTTCAGCGAAATGTCTCCACAGATGTTCCATGAATGGAAGATTCTTTAATATAGGAGC
AAAGTCTAGTGACATTCGGTATAGAAGTCTTGTCTTGTTTTTAGAAGAAGGTAAACAGAC
ATGGAGTTGATGAAGATGTGTTGCACACTGCTGTGTGCTTTTGCCTTCTAGTTTCCCGGG
TTTTGATATCCCGATTGTCGATAAAACAATACACGGTGGTTTAAATTCCATATCGATTGG
ATATGGATCCCAGTATCCTTGGAGACCCGAGGTAGGTGTTAAAAACTTCACCAAA
>ath_circ_003826
CTCAGCATGAATTAAAAACCCTGATGGAGGCTGTAAAGAAGGAAGTATAGGTGCAGGTGG
CTCATCACCGGGCCAAATCCAGATCATACCTTCTTGTTCAAGACAAGGTAATGATTTGAT
CTTCACCTTCAGTAACTTTGTAGACGGCATCTTCTTACATTCTCCATCGGTTGAGTATTC
CCATCCTACAAAATCACATTTAATAAGATATGGTTTCTCACTTGTTATCAACATTGTAGA
CTAAAGAAAGAGTTACTAACCATGGTACGGACATTGAATACGTCCCTCGTTCACTGTGCC
AAGATCAAGAGGACATGCTCTATGCGCACATGTATTCCGTACACATCCTGGTTTCCCGTC
TTCACCCCTAAAGATAACCCATGGTTGTTCAAAGCATTCAATTGGTACCTTAAGAAATAA
ACAATAGCATTTCTCAGAAGCTTGTAACTAATGGAAGACGCTTAAATCAAGCAAGAACCA
CTATACATACCATTGTATCATGCTTGAGATCTGCAGTGAAAGCAACGGGATACCAAAAAT
TCTTCAAGTGTGGACTATAAGGCGGAACCGGACCAGAAACATTCAAGCTTTTCGCACCCG
TGTTTGTCTTTTCCCTATCTAACTCGACAGCAGAAGCAGTGGTTGAAGAGGAGGGTTTAT
CTAATTCCGTTACAACTCTGCCAGGTAACAACCTATCATTAACCAATTCTTCCATGTGGG
CTAACTTGTCTAAAGCAGTCGAAACCCTTGCTTCAGATATATGAAC
>ath_circ_004053
GGAAGTTCTTCCTGGTTTGGGTACGGAGAGAGATCTGAACGGCGGGAGAAGAGAGACGAC
GGAGCTCCGAGGGAAGAGAAGAAGAACCGAGTTTGGTGGATCCGAGAATGGATTTCGAAG
TGAGAGAAGACGACGCCATGATCAGGATTCCAAGGCAGAAGAAAGATGATTGAGAAAGGT
TTAAAGGAGAGAAATTTGAAGTTGGTGGCAATTTTGAGGGGGTTGGTGAGTTAGGACATA
TATTATGCCTAATTGCAAATGGCTCTTGTGGTCTTCTTCTTCGTTGTGCAAATGCAAATG
CAAAATTCTCCACCTACCAACAACACTAACCCAAAACGACGAGGACCAAACCATAACTGA
GAATAGTTCCAATTAATTTGGTTTATCTCCGGTTAGTGTTTTCAAGTGAGATGGGCAAAT
ATCGCTTCTTCTTCAACCCCTCTGTTTCTATAAGAGTCTTCTCATTTGTGCAAAACTCCA
ACACAATTACACAACTCACAAAACTTCACTTTGAATTTGAGTTGTTCTTACTACAACTTG
GAATCCTTTCATGGTATCTCTGACTCTTATTACTAACTTGATACCCTATTACCCTGAATA
ACCTCATCCAAGCTTGGAGAATACTCACTTGTAGCCCTTTTGGTAATAACATTGGCAGCA
AAAAAAAAATAGAACCTGCAATTGCATATTTGCATTCCTCTTATCTCATTTTTCACTCCT
GCAACTATAAGTATGCAGCTATTGCCATTGTTTCTTCAATTAACACAACTTCCAAGCACC
GGTTATCGCAGTGTATTGTTTGTTCTGTTCATTCTTAGAACCAAAACGTTAGACATCATG
GGACCTGTTTGGAGTGGATGATAACTAGAGAGAACCTGAACAAACACCCTGAAAAACAGA
GTAAAATGATATACCAAAGCCGATTCAATGATTGCATCTCAAATCTCACTCAGTTCAGGT
ACACACAAACAAACACTACTCTTGCTTTCTAATAATGTTACAGAGACAAGAAAAATGGAA
ACAGATAAGCTTGGATCAGAAGAAAAAACAGTGGAGATTTTAGAGTTTTTTTGTTTAATG
CTTTGTGATTCTTTCAAGGACTTGGAAGTAGTCGGGGAAGGTTTTCCTGGTGCAACCGGG
GTCATTGATGGTGATTGGAACATCAGCACAAGCTGCAAGAGAGAATGCCATTGCCATTCT
ATGATCATCATATGTATCAATCTCTGCCGGTTTCACCTTTTTCGGCGGAGTAATCACACA
ATAATCTGAACCTTCTTCCACTGTAGCTCCCAGCTGGACACAAATACCGCAAAATTTCTT
AGAATGAGCACTGTAAACAGAAAGAGAGAGAGAGAAGAAGAATTTTACTTTTCTAAGCTC
TGTGCAAATGGCAATCATCCTTTCCGTCTCCTTTACTCTCCAGCTAGCCACTATATTGAC
CAAATAGAATTAAGTGACCATGAATCTTGAGAAACCTTATATTATAAGAGAGAGCTTTTT
ACTTACCATCTCTAATGGTGGTTGGACCATCGGCAAAGAGAGCAACGACGGCAAGAGTCA
TTGCTACATCAGGCATTTTGTTCATGTTGACATCAATAGCCCGCAAGTGTCTCATTCCAA
AAGCATCTCTAGACGGCCCTGTCACAGTCACACTGTTCTCTGTCCAGGACACTTTACATC
CCATTTTCTCAAGAACCTCGGCAAATTTCACATCTCCCTAGAGATTCATCACAAAAATTG
AACTTAGATTCTTGCGAATATGTTACATACAACTTGTCAAAGCCTTAAAAAGATGAAACT
TTGACCTAAACGAATTTCACTATAAACTTAACAGCCTCTTTGATGATTCAGTGTACAAAT
ATTACCTGCAAACTGGTCGTTCCACAACCTTCAACAGTGACAGTTTCACCGGTAATGGCA
GCACCAGCCAGGAAATAACTAGCACTAGAAGCATCACCTTCTACGTAAGCATTACCCGGC
GACCTGAATCATTTCCCATATTAGTCATTATTTTGTCAATCTAAGGTATGTGATTTCAGA
AAAGGAAGAGAATAATAACTCTTACTTGTATTTTTGCCCACCCTTAACAAAGAAACGATC
CCAGCTTTCACTATGCTCAGCACTTACCCCAAAACGTTCCATCAACTTCAATGTCATTTC
AACATACGGAACAGAAATCAATTTATCGACAATTTCAATTTCGACGTCTCCAAGAGCTAA
GGGAGCTGCCATGAGCAGAGCGGTCAAGTACTGACTACTAATAGATCCAGAAAGCTTCAC
CTGCAAATGCAAAAAATGTTCGATGCGTCAATAAAGAAACCATACAAGGAAAAGGGTAAT
CAAGAGAGAAAACTAATCCCTACTAAAAAAAAACAATTCGTTTTCAGGAACAATACATTG
ACAACAAACAAAAAAAATGAAATCTTGTCAAGTAAGGCTATGATGAACACAAATTGCTGC
AAGTGTTTATAAAGTTATAAATTCACATGCCATTTGCAAGATCTCACCTTTCCACCAGGA
AGGCCACCATTAGCGTTGACACGAACAGGAGGGCAGTTAGTGCCAAGAGTACATTCAACA
TCAGCACCAAGCTGCTTAAGACCAACAACCAAATCCCCTATAGGTCTCTCTCTCATCCGA
GGCACCCCATCAAGGACATAACTGAAATAAACCGATTGAAAAGCATCAAAACAAGATCGA
TTCTTAAGAAATCAAAACTATTCAGCATTTACTCCTTCAATATACCTTGCGTTGCCACCT
GCAGCAGTAACTGCGGCGGTAAGTGGACGCATTGCTGTTCCTGCATTGCCGAGGTAAAGT
TCGATATCACTCTTGGAATCAATGGAAGCTGGAAATACCCCGCCACATCCTTCAACTACA
GCACGATTGTTTTCACTGTGAGTTTCCACATTAAGTCCCAATATCTTCAACGCATCAAGC
ATGTAATTGATGTCATCACTGTTCAACAAGTTGTCCACTACAGTAGTTCCCTATATAAGC
ACAGCAAAATGGTAAAGTTTATATCTTTAATAATCTAAATTCGGAGTACAGAGAAGGAAG
AAATGAAGTGATACATTTATATATACCTCAGATAGAGCAGCGAGAAGCAGAATTCGATTA
GAGAGAGACTTGGAGCCAGGAAGCTTAATGAGACCCGAGATTTCTCTAATGGGTTGAAGC
ACAATCTCCGAAGCTTTCTCCGCCGTGGAAACAGAAGCCCTAACCTTCACAGGACGAATC
TCAGAACCATTTAGCATCAGATCACTCTTCTTCAATCCCCACGACTGCC
>ath_circ_004126
CTGTTAGCAAATTGGACAAAGCCACATCCTTTCCCTACTGGGATCTTCACTGAAACAACC
TCCCCAAAATCGGAAAAAGGTTGCATGAGGTCTTCTTCAGTAACATCAGCATCAAGACCG
CCAACAAATATCTGCAATGTAATAAAAGACAGTGAGCAGTGAGGTATACTGTTATTAGCA
GAGGAATAGCTAAAAGAGAACTCACTGTTGAGTTATTTGATTCTCCATCAGACATTGAAC
CATTCCCTCCATGTCCACCAGCAAGTGTAAGAGCTAATCCAATGAAAACATTACAATTCA
CTTCAGATGCTATGTTTAACGCATCAAGACAAGTTATTAAACCTTAAAATTCATATTCAT
AGTTACTAAAAGTGACATAAACAGAAAATAAAACCACTTGCATTCACTGAACAGAGAGAA
AACATGGAAATAAAAACATAATAAATGATAATAAACTGAAACTAATGCTACATTAAGTCA
CAAAGATTATCTCATCACTTACCTTGTGAACCATTTTGTTGGCCGTAAGCAGCAGCCCTT
TTCGGGGTTGCGATACCAACACGCATTTGCCTGCTTGAACAGAAAGCACCATTCATTTCT
GTCATAGCTCTTGATCGCTCATTCTCATCACCAAACCTAACAAACCCGTAACCTTTGGAA
CGCCCAGTGTTGGAATCAATCACAACTTTAGCACCTTTGACAGATGGATATCTACCAGCA
AAAGTCTCAAGCAAGACAGCATCACTCACATCTGGAGCCAAATCTCCAACAAATATGGAT
AGGTCAGGACCATTCTCTGATGCTCTTTTCTCACCAGTACTGAAAGATGCCCAGTTTAAA
CGGAAAGGCTGTTCCGCGTTCGGCATTGTAACACCGCTAAAGCTCTGAAGAGCTTCCTCA
GCTGCTGAACGTGAAAGAAACTCAACAAACCCATATCCTTCAGATTGACAAGTTTGCTTG
TTGCGTATAACTTTCACAGAAGAAAC
>ath_circ_004292
GGAGGACTACACAAACTACGCTGAGCTTCTATTCCAAAGATTCGGAGACAGGGTCAAATT
TTGGATCACTTTAAATCAGCCTCTCTCTCTTGCACTCAAAGGCTATGGAAATGGATCTTA
TCCACCAGGACGGTGCACCGGCTGTGAACTTGGAGGAGATTCTGGAGTTGAACCTTATAC
AGTTGCACATAACCAACTTCTAGCTCATGCAAAAACTGTCTCTTTATACAGAAAAAGATA
TCAGGTACGTGTATACTGTAAAGTCTCTCATAACTTCTTGGTGCGTCAATTTTACTTTTA
TGTGGTGCATATTTGTAGTCTATAACCTATATATATTTATGCAGAAATTTCAAGGTGGTA
AGATAGGAACAACCTTGATCGGGAGATGGTTCGTCCCGCTAAATGAATTTAGTGAACTCG
ACAAGGCTGCTGCAAAACGAGCATTCGACTTTTTTGTTGGATGGTATATATGAGCACTTA
CATGAATCTCAAAACACAAACAGACACACACATTTATAGAGAAAGTTTCAGTCAGAAATT
TTGTGTGAAAAGCACACTTTAGTTTGCATCACTAATTTATGAATCTTTTCTTACATGAAT
TAAGGTTCTTGGATCCATTGGTGTACGGAAAATATCCAACAATAATGAGAGAGATGGTAG
GAGATAGATTGCCAGAATTCACACCTGAGGAATCAGCTTTAGTTAAAGGATCACTTGATT
TTCTAGGGTTGAACTATTACGTTTCACAATATGCAACTGACGCACCTCCTCCGACACAAC
CTAATGCAATAACGGATGCACGAGTTACTCTTGGATGTAAGTAAAGCTAATTTTGTGTTT
TCTTTTTGCGTGTGTCTATTTGTAATTAGTTTCTATTATCAATATTCATTTTTCCTTTAT
TTTGTTTCAGTTTACCGCAATGGAAGTCCTATTGGTGTTGTGGCAAGTATCGACTTAAAT
TTGAAAAAAAAAAACAAATCCTTTTCATATTTAAAAAGATTACTAATTTGGCTCTATTTT
TTTTTTTTTTACAGGCTTCTAGCTTCGTCTACTATCCTCCAGGATTCCGTCAGATTCTAA
ACTACATCAAAGACAACTACAAAAATCCACTTACCTACATCACCGAAAACGGTACGTACA
TATCATTTTATATATGTTGCATTTAAAAAAAGTTTAACCAATGAACCATCGATCTAGATG
TGTTTATTATAAATTTTGTGTAACATTTTTAGGAGTTGCTGATCTTGATCTTGGAAACGT
AACGCTTGCAACTGCTCTTGCCGATAATGGACGGATTCAAAACCATTGCAGCCATCTCTC
TTGTCTCAAATGCGCCATGAAGTAAGTATTAATTCTTATTTTATTTATTTGATAGACATT
CCTCGGACAACTTTAAATCTTAATTATATACCAAAACTACTTTTCTAAAATATATTATAG
GGATGGATGCAACGTAGCAGGATATTTTGCATGGTCATTGATGGACAATTACGAATTCGG
AAATGGTTACACCCTCCGGTTTGGTATGAATTGGGTCAACTTCACTAATCCTGCTGATCG
TAAAGAGAAAGCTTCTGGAAAATGGTTCTCTAAGTTCCTCGCAAAATAAGTGGAAGCCCT
AGATATAAATCCAAACCTCGAATGTAATAACAATTGCACTGTATGTATTTCATCTTTTTA
AAACTACCTATACCTTGTTGTGTGTTGTTACTAATGTTGTAATAATCGAATCTTAATTCG
GGGTCAGTTCATAAATAAATAAAAATGTATTGTTCTTGTTCTAAACTCTTGCCAAGTATA
ACATCTTGGCAGAGGTAGAACTTGTAGTTATAGGAGTCAATTTATGAATTGTATTGGTTT
TAATTTAAAAACTTTAGTTAAAAATTAACTGAATTTCAAAATTCCGTGAGTGTCATATAA
CCCCATGATCCTTAACTACTTCCGCCCCACCCATCTATGCAGAAGACAACAGAGAACATG
AACACACCAACAAACCTTTAAATTCACATGTTGACAAGAGGAATGTATAAACTTAGAGAA
AGGTAACTGGATAACAGGAGGTCACTAAATCAAAAGGATTACATAAAACCAAATTAAGAA
CTGAGATGATGCAAAGAGACCTAGAAACATCTTTCTCCCATTCGATTTCTTCACTCGGTT
TGGTCATCGCGTTATTTAATGACCACTTGTCATCACCCTTCCACCCCTTATTCCTCTGCA
TGCATGGGAAAATTAGCAATATCTTCAGGTAGCTTTGGACAATCTTTGACATCAAAATAT
CTACTGTTAGGAAGAGTCCGATAATTCCAGCAAATTTCCTTGAGTTCAGGCAATTTATAT
ATTACAAGTGATTCCAATTTTCCAAAGGCAATTTCTTTGGTAATACTCGATCCTTTCTCC
TTATTTATAATTTCTTCTATTTCTGGTGAAAAGCCCACATGTAGACTCTTTAGATTTTGA
GCAAATAACAGCCATGACAAATCCCTTGGCCCTACCAATTTCATTATATTAACACTGGAG
AGTTGCTTGAAGCCTGGAGAACTTGTACTTGTAGATGGATGAATCTCCATTGGTGAAACC
TCCCTTCTTTCTTTGCTTTTCCAATCCATCTTTATCTCAGATATGTTGCAGCTCAGAATT
GCAAGTTGTTGAAGACCTCCCAGAGCTGTCGTACTTAATACTACACGAGGTGCTGACATA
TTTGTTAGACATAAACCTCGAATACTACTCGCCAATCGGTCAATACCTTGTATCCTTTCC
AAAATCATGGCATCATCTATGGTTACCGTTAAAATCTTCAAGTGATCCATGTGTTGTAGT
TCCTCCATTAATATGTCATCAACACAAACATTGGAATAAAATAATTTCAACACTTGCAGA
TTTGGTAAGGTTGCTGATATGCCAACAAGACTCTCAAGTTTATAACTGAACTCCAGATTC
AAGTAGATTAGTTTCCTCAACTTCTTCATACCACCTGGTAGCGATTTTATCCCTGTGCTT
GATAAATTAAGATATTGAAGAGAACATAAGTTAGAAATTTCCTCCGGTAATTCAATAAGA
CTCATGTTTGTAGAAAGATCCAAGACCACAAGTTTTGGCATAAACAGAAAGAATCCAACT
GAAATATTCACCAACTTGTTATACGGGAGTAATAGGGTTGAAAGGTTGGAGCATTTGGAA
CTACAAGATATCTTCTCAATCTGAGTACTGATTAAAGACACTTGTCTTACAATCTCCCAA
TTGATGTCATTCGGTATCATACGTACATGAGCACCAGATTTCACACAGATTGTTTCTTGC
TGTTTTCCAAAGTCAGAATTTATCCAAAGAGCCATCTCACGTATCACATAATGCATTTTA
ACTTTGGTGGTGAGTTCACATTCAATCAACAAATGTGCACGAACTAACAAGCCAATTATA
TCATAACCTTGGTTGGTACCTCCATCTTCATATCTGTTCGGATTTATATATCCTTCGCAA
ATCCAGTATTCTATCAACTTCTCCTTCTCTATTTCAAAATCTTCAGGAAACAAAGAACAA
TATAGGAAACACAATTTGATTTCACCATTCTTCAAGCTATCGTAACTGAACTTCAAAACG
AGAAGAATTCTTTCTTCCATACCTGGAAACTTGTGGCCTGCAGGCGAATTCAGAACATTA
ATCGCATGATGCCATTCTTGTATAGTCTCTTTACATGCCATGGCTTCCCCAATGACAATG
AGTGCAAGTGGCAAGCCATGACATTTTGCAGCAACTATTCTTGCGAGTGCAGGAATATCT
TCATGGCTGCTTAATATGACATCATCAACAGTAATTCGAAACAATTCCCACGCTTCATCT
GGTGACAAACAAGAAACTTTTATTTGCATGTCAGCTTTCATGTACTTGGAAACTTCCTTT
GAACGTTTGGTGAAAACTATCTTCGCTCCATTTTCACGAGTTGGAGGTGGAACTCCTATC
TTGTTCAGATCTACCTCGCTCCAGAGATCATCCAACAACAGCACAAATTTTTTTCTCTTA
AGGTTATTGTTTATGAGTGAGGCTTTCTTATTTTCTGTTTCTCTTTCCCATTCCTTGTCG
AGACGTAATCTACCAAGAATCTGATCTTGAATACCCTCAAGCTGAAAGTCTTTAGATACC
ACAACCCATATCACAACATCAAATTCACTCTCCAGTTCAACGAATTTGTTGTTGATGCAA
GCTAAGAGTGTGGTTTTTCCTACTCCCCCCATACCATGAAGACACAAGGTTCTTATTTCA
TCATTCATGAGGCTTTTCCATGCCATTTCAACCATTGCATACAAACCAACTGTGGTATGG
ATATTCTTCTCCTCTACCTTAGGTACAGGAATCTTATGCGCCACCACTTCAAAATGTTTT
TTAGATAGAAGTTCTTTAACTTCTTCCAGATTCTTCATTACCTTTTCACCATAATTGTAG
CTTGATATGCAATTCTCAGAACAAAATCCAAACAAACACAATCTTCCAGTTTCAGTTGAT
TTATCCTCAAGCAGATCCTTGAATCTAGATTCAACAATTTCTACCCTTGAAATCCATCCT
TTGACTTGAGCAAGCTGTTGCAAACCTTTATCTTCTTCTATGGAAACTCTTCTTAACAAA
TCATCTCGTCCATTCTTAAGTTCTTCCATAGTTGTGTGCAGATCATCGAGATTTGCCTCC
ATCTTGTGAATGTAGTTTCTATCGCTAAAAAAGCAGCCACATGCAGCAGTGAAGATCTTG
TTCCAGGGTATTAGTAGAAGCCAATCCGCCATTTTGCAAAAACTTCAAGAAAGAAACCCC
AAAGATTACTGCCACAAGGCGATGCAGGAAACAACACGAGAGAAGGCAGAAGAGAAAGAG
GAATACAATCGTGAATACATGTACTGTATCAAAAAAACTAAAAGTCAGACAACAATTACT
ATTAGTTTATTGAGAGTGGCAGCTTCCAAGAAACTGCAACCGTCACCAATAGTTGTTGAA
ATGAGATTAAATAGTTTATTAAAAGTAGTGGTAGCTTCAAGAAAAAGTCAGAAGTTTGAT
ATCCACAAAGATGAAATTTAGTCAGCCATAAAATACTAAGCATATTCACTCAATTTAACT
CTAAAAGCTCATCATGCATGGTTTTAATAAGAGACCCATACAAACATTAAATCTATACAA
TTAGATTCAAATTTTCATTCTGCTAGTGAAGGGAATCTAGTAAATAATTATTACGAATAA
TGTAATCTTTTGTTCCTTACGTAAATAATTGTTATGAATGTGATTAAAACTGGATTTTCA
TAAATCAATATTTAATACTATGTGTTTTTTTTTTTCTTGTTTCTTCTTCTTTTAAATACA
TTGAGCGTAGCTACCAGAAAGGGTTTCCGATATGGAGTTAGGTAGATACATCACTCAATC
TGAGGGTAAATTATACCAATGAATCAAAACACCAAAACTCTTATCACGTTCACGTATCAC
AAAATCTTGGGTGTAACGTTCCCCAAATTGCTTAATGGTGTGAACCGGGTTGAAAACTGG
ATCAGATGTTGGACTTTGGATCACCATTAAGCTTGCAGCGGTGTCGTCATGTTGCTTCAA
GTTCCAGGACATCTCACAAGCAGGGTGCAACATCTCTATGTGACTTTTGGTTCTCACAGC
TGGGTCACCATCCCAGTGCTGCACCATTCCATTGTCATCTCTGGTTTCGAGTTTCTTATT
TCATCTTCATCACTTCAATATTCTCTCTCATTCTTTAAGATTTTGTTTTGCCTTCCTCTC
CACCTTAATCTCCAATAGGATTTATCTTTTATGTTGGTGTTTGAGTTTTCTTTTCTTTTG
TTTGTGTGTTTTCTTTCATATTTGGGATTTCTATTTTATTAGGATTGATGTTACAACGGT
TCTATAAATCGAAACTTTGCTTTGTTGTGGATAATCATTTTTTTTTTTTTTGGATAAACC
AATAAAAACCAAAAGAGGTAATTATCTCAATTACCCGTAAATCCGGACATCTTTAAGAAT
TCAACGGCTTTGTGAAAGATTTGTCAATGGATATTCTTAGAATTCAACATTACCTTTGCT
TTGTTGTACTTCTGTTACGTCAAACCCCTTATATATAAACCCCTCCAAGTTAATCAACCA
TCATCATATTAATTACCCGCTGAAAAGCTCCATCAAGAAACGCAAAAAGAAAGCATGGCA
ATTCCAAAAGCTCACTACTCTTTAGCCATCATTGTCGTTCTTTTTGCCGTTTCGAGGAGC
CAAAAAGTATGCAATCCAGAATGCAAGGCCAAAGAACCCTTCAACTGCGACAAAACTCTT
GCATTCAACCGAAATGGATTTCCCAAAAAAATTTTACTTTTGGTGCAGCTACCTCTGCAT
ACCAGGTTTACATATATCTTCGCCATGATAGATTTAGGGGATTGATTTCTAGCTATAACA
TTTTCCATATACTTTCTTCCTTACAATATCCAACGCTTTGTTCTATCAGGTTGAAGGTGC
AGCACATAGAGCACTTAATGGATGGGACTATTTCACTCATAGATATCCAGGTCATAAACA
TCATTTAATATTATTATTTATTACATGCATCTTCATGTATGTAAAAGTATAAATATAAGA
AATATATATTCATATTCATATCTCGGATTGTTATACAGAAAGAGTTTCAGATCGCAGTAT
AGGAGACCTTGCTTGTAATTCGTATGATCTTTATAAGGTGAAAGGCTATCAATGACGAAT
GTGTACATATGGTGTTTGTTCAATTTTTTCTTAGTTTTAATTTAATTTAAAGATTTTTCA
TATAACCTTGAACAGGATGATGTTAAACTACTAAAAAGAATGAACGTTCAAGCATACCGA
TTCTCAATAGCATGGTCAAGGGTCTTACCAAGTAAATGGATCTTCATGTTTTCATCTAAT
TATAAATAGAATTCGTAAAATTTTACATTCCATCACTAAACTTTAATTTGTGATTAAATG
CTAAATTTAGAGGGCAGACTAATTGGAGGAGTCGACGAGAATGGGATCACATACTACAAC
AATCTCATTAACGAGTTGAAAGCAAATGGTAAATTCTAAATTCAAGTGCTTAATTAATCA
TATTTTAAATCGTTTTAGTATGTTTGTGATATATAAACATTTAACTTACATGAATACAGG
CATAGAACCATTTGTGACTATATTTCATTGGGATGTTCCTCAAGACTTTAGAAGACGAAT
ATGGAGGCTTCTTAAGCCCACGTATAGT
>ath_circ_004319
CTTCCTGTGGGTTTACTGTGGATGATTCTCCACTTCCATTTGCAGACGCCTGCAAACAAA
TGCAGAGCAAAAAATATTCTTAGAAGATTGGACTTGATATAAGATCTCTAAGTCCAATAG
ATATTGTACCTCTGCATCAGTCATTTTCACATCACTGTCCTTTGAGCCACTCTTAGCACT
AGTTTGAAGACCAAGCTTTTTACCTTCCTCCTCTCTAAGTTTCTGAAAGACACAGCTGTC
AGTTGATTTGGTTAACCAGTTCAGATAATTTGAGGTCACCTCAGTAGACAGAGCAAACCT
GGCGAGGAGCTTCCAGTTTCTTCCGAAGATCCTCAGAGCAAAGGTCAAATATATCCAACA
CCAGCGGGTAATCCACTTTCTTCAAAGATCAACAAATTGGAGACATTACCATAAGAATGA
TGAGCATCTGGACTTTTGCTTAAGACACAAAAATAGAAAGCAAACGTACCCTGAGGATCT
TTGCTTTCTGATTACTCTCCCTTTTCCAGAAAAACCGCACGAACTGAACAGTCAAGTACC
TTCAAGATCAGTAATAAGAGAAAGAAACTTCGTGTCAGTGGTAAAAGGTTAGAAGTTGCA
CTACATTAGTAAGTTGACAAAGTACATTCTCTGGTGCATGCTGAATATGAAGCATGCCAC
AAGAGGGTTACAGAAAACTGAGAGGTGAAATAAAAGTCGCAAACAATAAGCAGAGACTGA
TCACCTTGGCAAGGAATCTATAAGTGACTCCTTGACGTAGAGTGCAGTACGGCCAAGAGC
AGGAGATGTTTTTTCAAGTTCCCCTTTCAGTCCCTTCAGTAAACCAGAAAAATTGAAGCC
GTTCATCAAAAAAAAAAAATTTATAATAAGCAGAATATAGCAAACGCTGTCCTATTTTTT
TTGTATCCGAGAAACATGCTGAAAAATCAGAAACAAAGTCTATAATGGAATTATAAAAGT
TGCTCACATGTTTTAATCCTTCATGCAAGTGGTTCACTTCATGTGATATATGACATTTTA
GAGAATATACAGATTCTGTCTCTGAGCTTTCTTCGCCACTTTCTTGACAATGCAAC
>ath_circ_004403
CTCATGTTGTGTTCCGGTCTTCGCCCCGCGCTCACGAGTTTCCACTTGACCGGCTTTGTC
ATAGTCGAACCTTACATGCCTAATTGCAGAGCCATCAGTTGTAACGTACACTTTTCTTAT
GCCGTCGTAGTCACCACCATCATCAAAACCTTTTCCTGTGGTTTTAGCACCTTCGATTGC
TGATTGGATTGAAGGAATCTTGATAAAATATGCTCCAAGAGAGTTGAGATACTTGTCAGC
AAATCCATGAAACCCAATAATCTTGCTCCTGCTAGCGCTAAGTGTAAACCTAGCACCCTC
ATTGTATCCGATTGGATCATAAGTCTTCTTGTTAGTTATGAACTGAAGACATTGTATCAC
ACCGGTAGATGCGTTGTAGTAACCCTCAATAGATAACAAATATTCTTTTTCCAAATTGTT
GATCTCAAACTGTGTAAAAACAATATAAGAAGTAATAAAATTATGAGATTATAACCCCAA
AAAAATCGAATAAAAGAATATAAATTTTGTATATTTCCCAAACACAATTCTTACCGTCTC
TGTGAAACCACGACCAGAAGCACCATGGATTGGTCCAATAACCTTTTTCCCAGCCTTGAC
ATACTCAAACTTGATGAACTGAATACCTTCAAGACCACCTCGTACATATATCTTTGTTAC
ATCATGATAGTCAGATCCATCATCCCACTGGATCCCTACCTTTCCACCTTTAGCTTCCAC
CTTGAGGGCCATCACTTACGGTTACGAAT
>ath_circ_004536
CTGTTCCAAGTTAATGAAAGTAGCCTCTACAGGGACATCAGAGTGTCCATTGCTGAGCAG
TTGATGAGCGCGTTCACGTGTGTGATAAAGCTTGTCCCTTACATCGCCAAGAATCACACG
GTATGGCTCAGTTGTAGGAATTGACTTCCAGAATTCTGCAATCAAGACAATGAATGATAG
GTTCCAAATTAAATCGGTTCCAGACACATAGCTTAAACATAAACAAAATGCTCAAAATCG
GTTATTTTTCTTACCTATGTAATGTTTTGCAGCATCTTTCCTCGAATTTGCATGAACTTC
ATCAGCTCGCGCACGCAGCTCGTCATTGCAACGCCACATAGACATCTATGAAAGAAGCAG
TAATCATGAAATGAGGTGATACATAAATAAAAGAAAGTAAGGAGACTAAACTCAAAAAAA
GAACTCGAGATCAAACCTCAAACATAAGATCTTCGATTTGGTTAAAGTACATAGTAGCAG
CCATCATTCTAGCTAACAAGCAAACATCTCTGGTGACTTCAGGTGTAACCCTTGGGTTAC
CTGCAAATACACATATATTGTGAGTTTGTGACATGAGTAAAACCATTAAGAGAGGGAGCG
CAATAAGAGAGCTATGCGAGAAGGACTTGTAGAAATGTACCGTCACGATCACCACCCATC
CAAGAAGAGAACTGAATCAATGGAGCATTATATGGAACACGTTCTTCGATCCCTATGTTT
TTCAAAGCCGTGTCAACACGGCGCAGAAACTTAGGAACACCTTTCCAGATAGTTTCATGG
AAATAACTCATTCCCGCTCTCATCTCATCTTGAGGAGTAGGTGGTGTTCTTTTGATTTCA
TCTGTTCGGAATGCAGCTTGAAT
>ath_circ_004651
CTGGGTTTCACAAGGTACATGATGGTAAATGCGAGGGCCAAAATGAAACAGATCCCGCCA
ACTGTCAGGTAAGCAATGCCAAGGAAATCGTTCTTCCCACCCAGCCAACTAGTGGTTGAC
AAAACAAGCTTCTTCTTTCCATTGAAGCTGTACGTGTTGTAGTTGTTGTTCAGCTTAACG
TGTATGGTGTCACCCATCTCGAGGTCAGACTCTATCTTTCCGTAAAGTTTTCTAAATGTT
GGCAATGCTGCGGTTCTCATCCACACAATGAGATCTTCTTGTTCACTAAG
>ath_circ_004738
CTGCGAACCGAGGCCAACAGCGACAATCCGAGGACTGCATCTAACCATATAAACAGTAGA
TCTAAACCTCAAAACATGAACATAGTTATGCGATCTAAGCGAATAAAATCGCACAACCGT
GGGAGAGAGTGCAAGAGGATCCTCATAACCATTTCTAACAGATCCATCTCTACTAGTAAC
AATAGGACCTGAACCTTTAGCTTCATCAGCAACAGCTAAAAGTATAGGATGTGATGATCT
AAACCCTTCAACTCCATCACATTTAGCAGGTAATGGCTGCATCTGTAAAAATGTAACCGG
ATCATCCCGCCTCGACACGAATTCGGTAACATCATTTGAATCATCGATATCAAGAACTTG
AAACCCGTTTGTATAACCTAGTAATAGAACGTTCTTGAAAGATGATTCACTTGTGTGCAA
TCTATCAAATGAAGACCACAACAC
>ath_circ_005481
TGTCTTTGGGTCCACTGAATTCGACAAAGAACTCTTGCATGCCATCATTGATCATCTCCA
CCTTGTAGTCACTCATCATC
>ath_circ_005768
CATGTTGCGGCATATCAACATCCATCGAGATGGGCGTGATGGGCATGTTGCATAAAGCAG
GCGTATCAAGGTACTACGGATCAGGTTCCCAATCCTACAAGAGCACAACATCTCTAGGTC
ATCAATAAAGCAAGTTAATCAAAACCTTACATAAGAAATTAACATTCCATAAAACAACAA
CATTTACTGAAAGAACAATTTCTTACTCAGAATCAGTTTCTTCATCCAACATCTGAAATA
AGTTATCCTCTATTTGCTCATCAATGACAGAAACCTAAAACACACAAGAATGCGATAAAT
TCCGATGGTGCCATTAATTCTAAGACGATGAATCTGGAAATAAAATTTTGGGTCAAAGCA
TGCGGTTTACCGGGTCTTTCTCAACCAGATGCCGAAGAGTTGACACAGATAGACGCCTAA
TTATTGGCTGTTTTACAAAAAAATGTAAATAGTTTTCATAAGGGGAAGCCCTTGAAGACT
AACCTATGAAAAGAAGAGATAGCAAAAATGAAAAACCTGTCTTGATGCCAGCGTCATTAA
AAGATTTTTTACATGTATATGTACTGAAACTGCTTGTGGAGCAAAAAGAATAAGCTGCTG
GGTAAAACAGACGCTTCTGAAAATGTTTAGATTTACAATAAAAATTAAGCTTGATACAGG
ATAGAGATAATTCATATAGTAGTAACAATGGATTAAAATGATGGTGGCAAAGAGAAAAGC
ATTCACATACTCAAGTAGTGTTGGAATCTCTTGCCAGGAACTAATCTCTGCAATAACAGA
CTGCAAAAACTTTATTTTAGAATGAGAAAAACAGATGGCCTTACATACGAATGCATGCAC
CTTCCTTTATTTAACCAACAAGGCCAGACATAGGATGCATAATTTACTGAAATGGAAGGT
TGGAAGTTTTGCGGTAACAAAATTTCAAATGAGAAAACACCATTTTACATACTGCATGCA
TCTTACTTTTCTCAAAGACAAGGTTGGAAGGTCCAGAATAGTACCTTGCAGCGTGAAAAC
AGAATGCTGCCAGGAGAAAGCTCAGGGCCAAGGACAGCAACAATAGCATTAATAAGGCGT
CCAATGCCTTGAGAAAGATCGATCCATCCACTTTCTTCAGTCAACAAAATGTCCAAGGCA
AGTCCTAATGCTGC
>ath_circ_005915
CTGCTAGAGTTATGATTTTCCGTTTTACAGAGATGGGTTTGGTTGTTTGGGTATGGAACA
ATGGAGGAGAAGCAGTGATGGAGAGTTTTGGAT
>ath_circ_006007
CAATGTTTTTCCAGATTCAAGTTTGACCCTTTCCTTTCCCTCTTCCAACTTGACTACATT
ACCAGGTCCAACAATAACACCAGGAAAGTCCCTAAAATTCGCTCCCTGATACCAAAAGAT
GTTTTGAAATAATCAGAATATTCCTAGACACTAAAACAGACCAGAGCCAAAAAAATATAT
GATCGTCAATCGAGTATAAAGAAAGTTGTACCTTTCTCTTGGGGACCTGACAAACCCGTT
CATAGTCATTTATATTAAGATTAAGAGGGTGATGATCATATAAGACATGCTTTTTGGACT
TGGACTTTGATTGTGAACCTGACGCTTCTGTTGAAAAAATTCAGAAACAATTTGTTAATG
AACATCAGTTGCCATAATAGTTGTCAAATATATGTTTTTACACTGTTTGCCCAAAAAAAT
AATAAGAATCTTACCATCCTTTCTCAATCTGATGAACTTTTGAAATGGCGTTGTGGGATC
TTTGTCATATGTAATCTCGTCTCTTTTTTCACTGTTGGCAACCTAATACAAAAACATAGG
AAGTAAGAAAATATTCAAGACAAACTGTACCTAATTTTAGTCAAAATTTGCTAAAAACAT
CAATACTTACTGCAGGAAGATCAGAAATCACATCCTTCAACAAAAGCTTGTCTGCTAACT
TCACAGTATGTCCTTCATCATAGGCTACTATGTTTCC
>ath_circ_006073
CTCTGTGATCAAACTGTCTGAGTAATCTGACATTTTGCTTTTGGTGTTCTGTTTTCCAGT
TACAATCTCTAGTACAAGAACTCCAAAGCTGTAAACGTCTACCATCTCTGTTAGCTGACC
ATGTGCTAAGTACTCCGGAGCCATATAACCTCTGCAGTTTCACAAGTATTGGATCAGCTC
AAACATTCATATCTTTTTGAAGAAATGGTACATTTTTCTGAATATATACTTACAAGGTCC
CTGCAATGGCAGTGCTAATATGGCTCTTATCGTCCTGGAATGATCTCGCCAGACCAAAAT
CGGCGATTTTAGCTTGAAGCTTTGAATCTAGCAGAATATTACTTGCTTTTATGTCTCTGT
GAATAATTTTCACAGACGACTGCTCATGCAGATACACCAATCCTTCAGCGGTTCCAACGA
TGATCGTGTATCTTCTCTGCCAGTCTAATGTTTTCCCTCTGTTCACGTCTGCAAAAGTAA
TAATGAAGACAGGTTTAGTGTGCTGCTGCATTCAAGATTCAACAATAAAAACTCATCATA
TAGTATTATTAGTAGTAGTTACCAAAGATGAATCGATCAAGGCTCTTGTTCTGAAGGTAT
TCATAGACAAGGAGACTCTCTGGTCCTGAGCAGCTGCAACCAAGCAGCCTAACAAGGTTC
TTATGTTCAACAGTGCTGATCATGTTGACTTCATTGTAGAAATCGGTTGCTCTATGTCTG
TTGTTAAAGAATAACCGCTTCACAGCGATATCTCTTCCGTCTGGAAGAACCCC
>ath_circ_006115
GTTTTTGATTGTTTCTTTTCTCTTACTTCTTCAAAGCTGTGGAGATAACCTCAGTGTATT
TGTTGATGTATTCATGCAGCTCCAATGAGTCCACCAG
>ath_circ_006170
CTTGTTAGTAATAAGATCTGCATGTTTCACAAGCAGCAGTAATGTATCTCCTGAAGCAGT
ACTCAGAACAGGAACAAGAGCCGGAAGTGTTATCAGCTCAAAGTCAGTTCTATCCTGCAA
AGGTAATTTTAGGTTTCAACTTTCAAGCATTCATTCAGTCAGTGGTTTCAAGATAAAATT
AGTTTTCGTTATCACTTAAGATTACCTGAGACTGTGCTATAGTTAGAACCATTGGCAAGA
TTATTGGTTGCAAAACTAAATTCCTAAGTTCCGCACAAAGAGGTGGAAGCACCTGCATGA
TAAAACATGGTTTGCTTAGTTGTTGCTAGACATATCATTTGAGCATCAAATCTTTTTTTT
TATCAAGACACAAGATAAGTCAGTAAAGTGACTACCTTATACCGTAATACACGGGAATCA
AAATCTTTCCACATATCTGATAATGCTTTTAAGAACTCGGACTTTTGCATGTTATCTCTT
TCCTGGATAAAGAGAAAATTGTTCCGAAAAGGTTATCAAATGTGGAGATACATTTTCCAT
CATCTAAGACTTCTAAGAACAGTCTGTCTGAAACAATTATTGGAAGCATATACACGTACA
AGCAAATGATCAAGGAAGCGGAGAGCACGTAACCTAGCGTCACTTCGGAAAAAATTCGAT
CCTACAGAGTCAGAGTTCAAGTTAAAGATGTAACTAACAAGAAAAAGAGAAAATTTGCCA
CAAGAAAGAAGGAAACCTCGTCAAAGTTATCTCCACTTACCTGTGAAATCTAATGCTGTT
GGTCTAAAGGACTCGTTCGTTGATAGCATCCTTTGCAAATCAGATACCAATTCCGAGGGT
ATAGATGAGAAAGATTCATTTGTTATATAGTTCAACGTGTTCATGTACTGCAAAAAAATT
CAAGTTAAACATTACCAACCATGGGAAATCCAAAGGATACTCTGAATAATTAAAACTACT
CCAATGACATCAAGCCTGAGAGAAAACGTATCTGACAGCATCTATCTGAATATCAAAACT
AACAAGCTCGGATTTTAGAGTTTACCATCTTGACATTATTATTGCAGTCAAACAACGGTT
TCCGAGCAACTAAATGATAGGCAAGGCATCCAAAACTAAAAATGTCCGACGAAGCTCCAG
CTGAAGGACTTTTGCTGCGCATCAGTTCAGGTGCAGTGTAATTTAGAGATGGCTGGACTG
GCAGTATTGAATCCTCGACGTCGTATTCCTGCATAGTCATACCCAAGAAATCATCTCGCT
TGTAGAGTTGAATACATCAGATATACAACAGTCAAATAATATTTCAAGTTTAATAAACGC
ACAGAATAGTGGAACGATTGCATGTTATCCAAATTCCCAGCCTGTGCTGCTGAAATAGCA
AAACCAAACCCGGCAAGCTTCCAAGAACCAGCTGAAGTAATAAGAACATTCTGCAGGGAA
ATCACAACTCCACATGTTAATAAAACATATAAACACAACCTCTAAGAAGAGAAGTAAGAC
TAAAGAAACCTCTGGAGAAATGGCTCGATGGATGAGATTTGCGTTATTGTGTAAGAAGTT
CAGTGTCTCAGAAATCTGGAGCAGACCATGCTTCACCTCCAACAAGCTCATCTC
>ath_circ_006172
CTGTGAAATCTAATGCTGTTGGTCTAAAGGACTCGTTCGTTGATAGCATCCTTTGCAAAT
CAGATACCAATTCCGAGGGTATAGATGAGAAAGATTCATTTGTTATATAGTTCAACGTGT
TCATGTACTGCAAAAAAATTCAAGTTAAACATTACCAACCATGGGAAATCCAAAGGATAC
TCTGAATAATTAAAACTACTCCAATGACATCAAGCCTGAGAGAAAACGTATCTGACAGCA
TCTATCTGAATATCAAAACTAACAAGCTCGGATTTTAGAGTTTACCATCTTGACATTATT
ATTGCAGTCAAACAACGGTTTCCGAGCAACTAAATGATAGGCAAGGCATCCAAAACTAAA
AATGTCCGACGAAGCTCCAGCTGAAGGACTTTTGCTGCGCATCAGTTCAGGTGCAGTGTA
ATTTAGAGATGGCTGGACTGGCAGTATTGAATCCTCGACGTCGTATTCCTGCATAGTCAT
ACCCAAGAAATCATCTCGCTTGTAGAGTTGAATACATCAGATATACAACAGTCAAATAAT
ATTTCAAGTTTAATAAACGCACAGAATAGTGGAACGATTGCATGTTATCCAAATTCCCAG
CCTGTGCTGCTGAAATAGCAAAACCAAACCCGGCAAGCTTCCAAGAACCAGCTGAAGTAA
TAAGAACATTCTGCAGGGAAATCACAACTCCACATGTTAATAAAACATATAAACACAACC
TCTAAGAAGAGAAGTAAGACTAAAGAAACCTCTGGAGAAATGGCTCGATGGATGAGATTT
GCGTTATTGTGTAAGAAGTTCAGTGTCTCAGAAATCTGGAGCAGACCATGCTTCACCTCC
AACAAGCTCATCTC
>ath_circ_006257
CAGCGGAATCACTCCAAGAAGCAGCAGCAGGTGCAGCAGAGATTGGTGCCTGACCTTCTC
CTGGCCATGCAGCATCAGGGATCTGAGCGGTGGTCCATTGGTCTCCACCTACCATTCCAT
ATTCTGGAGCAGGAAGTGCACCATATTCTGCCTGAGGGCCAGCTTCATCTTCATCCTCTG
GCTTAGTCTCCTCAGGTTCCCTGTAAAAGAACAGGTCAACCTGCACAACACCATACCATA
TGAAAAATTCAGTCAATAAACAGGGAAAGTTTTTAATGAACAGATGCCTTTCTAATCTAA
GAGCTCCAAGAATGATATTCTTACCATGACATCCCACTTCTGTCCAGCAGCAATGGTTCC
ACGCATCTGAAGGACCATGCGAGCCAGAAGCCAGAAAAGGCACCCAATGCTGTGCTTTCC
CTTGTTGTTGGCTGGGATACCAATGTCAACAAATCTCATTGGAGAGTCTGTGTCACAGAA
AGCAATGATTGGAATGTTTCCCAAAGCACCTTCCTTGATAGG
>ath_circ_006302
GAGTGCCTAAGCCAGAGAAGACAAAGTCTGTAGCTTTGACATGAATGGGACGAATGCAAG
GGTAACCCGCAGGGGTTTCAGCGCGTTTCAG
>ath_circ_006324
CTTGTTTGATGAGGGTGATGTTGGAATTTCTATGTTGAGAGAGCAGTCTTTAGGGAAAAC
TCCTTTCGCAATGTCTCTGATAGTTGCGTTTATCAAAGGTAAGCAGACACCAACAGCATC
CTTAAAGTGACTTTCTTGGCTTTCATTTTTCTTCCTATAATCGATACGAAAAATTATTGC
CAACAAATCCAAACATGTAGCAGCAGGCATTTCCACGATATACTCACCAATTCAACGATA
TTGACAAAGAGGGTACCCCAGAAATCAAAGCCTCCCTGCCTCCAGCAACTGCACCTGAAT
AGAACCTGGAGGATTCTCAAATCAGGAAACACAGAGGAAACGACCAGACAAGGAATAACC
ACTTATTTACAAGATAAATGCACTTACATTTGATGGCCACAGCTTGATCCCTGATTAATT
CCACTAATTACCTGAAGATAATAAGCAAAGGCACAGATACAAAAATTAAAAAATACCAAA
TTGTCATACAGTCAAATGATAAGATTGTCAAAATGCTAACCAGTATAGGTTTTGACCAAG
CAAAAAGCGCTCCAGATAATCCTAATGAGATGCAGTCCACAGGAGTCC
>ath_circ_006332
ATTCAGGTTCGTGAAGCGAGCAGGATGGGATCCGAAGCTGGTGAAGGAGTCGTATCCATG
GGTGGAGAGAGAGATTGTTCATCAGCCAAAGTTAACGTTATGGCAGAAAGCTCTCAGAGA
CAGTCTTTTAGAGGTTGGAGTCAGACCTTTCAATGGTTTCACTTACGATCACGTTTCCGG
AACCAAAATCGGCGGTACAATTTTCGACAGATTCGGCCGTCGTCACACCGCGGCGGAGCT
TCTCGCTTACGCTAATCCTCAGAAGCTTAGAGTCTTGATCTACGCCACCGTGCAAAAAAT
CGTCTTTGACA
>ath_circ_006618
GCTGCTGAAGAAGAAAGGCTACGAGAGGAGTTTGAGAGGGAGGGTAGAAGACTCCCTCCT
AAAGTGGACTCTCAAGTGTTTGATTCTAATGTTATTACACCTGGAACGGAATTCATGGGT
GTTCTGTCTATTGCGCTGCAATATTATGTACACCTTAGACTTAATCATGATGTTGGTTGG
AAAAATATCAAGGTATTTGTGATTCCCTATTAGTTCTTACTTCATACAGTTATGCAGTTT
AACGTATTGGATTGAGTTTGTGACTAATTTTATACTTAACTGTTGAACTGCAAAGGTCAT
CCTTTCAGACGCAAATGTTCCAGGTGAAGGAGAGCATAAAATCATGTCATACATTCGTCT
TCAAAGAAATCTTCCTGGTTTTGACCCAAACACACGGCATTGCTTGTATGGACTGGTATG
ATTCTTCATTTTTCAATTTGTACTTGCACCAAAAATTATCCTGAGGTCTTAATCACTTGT
TAATTTTTTGGCCTTCATTTTCTAGTGTGTTATTAACTTATGAGGCTCATTTTGTCCTGC
TTTCTTTGACAGGATGCTGACCTGATTATGTTGGGCTTGGCGACCCATGAAGTTCATTTT
TCAATTCTTCGAGAGGTTCTTTATTTACTCTTCCGCATGTTTTTTGTATTCAATTTTGAG
GTTTTATATATATATATATATATTTCCTTGAAAGAATAACAAAAGTGGGTAGAAAAAATG
GAGATAACTAGTGTAAAATCTTCAATTTCTATTTTCTTCATGAATAACTAAGCTGAATCC
TGAATTTCGTCCCACGATTTAGGTGGTCTACACTCCTGGACAGCAGGAGAGGTGCTTCTT
GTGTGGTCAAATGGGCCATTTTGCTTCAAATTGTGAAGGAAAACCAAAGAAGAGGGCAGG
AGAATCTGATGAGAAAGGCGATGGAAATGATTTTGTCAAAAAGCCATATCAGGTTGAAAT
TCATAACCAAGTTCATAACACACGTATCAGCAGGTTCTTGAGATACAGCCTAGAAGTGTG
ATATTATTGTCAAGTCTCATGTCTTTGTTTCTTTTTGTCAGTTTCTACATATCTGGGTTC
TTAGAGAATACCTGGAGCTTGAGATGAGGATTCCCAACCCACCATTTGAGATTGATCTAG
AGCGCATTGTTGATGATTTTATCTTCATATGTTTCTTTGTGGGCAATGACTTCTTACCAC
ATATGCCCACATTAGAGATTCGAGAGGTTTGTGTTCCTGAATTTGGATTTCATTATGAAT
TGTTCGTTTAGAGAACCTTCAAGGGATACCCTAGTATGATTAGATACGTTAGTATTGGTG
GTATCAGTTAAATGTCTATTGTCTAAGGCATATGTCAATTCCGTTATCTATCCTATGTTA
AAAACTTGAGATATCTTACAACGCATTGTAATTTTTTTGATGAAACGTTGCTGTAATTCT
TCATTTCTTCAGGGTGCTATCAACTTGCTTATGGCTGTTTACAAGAAGGAATTTCGGTCT
TTTGACGGCTACTTAACTGATGGGTGCAAGGTACTTGTTCTCTGTTCATATTGGTTTATT
CAATTTACCCTTAGGTGACATGGTTTTGACTTTATCTTTTACTATTTTCCTCTCCAGCCA
AATTTAAAGAGGGTGGAACAGTTTATTCAGGCTGTTGGATCGTTTGAAGATAAGATATTT
CAGAAAAGAGCCATGCAACATCAG
>ath_circ_006737
ATATCAAGATACTCCTGGGATATGGACTAAAGAGCATGTGGAGGCATGGAAGCCAATCGT
TGATGCTGTACATGCCAAAGGTGGTATCTTCTTCTGTCAGATCTGGCATGTTGGCCGCGT
TTCTAATAGCGGGTTTCAGCCAAATGGAAAAGCTCCTATCTCTTGTTCGGATAAGCCATT
GATGCCTCAAATTCGCTCTAATGGCATCGATGAAGCTCTCTTTACCCCTCCAAGACGGCT
TGGTATCGAAGAAATCCCCGGCATTGTCAATGATTTTAGGCTTGCTGCAAGAAATGCTAT
GGAAGCTGGTAAGCACATTTTGGATTTGGAATTCAAGAAGCTGAAACCATTCAAGATTCT
TATATGTGTCCTTGTTGTTGCAGGTTTTGATGGAGTTGAGATTCATGGAGCTAATGGCTA
TCTGATTGACCAGTTCATGAAGGATACGGTGAATGATAGAACTGATGAATACGGTGGATC
ATTGCAAAACCGTTGCAAATTTCCTCTAGAAATAGTCGATGCAGTTGCTAAGGAGATCGG
ACCAGACCGTGTTGGAATCAGGCTCTCTCCATTTGCTGACTACATGGAATCTGGAGACAC
TAATCCAGGAGCATTAGGGCTTTATATGGCGGAATCTTTGAACAAATACGGAATCCTCTA
CTGTCATGTGATTGAAGCGAGAATGAAAACAATGGGAGAAGTACATGCTTGTCCTCACAC
ACTAATGCCGATGAGGAAAGCGTTTAAGGGGACTTTTATCTCCGCAGGAGGTTTCACGAG
GGAAGATGGGAATGAGGCTGTGTCAAAGGGAAGAACTGATTTGGTGGCTTATGGTCGATG
GTTTCTAGCCAACCCGGACCTGCCAAAGAGGTTCCAAGTGGATGCACCGCTGAATAAGTA
CGATAGACCAACGTTTTACACTTCTGATCCAGTCGTCGGTTACACCGATTACCCTTTCCT
CGAATCAACAGCTTAAAATTGTTATCAATAATGTAATGTAGTGTGTTTCCCTTATATAAG
ATGTAATAAGTTTCTGGCTTTTCATTTATACTTTTTAAGTTTAAGTCATAAAACCTTCAC
AAAAATTTCCACGGACACATTATCACAAAAGCGCTTTCTAGAGACCAACATAACTTAACT
TGATTGTTGATTTCTGTTTGATGTGATCATGCCGCAATCCAGTGTGTTCTCATGATGCTA
TCTTCCCTCCTTTCACATGCTGCACAGAACAAAACAGAGCATTTTCCTCCCAACTATACC
TAATTTTTTTTGGTCGGTGGTCAAAGTTATACATCGGAAGAATCTGTTGAAATCATATTG
AGGCCCCTCATTTGTTATGTTATGTAATCTCCAATGGATCAAAAGTAGAATCCCAACTGT
AGAAGATGATACTATCATGCTAGGTAGAAGACAGCATGGAATATGGGGTAAGTTCAAAGT
GGTTACACTCTAATGTCGTCTCAACGAATACGTCTTTATGAAGAAATAAAAAAATCTAAG
TGGTTGGATGCGTCATCAATGACGACCACGTCGTTAAAGACAGAAAGAAACACTTGCGTT
CCTGATTCTCTGATCAATCAATGTGTATAAATATGTTCGGATATGTCCATTATCTTACGC
AATCTTGAAAAGTGTTTTTGAGAGAAATATAGGTTTTACAAAATCCACCGTTGTGAATTC
ATGGAAATGGTAAACGCAGAAGCAAAACAGAGTGTCCCTCTTCTCACCCCTTATAAGATG
GGAAGATTCAATCTTTCTCATAGGTAATCTAAATTTTGATCCGTTCTTTATGTTTTGTTG
ACTTTTGCTGAATCCTTAAATTAAGAAGCTTGATTCATCTAGGGTTGTTCTAGCACCATT
GACGAGACAGAAATCGTACGGAAGCGTTCCTCAGCCTCACGCTATCTTGTATTACTCTCA
GAGAACGTCACCGGGAGGTTTTCTCATCGCTGAAGCCACCGGGGTTTCAGATACAGCTCA
AGG
>ath_circ_006935
TGTAACTCCAAACTCTGATGTTTCCGTCTGATTCTAACCGAATAAAACTCAACGTCGCGT
TGTGTTTCGGCCGTGAGAGGAACGTTGAAACGTTGAATTTAGAACCAGAATCGACACCTT
CCATGACTAGACCCCACGTTGTGTCGGAATCTTCCACAG
>ath_circ_006968
TCTATGCATTAGAAGCAGATCCTTGGAAGCATTCCCAGATAGATCAGTCTGACCAGAAGC
TTTTAGAGCCCTTTTAGTAATGGTTTTCTTGAGCATTCCTTTCTTATTTCCCTTTCTTCC
ATCTTCTTCTTGACTCATTTGGTATATAAGATCCTCTGCTGCACCTGGCCAGTAGTCACC
GTCAAAATACGGGAGCCTAGCTGCTGTAACCTTAGCTCTACATTCACCAGTTTGCATGAA
AAAATGGTCATATAGATTGATAGTTTCTGCAACAATGCCCTCCTTTGAAGCTTTTCTCAA
CATTGCTAAGTACCTGCGAATAACAACGTGGGCAGTTGGATGATGTAAATGACTTTTTCA
TATGAAAGTTTACGAAGTTCATCCCAAAAAGGTAAATGAACTGACCACTCTCGTAGTTTA
TCAGATTTTGGCGTCTTCTGAATTTCTGGATGACAATATAAGATATAATCCTCGCCCTTC
AGCGGCGGACAAGCCCATATGTAGCAGCTCGTGAAACCACGCAACTTGCAGTATTCTAGG
TAGCCGAT
>ath_circ_006986
CTCGTCTCTGATCTTAGACATCATATCTTTCTTTGATTTCTTCCTCTCATTTTCCTGCAC
TTGATTTTGCTCCTCCTGGGTTTTTCTTTTATTATTTTTCTTATATTTCTTGTTATGTTC
ATCCTCTTTGTTAGGCTTTCCAATATCCTCATCAAAGCGAATGGACATGAACACCTAAGG
ATCAATAGAAAAATGGAAGCAAGGGTAAATGAGAACAAACACAGAGATAAGAAATATAAC
CAGATTGCTCCTCAGTTATTAAGCGCTTGCAATAGTCTTACAAAATGTTTTCCAATGATA
ATGTGAACTTCGTGATTTAGTTTTTCAAACAGGAGCAATTATAACACCTTTACTCAGTGA
TTGGTGTGTAAATGTGTGGTTCTTAGAATGTTAAAATAATACCAATGAATACCTCGATAG
CATTAGGATGAAGTTGGCAGTTGTGAGCTTTGACATGATCAGCAATCAGGCGTACAGCTT
GCACGGTCAGCTCACCACCATGTTTCCCTTCATTTGAGAAAAGATACCTGATAGTAGAGC
AACAGAGTCTC
>ath_circ_007115
CTTGAACTGATTATCGGGGTCGTGAGCTTGGTACTTCTTCTTCATCCTCACGCGCCTCTT
GTACTTGGGGTGGGGAGCCAGC
>ath_circ_007378
CCTGAGAAACGGCTACCACATCCAAGGAAGGCAGCAGGCGCGCAAATTACCCAATCCTGA
CACGGGGAG
>ath_circ_007397
CGTATATTTAAGTTGTTGCAGTTAAAAAGCTCGTAGTTGAACCTTGGGATGGGTCGGCCG
GTCCGCCTTTGGTGTGCATTGGTCGGCTTGTCCCTTCGGTCGGCGATACGCTCCTGGTCT
TAATTGGCCGGGTCGTGCCTCCGGCGCTGTTACTTTGAAGAAATTAGAGTGCTCAAAGCA
AGCCTACGCTCTGGATACATTAGCATGGGATAACATCATAGGATTTCGATCCTATTGTGT
TGGCCTTCGGGATCGGAGTAATGATTAACAGGGACAGTCGGGGGCATTCGTATTTCATAG
TCAGAGGTGAAATTCTTGGATTTATGAAAGACGAACAACTGCGAAAGCATTTGCCAAGGA
TGTTTTCATTAATCAAGAACGAAAGTTGGGGGCTCGAAGACGATCAGATACCGTCCTAGT
CTCAACCATAAACGATGCCGACCAGGGATCAGCGGATGTTGCTTATAGGACTCCGCTGGC
ACCTTATGAGAAATCAAAGTTTTTGGGTTCCGGGGGGAGTATGGTCGCAAGGCTGAAACT
TAAAGGAATTGACGGAAGGGCACCACCAGGAGTGGAGCCTGCGGCTTAATTTGACTCAAC
ACGGGGAAACTTACCAGGTCCAGACATAGTAAGGATTGACAGACTGAGAGCTCTTTCTTG
ATTCTATGGGTGGTGGTGCATGGCCGTTCTTAGTTGGTGGAGCGATTTGTCTGGTTAATT
CCGTTAATGAACGAGACCTCAGCCTGCTAACTAGCTACGTGGAGGCATCCCTTCACGGCC
GGCTTCTTAGAGGGACTATGGCCGTTTAGGCCAAGGAAGTTTGAGGCAATAACAGGTCTG
TGATGCCCTTAGATGTTCTGGGCCGCACGCGCGCTACACTGATGTATTCAACGAGTTCAC
ACCTTGGCCGACAGGCCCGGGTAATCTTTGAAATTTCATCGTGATGGGGATAGATCATTG
CAATTGTTGGTCTTCAACGAGGAATTCCTAGTAAGCGCGAGTCATCAGCTCGCGTTGACT
ACGTCCCTGCCCTTTGTACACACCGCCCGTCGCTCCTACCGATTGAATGATCCGGTGAAG
TGTTCGGATCGCGGCGACGTGGGTGGTTCGCCGCCCGCGACGTCGCGAGAAGTCCACTAA
ACCTTATCATTTAGAGGAAGGAGAAGTCGTAACAAGGTTTCCGTAGGTGAACCTGCGGAA
GGATCATTGTCGATACCTGTCCAAAACAGAACGACCCGCGAACCAAAGATCACCACTCTC
GGTGGGCCGGTTTCTTAGCCGATTCCTTGCCCGCCGGATCCGTGGTTTCGCGTATCGGCA
TGCTCGGGAGCTTTTATCTCGGTCTTGTCGTGCGCGTTGCTTCCGGATATCACAAAACCC
CAGCACGAAAAGTGTCAAGGAACATGCAAACGAACGGCTGGCATTCGCCTCCCCGGAGAC
GGAGTGTGGGCGGATGCTGTGCTGCGAACTGAAGTCTAAAACGACTCTCGGCAACGGATA
TCTCGGCTCTCGCATCGATGAAGAACGTAGCGAAATGCGATACTTGGTGTGAATTGCAGA
ATCCCGTGAACCATCGAGTCTTTGAACGCAAGTTGCGCCCCAAGCCTTCTGGCCGAGGGC
ACGTCTGCCTGGGTGTCACAAATCGTCGTCCCTCACCATCCTTTGCTGATGCGGGACGGA
AGCTGGTCTCCCGTGTGTTACCGCACGCGGTTGGCCTAAATCCGAGCCAAGGACGCCTGG
AGCGTACCGACATGCGGTGGTGAACTTGATCCATTACATTTTATCGGTCGCTCTTGTCCG
GAAGCAGTAGATGACCCAAAGTCCATATAGCGACCCCAGGTCAGGCGGGATTACCCGCTG
AGTTTAAGCATATCAATAAGCGGAGGAAAAGAAACTAACAAGGATTCCCTTAGTAACGGC
GAGCGAACCGGGAAGAGCCCAGCTTGAAAATCGGACGTCTTCGGCGTTCGAATTGTAGTC
TGGAGAAGCGTCCTCAGCGACGGACCGGGCCTAAGTTCCCTGGAAAGGGGCGCCAGAGAG
GGTGAGAGCCCCGTCGTGCCCGGACCCTGTCGCACCACGAGGCGCTGTCTACGAGTCGGG
TTGTTTGGGAATGCAGCCCCAATCGGGCGGTAAATTCCGTCCAAGGCTAAATACGGGCGA
GAGACCGATAGCGAACAAGTACCGCGAGGTAAAGATGAAAAGGACTTTGAAAAGAGAGTC
AAAGAGTGCTTGAAATTGTCGGGAGGGAAGCGGATGGGGGCCGGCGATGCGTCCTGGTCG
GATGCGGAACGGAGCAATCCGGTCCGCCGATCGATTCGGGGCGTGGACCGACGCGGATTA
CGGTGGCGGCCTAAGCCCGGGCTTTTGATACGCTTGTGGAGACGTCGCTGCCGTGATCGT
GGTCTGCAGCACGCGCCTAACGGCGTGCCTCGGCATCAGCGTGCTCCGGGCGTCGGCCTG
TGGGCTCCCCATTCGACCCGTCTTGAAACACGGACCAAGGAGTCTGACATGTGTGCGAGT
CAACGGGTGAGTAAACCCGTAAGGCGCAAGGAAGCTGATTGGCGGGATCCCTCGCGGGTG
CACCGCCGACCGACCTTGATCTTCTGAGAAGGGTTCGAGTGTGAGCATGCCTGTCGGGAC
CCGAAAGATGGTGAACTATGCCTGAGCGGGGTAAAGCCAGAGGAAACTCTGGTGGAAGCC
CGCAGCGATACTGACGTGCAAATCGTTCGTCTGACTTGGGTATAGGGGCGAAAGACTAAT
CGAACCATCTAGTAGCTGGTTCCCCCCGAAGTTTCCCTCAGGATAGCTGGAGCTCGGACG
CGAGTTCTATCGGGTAAAGCCAATGATTAGAGGCATTGGGGGCGCAACGCCCTCGACCTA
TTCTCAAACTTTAAATAGGTAGGACGTGTCGGCTGCTTTGTTGAGCCGTCACACGGAATC
GAGAGCTCCAAGTGGGCCATTTTTGGTAAGCAGAACTGGCGATGCGGGATGAACCGGAAG
CCGGGTTACGGTGCCCAACTGCGCGCTAACCTAGAACCCACAAAGGGTGTTGGTCGATTA
AGACAGCAGGACGGTGGTCATGGAAGTCGAAATCCGCTAAGGAGTGTGTAACAACTCACC
TGCCGAATCAACTAGCCCCGAAAATGGATGGCGCTTAAGCGCGCGACCTATACCCGGCCG
TCGGGGCAAGAGCCAGGCCTCGATGAGTAGGAGGGCGCGGCAGTCGCTGCAAAACCTAGG
GCGCGAGCCCGGGCAGAGCGGCCGTCGGTGCAGATCTTGGTGGTAGTAGCAAATATTCAA
ATGAGAACTTTGAAGGCCGAAGAGGGGAAAGGTTCCATGTGAACGGCACTTGCACATGGG
TTATTCGATCCTAAGAGTCGGGGGAAACCCGTCTGATAGCGCTTAAGCGCGAACTTCGAA
AGGGGATTTGGTTAAAATTCCGGAACCGGGACGTGGCGGTTGACGGCAACGTTAGGGAGT
CCGGAGACGTCGGCGGGGGCCTCGGGAAGAGTTATCTTTTCTGTTTAACAGCCTGCCCAC
CCTGGAAACGGCTCAGCCGGAGGTAGGGTCCAGCGGCTGGAAGAGCACCGCACGTCGCGT
GGTGTCCGGTGCGCCCCCGGCGGCCCTTGAAAATCCGGAGGACCGAGTGCCGCTCACGCC
CGGTCGTACTCATAACCGCATCAGGTCTCCAAGGTGAACAGCCTCTGGTCGATGGAACAA
TGTAGGCAAGGGAAGTCGGCAAAATGGATCCGTAACTTCGGGAAAAGGATTGGCTCTGAG
GGCTGGGCTCGGGGGTCCCAGTTCCGAACCCGTCGGCTGTCAGCGGACTGCTCGAGCTGC
TTTCGCGGCGAGAGCGGGTCGCCGCGTGCCGGCCGGGGGACGGACTGGGAACGGCTCTCT
CGGGAGCTTTACCCGGGCGTCGAACAGTCAGCTCAGAACTGGTACGGACAAGGGGAATCC
GACTGTTTAATTAAAACAAAGCATTGCGATGGTCCCTGCGGATGCTAACGCAATGTGATT
TCTGCCCAGTGCTCTGAATGTCAAAGTGAAGAAATTCAACCAAGCGCGGGTAAACGGTGG
GAGTAACTATGACTCTCTTAAGGTAGCCAAATGCCTCGTCATCTAATTAGTGACGCGCAT
GAATGGATTAACGAGATTCCCACTGTCCCTGTCTACTATCCAGCGAAACCACAGCCAAGG
GAACGGGCTTGGCAGAATCAGCGGGGAAAGAAGACCCTGTTGAGCTTGACTCTAGTCCGA
CTTTGTGAAATGACTTGAGAGGTGTAGGATAAGTGGGAGCTTCGGCGCAAGTGAAATACC
ACTACTTTTAACGTTATTTTACTTACTCCGTGAATCGGAGGCGGGGTACAACCCCTGTTT
TTGGTCCCAAGGCTCGCTTCGGCGGGTCGATCCGGGCGGAGGACATTGTCAGGTGGGGAG
TTTGGCTGGGGCGGCACATCTGTTAAAAGATAACGCAGGTGTCCTAAGATGAGCTCAACG
AGAACAGAAATCTCGTGTGGAACAAAAGGGTAAAAGCTTGTTTGATTCTGATTTTCAGTA
CGAATACGAACCGTGAAAGCGTGGCCTATCGATCCTTTAGACCTTCGGAATTTGAAGCTA
GAGGTGTCAGAAAAGTTACCACAGGGATAACTGGCTTGTGGCAGCCAAGCGTTCATAGCG
AC
>ath_circ_007681
TGCGAAAGCATTTGCCAAGGATGTTTTCATTAATCAAGAACGAAAGTTGGGGGCTCGAAG
ACGATCAGATACCGTCCTAGTCTCAACCATAAACGATGCCGACCAGGGATCAGCGGATGT
TGCTTATAGGACTCCGCTGGCACCTTATGAGAAATCAAAGTTTTTGGGTTCCGGGGGGAG
TATGGTCGCAAGGCTGAAACTTAAAGGAATTGACGGAAGGGCACCACCAGGAGTGGAGCC
TGCGGCTTAATTTGACTCAACACGGGGAAACTTACCAGGTCCAGACATAGTAAGGATTGA
CAGACTGAGAGCTCTTTCTTGATTCTATGGGTGGTGGTGCATGGCCGTTCTTAGTTGGTG
GAGCGATTTGTCTGGTTAATTCCGTTAATGAACGAGACCTCAGCCTGCTAACTAGCTACG
TGGAGGCATCCCTTCACGGCCGGCTTCTTAGAGGGACTATGGCCGTTTAGGCCAAGGAAG
TTTGAGGCAATAACAGGTCTGTGATGCCCTTAGATGTTCTGGGCCGCACGCGCGCTACAC
TGATGTATTCAACGAGTTCACACCTTGGCCGACAGGCCCGGGTAATCTTTGAAATTTCAT
CGTGATGGGGATAGATCATTGCAATTGTTGGTCTTCAACGAGGAATTCCTAGTAAGCGCG
AGTCATCAGCTCGCGTTGACTACGTCCCTGCCCTTTGTACACACCGCCCGTCGCTCCTAC
CGATTGAATGATCCGGTGAAGTGTTCGGATCGCGGCGACGTGGGTGGTTCGCCGCCCGCG
ACGTCGCGAGAAGTCCACTAAACCTTATCATTTAGAGGAAGGAGAAGTCGTAACAAGGTT
TCCGTAGGTGAACCTGCGGAAGGATCATTGTCGATACCTGTCCAAAACAGAACGACCCGC
GAACCAAAGATCACCACTCTCGGTGGGCCGGTTTCTTAGCCGATTCCTTGCCCGCCGGAT
CCGTGGTTTCGCGTATCGGCATGCTCGGGAGCTTTTATCTCGGTCTTGTCGTGCGCGTTG
CTTCCGGATATCACAAAACCCCAGCACGAAAAGTGTCAAGGAACATGCAAACGAACGGCT
GGCATTCGCCTCCCCGGAGACGGAGTGTGGGCGGATGCTGTGCTGCGAACTGAAGTCTAA
AACGACTCTCGGCAACGGATATCTCGGCTCTCGCATCGATGAAGAACGTAGCGAAATGCG
ATACTTGGTGTGAATTGCAGAATCCCGTGAACCATCGAGTCTTTGAACGCAAGTTGCGCC
CCAAGCCTTCTGGCCGAGGGCACGTCTGCCTGGGTGTCACAAATCGTCGTCCCTCACCAT
CCTTTGCTGATGCGGGACGGAAGCTGGTCTCCCGTGTGTTACCGCACGCGGTTGGCCTAA
ATCCGAGCCAAGGACGCCTGGAGCGTACCGACATGCGGTGGTGAACTTGATCCATTACAT
TTTATCGGTCGCTCTTGTCCGGAAGCAGTAGATGACCCAAAGTCCATATAGCGACCCCAG
GTCAGGCGGGATTACCCGCTGAGTTTAAGCATATCAATAAGCGGAGGAAAAGAAACTAAC
AAGGATTCCCTTAGTAACGGCGAGCGAACCGGGAAGAGCCCAGCTTGAAAATCGGACGTC
TTCGGCGTTCGAATTGTAGTCTGGAGAAGCGTCCTCAGCGACGGACCGGGCCTAAGTTCC
CTGGAAAGGGGCGCCAGAGAGGGTGAGAGCCCCGTCGTGCCCGGACCCTGTCGCACCACG
AGGCGCTGTCTACGAGTCGGGTTGTTTGGGAATGCAGCCCCAATCGGGCGGTAAATTCCG
TCCAAGGCTAAATACGGGCGAGAGACCGATAGCGAACAAGTACCGCGAGGTAAAGATGAA
AAGGACTTTGAAAAGAGAGTCAAAGAGTGCTTGAAATTGTCGGGAGGGAAGCGGATGGGG
GCCGGCGATGCGTCCTGGTCGGATGCGGAACGGAGCAATCCGGTCCGCCGATCGATTCGG
GGCGTGGACCGACGCGGATTACGGTGGCGGCCTAAGCCCGGGCTTTTGATACGCTTGTGG
AGACGTCGCTGCCGTGATCGTGGTCTGCAGCACGCGCCTAACGGCGTGCCTCGGCATCAG
CGTGCTCCGGGCGTCGGCCTGTGGGCTCCCCATTCGACCCGTCTTGAAACACGGACCAAG
GAGTCTGACATGTGTGCGAGTCAACGGGTGAGTAAACCCGTAAGGCGCAAGGAAG
>ath_circ_007702
GATGTTTTCATTAATCAAGAACGAAAGTTGGGGGCTCGAAGACGATCAGATACCGTCCTA
GTCTCAACCATAAACGATGCCGACCAGGGATCAGCGGATGTTGCTTATAGGACTCCGCTG
GCACCTTATGAGAAATCAAAGTTTTTGGGTTCCGGGGGGAGTATGGTCGCAAGGCTGAAA
CTTAAAGGAATTGACGGAAGGGCACCACCAGGAGTGGAGCCTGCGGCTTAATTTGACTCA
ACACGGGGAAACTTACCAGGTCCAGACATAGTAAGGATTGACAGACTGAGAGCTCTTTCT
TGATTCTATGGGTGGTGGTGCATGGCCGTTCTTAGTTGGTGGAGCGATTTGTCTGGTTAA
TTCCGTTAATGAACGAGACCTCAGCCTGCTAACTAGCTACGTGGAGGCATCCCTTCACGG
CCGGCTTCTTAGAGGGACTATGGCCGTTTAGGCCAAGGAAGTTTGAGGCAATAACAGGTC
TGTGATGCCCTTAGATGTTCTGGGCCGCACGCGCGCTACACTGATGTATTCAACGAGTTC
ACACCTTGGCCGACAGGCCCGGGTAATCTTTGAAATTTCATCGTGATGGGGATAGATCAT
TGCAATTGTTGGTCTTCAACGAGGAATTCCTAGTAAGCGCGAGTCATCAGCTCGCGTTGA
CTACGTCCCTGCCCTTTGTACACACCGCCCGTCGCTCCTACCGATTGAATGATCCGGTGA
AGTGTTCGGATCGCGGCGACGTGGGTGGTTCGCCGCCCGCGACGTCGCGAGAAGTCCACT
AAACCTTATCATTTAGAGGAAGGAGAAGTCGTAACAAGGTTTCCGTAGGTGAACCTGCGG
AAGGATCATTGTCGATACCTGTCCAAAACAGAACGACCCGCGAACCAAAGATCACCACTC
TCGGTGGGCCGGTTTCTTAGCCGATTCCTTGCCCGCCGGATCCGTGGTTTCGCGTATCGG
CATGCTCGGGAGCTTTTATCTCGGTCTTGTCGTGCGCGTTGCTTCCGGATATCACAAAAC
CCCAGCACGAAAAGTGTCAAGGAACATGCAAACGAACGGCTGGCATTCGCCTCCCCGGAG
ACGGAGTGTGGGCGGATGCTGTGCTGCGAACTGAAGTCTAAAACGACTCTCGGCAACGGA
TATCTCGGCTCTCGCATCGATGAAGAACGTAGCGAAATGCGATACTTGGTGTGAATTGCA
GAATCCCGTGAACCATCGAGTCTTTGAACGCAAGTTGCGCCCCAAGCCTTCTGGCCGAGG
GCACGTCTGCCTGGGTGTCACAAATCGTCGTCCCTCACCATCCTTTGCTGATGCGGGACG
GAAGCTGGTCTCCCGTGTGTTACCGCACGCGGTTGGCCTAAATCCGAGCCAAGGACGCCT
GGAGCGTACCGACATGCGGTGGTGAACTTGATCCATTACATTTTATCGGTCGCTCTTGTC
CGGAAGCAGTAGATGACCCAAAGTCCATATAGCGACCCCAGGTCAGGCGGGATTACCCGC
TGAGTTTAAGCATATCAATAAGCGGAGGAAAAGAAACTAACAAGGATTCCCTTAGTAACG
GCGAGCGAACCGGGAAGAGCCCAGCTTGAAAATCGGACGTCTTCGGCGTTCGAATTGTAG
TCTGGAGAAGCGTCCTCAGCGACGGACCGGGCCTAAGTTCCCTGGAAAGGGGCGCCAGAG
AGGGTGAGAGCCCCGTCGTGCCCGGACCCTGTCGCACCACGAGGCGCTGTCTACGAGTCG
GGTTGTTTGGGAATGCAGCCCCAATCGGGCGGTAAATTCCGTCCAAGGCTAAATACGGGC
GAGAGACCGATAGCGAACAAGTACCGCGAGGTAAAGATGAAAAGGACTTTGAAAAGAGAG
TCAAAGAGTGCTTGAAATTGTCGGGAGGGAAGCGGATGGGGGCCGGCGATGCGTCCTGGT
CGGATGCGGAACGGAGCAATCCGGTCCGCCGATCGATTCGGGGCGTGGACCGACGCGGAT
TACGGTGGCGGCCTAAGCCCGGGCTTTTGATACGCTTGTGGAGACGTCGCTGCCGTGATC
GTGGTCTGCAGCACGCGCCTAACGGCGTGCCTCGGCATCAGCGTGCTCCGGGCGTCGGCC
TGTGGGCTCCCCATTCGACCCGTCTTGAAACACGGACCAAGGAGTCTGACATGTGTGCGA
GTCAACGGGTGAGTAAACCCGTAAGGCGCAAGGAAGCTGATTGGCGGGATCCCTCGCGGG
TGCACCGCCGACCGACCTTGATCTTCTGAGAAGGGTTCGAGTGTGAGCATGCCTGTCGGG
ACCCGAAAGATGGTGAACTATGCCTGAGCGGGGTAAAGCCAGAGGAAACTCTGGTGGAAG
CCCGCAGCGATACTGACGTGCAAATCGTTCGTCTGACTTGGGTATAGGGGCGAAAGACTA
ATCGAACCATCTAGTAGCTGGTTCCCCCCGAAGTTTCCCTCAGGATAGCTGGAGCTCGGA
CGCGAGTTCTATCGGGTAAAGCCAATGATTAGAGGCATTGGGGGCGCAACGCCCTCGACC
TATTCTCAAACTTTAAATAGGTAGGACGTGTCGGCTGCTTTGTTGAGCCGTCACACGGAA
TCGAGAGCTCCAAGTGGGCCATTTTTGGTAAGCAGAACTGGCGATGCGGGATGAACCGGA
AGCCGGGTTACGGTGCCCAACTGCGCGCTAACCTAGAACCCACAAAGGGTGTTGGTCGAT
TAAGACAGCAGGACGGTGGTCATGGAAGTCGAAATCCGCTAAGGAGTGTGTAACAACTCA
CCTGCCGAATCAACTAGCCCCGAAAATGGATGGCGCTTAAGCGCGCGACCTATACCCGGC
CGTCGGGGCAAGAGCCAGGCCTCGATGAGTAGGAGGGCGCGGCAGTCGCTGCAAAACCTA
GGGCGCGAGCCCGGGCAGAGCGGCCGTCGGTGCAGATCTTGGTGGTAGTAGCAAATATTC
AAATGAGAACTTTGAAGGCCGAAGAGGGGAAAGGTTCCATGTGAACGGCACTTGCACATG
GGTTATTCGATCCTAAGAGTCGGGGGAAACCCGTCTGATAGCGCTTAAGCGCGAACTTCG
AAAGGGGATTTGGTTAAAATTCCGGAACCGGGACGTGGCGGTTGACGGCAACGTTAGGGA
GTCCGGAGACGTCGGCGGGGGCCTCGGGAAGAGTTATCTTTTCTGTTTAACAGCCTGCCC
ACCCTGGAAACGGCTCAGCCGGAGGTAGGGTCCAGCGGCTGGAAGAGCACCGCACGTCGC
GTGGTGTCCGGTGCGCCCCCGGCGGCCCTTGAAAATCCGGAGGACCGAGTGCCGCTCACG
CCCGGTCGTACTCATAACCGCATCAGGTCTCCAAGGTGAACAGCCTCTGGTCGATGGAAC
AAT
>ath_circ_007728
GAAAGTTGGGGGCTCGAAGACGATCAGATACCGTCCTAGTCTCAACCATAAACGATGCCG
ACCAGGGATCAGCGGATGTTGCTTATAGGACTCCGCTGGCACCTTATGAGAAATCAAAGT
TTTTGGGTTCCGGGGGGAGTATGGTCGCAAGGCTGAAACTTAAAGGAATTGACGGAAGGG
CACCACCAGGAGTGGAGCCTGCGGCTTAATTTGACTCAACACGGGGAAACTTACCAGGTC
CAGACATAGTAAGGATTGACAGACTGAGAGCTCTTTCTTGATTCTATGGGTGGTGGTGCA
TGGCCGTTCTTAGTTGGTGGAGCGATTTGTCTGGTTAATTCCGTTAATGAACGAGACCTC
AGCCTGCTAACTAGCTACGTGGAGGCATCCCTTCACGGCCGGCTTCTTAGAGGGACTATG
GCCGTTTAGGCCAAGGAAGTTTGAGGCAATAACAGGTCTGTGATGCCCTTAGATGTTCTG
GGCCGCACGCGCGCTACACTGATGTATTCAACGAGTTCACACCTTGGCCGACAGGCCCGG
GTAATCTTTGAAATTTCATCGTGATGGGGATAGATCATTGCAATTGTTGGTCTTCAACGA
GGAATTCCTAGTAAGCGCGAGTCATCAGCTCGCGTTGACTACGTCCCTGCCCTTTGTACA
CACCGCCCGTCGCTCCTACCGATTGAATGATCCGGTGAAGTGTTCGGATCGCGGCGACGT
GGGTGGTTCGCCGCCCGCGACGTCGCGAGAAGTCCACTAAACCTTATCATTTAGAGGAAG
GAGAAGTCGTAACAAGGTTTCCGTAGGTGAACCTGCGGAAGGATCATTGTCGATACCTGT
CCAAAACAGAACGACCCGCGAACCAAAGATCACCACTCTCGGTGGGCCGGTTTCTTAGCC
GATTCCTTGCCCGCCGGATCCGTGGTTTCGCGTATCGGCATGCTCGGGAGCTTTTATCTC
GGTCTTGTCGTGCGCGTTGCTTCCGGATATCACAAAACCCCAGCACGAAAAGTGTCAAGG
AACATGCAAACGAACGGCTGGCATTCGCCTCCCCGGAGACGGAGTGTGGGCGGATGCTGT
GCTGCGAACTGAAGTCTAAAACGACTCTCGGCAACGGATATCTCGGCTCTCGCATCGATG
AAGAACGTAGCGAAATGCGATACTTGGTGTGAATTGCAGAATCCCGTGAACCATCGAGTC
TTTGAACGCAAGTTGCGCCCCAAGCCTTCTGGCCGAGGGCACGTCTGCCTGGGTGTCACA
AATCGTCGTCCCTCACCATCCTTTGCTGATGCGGGACGGAAGCTGGTCTCCCGTGTGTTA
CCGCACGCGGTTGGCCTAAATCCGAGCCAAGGACGCCTGGAGCGTACCGACATGCGGTGG
TGAACTTGATCCATTACATTTTATCGGTCGCTCTTGTCCGGAAGCAGTAGATGACCCAAA
GTCCATATAGCGACCCCAGGTCAGGCGGGATTACCCGCTGAGTTTAAGCATATCAATAAG
CGGAGGAAAAGAAACTAACAAGGATTCCCTTAGTAACGGCGAGCGAACCGGGAAGAGCCC
AGCTTGAAAATCGGACGTCTTCGGCGTTCGAATTGTAGTCTGGAGAAGCGTCCTCAGCGA
CGGACCGGGCCTAAGTTCCCTGGAAAGGGGCGCCAGAGAGGGTGAGAGCCCCGTCGTGCC
CGGACCCTGTCGCACCACGAGGCGCTGTCTACGAGTCGGGTTGTTTGGGAATGCAGCCCC
AATCGGGCGGTAAATTCCGTCCAAGGCTAAATACGGGCGAGAGACCGATAGCGAACAAGT
ACCGCGAGGTAAAGATGAAAAGGACTTTGAAAAGAGAGTCAAAGAGTGCTTGAAATTGTC
GGGAGGGAAGCGGATGGGGGCCGGCGATGCGTCCTGGTCGGATGCGGAACGGAGCAATCC
GGTCCGCCGATCGATTCGGGGCGTGGACCGACGCGGATTACGGTGGCGGCCTAAGCCCGG
GCTTTTGATACGCTTGTGGAGACGTCGCTGCCGTGATCGTGGTCTGCAGCACGCGCCTAA
CGGCGTGCCTCGGCATCAGCGTGCTCCGGGCGTCGGCCTGTGGGCTCCCCATTCGACCCG
TCTTGAAACACGGACCAAGGAGTCTGACATGTGTGCGAGTCAACGGGTGAGTAAACCCGT
AAGGCGCAAGGAAGCTGATTGGCGGGATCCCTCGCGGGTGCACCGCCGACCGACCTTGAT
CTTCTGAGAAGGGTTCGAGTGTGAGCATGCCTGTCGGGACCCGAAAGATGGTGAACTATG
CCTGAGCGGGGTAAAGCCAGAGGAAACTCTGGTGGAAGCCCGCAGCGATACTGACGTGCA
AATCGTTCGTCTGACTTGGGTATAGGGGCGAAAGACTAATCGAACCATCTAGTAGCTGGT
TCCCCCCGAAGTTTCCCTCAGGATAGCTGGAGCTCGGACGCGAGTTCTATCGGGTAAAGC
CAATGATTAGAGGCATTGGGGGCGCAACGCCCTCGACCTATTCTCAAACTTTAAATAGGT
AGGACGTGTCGGCTGCTTTGTTGAGCCGTCACACGGAATCGAGAGCTCCAAGTGGGCCAT
TTTTGGTAAGCAGAACTGGCGATGCGGGATGAACCGGAAGCCGGGTTACGGTGCCCAACT
GCGCGCTAACCTAGAACCCACAAAGGGTGTTGGTCGATTAAGACAGCAGGACGGTGGTCA
TGGAAGTCGAAATCCGCTAAGGAGTGTGTAACAACTCACCTGCCGAATCAACTAGCCCCG
AAAATGGATGGCGCTTAAGCGCGCGACCTATACCCGGCCGTCGGGGCAAGAGCCAGGCCT
CGATGAGTAGGAGGGCGCGGCAGTCGCTGCAAAACCTAGGGCGCGAGCCCGGGCAGAGCG
GCCGTCGGTGCAGATCTTGGTGGTAGTAGCAAATATTCAAATGAGAACTTTGAAGGCCGA
AGAGGGGAAAGGTTCCATGTGAACGGCACTTGCACATGGGTTATTCGATCCTAAGAGTCG
GGGGAAACCCGTCTGATAGCGCTTAAGCGCGAACTTCGAAAGGGGATTTGGTTAAAATTC
CGGAACCGGGACGTGGCGGTTGACGGCAACGTTAGGGAGTCCGGAGACGTCGGCGGGGGC
CTCGGGAAGAGTTATCTTTTCTGTTTAACAGCCTGCCCACCCTGGAAACGGCTCAGCCGG
AGGTAGGGTCCAGCGGCTGGAAGAGCACCGCACGTCGCGTGGTGTCCGGTGCGCCCCCGG
CGGCCCTTGAAAATCCGGAGGACCGAGTGCCGCTCACGCCCGGTCGTACTCATAACCGCA
TCAGGTCTCCAAGGTGAACAGCCTCTGGTCGATGGAACAATGTAGGCAAGGGAAGTCGGC
AAAATGGATCCGTAACTTCGGGAAAAGGATTGGCTCTGAGGGCTGGGCTCGGGGGTCCCA
GTTCCGAACCCGTCGGCTGTCAGCGGACTGCTCGAGCTGCTTTCGCGGCGAGAGCGGGTC
GCCGCGTGCCGGCCGGGGGACGGACTGGGAACGGCTCTCTCGGGAGCTTTACCCGGGCGT
CGAACAGTCAGCTCAGAACTGGTACGGACAAGGGGAATCCGACTGTTTAATTAAAACAAA
GCATTGCGATGGTCCCTGCGGATGCTAACGCAATGTGATTTCTGCCCAGTGCTCTGAATG
TCAAAGTGAAGAAATTCAACCAAGCGCGGGTAAACGGTGGGAGTAACTATGACTCTCTTA
AGGTAGCCAAATGCCTCGTCATCTAATTAGTGACGCGCATGAATGGATTAACGAGATTCC
CACTGTCCCTGTCTACTATCCAGCGAAACCACAGCCAAGGGAACGGGCTTGGCAGAATCA
GCGGGGAAAGAAGACCCTGTTGAGCTTGACTCTAGTCCGACTTTGTGAAATGACTTGAGA
GGTGTAGGATAAGTGGGAGCTTCGGCGCAAGTGAAATACCACTACTTTTAACGTTATTTT
ACTTACTCCGTGAATCGGAGGCGGGGTACAACCCCTGTTTTTGGTCCCAAGGCTCGCTTC
GGCGGGTCGATCCGGGCGGAGGACATTGTCAGGTGGGGAGTTTGGCTGGGGCGGCACATC
TGTTAAAAGATAACGCAGGTGTCCTAAGATGAGCTCAACGAGAACAGAAATCTCGTGTGG
AACAAAAGGGTAAAAGCTTGTTTGATTCTGATTTTCAGTACGAATACGAACCGTGAAAGC
GTGGCCTATCGATCCTTTAGACCTTCGGAATTTGAAGCTAGAGGTGTCAGAAAAGTTACC
ACAGGGATAACTGGCTTGTGGCAGCCAAGCGTTCATAGCGACGTTGCTTTTTGATCCTTC
GATGTCGGCTCTTCCTATCATTGTGAAGCAGAATTCACCAAGTGTTGGATTGTTCACCCA
CCAATAGGGAACGTGAGCTGGGTTTAGACCGTCGTGAGACAGGTTAGTTTTACCCTACTG
ATGCCCGCGTCGCGATAGTAATTCAACCTAGTACGAGAGGAACCGTTGATTCGCACAATT
GGTCATCGCGCTTGGTTGAAAAGCCAGTGGCGCGAAGCTACCGTGCGCTGGATTATGACT
GAACGCCTCTAAGTCAGAATCCGGGCTAGAAGCGACGCATGCGCCCGCCGCCCGATTGCC
GACCCTCAGTAGGAGCTTAGGCTCCCAAAGGCACGTGTCGTTGGCTAAGTCCGTTCGGCG
GAAGCGTCGTTTGGACCGCCTTGAATTATAATTACCACCGAGCGGCGGGTAGAATCCTTT
GCAGACGACTTAAATACGCGACGGGGTATTGTAAGTGGCAGAGTGGCCTTGCTGCCACGA
TCCACTGAGATTCAGCCCTTTGTCGCTAAGATTCGACCCTCCCCTAAATCACTCCAAAAA
AAACAATCCCCAATTCTACACAAGTGTTTCTACACTAACAAAGCAACAGCTCCTTAACGA
ATTCCCAACTTTACACGAGCTCGTCTCTCGAGGTTAAATGTTATTACTTGGTAAGATTCC
GGACCTCGCCAAGTGTTTTGAAAACCCGCAACGCTCGCAAAGGTGCATAGTGAGAAGAAT
AAGTGAAGAGACAGACTTGTCCAAAACGCTCACGAAGGTGCATAGTGAAAAGAGTAAGTC
AAGAGACAGACTTGTTCAAAAAGAAACAAAAGAGAATGCTTGGGGTTACACTCACGAAGG
TGCATAGTGAGAAGAGTAAGTCAAGAGCAGACTTGTTCAAAAAGAACCAGAAGAGAATGC
TTGGGGAGATAGAAGTGTGAGATAGTTCTCAAGCTAAGAAAGTTGTAAAAGCTAAGAACT
AGCATCAAATGATGGATGAAACACAAGGTAGTTGTTGAAAAGTCAAACACTTGGTGATAT
GAACACAAACGTTCAATATGACAAACCCATGCCAAGTAAAGAGAAAATGAAAACTGGTGA
TTGTTGCGGAAATCGTCCAGGATTCCTCGACCAGGACTTGAAATCGTCGAGGGAAAATAA
TCGGTTCTGAGGAATCGTCGATCCGGACTTGGAATCGTCGAGAAAAGTTTACCGGGTCCG
AGGAATCGTCGATCCGGACTTGGAATCGTCGAGAAAAGTTTACCGGGTCCGAGGATTTGT
CGACCAGGAGTGGAAATCGTCGAGAAAAATCTATCGGGTCCGAGGAATCGTCGACCAGGA
CGAGGAATCGTCGACCGGGTCCGAGGATTTGTCGAACAGGGGTTGAAAACTGCTGAATCG
TCGAGGAGAATGGGCTTGCCTTGCGTGGGCTGCCATTAGTTCTTCGAGGCGTTAGGGTGG
CGGCGGTATAAAAGTGTCGGAGTTTTTTCAGCAGTTCTCGGACAAAAATTGCTGAGTGGC
CGAGAAAAATTGCAGTTCTCGTTCACATATTTCTTAGCCAACACCGTCGCTCCATCGGTT
TTTTCTGATGGCCAGAAAATGTGCTGACTTAGTCAAACGGTCCACGATCACCCAAATAGC
ATCTTTGGTTCGCGACACAGGCAACCCAACCACAAAATCCATCGTGATAAAATCTCACTT
CCACTCAGGAATGGGTAAACTCTGCAACAGGCCACCTGGCACCTGATGCTCAGCCTTAAC
TAACTGGCAAACATCGCACTCTGCAACCCAATTAGCTACATCCCTCTTCATCACGACCCA
CTGATAGTACCGCTTGAGGTCTCAGTACATCTTAGTCGCTCCTGGATGAATGGAAAACAT
GCTCGCATGAGCCTCACTCAAGATCTCTTGTCGCAACTCCTCATCCTTAGGCACACAAAC
TCGCTCATGGACAAGGATAGTCCCATTAGCTACAAACTGATACTCAGAGCCCTCTACCTT
AGAAGCCGCAATCAACCCCTCATCCTTCTCCTGAGCCAACCAAACTCTAGTCAGAAGATC
TGCTCGATCCACGGCTTCCAATCCTAATGGCTCTCGTGCCACAGCACACAACCGCAAAGC
ACCAATCTCACTCACCAAGGCCTCAACACTCTGCCCTGGAGCCGCGCCCACGCGCTTACG
GCTCAACGCGTCTGCAACCACATTAGCCTTACCAGGATGGTAAGCTATCTCCAGATCATA
ATCAGCCACCAGCTCCATCCATCGCCTCTGCCTCAGGTTCAGCTCTCGCTGAGTGAAGAT
ATACTTCAAACTCTTATGATCCGTGAACACCTGCACTTTCCCGCCACAAAGATAAGACCT
CCAAATCTTCAAGGCAAAGATTACTGTAGCCATCTCCAAATCGGGAGTAGGATAGTTGCC
CTCATGCTTCCTCAACTGTCGTGATGCATAAGCAATAACCTTCCCACGCTGCATTAGAAC
ACAACCCAAACCAACTCTCGAGGCATCAGTATACACCATGTAAGGCTGTCCATGCTCTGG
CAATGCTAACACTGGTGTACTCGTCAACATCTCCTTCAGGCTCACGAAACCCTCCTCGCA
CTCCGGTGACCACACAAAAGGAACATCCTTCCTCGTCAGCTTAGTCATCGGCTGTGCCAT
ACTCGCAAACCCCTTGACGAACCTCCTGTAATACCCTGCCAACCCAAGAAAACTCCTGAT
CTCAGTGGCATTCGTCGGTCTAGGCCAATCTCTGATAGCCTCAATCTTCTCTGGATCCAC
TGAAACTCCCTCTGCAGAAACAATGTGACCCAGAAAACCCATTTCTCTCTGCCAGAAACT
GCACTTACTCAACTTAGCGAACAACTTCTGCTCCCGCAGCTTCTCCATCACTCTCCTTAG
ATGTACCTCATGCTCCTCAGGACTCTTAGAATACACCAGAATGTCATCAATAAAGATGAT
CACAAACTCATCCAAAAACTCCTGGAACACGCTGTTCATCAACCTCATGAACGCTGCAGG
TGCATTAGTCAACCCGAAAGGCATCACCACGAACTCAAAATGTCCATATCTTGTCCTGAA
AGCAGTCTTGCGAACATCTGCCTCCGCTATCGGGATCTGGTGATAACCCGACGTCAAATC
GATTTTGGAGAAACAAGTACCACCCCACAACTGGTCCAACAACTCATCGATCCTTGGCAA
AGGGTACTTGTTCTTCACAGTGACCCGGTTCAACCCCCGGTCGTCAATACATAAGCGGAA
ACTCCCGTCCTTCTTCTTCACAAATAACACCGGTGCTCCCCAAGGTGAAGTACTAGGACG
AATGAATCCCTTACCCAACAAATCCTCTAGCTGCTTCTTTAGCTCTGCCATCTCTGCTGG
AGCCATCCTGTAGGGTGCCTTAGACAACGGCGCTGTCCCTGGTTCCAACTCAATCGTGAA
AGGATCAGACCGTGATGGTGGTAATCCCTGCAACGATTGAAACACATCCTCCCGAATGTC
GCTCACTGCTACCTGCCCCACAGACTCCGGCATAGATACCGGCATCCCTTCTCGATCATT
TTCTCTGCCTGCACTGCTGAGATGACGAGACTCCCTGAGGTAGGTCTCACTCCCTGATAA
ACCAACCTTCCCTCTGGCCGCTCAAAAGAAACTCTCCCACGGTGGGAGTCAAGATGTACT
CTGTAATGATCCAACCAATCCATTCCCAGAATAACATCATACAACTCTACAAGGCTGATA
ATCAAATCTGCTGGCATTGACCCCCCTGCAATCTGAATATCTACACCCTTCGCTCTCCCA
AGAACCGCTAGAAACTGCCCTCCAGCAACCTTGACGTGGAGATGTCCCCTCTCCCTACAG
TGGTAGCACTCCCTCATCTCAGCTCGCTGCGTGCAATCCGCCACCTTGTGGTCAAGGCTC
CCACAAGAAAAACATCCTGCACGACCACCCTGTCCAGCTCTGGAAGGATGATCCCACTTC
CTCTTCTGCCCCTGTGCAGGCTTGCCGCCCTTGCTAGGTGTCACCTGCTGCTGAGTCTTC
TTCGGTTGTACCGCTGGACTCACTCCCACCACCTGCCTCTGAAGGTCTGAAAGTCCCCGA
TCCGGACTGCCTAAAGTCCGGGCGAGTTCTCTCGACCCAAGCCACTAAGTGACTCGGCCC
TAACCGTTTATGAGGTTCTTTCCTAGTCTAATCCGTTTCATATGATTCCGAGATTCAATA
TATGAGACGAATAGAGTAAACAAACAATCGGATACTTTATTAATTAAGCAAAGGATTCGA
TACAACCTATGAGTTTGCATATAAGCTATTACAAGTCATATAATCGATCCCTAGACTATC
CGAACTATCACCACCCATCATCCCGGCCTTGAGTCTCTCGCGCCTAAGCCAAGTCCTTCC
CACGATCACCATTCGTTCCTGAAAGTCATAGAGCCATAAGTAATCTTATTTACTTAATCA
TATGCAAGTCCATGCAATGCTCTATATGCCATACACTACTCGGATCAGTGGAGAGAATTC
AGAGAGGGGAAGATCGCGCATCAGTCCGGCCGATTCTCGGCAGGTCAGTTAAGACCCGCC
GGTCCTCCGCCGAGCCGCGTCCCCGCCTCAGCCGACCCCTACCCGGACCGAGTCTTGTGT
AGGATGCACATGACCCGGATACTACTCAGCCCTCTAGTCGGTCCTTTCAAGGATCCGACT
ACTAACTCACATCCTAGAACCCTTAGACTCAAAGTCTAGGATCCCTTACCTTCCTTCTCG
AGGTTAGGTCGATCCGACCCTCCTTCTTTATTGCCGGCCACAGCCCGGCTACCGAATCCT
AAGACTATTTATTCTCCCAAGAGGGAGAGAGTTTTAATGGTGAGTTTTCTTGTGTTTTCG
GTGTGTTGTGGTGAGTAGAATGGTCCTGGGCGCCCTTCCTTATATAGGGGGCGAATGGAT
GCTCCCGAATCAACACATCCGTTCCTTGCACCTTTCCGAAGAGTTGCACCTTTCCGAAGA
GTTGCGCCCTTCCGAAGAGTTGCACCTTTCCGAAGAGTTGTATCTCTTCGCCCATAACCG
CCCAGTTCGTCCGTCACTCGTCCAGCTACCTCGAGCTCGTCCGTCACTCGTCCAGCTACC
TCGAGCTCGTCCGTCACTCGTCCAGCTACCTCGAGCTCAACCGTCACTCGTCCAGCTGCC
TCGAGCTCAACCGTCACTCGTCCAGCTGCCCGAGCTGGACTGTCACTCGACCTGAGTAAC
TGTCACTCCTTCCAGCTGAGCTTGAGCTTTGGGCGAGCTGACCCAAGTGATTTCTTTACG
ATCCTAGCTTAGCCTGCATGATTTCCCCTTTGTCCGAGCTTATAGCCAGCTCCTTCTCAC
TTGTCCGAGACTCCACCTTCTTCTCTCGGACCAAGTCCTAGCCAACGATCCTATTGAGGA
TCGCGGGCGTTACAAGTCTCCCCCCCTTGAATTGGATTCGTCCTCGAATCCGCATCAAGT
TGATCTTTACCCATCTCCTTGAACCACTCCGGAAAATTGGCCTTCATCTTATTCTCGGTT
TCCCAAGTGTATTCCTCACGGCCTCCACAATTCCACAAGACTTTTAACAAATCCCTTGAT
TTTCCCCGAGTCGCTTTCGTCATTCGGTCCATGATCCGTACCGGCCATGCTTCCACCGTC
ATATTCTCCTTTAACCCGGGAGGTATATCTTCCACGCTTTCTTCTTGATCACTTAAACAC
TTCCGTAATTGTGACACATGGAAGACGTTGTGAAACGCATTTAATTTTGGAGGAAGGTCA
AGTTTGTATGCCACCGCCCCTACTCGTTCGATCACCTTGTACGGGCCAACATACCTTGGG
CTTAACTTTTTCCTTGAGGTGAATCGCCCTGCCCCTTTGTAGGTCATCGCCTTTAAGTAC
ACCAAATCTCGTACTTGGAATTCCAATTCCTTTCGACGTTTGTTGGCGTAGCTTTTCTGT
CGATCTTGGGCTTCCTTTAACTTGATTTTTAAGAACTTCATTCTCTCCGTGGTTTCATCC
ACGATCGTAGGTCCAAACAACCGACGTTTGCCCACGGGCGTCCAACACAACGGTGTTCTA
CAAGCTCGTCCATACAACGCCTCATAGGGAGACATACCAATACTAGCTTGAAAACTATTA
TTGTATGCAAACTCTACTAACCTTAGATATTTCTCCCAGTTTCCTCCCCAATCCAAGACG
CATGCCCTCAACATGTCCTCGAGGGTTTGAATCGTTCGTTCGGACTGTCCGTCCGTCTGT
GGGTGGTAGGCAGTACTTAGGTTTACTCGAGTTCCTAAGGCCTTTTGGAAAGCCTTCCAA
AACTTTGACGTGAACCTTGTGTCTCGGTCTGACACTATACTAACCGGAATCCCATGTAAC
CGCACGATCTCGTCTATATACTTCTCGGCAATGATTTCTGCTCCATCCTTATCCGAGATC
GCCATGAAGTGCGCAGACTTAGTCAATCGGTCTACCACAACCCATACCGCATTGTGTTTG
GACTTGATCCCCGTTGGCAGTCCGGTGACGAAGTCCATCGTTATGTGGTCCCACTTCCAT
TCCGGTATAGGTAGGTTTTGTAACAACCCACTTGGTACTTGATGCTCCGCTTTGACCAGT
TGACAAGTCGGGCACTTGGCCACCCATCTGGCCACGTCTTTCTTCATTGCTACCCAATGG
TAGTACCTTTTAAGGTCGCAGTACATCTTGTTTGACCCAGGATGGATTGAGAACCTCGAT
TGATGGGCCTCTCTTAGGATCTCCTCCTTTAATGCCCTATCGTTCGGCACACATACTCGA
CCGTTCACCATGATTGTACCATTGTTCGAGGTTTGGTACTCGGTCTTATTGTTTAGTGCC
CATCCTTTTATCTCCTCGTCCCGTTCCTGAGCCAGCCGGATCCTACTAAGCAGGTCGGCC
TGATCGGCGGCTCCCAACCCTAAGGGTTCAACTTCTTTAGACAAGGCATTCACATGCAAT
GTCCCGATCATGTTAACCAAGTCCACTTGGCTCCGTTCCGCCTCAACTTCCGAGCGCCTC
CTACTCAGGGCGTCGGCGACTTGGTTGGCCTTGCCCGGATGGTACGCTATATCCAAGTCG
TAATCCGCCACAAGCTCCATCCACCTTCTTTGCCTTAGATTCAACTCCGGCTGGGTGAAT
ATGTACTTTAGGCTTTTGTGGTCAGTATAGATTTGAACTTTAGCACCATACAAGTATGAT
CGCCAAATTTTCAAGGCAAATACTACCGCGGCCATTTCCAAATCATGCGTAGGGTAATTC
TTCTCATGTTTCCGCAATTGCCTTGATGCGTATGCGATAACACTCCCCTTTTGCATCAGT
ACGCATGAAAGGCCCCGATCCGGACTGCCTAAAGTCCGGGCGAGTTCTCTCGACCCAAGC
CACTAAGTGACTCGGCCCTAACCGTTTATGAGGTTCTTTCCTAGTCTAATCCGTTTCATA
TGATTCCGAGATTGAATATATGAGACGAATAGAGTAAACAAACAATCGGATACTTTATTA
ATTAAGCAAAGGATTCGATACAACCTATGAATTTGCATATAAGCTATTACAAGTCATATA
ATCGATCCCTAGACTATCCGAACTATCACCACCCATCATCCCGGCCTTGAGTCTCTCGCG
CCTAAGCCAAGTCCTTCCCACGATCACCATTCGTTCCTGAAAGTCATAGAGCCATAAGTA
ATCTTATTTACTTAATCATATGCAAGTCCATGCAATGCTCTATATGCCATACACTACTCG
GATCCGTGGAGAGAATTCAGAGAGGGGAAGATCGCGCATCAGTCTGGCCGATTCTCGGCA
GGTCAGTTAAGACCCGCCGGTCCTCCGCCGAGCCGCGTCCCCGCCTCAGCCGATCCCTAC
CCGGACCGAGTCTTGTGTAGGATGCACATGACCCGGATACTACTCAGCCCTCTAGTCGGT
CCTTTCAAGGATCCGACTACTAACTCACATCCTAGAACCCTTAGACTCAAAGTCTAGGAT
CCCTTACCTTCCTTCTCGAGGTTAGGTCGATCCGACCCTCCTTCTTTATTGCCGGCCACA
GCCCGGCTACCGAATCCTAAAACTAATTATTCTCCCAAGAGGGAGAGAGTTTTAATGGTG
AGTTTTCTTGTGTTTTCGGTGTGTTGTGGTGAGTGGAATGGTCCTGGGCGCCCTTCCTTA
TATAGGGGGCGAATGGATGCTTTCCGAATCAACACATCCGTTCCTTGCACCTTTCCGAAG
AGTTGCACCTTTCCGAAGAGTTGCGCCCTTCCGAAGAGTTGCACCTTTCCGAAGAGTTGT
ATCTCTTCGCCCATAACCGCCCAGTTCGTCCGTCACCCGTCCAGCTACCTCGAGCTCGTC
CGTCACTCGTCCAGCTACCTCGAGTTCAACCGTCACTCGTCCAGCTGCCTCGAGCTCGTC
CGTCACTCGTCCAGCTGCCCGAGCTGGACTGTCACTCGACCTGAGTAACCGTCACTCCTT
CCAGCTGAGCTTGAGCTTTGGGCGAGCTGACCCAAGTGATTTCTTTACGATCCTAGCTTA
GCCTGCATGATTTCCCCTTTGTCCGAGCTTATGGCCAGCTCCTTCTCACTTGTCCGAGAC
TCCACCTTCCTCTCTCGGTCCAAGTCCTAGCCAACGATCCTATTGAGGATCGCGGGCATT
ACAAGTCTCCCCCCCTTGAATTGGATTCGTCCTCGAATCCGCATCAAGTTGATCTTTACC
CATCTCCTTGAACCACTCCGGAAAATTGGCCTTCATCTTATTCTCGGTTTCCCAAGTATA
TTCCTCACGGCCTCCACAATTCCACAAGACTTTTAACAAATCCCTTGATTTTCCCCGAGT
CCCTTTCGTCATTCGGTCCATGATCCGTACTGGCCATGCTTCCACCGTCATATTCTCCTT
TAACCCGGGAGGTATATCTTCCACGCTTTCTTCTTGATCACTTAAACACTTCCGTAATTG
TGACACATGGAAGACGTTGTGAAACGCATTTAATTTTGGAGGAAGGTCAAGTTTGTATGC
CACCGCCCCTACTCGTTCGATCACCTTGTACGGGCCAACATACCTTGGGCTTAACTTTTT
CCTTGAGGTGAATCGCCCTGCCCCTTTGTAGGTCATCGCCTTTAAGTACACCAAATCTCG
TACTTGGAATTCCAATTCCTTTCGACGTTTGTTGGCGTAGCTTTTCTGTCGATCTTGGGC
TTCCTTTAACTTGATTTTTAAGAACTTCATTCTCTCCGTGGTTTCATCCACGATCGTAGG
TCCAAACAACCGACGTTCGCCCACGGGCGTCCAACACAACGGTGTTCTACAAGCTCGTCC
ATACAACGCCTCATAGGGAGACATACCAATACTAGCTTGAAAACTATTATTGTATGCAAA
TTCTACTAACCTTAGATATTTCTCCCAGTTTCCTCCCCAATCCAAGACGCATGCCCTCGA
CATGTCCTCGAGGGTTTGAATCGTTCGTTCGGACTGTCCGTCCGTCTGTTGGTGGTAGGC
AGTACTTAGGTTCACTCGAGTTCCTAAGGCCTTTTGGAAAGCCTTCCAAAACTTTGACGT
GAACCTTGTGTCTCGGTCTGACACTATACTAACCGGAATCCCATGTAGCCGCACGATCTC
GTCTATGTACTTCTCGGCAATGATTTCTGCTCCATCCTTATCCGAGATCGCCATGAAGTG
CGCAGACTTAGTCAATCGGTCTACCACAACCCATACCGCATTGTGTTTGGACTTGATCCC
CGTTGGCAGTCCGGTGACGAAGTCCATCGTTATGTGGTCCCACTTCCATTCCGGTATAGG
TAGGTTTTGTAACAACCCACTTGGTACTTGATGCTCCGCTTTGACCAGTTGACAAGTCGG
GCACTTGGCCACCCATCTGGCCACGTCTTTCTTCATTCCTACCCAATGGTAGTACCTTTT
AAGGTCGCGGTACATCTTGTTCGACCCATGATGGATTGAGAACTTCGATTGATGGGCCTC
TCTTAGGATCTCCTCCTTTAATGCCCTATCGTTCGGCACACATACTCGACCGTTCACCAC
GATTGTACCATTGTTCGAGGTTTGGTACTCGGTCTTATTGTTTAGTGCCCATCCTTTTAT
CTCCTCGTCCCGTTCCTGAGCCAGCCGGATCCTACTAAGCAGGTCGGCCTGATCGGCGGC
TCCCAACCCTAAGGGTTCAACTTCTTTAGACAAGGCATTCACATGCAATGTCCCCATCAT
GTTAACCAAGTCCACTTGGCTCCGTTCCGCCTCAACTTCCGAACGCCTCCTACTCAGGGC
GTCGGCGACTTGGTTGGCCTTGCCCGGATGGTACGCTATATCCAAGTCGTAATCCGCCAC
AAGTTCCATCCACCTTCTTTGCCTTAGATTCAACTCCGGCTGGGTGAATATGTACTTTAG
GCTTTTGTGGTCAGTATAGATTTGAACTTTAGCACCATACAAGTATGATCGCCAAATCTT
CAAGGCAAATACTACCGCGGCCATTTCCAAATCATGCGTAGGGTAGTTCTTCTCATGTTT
CCGCAATTGCCTTGATGCGTATGCGATAACACTCCCCTTTTGCATCAGTACGCATCCTAG
TCCCACTATTGATGCGTCCGTATAAACCGTATATGGCTCACCTTCCTCCGGTAAGACCAA
TACTGGTGCATTAGTCAACATGGCCTTTAACTCCAGGAAGCTTTTCTCGCATTCATCCGA
CCAATTGAATGCGGTGTCTTTTCCGGTCAGTCGAGACAAGGGTTGGGCCATGCTCGCAAA
ACTCCTTACGAACCTTCGGTAATACCCCGCTAGTCCGAGAAAACTCCTAATCTCGGTGGC
ATTCCTTGGTCGTGGCCACTCCTTTATCGACCGTATTTTCTCCGGATCAACCGATACTCC
TTGGTCCGAGATAACATGACCAAGAAAACCAACGCTTCTTTGCCAAAATGAGCATTTACT
TAACTTTGCAAATAGCTCATGTTCCCTTAGCCGTTCCAGCACCGCCCTTAGATGTTCTTG
GTGAGCTTCCCAAGATTTCGAGTAAACAAGTATATCGTCAATGAAGATGATAACAAACTC
GTCTAAAAAATCCCGGAACACCCCATTCATCATTTTCATGAAGGCTGCTGGTGCATTGGT
CAATCCGAATGGCATGACCACAAACTCAAAGTGGCCGTACCTTGTCCGGAAAGCCGTTTT
CCTCACGTCCGTTGGCTCTATGGGAATTTGGTGATATCCTGAGGCCAAGTCGATTTTTGA
AAACCACTGTGCACCTCCAAGTTGATCCATCAACTCATCTATCCGGGGTAAAGGATATTT
GTTTTTCACCGTAACTTTATTCAATCCCCGATAATCGATGCATAGCCTAAAGCTACCATC
TTTCTTTTTCACAAACAGAACCGGCGCACCCCATGGTGAGCTACTCGGCCTGATGAATCC
AACAACTCCTCCAACTGTTTCTTTAGCTCCGCCATTTCCGCCGGTGCCATCCGGTACGGA
GCTTTAGATATGGGGGTTGTCCCGGGCTCGAGTTCTATCGTGAACGGGTCTGACCGGTCC
GGTGGTACACCACTAACGGCCGCAAACATGTCCGAGAACTCGTTGACGATCGGAATGTCT
TTCAACTCCGCACTCGCCCCCACTTCCTTGGTTGTGATCGTGGCTAAATATGCCTCACAT
CCTTTCCCGAGCATCCTTTCAGCCTGGATTGCCGAGATTACCAAGCTTCCCGAGGTTGTT
CTTATTCCTTGGAATTTTAACATACCCTCGTCCCTCTCGAATTGTATCCGTCCTCGGTGA
CAATCTATGTGAGCCTTGTACTTCCCCAACCAGTCCATCCCTAAGATAACATCATGTTTC
TTTAGTGGAACAATGATTAGGTCCGCGGGCATATTGACACCGTTCACTACAACCGAGATG
CCCCGAACAAGTCCGGTCGGATACATTGCCTGTCCGCCGGCCGCTCGTACCATTCCATAA
TCGGTGTTTGGTTCTTTCCTGAACCCACCTATTTTAACCAATTCTGGACTAACAAAACAA
TGTGTAGCCCCAGAATCAAATAGAGTGTGCGTTACTACGTCACCTACTCTCAAGGTCCCT
ACACATTCCCTTAGAATGCTGAGTACCTCCCCTTTCCCATATGCATGATGCAATGCAAAT
GCAGTTATTGAAATAATGAATAGGGAGTTGTGAGAACGTACCAGTGATCGCCCTGAAGTT
TCTGGCATCGTTAGCTTCCTCCGACAACTCATAAACTCGCGGTGCCACGGCTTGCCGCTT
TGGGGGAGGCGGCAGTCCATTTCCCCCGCGATTGTCCCTTTGTCCGGCCTGCTTCTCCGC
AGTCAACTTAGGGCACTCTCGCTTTAGATGTCCAGTCTTTCCGCAATAGAAACAAGTCCT
TGTCTCTTCACCGAGAACCTTGGACTGCCCTGGTTCCATTCTCGGGCAACTTTGGATCGC
ATGGTCCTTGCTTCCACACCGGCCACATGCACCTATGGCCTTCCAGCAAGTTCCGCTGTG
GCTCTTACCACAGGTCACGCATTCCCCGGTCTTAGCATCGGACTTGGTGTTATCCACCTT
GTCAAATTTCCTTTTCTTATCCGCGGGTTTAGTGGATTGATTGTTCCGGATCGGTGCTTT
CTCCCGGTTCAAGTACCTCTCCTCCTCGATCCCTTCCTCAATCATTGCTGCCCTTTCAAC
CAATTCGGAAACCGAGTTGAATGTCCGGACTAAACAATGGTTGCGGATCTCTATCCTTAG
TCCACGGATAAATCGGCGCACTTGAGCTTGTTCCTCCTCAAGTTCACGTCCCACATAACG
CCTTAGGCGGTTAAATTCCTCATCATATTCACGCACCGTGCGGTTCCCTTGAACTAGGTC
GAGGTACGCACATTCAAGCCTATCCCAAGCCTCCGGTGGAAAGTACTTCTTGTTAAACTC
GTCTTCGAAATCCGCAAAGGACCGGACCTCGTCCCCTCTGCGTTTCTCGATGGTTAACCA
CCAATTATGGGCGTCTCCTTCAAGGAAATGGACTGCAATGTCCCTTTGGTAATCCTCAGG
GCAGCGGGTAGACTTGAAGTTCCTCTTGAGTCTACTCCTCCACTCATCGGCCATAATAGG
GTCCGTACTGCCCATGAAGTGTCTCGTGCCCAGCTTTGAGACATGTTCGAGAAGACTCAG
ATAGTCTCCCCTTTTCCGCCCATAATTCGGTTGGGGATTCACTTCCACAACTTCCGATTC
ATCGTCCCTTTGGTTATCCCCTTTTAGGACCACCGGATCTGCTACAACGGCCTTGGTCAA
TGTGGCTAGTTGCGCCATCATTCCCTTCATCAAATCCCACTGTTCTTGGGCCGTTGGAGT
ATTATTCCGGTTATCCGTGATGTCCCTTGCACCACTACTCTCCGGTGCTTCCTCATTTAT
GGACTTCTTCCCGGCCTCAGGTCCGGCCGAGTCTGTCCCATCGAACATCGTCCCGACTCT
GGTTTTCTCGTTGATCATCGTTTCCTCCTCAACCAAAGTCTCCTCGACAATGCCCTTGTC
CTTCTTACTCTTTCCCGTTTTGCTGCTCTTACCCATCTGCGAAACCTCTAAAGTTAATCC
ACCTAACTCCTAGTAAAATCGCAAAAGAGTAAAGAACAACTACCGCGAGATTCTCAAGCC
GACGAGTGGTGATACCCCTTAACCCAACACCTAGTCCTAGAACCAAGCATGCTCTGATAC
CAACTTGAAAGGCCCCGATCCGGACTGCCTAAAGTCCGGGCGAGTTCTCTCGACCCAAGC
CACTAAGTGACTCGGCCCTAACCGTTTATGAGGTTCTTTCCTAGTCTAATCCGTTTCATA
TGATTCCGAGATTCAATATATGAGACGAATAGAGTAAACAAACAATCGGATACTTTATTA
ATTAAGCAAAGGATTCGATACAACCTATGAATTTGCATATAAGCTATTACAAGTCATATA
ATCGATCCCTAGACTATCCGAACTATCACCACCCATCATCCCGGCCTTGAGTCTCTCGCG
CCTAAGCCAAGTCCTTCCCACGATCACCATTCATTCCTGAAAGTCATAGAGCCATAAGTA
ATCTTATTTACTTAATCATATGCAAGTCCATGCAATGCTCTATATGCCATACACTACTCG
GATCCGTGGAGAGAATTCAGAGAGGGGAAGATCGCGCATCAGTCCGGCCGATTCTCGGCA
GGTCAGTTAAGACCCGCCGGTCCTCCGCCGAGCCGCGTCCCCGCCTCAGCCGATCCCTAC
CCGGACCGAGTCTTGTGTAGGATGCACATGACCCGGATACTACTCAGCCCTCTAGTCGGT
CCTTTCAAGGATCCGACTACTAACTCACATCCTAGAACCCTTAGACTCAAAGTCTAGGAT
CCCTTACCTTCCTTCTCGAGGTTAGGTCGATCCGACCCTCCTTCTTTATTGCCGGCCACA
GCCCGGCTACCGAATCCTAAAACTAATTATTCTCCCAAGAGGGAGAGAGTTTTAATGGTG
AGTTTTCTTGTGTTTTCGGTGTGTTGTGGTGAGTGGAATGGTCCTGGGCGCCCTTCCTTA
TATAGGGGGCGAATGGATGCTTTCCGAATCAACACATCCGTTCCTTGCACCTTTCCGAAG
AGTTGCACCTTTCCGAAGAGTTGCGCCCTTCCGAAGAGTTGCACCTTTCCGAAGAGTTGT
ATCTCTTCGCCCATAACCGCCCAGTTCGTCCGTCACCCGTCCAGCTACCTCGAGCTCGTC
CGTCACTCGTCCAGCTACCTCGAGTTCAACCGTCACTCGTCCAGCTGCCTCGAGCTCGTC
CGTCACTCGTCCAGCTGCCCGAGCTGGACTGTCACTCGACCTGAGTAACCGTCACTCCTT
CCAGCTGAGCTTGAGCTTTGGGCGAGCTGACCCAAGTGATTTCTTTACGATCCTAGCTTA
GCCTGCATGATTTCCCCTTTGTCCGAGCTTATGGCCAGCTCCTTCTCACTTGTCCGAGAC
TCCACCTTCCTCTCTCGGTCCAAGTCCTAGCCAACGATCCTATTGAGGATCGCGGGCGTT
ACAACGCATCCTAGTCCCACTATGGATGCGTCCGTATAAACCGTATAGGGCTCACCTTCC
TCCGGTAAGACCAATACCGGTGCATTAGTCAACATGGCCTTTAACTCCAGGAAGCTTTTC
TCGCACTCATCCGACCAGTTGAATGCGGTGTCTTTTCCGGTCAGTCGAGTCAAGGGTTGA
GCCATGCTCGCAAAACTCATTACGAACCTTCGGTAATACCCCGCTAGTCCGAGAAAGCTC
CTAATCTCGGTGGCATTCCTTGGTCGTGGCCACTCCTTTATCGACCGTATTTTCTCCGGA
TCAACCGATACTCCTTGCTCCGAGATAACATGACCAAGAAAACCAACGCTCCTTTGCCAA
AATGAGCATTTACTTAACTTTGCAAATAGCTCATGTTCCCTTAGCCGTTCCAGCACCGCC
CTTAGATGTTCTTGGTGAGCTTCCCAAGATTTCGAGTAAACAAGTATATCGTCAATGAAG
ATGATAACAAACTCGTCTAAGAAATCCCGGAACACCCCATTCATCATTTTCATGAAGGCT
GCTGGTGCATTGGTCAATCCGAATGGCATGACCACAAACTCAAAGTGGCCGTACCTTGTC
CGGAAAGCCGTTTTCCTCACGTCCGTTGGCTCTATGGGAATTTGGTGATATCCTGAGGCC
AAGTCGATTTTTGAAAACCACTGTGCACCTCCAAGTTGATCCATCAACTCATCTATCCGG
GGTAAAGGATATTTGTTTTTCACCGTAACTTTATTCAATCCCCGATAATCGATGCATAGC
CTAAAGCTAACATCTTTCTTTTTCACAAACAGAACCGGCGCACCCCATGGTGAGCTACTC
GGCCTGATGAATCCTTTATCCAACAACTCCTCCAACTGTTTCTTTAGCTCCGCCATTTCC
GCCGGTGCCATCCGGTACGGAGCTTTAGATATGGGGGTTGTCCCGGGCTCGAGTTCTATC
GTGAACGGGTCTGACCGGTCCGGTGGTACGCCACTAACGGCCGCAAACACGTCCGAGAAC
TCGTTGACGATCGGAATGTCTTTCAACTCCGCACTCGCCCCCACTTCCTTGGTTGTGATC
GTGGCTAAATATGCCTCACATCCTTTCCCGAGCATCCTTTCAGCCTGGATTGCCGAGATT
ACCAAGCTTCCCGAGGTTGTTCTTATTCCTTGGAATTTTAACATACCCTCGTCCCTCTCG
AATTGTATCCGTCCTCGGTGACAATCTATGTGAGCCTTGTACTTCCCCAACCAGTCCATC
CCTAAGATAACATCATGTTTCTTTAGTGGAACAATGATTAGGTCCGCGGGCATATTGACA
CCGTTCACTACAACCGAGATGCCCCGAACAAGTCCGGTCGGATACATTGCCTGTCCGCCG
GCCGCTCGTACCATTCCATAATCGGTGTTTGGTTCTTTCCTGAACCCACCTATTTCAACC
AATTCTGGACTAACAAAACAATGTGTAGCCCCAGAATCAAATAGAGTGTGCGTTACTACG
TCACCTACTCTCAAGGTCCCTACACATTCCCTTAGAATGCTGAGTACCTCCCCTTTCCCA
TATGCATGATACAATGCAAATGCAGTTATTGAAATAATGAATAGGGAGTTGTGAGAACGT
ACCAGTGATCGCCCTGAAGTTTCCGGCATCGTTAGCTTCCTCCGACAACTCATAAACTCG
CGGTGCCACGGCTTGCCGCTTTGGGGGAGGCGGCAGTCCATTTCCCCCGCGATTGTCCCT
TTGTCCGGCCTGCTTCTCCGCAGTCAACTTAGGGCACTCTCGCTTTAGATGTCCAGTCTT
TCCGCAATAGAAACAAGTCCTTGTCTCTTCACCGAGAACCTTGGACTGCCCTGGTTCCAT
TCTCGGGCAACTTTGGATCGCATGGTCCTTGCTTCCACACCGGCCACATGCACCTATGGC
CTTCCAGCAAGTTCCGCTGTGGCTCTTACCACAGGTCACGCATTCCCCGGTCTTAGCATG
GGACTTGGTGTTATCCACCTTGTCAAATTTCCTTTTCTTATCCGCGGGTTTGGTGGATTG
ATTGTTCCGGATCGGTGCTTTCTCCCGGTTCAAGTACCTCTCCTCCTCGATCCCTTCCTC
AATCATTGCTGCCCTTTCAACCAATTCGGAAACCGAGTTAAATGTTCGGACCAAACAATG
GTTGCGGATCTCTATCCTTAGTCCACGGATAAATTGGCGCACTTGAGCTTGTTCCTCCTC
AAGTTCACGTCCCACATAACGCCTTAGGCGGTTAAATTCCTCATCATATTCACGCACCGT
GCGGTTCCCTTAAACTAGGTCGAGGTACGCACATTCAAGCCTATCCCAAGCCTCCGGTGG
AAAGTACTTCTTGTTAAACTCGTCTTCGAAATCCGCAAAGGACCGGACCTCGTCCCCTCA
GCGTTTCTCGACGGTTAACCACCAATTATGGGCGTCTCATTCAAGGAAATGGACCGCAAT
GTCCCTTTGGTAATCCTCAGGGCAGCGGGTAGACTTGAAGTTCCTCTTGAGTCTACTCCT
CCACTCATCGGCCACAATCGGGTCCGTACTGCCCATGAAGTGTCTCGTGCCCAGCCTTGA
GACATGTTCGAGAAGACTCAGATAGTCTCCCCTTTTCCACCCATAATTCGGTTGTGGATT
CACTTCCACAACTTTCGAGTCATCGTCCTTTTGGTTATCCCCTTTTAGGACCACCGGATC
TGCTACAACGGCCTTGGTCAATGTGGCTAGTTGCGCCATCATTCCCTTCATCAAATCCCA
CTGTTCTTGGGCCGTTGGAGTATTGTTCCGGTTATCCGTGCTGTCCCTTGCACCACTACT
CTCCGGTGCTTCCTCATTTATGGACTTCTTCCCGGCCTCAGGTCCGGCCGAGTCTGTCCC
ATCGAACATTGTCCCGACTCTGGTTTTCTCGTTGATCATCGTTTACTCCTCAACCAAAGT
CTCCTCGACAATGCCCTTGTCCTTCTTACTCTTTCCCGTTCTGCTGCTCTTACCCATCTG
CGAAACCTCTAAAGTTAATCCACATAACTCCTAGTAAAATCGCAAAGGAGTAAAGAACAA
CTACCGCGAGATTCTCAAGCCGACGAGTGGTGATACCCCTTAACCCAACACCTAGTCCTA
GAACCAAGCATGCTCTGATACCAACTTGAAAGGCCCCGATCCGGACTGCCTAAAGTCCGG
GCGAGTTCTCTCGACCCAAGCCACTAAGTGACTCGGCCCTAACCGTTTATGAGGTTCTTT
CCTAGTCTAATCCGTTTCATATGATTCCGAGATTCAATATATGAGACGAATAGAGTAAAC
AAACAATCGGATACTTTATTAATTAAGCAAAGGATTCGATACAACCTATGAGTTTGCATA
TAAGCTATTACAAGTCATATAATCGATCCCTAGACTATCCGAACTATCACCACCCATCAT
CCCGGCCTTGAGTCTCTCGCGCCTAAGCCAAGTCCTTCCCACGATCACCATTCGTTCCTG
AAAGTCATAGAGCCATAAGTAATCTTATTTACTTAATCATATGCAAGTCCATGCAATGCT
CTATATGCCATACACTACTCAGATCCGTGGAGAGAATTCAGAGAGGGGAAGATCGCGCAT
CAGTCCGGCCGATTCTCGGCAGGTCAGTTAAGACCCGCCGGTCCTCCGCCGAGCCGCGTC
CCCGCCTCAGCCGATCCTTACCCGGACCGAGTCTTGTGTAGGATGCACATGACCCGGATA
CTACTCAGCCCTCTAGTCGGTCCTTTCAAGGATCCGACTACTAACTCACATCCTAGAACC
CTTAGACTCAAAGTCTAGGATCCCTTACCTTCCTTCTCGAGGTTAGGTCGATCCGACCCT
CCTTCTTTATTGCCGGCCATAGCCCGGCTACCGAATCCTAAGACTATTTATTCTCCCAAG
AGGGAGAGAGTTTTAATGGTGAGTTTTCTTGTGTTTTCGGTGTGTTGTGGTGAGTAGAAT
GGTCCTGGGCGCCCTTCCTTATATAGGGGGCGAATGGATGCTTCCCGAATCAACACATCC
GTTCCTNNNNNNNNNNNNNNNNNNNNNNNNNNNNNNNNNNNNNNNNNNNNNNNNNNNNNN
NNNNNNNNNNNNNNNNNNNNNNNNNNNNNNNNNNNNNNNNNNNNNNNNNNNNNNNNNNNN
NNNNNNTAGCCTGGATTGCCGAGGTTCTTTCCTAGTCTAATCCGTTTCATATGATTCCGA
AATTCAATATATGAGACGAATAGAGTAAACAAACAATCGGATACTTTATTAATTAAGCAA
AGGATTCGATACAACCTATGAGTTTGCATATAAGCTATTACAAGTCATATAATCGATCCC
TAAACTATCCGAACTATCACCACCCATCATCCCGGCCTTGAGTCTCTCGCGCCTAAGCCA
AGTCCTTCCCACGATCACCATTCGTTCCTGAAAGTCATAGAGCCATAAGTAATCTTATTT
ACTTAATTATATGCAAGTCCATGCAATGCTCTATATGCCATACACTACTCGGATCCGTGG
AGAGAATTCAGAGAGGGGAAGATCGCGCATCAGTCCGGCCGATTCTCGGCAGGTCAGTTA
AGACCCGCCGGTCCTCCGCCGAGCCGCGTCCCCGCCTCAGCCGATCCCTACCCGGACCGA
GTCTTGTGTAGGATGCACATGACCCGGATACTACTCAGCCCTCTAGTCGGTCCTTTCAAG
GATCCGACTACTAACTCACATCCTAGAACCCTTAGACTCAAAGTCTAGGATCCCTTACCT
TCCTTCTCGAGGTTAGGTCGATCCGACCCTCCTTCTTTATTGCCGGCCACAGCCCGGCTA
CCGAATCCTAAGACTATTTATTCTCCCAAGAGGGAGAGAGTTTTAATGGTGAGTTTTCTT
GTGTTTTCGGTGTGTTGTGGTGAGTAGAATGGTCCTGGCGCCCTTCCTTATATAGGGGGT
GAATGGATGCTTCCCGAATCAACACATCCGTTCCTTGCACCTTTCCGAAGAGTTGCACCT
TTCCGAAGAGTTGCGCCCTTCCGAAGAGTTGCACCTTTCCGAAGAGTTGTATCTCTTCGC
CCATAACCGCCCAGTTCGTCTGTCACTCGTCCAGCTACCTCGAGCTCGTCCGTCACTCGT
CCAGCTACCTCGAGCTCAACCGTCACTCGTCCAGCTGCCTCGAGCTCAACCGTCACTCGT
CCAGCTGCCTCGAGCTCAACCGTCACTCGTCCAGCTGCCCGAGCTGGACTGTCACTCGAC
CTGAGTAACTGTCACTCCTTCCAGCTGAGCTTGAGCTTTGGGCGAGCTGACCCAAGTGAT
TTCTTTACGATCCTAGCTTAGCCTGCATGATTTCCCCTTTGTCCGAGCTTATAGCCAGCT
CCTTCTCACTTGTCCGAGACTCCACCTTCTTCTCTCGGACCAAGTCCTAGCCAACGATCC
TATTGAGGATCGCGGGCGTTACAATTCCACTGAAGAGTGTAAACATCTTCTGAATATCCT
CCTCGGAAAATATAAATCCGGTGAAGTAGAGGCAGTCTATCATCCCAAGAATGGGAAAAA
TAAACGCAAGAGCGACTTCAAACAGTCCCAGGCGGAACCAGCGCATGAAGAACAACACGT
GGATCACCAACTGCTCCTCGAGGACGATCACGTAGAGGAGGCGAGGGTCCCGGAGAACGA
ACTCCCCGGTCCCCCAAAAAGATGGAGAGGACAGCAACCGCAGCGAGCTCCAGACCATCC
CCGCGGAAGGATCTCCATGATTATGGCCGGACCATCTGACGATGAGGATTCAGTCTCGGC
TTTAAAGAAGCGAGCTCGACAAGTATGCAGCATTAGGGTTGCCCCAGAAGCTGAGCCATT
GAGCCAGGAACCAATTATCTTTACTTCGGAAGATGCGCGTGGGATTCAGCATCCCCATAA
CGACGCACTAGTCGTCGAACTGGTAATGGAGGACTTCGACGTAGAACGGGTCCTAATCGA
TACCGGCAGCTCGGTCAATCTGATGTTCCTGAAGACCCTTTCAAAAATGGGAATCTCTGA
AAGCAAAGTAATACCTAAAATCCGCCCTCTGACGGGATATGACGGCGAGGCAAAGATGTC
AATAGGGGAGATCAAACTTCAAGTCCAAGTGGGCGGCATCACGCAAAAAACCAAGTTCGT
CGTCATCGACTCGGAACCAATCTACAATGCCATTCTGGGAAGTCCTTGGATCTATTCGAT
GAAGGCAATTCCCTCGACGTATCACCTCTGCCTGAAGTTCCCGATAAACACAGGAATCTT
CACCCTGTACGGCAACCAGAAGGTCTCACGGACGTGCTACGTGATTGAGAAGAAACAACG
AAAGAAGGAATTCTTATAGCAATTAAAGGACGAAGAGCGAGCTGCACCGTCGGAGCGACC
AGCTCGTGAGTCAATAAGAGCGCCAAGCTGCAAAATTATCCAGGTGAACATCGACGAATC
AGATCCATCTCGAACGGTTGGAATAGGAAGCGAACTGGAAGGAGAGATAAAGGAAGAACT
GATCGCCTTCCTGAAATCGAGGTCATCATCTTTTGCTTGGTCCACAAAGGATATGACAGG
AATCGCTCCAGAGGTAACCTGTCATAAGCTTAACACGGATCCAACCTTCAAACCAGTTCG
CCAAAAGCGAAGGCGGCTAGGGGCGGACCGCGCCAAGGCCGTCCAAGATGAGGTCGAGCG
GCTCCTAAAAGCCGGTCTGATTAAAGAAGTCCAATACCCAGAATGGTTAGCTAACCCGGT
GGTGGTCAAAAAGAAGAACGGTAAGTGGCGAGTCTGCGTGGACTATACTGACCTAAACAG
GGCTTGCCCTAAAGATAGTTATCCACTGCCACACATAGATCGCCTAGTCGAGGCAACATC
TGGAAATCAGCTCTTATCTTTCATGGATGCCTTTTCGGGATATAATCAAATCCTGATGCA
CAAGGACGACTGTGAAAAAACGGCTTTCATCACTGATCGCGGAACGTATTGCTACATAGT
GATGCTGTTTGGTTTAAAGAATGCAGGGGCGACCTATCAACGTTTGGTGAACGAAATGTT
CGCCGAACTGCTGGGAATCACAATGGAGGTTTACATTGATGACATGTTGGTAAAGTCTTT
ACAGGCCACAGACCATATCAAACATCTCACCGCGTGTTTCGATATTCTAGACAAGTATCA
GATGAAGCTGAATCCCACGAAGTGCACTTTCGGAGTAACGTCGGGAGAATTCTTGGGATA
CATAGTCACCGAACGAGGAATTGAAGCCAACCCGAAGCAGATCGATGCGATAATCGGACT
GCCGTCCCCCCAGAACAAACGAGAAGTACAAAGGCTAACAGGTCGGATCGCAGCTTTGAA
TCGCTTCATCGCCCGGTCAACTGATAAATGTCTCCCATTCTACAAGCTCCTGCGCGGAAA
CAAGGATTTCCATTGGGACGAAAAATGCGAGAACGCCTTCCAGGAGCTCAAATCCTACCT
CATGAGCGGGACGATCTTAGCCAAACCTGAGGTCGGGGAAATTGTAACGACCGCGTCCCG
CGTTCATAAAGAGGGCAGGTTGTTTTAGGAGAAAACTAGACCATGGTCAAGAAACGGACT
AAAATACTTAGTAGGAAGAACGAGAAAGTTCAAGCCGAACCAGCTAGGTGAGCTGGACAA
GCTGGATGAACTAGCTAGCTAAGCTAGGTGAGCTAAACCAGCTGTAAGACTAGCTAGCTC
AGCTAGGTGAGCTGACCGACAGCTCGATTGAGCTCGGTGAGCTAATCAAGTACTGACCCA
GCTGGGTGGTCCGGTCAGCTGACACTCGAGCTGGTGAACTGTGGTAGCTCACGGGTGAAG
AGGTGTCTCGGCCAAAAGGTGTAAGGTCGAGCGGGTACCAACGAACGGTTGCATCGCCCA
AGGGATGCAAGGAACAGATGTGACCTTTCGAAAGGATGCAAAGAACGGATGTGACCTTTC
GGAAGGGTGCAAGGACCGGATGTGATGCTTCGGGAAGCATCCATTCGCCTCCTATATAAG
GGAGGACGCCCAAGGCATCTCACATCATCTCACAACATCCAAAACACCATAAAACATTCT
AAAAGGAGTCCCAACACATCCTAGAGTTGTTGGTCGGAAAGGGGGTGCGGCTCGGCGAGT
ATAACTCGACCGAACTGATGCGCATGCTACCTCCCGGTCCAACGGTTCGATGGAGTGTAG
AGGATGGAGAGGGTAGACCGTTCGTCTTAGAGACGAATCGGATCTGGTAGACCGATCGTT
GGATCGGATCGGCCAGACCGATCGTCAGACGGATCGGATCGGCCAGACGGATCGGACAGA
CCGATCGTCGGACGGGTCAGATGGGACAGGCCGATCGTCTGACGGAACGGGTCGGACAGA
CCAATCGTCGGATGAGATGGATCGAGAAAAGTGTTCGAGGAAGCACAAGGATAAGTGCAT
CCGAACACACCCAAGGGTCGCCCATGGATGCAATCTTACCGATAAAGGGAGAAAGCACCA
AGAATGGGTAAGGAACGTGATTCACCATATAGGATCAACATCGCGGCCGCCTTCATGTAT
CTATCTCCTTAGCCATGGTGAAACCGATCAGAGATCAGTAAGACCAAAGGGTGACTCGAC
GGATAACCAACGGGAAAGTCCACGGTGGGAACCGATGGACAAAACGGATGTTGGACCCGC
GAGCAAACCTAAGGCCGACGGAAGAAAGATTTCATGGGCTAGCCTATGATGATCCAGTGG
ATGAATCCACGGACCCTTGGGTGTGATAAGGATATCGTTCGGACCGCATGGATGGATCAT
TAAGCCGAAAGCTTTATCGACCACCATGGACTGGACGGGTAAACGATTAGTAAACCGTGG
GCGGTCGTAGTGTTAAACGACCGGAACGGAAACATGGATGGTTCGATAAGCCGAGGGCTC
AATCGTCCACCATGTAGCCGGAGGGGCGTACGTTTGGAGAACGAATGGACCAATAAGCCA
AGAGCTTGATTCGGCCATCGTGAACCAAGGGAATCGTACGATCCCCAATCTCTATCGTTG
TACTTAGACCAGTGGGGTTGGTTGGTTGTATGGCTAAGTAACAATAGGGATTGGTTCATC
AATTCACGACCGATGACGAGTCGTTGAACGAATGGAGTAAGGCGACAAACGGGCTAAGGA
ATCAAATCTGCATATTGACCAAGGTATATAACGATCTAGCTTATTAGTTAAGATAGACGT
TTGGTAATTGACCGTGAAAGTAGGATAAAGGAATATGCGATTGTTTGGCTTAGAATGGTT
AGCGAACATATGCATGTCTTGACCGAGTAAAGGATCGATCTAAGTCTAAGGAACAAAGAC
GATGAAACCGGTACAAGAGTTGGTTAGAATTAAACCAAGGTTAGAAAGACTTCCGCTGTG
TAATAAGAGAGCGATTATAGAATTTAGCCTCGTAAAGGCAATTCTATGTTGAATCGCGAA
AAATTAAGAGGTTCGGCCGGGAAGAGGCGCGAACTTGAGTACAACGTCGCCGGACGTCGA
GACGTCCGGGATGGGGTCTCACAAGTTGGTATCAGAGCATGCTTGATCCTAGGATGGATA
GGTGCTCGGGAAAACGTCATAGTAAGGTTCTGGCGGATAAGGAAGTTAAGGGATCGTTGT
GTACGGAAACGGAAATAGTTACCCAACTCACGATCAGGAACCAAGATATTATCCTTGTAG
TCAAAACTCAAACATGACGGAAAAGTGGGTTGATATATTCGGAGATGGACCGATATCAAT
GAAATTTGGATCTAGTCGAAACTTGACTAAGATCGGGTACAGACTTAGTCGGGATTTGAC
TATTTCTGGGGTTTTGATCTTATCAGAAATTGACCAAGATCATGGAAAAACGACAAGGTT
GGAAAGAGACCTATGTCGGGAATATTGACCGAGTCCGGTGGGGACCAGGGTCGGAAATAT
TGACAAAGTCGGAAAAAGACTTTAGTCGAGAATATGATCGAGTCCGGGAAAGGACCAGGA
TCGGAAATTTGATCGAATGTCGGAAGAGACAAAGATCAGAAAACGTTGATCAAGTCCAGG
AAAGGACAAAGATTGGAAAACGTTGATCAAGTCCAAGAAAGGACAAAGATCAGAAAACAT
TGATCAAGTCCAGGAAAGGACAAAGATCGGGAAATAATGATCAAGTCCGGGAGAGGACTA
GGATCAGGAATTTGATCGAGTGTCGTAAGAGACAAAGATCGGGAAACTTGATCAAACTCG
GAAATAGAGATTTGATCAAACGTGATATCTAAAGTCTTGGAGAGACTAAAGATGGGAAAG
CATTAAGGAGTAAACAAGATCTTACACTCGCTGAATTCGAGGACGAATTCAGTTTAAGGG
GGGTAGACTTGTAACGCTCGTGTCTCGAGTTAGGGAGTAACCAAGATCTTACACACGCCG
AATTCGAGGACGAATTCAGTTTAAGGGGGGTAGACTTGTAACGACTGCGTCCCGCGTTCA
TAAAGAGGGCAGGTTGTTTTAGGAGAAAACTAGACCATGGTCAAGAAACGGACTAAAATA
CTTAGTAGGAAGAACGAGAAAGTTCAAGCCGAACCAGCTAGGTGGGCTGGACAAGCTGGA
TGAACTAGCTAGCTAAGCTAGGTGAGCTAAACCAGCTGTAAGACTAGCTAGCTCAGCTAG
GTGAGCTGACCGACAGCTCGATTGAGCTCGGTGAGCTAATCAAGTACTGACCCAGCTGGG
TGGTACGGTCAGCTGACACTCGAGCTGGTGGACTGTGGTAGCTCACGGGTGAAGAGGTGT
CTCGGCCAAAAGGTGTAAGGTCGAGCGGGTACCAACGAACGGTTGCATCGCCCAAAGGAT
GCAAGGAACAGATGTGACCTTTCGAAAGGATGCAAAGAACGGATGTGACATTTCGGAAGG
GTGCAAGGACCGGATGTGATGCTTCGGGAAGCATCCATTCGCCTCCTATATAAGGGAGGA
CGCCCAAGGCATCTCACATCATCTCACAACATCCAAAACACCATAAAACATTCTAAAAGG
AGTCCCAACACATCCTAGAGTTGTTGGTCGGAAAGGGGGTGCGGCTCGGCGAGTATAACT
CGACCGAACTGATGCGCATGCTACCTCCCGGTCCAAGGGTTCGATGGAGTGTAGAGGATG
GAGAGGGTAGACCGTTCGTCTTAGAGACGAATCGGATCTGGTAGACCGATCGTTGGATCG
GATCGGCCAGACCGATCGTCAGACGGATCGGATCGGCCAGACGGATCGGACAGACCGATC
GTCGGACGGGTCAGATGGGACAGGCCGATCGTCTGACGGAACGGGTCGGACAGACCAATC
GTCGGATGAGATGGATCGAGAAAAGTGTTCGAGGAAGCACAAGGATAAGTGCATCCGAAC
ACACCCAAGGGTCGCCCATGGATGCAATCTTACCGAGAAAGGGAGAAAGCACCAAGAATG
GGTAAGGAACGTGATTCACCATATAGGATCAACATCGCGGCCGCCTTCATGTATCTATCT
CCTTAGCCATGGTGAAACCGATCAGAGATCAGTAAGACCAAAGGGTGACTCGACGGATAA
CCAACGGGAAAGTCCACGGTGGGAACCGATGGACAAAACGGATGTTGGACCCGCGAGCAA
ACCTAAGGCCGACGGAAGAAAGATTTCATGGGCTAGCCTACGATGATCCAGTGGATGAAT
CCACGGACCCTTGGGTGTGATAAGGATATCGTTCGGACCGCATGGATGGATCATTAAGCC
GAAAGCTTTATCGACCACCATGGACCGGACGGGTAAACGATTAGTAAACCGTGGGCGGTC
GTAGTGTTAAACGACCGGAACGGAAACATGGATGGTTCGATAAGCCGAGGGCTCAATCGT
CCACCATGTAGCCGGAGGGGCGTACGTTTGGAGAACGAATGGACCAATAAGCCAAGAGCT
TGATTCGGCCATCGTGAACCAAGGGAATCGTACGATCTCCAATCTCTATCGTTGTACTTA
GACCAGTGGGGTTGGTTGGTTGTATGGCTAAGTAACAATAGGGATTGGTTCATCAATTCA
CGACCGATGACGAGTCGTTGAACGAATGGAGTAAGGCGACAAACGGGCTAAGGAATCAAA
TCCGCATATTGACCAAGGTATGTAACGATCTAGCTTATTAGTTAAGATAGACGTTTGGTA
ATTGACCGTGAAAGTAGGATAAAGGAATATGCGATTGTTTGGCTTAGAATGGTTAGCGAA
CATATGCATGTCTTGACCGAGTAAAGGATCGATCTAAGTCTAAGGAACAAAGACGATGAA
ACCGGTACAAGAGTTGGTTAGAATTAAACCAAGGTTAGAAAGACTTCCGCTGTGTAATAA
GAGAGCGATTATAGAATTTAGCCTCGTAAAGGCAATTCTATGTTGAATCGCGAAAAATTA
AGAGGTTCGGCCGGGAAGAGGCGCGAACTTGAGTACAACGTCGCCGGACGCCGAGACGTC
CGGGACGGGGTCTCACAGAAATCTTATATCTCTACGTCTCGGTGTCAAGTTCGGCGGTGA
GCGGAGTACTGGTAAGAGATGATCGTGGTGACGAAAAACCTATCTTCTATACCAGTAAAG
CCCTGAATGACGCCGAGACCAGATATCCGACCTTAGAAAAGCTGGCATTGGCGGTGATAA
CGGCAGCTCGGAAACTCCGACCTTATTTCCAATCACATTCCATAGTAGTGTTCACTGATC
AGCCACTACGCACAGTGCTCCACAGCCCAAACCAGTCTGGACGAATTGCGAAATGGGCAA
TCGAACTGAGTGAATACGACGTGGAATATCGCTCTCGCCCGAGCCTCAAATCTCAGGTCC
TAGCGGACTTCATGACCGAACTATCTCCAGATGTGATGGACGTTATCCCGGACGAAAACT
GGATACTCTACTCGGACGGCTCCTCATCGTTACAAGGCTCCGGCATCGGAATTCTACTTC
GTTCGCCAACCGGAGAAATCCTTGAACAATCACTTCGGCTCCAGTTTAAGGCATCGAATA
ACGAAGCAAAATACGAAGCACTTCTCGCAGGACTTCGACTCGCTAAGGGGCTCGGAGCTA
AACAGATCAAAGCTTTCAGCGACTCTCAACTCGTGGTCAGTCAGTTCAGCGGGGAATTCG
AAGCAAAGAACGAAAGAATGCGGGCTTATCTCTCACTGGTCCACGCACTTTCCAGCCAGT
TCGAACAGTTCGCCCTGATCAAAATCCCTCGAAACGATAATTCGGCAGCAGATGCATTGG
CCGCACTGGCCTCAAGCACCAACCCCGACTTAAGGCGAACTATCCCAGTCGAAAGCATAG
CACAACCGAGCATCGAACCGCTGAAGTCGACCTGCGTGATTGTAGACCCCGTAACGGCCA
TGGACATGGACGGCAATGCAGCCAACGCGCCGGATACAGAAGAAAATCCGGAACCATCCG
ATTGGCGACTCCCCATCAAAATGTACATTGCCGACGGCATAGTTCCAGCAGATCGATGGG
AAGCTCGCCGACTAAAAACCAAAGCGGCGAACTACATGATGATGGGCGGCGAACTTTACA
GGCGAAGTGCGACCAAAGCTTTTCTCACTTGCGTGGATCAAAAAGAAGCCCTAACACTCA
TGAAGGAAACGCATGACGGAGACGGTGGGAATCATTCCGGCGGACGAGCTCTCTGCCTTA
AAATCAAAAAAGACGGTCATTACTGGCCAACTATGCTGGCGGACTGCGAAGCCTACGCGG
CAAAGTGCGAACCGTGTCAGAGGCACGGCCCGATGAAGAACGTTCCTCCCGAGATACTGC
GTTCGGTCACGGCACCGTATCCATTCATGCGATGGGCCATGGATATCGTGGGACCAATGC
CCCCTTCTGGATCCAAAAGGTTTATGTTAGTCCTAACTGATTACTACACCAAATGGGTCG
AGGCACAGGCGTACCACAAGGTCAAATCACGTGATGTGGTTGCATTCATCTGGAAGAACA
TTATTTGCCGGCATGGCCTTCCTTATGAAATCGTTACAGATAACGGGAAGCAGTTCGTCT
CGCTCATTACTAGAAACTTCCTCGCCAAGTGGAACATTCGCATGAGCAACTCGACTCCAA
GATATCCACAAGGGAACGGTCTAGCTGAAGCTACAAACAAAACGATCATAGCCGGAATTA
AGAAAAGACTTGGCCCTAAAAAGGGAAACTAGGCAAACGAGCTGGATGGCGTACTCTGGT
CATACAGAACTACACCTCGGCGACCTGCATCATTATCTCCTTTCTCCCTGGCTTACGGCA
TCGAGGCAATGGCTCCAAACGAAGCCGGAGTTCCAACTTTACGAAGATGCATGATGTCGA
ACGACCAAAAACTGAACGATCAGCTTTTAGGCGACCATAATGATTTCGCCGAAGAACTTC
GCGATCAAGCCGCCATCCGGATCCAGAATTACCAGAATGCAGCGGCGAAATACTATAATC
GAAACGTCCGAGAGCGTCGTTTCAACGTTGGCGACCTCGTGCTTCGGGAAGTTTACAGTA
ACACCGAAGAAAAGAACGCTGGAAAACTCGGAGCTCGATGGGAAGGACCTTACTTGATCT
CGAAGGTACTTCATCCAGGAGTCTATCTGCTGATGACCATGAAGCTGAAAGAGGTGGAAA
ATCCGTGGAATGCAGCCCACCTCAAAAGGTACTATTACTAGGTTAAAAATTAGCTACGCC
CAAAAAAAAAAAAAAAAAAAAAAAAAAAACTATATTCATATATTTATTCTAAGCACGCAG
ATCGCCTGTCGATCTCCTTTATGTAATACGAACTACGAATGGCTTGATCCCTTAATTGGG
TACGTAGGCAGTCCTTCGCAAGGATGCAGCTATAATACTTAATAAAATTAAAGTTTGCAT
TCTCAATACGGAATTCGCTTTACGATCTATTATGTCAACTCTCGGCGCCCTGGCCAGGCG
TTCGATGCGCGTCTCACATGGATGCAGTGGTGAAATAATCCACGCCCTATTAGAAACTTA
ATTTTTCTAATAGGGAAAGCCGAGACCAGTTTTCTCGCACTTAAGCTCTGGTTCGGACAG
AAATATAAGCCGAACCGTTTCGCGATCTGCCGAACAGATGCTCTACGGGGAGTAAGCCGA
GCCCAGCATCTCGCCCCCCAAATAATATGCTGAGTCCGCCTCACTTATTTTGGAAACAGA
GCCCAGAACTCCCTCTTTAAATCATACATAAGCCTGCTGGACATAAGCCGAGAGACGTCT
CGCGTCCAGCACACGCTGAATATTCTTTCTCAAAAGCCGGGCTCAGTCTCGCACCTAACA
TCTAATCCAATTAGACAGAAAAAATTGCGTTACTTCGAAAAGAACTAAAAAAGCCGACCT
CAGAGGTCGCAGAGGAAATAAGCCAATTCAATTGCATTGTATTAATCAACGACCAAACGG
GATCGGGGGTTATTACAAAGACATTTATTCCAGAATAAATTAGAGTTAAACAAGGTCGCC
AGCCATCACAAGGGCGTTTATTTGGAAATAAAAAGCAAAGGAAAAACAGTCCGAAAAGCC
ACCAAGGATCATCTTCTATCAGCCAGATAGAACATCAGATCGCCCTGTCAGAAACAGTGC
GATTATCCTGAAGAAGGCGATCTGGCATGGGCCACACTAGCTGCAGACCAGCTTTCTCCC
AATCCTCCGAACGAATCTCCAATGCCCTAATCGTTTGTTCGACCTCATCCAGACGAGTGA
CGACCCTTCTTCTTTTCTTCTTCAGCTTAGCAATCAGAGTCTCGAGCTCCTCGAGACGAA
AGTCCACCCTTCGTTTCTTGGTTCGAAAGTACTGCAGCTCGCGGCATTGATCCTGATGCA
GAAATCCAACCTGAGAAGTCAAAGCAACGAAATTCTTTAAAAACATCCCGATATCCAAAA
CACAAACCAAAGCAATCCTTACTTGGTTGACGAAGTTCTGACACTCCGTGGTATCAGCAT
CAGTAGCAGCCGGCCCAAGGTAGAATAGAGAAGGCGTCCTGGGAATGAAGTCCCCATCAG
CAATGATTGTTGGATGCTTCTCCTTTGAGACGGCAGCGGCGTCTCGATCACAGTCCTCAC
AATACGACAAAAGAATGCCCGGCATCGGAGCCAGAAG
>ath_circ_007733
ACGATCAGATACCGTCCTAGTCTCAACCATAAACGATGCCGACCAGGGATCAGCGGATGT
TGCTTATAGGACTCCGCTGGCACCTTATGAGAAATCAAAGTTTTTGGGTTCCGGGGGGAG
TATGGTCGCAAGGCTGAAACTTAAAGGAATTGACGGAAGGGCACCACCAGGAGTGGAGCC
TGCGGCTTAATTTGACTCAACACGGGGAAACTTACCAGGTCCAGACATAGTAAGGATTGA
CAGACTGAGAGCTCTTTCTTGATTCTATGGGTGGTGGTGCATGGCCGTTCTTAGTTGGTG
GAGCGATTTGTCTGGTTAATTCCGTTAATGAACGAGACCTCAGCCTGCTAACTAGCTACG
TGGAGGCATCCCTTCACGGCCGGCTTCTTAGAGGGACTATGGCCGTTTAGGCCAAGGAAG
TTTGAGGCAATAACAGGTCTGTGATGCCCTTAGATGTTCTGGGCCGCACGCGCGCTACAC
TGATGTATTCAACGAGTTCACACCTTGGCCGACAGGCCCGGGTAATCTTTGAAATTTCAT
CGTGATGGGGATAGATCATTGCAATTGTTGGTCTTCAACGAGGAATTCCTAGTAAGCGCG
AGTCATCAGCTCGCGTTGACTACGTCCCTGCCCTTTGTACACACCGCCCGTCGCTCCTAC
CGATTGAATGATCCGGTGAAGTGTTCGGATCGCGGCGACGTGGGTGGTTCGCCGCCCGCG
ACGTCGCGAGAAGTCCACTAAACCTTATCATTTAGAGGAAGGAGAA
>ath_circ_007824
GATGCCGACCAGGGATCAGCGGATGTTGCTTATAGGACTCCGCTGGCACCTTATGAGAAA
TCAAAGTTTTTGGGTTCCGGGGGGAGTATGGTCGCAAGGCTGAAACTTAAAGGAATTGAC
GGAAGGGCACCACCAGGAGTGGAGCCTGCGGCTTAATTTGACTCAACACGGGGAAACTTA
CCAGGTCCAGACATAGTAAGGATTGACAGACTGAGAGCTCTTTCTTGATTCTATGGGTGG
TGGTGCATGGCCGTTCTTAGTTGGTGGAGCGATTTGTCTGGTTAATTCCGTTAATGAACG
AGACCTCAGCCTGCTAACTAGCTACGTGGAGGCATCCCTTCACGGCCGGCTTCTTAGAGG
GACTATGGCCGTTTAGGCCAAGGAAGTTTGAGGCAATAACAGGTCTGTGATGCCCTTAGA
TGTTCTGGGCCGCACGCGCGCTACACTGATGTATTCAACGAGTTCACACCTTGGCCGACA
GGCCCGGGTAATCTTTGAAATTTCATCGTGATGGGGATAGATCATTGCAATTGTTGGTCT
TCAACGAGGAATTCCTAGTAAGCGCGAGTCATCAGCTCGCGTTGACTACGTCCCTGCCCT
TTGTACACACCGCCCGTCGCTCCTACCGATTGAATGATCCGGTGAAGTGTTCGGATCGCG
GCGACGTGGGTGGTTCGCCGCCCGCGACGTCGCGAGAAGTCCACTAAACCTTATCATTTA
GAGGAAGGAGAAGTCGTAACAAGGTTTCCGTAGGTGAACCTGCGGAAGGATCATTGTCGA
TACCTGTCCAAAACAGAACGACCCGCGAACCAAAGATCACCACTCTCGGTGGGCCGGTTT
CTTAGCCGATTCCTTGCCCGCCGGATCCGTGGTTTCGCGTATCGGCATGCTCGGGAGCTT
TTATCTCGGTCTTGTCGTGCGCGTTGCTTCCGGATATCACAAAACCCCAGCACGAAAAGT
GTCAAGGAACATGCAAACGAACGGCTGGCATTCGCCTCCCCGGAGACGGAGTGTGGGCGG
ATGCTGTGCTGCGAACTGAAGTCTAAAACGACTCTCGGCAACGGATATCTCGGCTCTCGC
ATCGATGAAGAACGTAGCGAAATGCGATACTTGGTGTGAATTGCAGAATCCCGTGAACCA
TCGAGTCTTTGAACGCAAGTTGCGCCCCAAGCCTTCTGGCCGAGGGCACGTCTGCCTGGG
TGTCACAAATCGTCGTCCCTCACCATCCTTTGCTGATGCGGGACGGAAGCTGGTCTCCCG
TGTGTTACCGCACGCGGTTGGCCTAAATCCGAGCCAAGGACGCCTGGAGCGTACCGACAT
GCGGTGGTGAACTTGATCCATTACATTTTATCGGTCGCTCTTGTCCGGAAGCAGTAGATG
ACCCAAAGTCCATATAGCGACCCCAGGTCAGGCGGGATTACCCGCTGAGTTTAAGCATAT
CAATAAGCGGAGGAAAAGAAACTAACAAGGATTCCCTTAGTAACGGCGAGCGAACCGGGA
AGAGCCCAGCTTGAAAATCGGACGTCTTCGGCGTTCGAATTGTAGTCTGGAGAAGCGTCC
TCAGCGACGGACCGGGCCTAAGTTCCCTGGAAAGGGGCGCCAGAGAGGGTGAGAGCCCCG
TCGTGCCCGGACCCTGTCGCACCACGAGGCGCTGTCTACGAGTCGGGTTGTTTGGGAATG
CAGCCCCAATCGGGCGGTAAATTCCGTCCAAGGCTAAATACGGGCGAGAGACCGATAGCG
AACAAGTACCGCGAGGTAAAGATGAAAAGGACTTTGAAAAGAGAGTCAAAGAGTGCTTGA
AATTGTCGGGAGGGAAGCGGATGGGGGCCGGCGATGCGTCCTGGTCGGATGCGGAACGGA
GCAATCCGGTCCGCCGATCGATTCGGGGCGTGGACCGACGCGGATTACGGTGGCGGCCTA
AGCCCGGGCTTTTGATACGCTTGTGGAGACGTCGCTGCCGTGATCGTGGTCTGCAGCACG
CGCCTAACGGCGTGCCTCGGCATCAGCGTGCTCCGGGCGTCGGCCTGTGGGCTCCCCATT
CGACCCGTCTTGAAACACGGACCAAGGAGTCTGACATGTGTGCGAGTCAACGGGTGAGTA
AACCCGTAAGGCGCAAGGAAGCTGATTGGCGGGATCCCTCGCGGGTGCACCGCCGACCGA
CCTTGATCTTCTGAGAAGGGTTCGAGTGTGAGCATGCCTGTCGGGACCCGAAAGATGGTG
AACTATGCCTGAGCGGGGTAAAGCCAGAGGAAACTCTGGTGGAAGCCCGCAGCGATACTG
ACGTGCAAATCGTTCGTCTGACTTGGGTATAGGGGCGAAAGACTAATCGAACCATCTAGT
AGCTGGTTCCCCCCGAAGTTTCCCTCAGGATAGCTGGAGCTCGGACGCGAGTTCTATCGG
GTAAAGCCAATGATTAGAGGCATTGGGGGCGCAACGCCCTCGACCTATTCTCAAACTTTA
AATAGGTAGGACGTGTCGGCTGCTTTGTTGAGCCGTCACACGGAATCGAGAGCTCCAAGT
GGGCCATTTTTGGTAAGCAGAACTGGCGATGCGGGATGAACCGGAAGCCGGGTTACGGTG
CCCAACTGCGCGCTAACCTAGAACCCACAAAGGGTGTTGGTCGATTAAGACAGCAGGACG
GTGGTCATGGAAGTCGAAATCCGCTAAGGAGTGTGTAACAACTCACCTGCCGAATCAACT
AGCCCCGAAAATGGATGGCGCTTAAGCGCGCGACCTATACCCGGCCGTCGGGGCAAGAGC
CAGGCCTCGATGAGTAGGAGGGCGCGGCAGTCGCTGCAAAACCTAGGGCGCGAGCCCGGG
CAGAGCGGCCGTCGGTGCAGATCTTGGTGGTAGTAGCAAATATTCAAATGAGAACTTTGA
AGGCCGAAGAGGGGAAAGGTTCCATGTGAACGGCACTTGCACATGGGTTATTCGATCCTA
AGAGTCGGGGGAAACCCGTCTGATAGCGCTTAAGCGCGAACTTCGAAAGGGGATTTGGTT
AAAATTCCGGAACCGGGACGTGGCGGTTGACGGCAACGTTAGGGAGTCCGGAGACGTCGG
CGGGGGCCTCGGGAAGAGTTATCTTTTCTGTTTAACAGCCTGCCCACCCTGGAAACGG
>ath_circ_007983
GATTGACAGACTGAGAGCTCTTTCTTGATTCTATGGGTGGTGGTGCATGGCCGTTCTTAG
TTGGTGGAGCGATTTGTCTGGTTAATTCCGTTAATGAACGAGACCTCAGCCTGCTAACTA
GCTACGTGGAGGCATCCCTTCACGGCCGGCTTCTTAGAGGGACTATGGCCGTTTAGGCCA
AGGAAGTTTGAGGCAATAACAGGTCTGTGATGCCCTTAGATGTTCTGGGCCGCACGCGCG
CTACACTGATGTATTCAACGAGTTCACACCTTGGCCGACAGGCCCGGGTAATCTTTGAAA
TTTCATCGTGATGGGGATAGATCATTGCAATTGTTGGTCTTCAACGAGGAATTCCTAGTA
AGCGCGAGTCATCAGCTCGCGTTGACTACGTCCCTGCCCTTTGTACACACCGCCCGTCGC
TCCTACCGATTGAATGATCCGGTGAAGTGTTCGGATCGCGGCGACGTGGGTGGTTCGCCG
CCCGCGACGTCGCGAGAAGTCCACTAAACCTTATCATTTAGAGGAAGGAGAAGTCGTAAC
AAGGTTTCCGTAGGTGAACCTGCGGAAGGATCATT
>ath_circ_008009
AGGAAGGAGAAGTCGTAACAAGGTTTCCGTAGGTGAACCTGCGGAAGGATCATT
>ath_circ_008051
GACTCTCGGCAACGGATATCTCGGCTCTCGCATCGATGAAGAACGTAGCGAAATGCGATA
CTTGGTGTGAATTGCAGAATCCCGTGAACCATCGAGTCTTTGAACGCAAGTTGCGCCCCA
AGCCTTCTGGCCGAGGGCACGTCTGCCTGGGTGTCACAAATCGTCGTCCCTCACCATCCT
TTGCTGATGCGGGACGGAAGCTGGTCTCCCGTGTGTTACCGCACGCGGTTGGCCTAAATC
CGAGCCAAGGACGCCTGGAGCGTACCGACATGCGGTGGTGAACTTGATCCATTACATTTT
ATCGGTCGCTCTTGTCCGGAAGCAGTAGATGACCCAAAGTCCATATAGCGACCCCAGGTC
AGGCGGGATTACCCGCTGAGTTTAAGCATATCAATAAGCGGAGGAAAAGAAACTAACAAG
GATTCCCTTAGTAACGGCGAGCGAACCGGGAAGAGCCCAGCTTGAAAATCGGACGTCTTC
GGCGTTCGAATTGTAGTCTGGAGAAGCGTCCTCAGCGACGGACCGGGCCTAAGTTCCCTG
GAAAGGGGCGCCAGAGAGGGTGAGAGCCCCGTCGTGCCCGGACCCTGTCGCACCACGAGG
CGCTGTCTACGAGTCGGGTTGTTTGGGAATGCAGCCCCAATCGGGCGGTAAATTCCGTCC
AAGGCTAAATACGGGCGAGAGACCGATAGCGAACAAGTACCGCGAGGTAAAGATGAAAAG
GACTTTGAAAAGAGAGTCAAAGAGTGCTTGAAATTGTCGGGAGGGAAGCGGATGGGGGCC
GGCGATGCGTCCTGGTCGGATGCGGAACGGAGCAATCCGGTCCGCCGATCGATTCGGGGC
GTGGACCGACGCGGATTACGGTGGCGGCCTAAGCCCGGGCTTTTGATACGCTTGTGGAGA
CGTCGCTGCCGTGATCGTGGTCTGCAGCACGCGCCTAACGGCGTGCCTCGGCATCAGCGT
GCTCCGGGCGTCGGCCTGTGGGCTCCCCATTCGACCCGTCTTGAAACACGGACCAAGGAG
TCTGACATGTGTGCGAGTCAACGGGTGAGTAAACCCGTAAGGCGCAAGGAAGCTGATTGG
CGGGATCCCTCGCGGGTGCACCGCCGACCGACCTTGATCTTCTGAGAAGGGTTCGAGTGT
GAGCATGCCTGTCGGGACCCGAAAGATGGTGAACTATGCCTGAGCGGGGTAAAGCCAGAG
GAAACTCTGGTGGAAGCCCGCAGCGATACTGACGTGCAAATCGTTCGTCTGACTTGGGTA
TAGGGGCGAAAGACTAATCGAACCATCTAGTAGCTGGTTCCCCCCGAAGTTTCCCTCAGG
ATAGCTGGAGCTCGGACGCGAGTTCTATCGGGTAAAGCCAATGATTAGAGGCATTGGGGG
CGCAACGCCCTCGACCTATTCTCAAACTTTAAATAGGTAGGACGTGTCGGCTGCTTTGTT
GAGCCGTCACACGGAATCGAGAGCTCCAAGTGGGCCATTTTTGGTAAGCAGAACTGGCGA
TGCGGGATGAACCGGAAGCCGGGTTACGGTGCCCAACTGCGCGCTAACCTAGAACCCACA
AAGGGTGTTGGTCGATTAAGACAGCAGGACGGTGGTCATGGAAGTCGAAATCCGCTAAGG
AGTGTGTAACAACTCACCTGCCGAATCAACTAGCCCCGAAAATGGATGGCGCTTAAGCGC
GCGACCTATACCCGGCCGTCGGGGCAAGAGCCAGGCCTCGATGAGTAGGAGGGCGCGGCA
GTCGCTGCAAAACCTAGGGCGCGAGCCCGGGCAGAGCGGCCGTCGGTGCAGATCTTGGTG
GTAGTAGCAAATATTCAAATGAGAACTTTGAAGGCCGAAGAGGGGAAAGGTTCCATGTGA
ACGGCACTTGCACATGGGTTATTCGATCCTAAGAGTCGGGGGAAACCCGTCTGATAGCGC
TTAAGCGCGAACTTCGAAAGGGGATTTGGTTAAAATTCCGGAACCGGGACGTGGCGGTTG
ACGGCAACGTTAGGGAGTCCGGAGACGTCGGCGGGGGCCTCGGGAAGAGTTATCTTTTCT
GTTTAACAGCCTGCCCACCCTGGAAACGGCTCAGCCGGAGGTAGGGTCCAGCGGCTGGAA
GAGCACCGCACGTCGCGTGGTGTCCGGTGCGCCCCCGGCGGCCCTTGAAAATCCGGAGGA
CCGAGTGCCGCTCACGCCCGGTCGTACTCATAACCGCATCAGGTCTCCAAGGTGAACAGC
CTCTGGTCGATGGAACAATGTAGGCAAGGGAAGTCGGCAAAATGGATCCGTAACTTCGGG
AAAAGGATTGGCTCTGAGGGCTGGGCTCGGGGGTCCCAGTTCCGAACCCGTCGGCTGTCA
GCGGACTGCTCGAGCTGCTTTCGCGGCGAGAGCGGGTCGCCGCGTGCCGGCCGGGGGACG
GACTGGGAACGGCTCTCTCGGGAGCTTTACCCGGGCGTCGAACAGTCAGCTCAGAACTGG
TACGGACAAGGGGAATCCGACTGTTTAATTAAAACAAAGCATTGCGATGGTCCCTGCGGA
TGCTAACGCAATGTGATTTCTGCCCAGTGCTCTGAATGTCAAAGTGAAGAAATTCAACCA
AGCGCGGGTAAACGGTGGGAGTAACTATGACTCTCTTAAGGTAGCCAAATGCCTCGTCAT
CTAATTAGTGACGCGCATGAATGGATTAACGAGATTCCCACTGTCCCTGTCTACTATCCA
GCGAAACCACAGCCAAGGGAACGGGCTTGGCAGAATCAGCGGGGAAAGAAGACCCTGTTG
AGCTTGACTCTAGTCCGACTTTGTGAAATGACTTGAGAGGTGTAGGATAAGTGGGAGCTT
CGGCGCAAGTGAAATACCACTACTTTTAACGTTATTTTACTTACTCCGTGAATCGGAGGC
GGGGTACAACCCCTGTTTTTGGTCCCAAGGCTCGCTTCGGCGGGTCGATCCGGGCGGAGG
ACATTGTCAGGTGGGGAGTTTGGCTGGGGCGGCACATCTGTTAAAAGATAACGCAGGTGT
CCTAAGATGAGCTCAACGAGAACAGAAATCTCGTGTGGAACAAAAGGGTAAAAGCTTGTT
TGATTCTGATTTTCAGTACGAATACGAACCGTGAAAGCGTGGC
>ath_circ_008198
GTTAGGGAGTCCGGAGACGTCGGCGGGGGCCTCGGGAAGAGTTATCTTTTCTGTTTAACA
GCCTGCCCACCCTGGAAACGGCTCAGCCGGAGGTAGGGTCCAGCGGCTGGAAGAGCACCG
CACGTCGCGTGGTGTCCGGTGCGCCCCCGGCGGCCCTTGAAAATCCGGAGGACCGAGTGC
CGCTCACGCCCGGTCGTACTCATAACCGCATCAGGTCTCCAAGGTGAACAGCCTCTGGTC
GATGGAACAATGTAGGCAAGGGAAGTCGGCAAAATGGATCCGTAACTTCGGGAAAAGGAT
TGGCTCTGAGGGCTGGGCTCGGGGGTCCCAGTTCCGAACCCGTCGGCTGTCAGCGGACTG
CTCGAGCTGCTTTCGCGGCGAGAGCGGGTCGCCGCGTGCCGGCCGGGGGACGGACTGGGA
ACGGCTCTCTCGGGAGCTTTACCCGGGCGTCGAACAGTCAGCTCAGAACTGGTACGGACA
AGGGGAATCCGACTGTTTAATTAAAACAAAGCATTGCGATGGTCCCTGCGGATGCTAACG
CAATGTGATTTCTGCCCAGTGCTCTGAATGTCAAAGTGAAGAAATTCAACCAAGCGCGGG
TAAACGGTGGGAGTAACTATGACTCTCTTAAGGTAGCCAAATGCCTCGTCATCTAATTAG
TGACGCGCATGAATGGATTAACGAGATTCCCACTGTCCCTGTCTACTATCCAGCGAAACC
ACAGCCAAGGGAACGGGCTTGGCAGAATCAGCGGGGAAAGAAGACCCTGTTGAGCTTGAC
TCTAGTCCGACTTTGTGAAATGACTTGAGAGGTGTAGGATAAGTGGGAGCTTCGGCGCAA
GTGAAATACCACTACTTTTAACGTTATTTTACTTACTCCGTGAATCGGAGGCGGGGTACA
ACCCCTGTTTTTGGTCCCAAGGCTCGCTTCGGCGGGTCGATCCGGGCGGAGGACATTGTC
AGGTGGGGAGTTTGGCTGGGGCGGCACATCTGTTAAAAGATAACGCAGGTGTCCTAAGAT
GAGCTCAACGAGAACAGAAATCTCGTGTGGAACAAAAGGGTAAAAGCTTGTTTGATTCTG
ATTTTCAGTACGAATACGAACCGTGAAAGCGTGGCCTATCGATCCTTTAGACCTTCGGAA
TTTGAAGCTAGAGGTGTCAGAAAAGTTACCACAGGGATAACTGGCTTGTGGCAGCCAAGC
GTTCATAGCGACGTTGCTTTTTGATCCTTCGATGTCGGCTCTTCCTATCATTGTGAAGCA
GAATTCACCAAGTGTTGGATTGTTCACCCACCAATAGGGAACGTGAGCTGGGTTTAGACC
GTCGTGAGACAGGTTAGTTTTACCCTACTGATGCCCGCGTCGCGATAGTAATTCAACCTA
GTACGAGAGGAACCGTTGATTCGCACAATTGGTCATCGCGCTTGGTTGAAAAGCCAGTGG
CGCGAAGCTACCGTGCGCTGGATTATGACTGAACGCCTCTAAGTCAGAATCCGGGCTAGA
AGCGACGCATGCGCCCGCCGCCCGATTGCCGACCCTCAGTAGGAGCTTAGGCTCCCAAAG
GCACGTGTCGTTGGCTAAGTCCGTTCGGCGGAAGCGTCGTTTGGACCGCCTTGAATTATA
ATTACCACCGAGCGGCGGGTAGAATCCTTTGCAGACGACTTAAATACGCGACGGGGTATT
GTAAGTGGCAGAGTGGCCTTGCTGCCACGATCCACTGAGATTCAGCCCTTTGTCGCTAAG
ATTCGACC
>ath_circ_008332
ATGGGAAACCGGAGGTGTTCAAGGAGAGGAGAGAGATAGACGATGAGAATATGGCGGTAA
CGTTCAGAGGACTCGAAGGTCACGTGATGGAGCAGCTTAAAGTGTATGACGTCATCTTTC
AGTTCATTCAAAAGTCACCTGATGATATCATCTGTAAGATCACTATGATCTGGGAGAAGC
AAAACGATGACATGCCTGAGCCCAGCAACTACATGAAGTTCGTCAAGAGCCTCGCTGCTG
ACATGGATGATCACGTTCTCAAAGCCTAAATATCCCTTTCACATCAACCCATCATCACCT
AATATCATGATCATCATCACCCTCATACGTACATTGCTCCTTTTGTGTGTGTGTGTGTGT
ATCGTTTTTATGGTGTTTTCAATATAATAAATGGGGGTTTACATGTATGGTTTCATCTAC
TATAATATGCTTTGATGTTGTTTATTATGGTTGAGGTTTCATGTATGCTCATCTACGCAT
GTATCCTTGTTAATTAATGATTTTCAAGAGTTATCAATCAATACTGCCCTTTTTTAAAGT
GTTGCACTACGTATGTATCAGCTTCCACAAGCTCACATTGTATACAGCATTTGTGGTTGT
ATTATTCATCATTTTGTACGTTCAATTATGGTTATTATTCATACACAGTATTCATTATAT
TTATAGTGGTTGTATAGTATATTTAGTTGCTGTTGCTGTCTTTGTATGTTCATTTAGTGT
ATAGTAATTAATGCTGACTTTATAAGTTCATATAGTGGTTGTAACATTTATCATTTCTAT
GAGTATATATTATTACTCATGTCCTCCGAAATTGGACAACATTTAAACGATACAAGCAAG
GAAGACAATAAAAATACAAAAATATTTCCTTCGAAACTCTAGTAAAGAAAGCATATAATG
AAACCAGCATTTAGCAAAGATGAGGGGTCTATGTGGGATGGGGGTCTTGTTGGTTCAATG
ATGTAAAAAATCATTACGATTTGTTTTAAGGCTATTGTTTTTAATGGGTTGATATATGAA
TGACGAGGACAATGGTCATGTATATGGATTTTGTCAAACCTACTAATTAGAATTGTGTTG
TATGATAAGAACTTGGAAAACGTGAATTATGTATGGTATACAGCACAATCGCAAGTATCA
GTAAATATCTATTAATCTAACATATAAATTTTGAGTTTATATGATTCTATATATCTTTGT
AAATAAATAATGTTTATGCTGTGCTTGACAAAAAAAATGATTATGTGTACGTACGTATGC
TAAGAGATGATCAAAATTATAACTAGAGACATTATTAGAGCAAAGTACCAGATAAGACTT
TTAAAGATATTTGGAATATTATATGAAATATGAAAGTATCAGTTTAATAAATACTAAATG
TAGAAAAATTACAATCGTGACAGTTAGCTTAACTCAAACTTTATACTAAAAACTATCTAT
ACTATTAATTGGGAATCATCGGAAAATTTACAACCTTTTGAAACCCGCACGTATGTGCGG
GTCAGGATCTAGTGATTCTTTAAATTTGGAAACTCGAATATCTCAAACGATATTAATTAT
TCAGGATATTGATATTACATGGATGGATCATGGAAATAAAGCGACAAATTGTTTGGAGCA
GAATGGTACTATACATCATCAAATGGAGAGACGTCAACCATGAGAACTGCAAATCTTTAA
GAAGTCTATCCTCACTACATGCAGAAGTGGAAGCGCTTCTCTGATGATGAGGTGTATGAT
TGGCGCTAACAATCAAGACGTAGCTTTTCTAATAGACTATTCAGATCAGGTGAAGATGGT
GTCTTTCCTAACCGAATGACCAGCCTTCTCAGTGTATTTGGAGGATTTGAAAAACGACAA
TGAAGAATTTAAAAGTTTTCTTTTATCTTTAAATTTTAGTACAAATGTTAAAGCGGATAA
TTTGGCACGAAAAGTTCTATACCAAATCACATCATATCACATATGCAAACAACATTCTTC
GGGAATGGATCTTTAATTTGAGTTCTAACTAATATCGGTTGACAAAAGAAAAAAGTTTAG
AAATAATATTATCTCATTTAAACTAGATACATAAATGAAACAACAACACACCCATACACA
CAAAAAGCGACTCTATTTTGTTAAATAGATGAAGAGCCTCCTCTAGAAGATGAAGTGATA
TCTCTAGAACCAGCACTTTCAACCTAGCCACATAGTGATGGATTGATTAAGGACAACACC
TCAGAAAAAGACTTGTCTATGCCATGTATACTTTCGCTAAGAAGTAAGAAGGGAGTGATT
TGGCGCCAGGTAATTGCAATGTTTGAAGCGGTCTTTTTGGGGGTCTAGCTACTTCATCCT
TCCAACTGTAGCTATCTTGAGTCTCAGGGAAGATCATAACCATTGTGAGCTTGTAGAAAA
AGGCTTCTACATTGTCACTGTGGGCACTCGTGAACTGCCAGCCAATTTTAGAGGTCTATA
TAGAATCTTTTTTATCAAGAAAATGTGTATAACATATAAGAGCACCCTCAATAGTGTATC
TTAGCAAAATCTTAGGATTAAAAGCAATTAAAATAAAGCAAACCAACAATCCAAAGCTAA
GAAGTGTATTTTTCTTTAGATGTTTTTCTTAAGTTAAGATGTTTTTCTTAAGTTAAGATG
TTTATATGTGTTATTTGATGATTGGTTTAAAAAATGAACAAAAATAGAAGATATTGTTTT
AGAAAAAATGAACAAAATAGAAGATATTGTTTTAAAAATATCAATGAAAGTCACAGCTGG
CAGGAAATCTACGGTATCGTTATCTGGTGGACTTTTCGGCATTCAAGGAACAATACATCA
TATCAACAAACAATAATTATGGTTTGTTTAAGGTTTAAATTAAAATTGATGTATGCATTT
GTCTACTCTAATCCTTATCATTGATTCATTATATGCTTCTTTTTTTGTTGGTAAAACCAT
TATATGCATTTTGTCAAACCTATCCTTATCTTAATAACAAACAAAATACATTGTATGATA
AGAACTTGGACAACGTGAAATATGACTCATTCTAAATATATTAGCAGTAGATATCAAATA
AGTATAAAACCCGGCTCATCTATTTTACGTCTAAACCGTTACACACTCTATATATAAACG
AAGGAAGATCACACGTGAAAATAGTCATCAACCAAAGTAAGAAGCGCACACACACAACAT
ATTTCTTTCACTACCCAAAGAGATGGCGACATCGGGAACATATGTGACGGAGGTTCCATT
GAAAGGATCGGCGGATAAACACTACAAGCGGTGGAGAGATGAGAACCACCTCTTCCCCGA
TGCCATCGGCCACCACATCCAAGGTGTCACTGTCCACGACGGTGAATGGGACTCTCATGA
AGCCATCAAGATTTGGAACTATACATGCG
>ath_circ_008568
GATACCAAGGAGGAGGAGGACGATACCAAGGAGGCGGTGGGCGACAAGGAGGAGGGGGAA
GTTACTGCCGCCACGGCTGCTGCTACAAAGGTTACCATGGCTGCTCAAGGTGTTGTTCAT
ATGCCGGAGAAGCGGTTCAGACTCAGTCTGGTCACTAAATCTACATAATATATCAACCAC
CATGAGTGTACGATTTCATTTATATATACACTTACGTGTGTATGTGATATGACAATACAC
TTACGTTTGTAATGAAGTGCCTTAAGTTTAAGAGGAGAAACTATCGGAATAAAGTTTCAT
AATGTAATGCCTTTGTGTTTATTTAAGTTGTTATTTGCGATGTTTGCATAATAAAGTTGT
TTCTAGTTGAAGTTATTCTCTTTTGGTTTTATGTGACCCTATTAATTCTTTTTTAGTACT
GGCCTAAGGAAAGATAAAAGATGTACAAAAAAGAAGAAGATTTAAACAGGCTGGGCAAGG
AAAATGCTTTTTCTTAAAAGAAAAGATTACTAGATAGTTAGAGACTCTATCGAATTTTGA
CATGCACAATAGTTACAAAGTTCACTAAATATAAAGTACGTAGTATTATAAAGAATCTCT
TACAAGATCTATAGCGCTCAAAGCTAGAAGTGTCAATTGGGTTGTCCAAAGCCCAATGGT
CATGTCCAATTGGACCATTAGTTTTAATGGGTTTTAATGGATGGTCCTTATTGGACAATG
GTCTGAAAATTTGTCCAAGACCATTAAGGACCATGTCCAATGGTCAGCCCATGGTCAGCC
CATAACTTAATGTTGCTTGAATACAATGCATTTTCATAAGAAAAGATAAGAACTTAGCTT
CCTCTTACAAATATGATTAGATGGTACTTAAAACTGTAAAAAATAAGTCATAAAGTGACA
AACTTGAGGAGATACATAGAAAATAAGTTCATCAAAAGAGTTAAGCTTAGATTTGGGAAT
TAAAAAATGTCTGAATATTATTTGCTAATCAACAGATTCATATTCTAGTAGAACTAACCG
GAGTAGGAGTTGAGAGAGAGGTCGAAGCGAGAAAGAGAGAGAGGGAGCTTCGTCGCCGAG
GGAGAGAGAAGAGAAGAGAAGAAAATTGATGTGTTGAGAAACTTGATGGGCCAACCATAG
ACCGTGTGGGCTAGCCCATTAAACCCGTGGACATAATTGGTCTTTAGACCATTTAACCCG
TTTTCTTTACGGGCCGACCATGGACTGTCCATAATGTTGTGGACTGGGCTTAGCCCATGG
TCAGATGACCATTTGACGGTTCTACTCAAAGGTATAGAAACTCATTGTGTAGGGTTTTGC
TTTTAGATATTCTTTGGAGGTTTAGAGAGTTTCACCGCCTTTTGTCTCTTGGCATTTAAT
GCCTCCCAACAACAACTACGTACAAGTCTCAAGTACTGGTCCTATTATATTGTTGTTAAT
AAAACATACTTTCTTTTACATGCTGAAAGAACATTATCTTCGCACCAAACCTCGAAAGAT
ATTTCACCTAATGCGATGCATTTTATAATTCTCAGGGACAAAAGTACTATGTATAGTATA
TTAGTATGTCTCTCTAAAAACGAAGGACATTTGGGGTTAAAAGGCTTTTCACTATTACGA
AATAAAACATTGTATCTCCAGTTATAGTCTTAGATCATCTCCAATGTTCACCTCTATTTA
TTTTTTTCTTTATTTTAGAGACAACTCTATTTTTTAATAAAATATAGTTGATTTTGTTCT
AATATATACCCCTCTAAAATAGATATTGAATATATTATCAAGGATGTCAGCAAAATGTCA
TATTGGTTTATTTTTATTCGTAGATGTGATATACCTTGATTTTTACTGATTATATCTATG
ATCTAGATATATGTTTTTAGAGTCTTTTTTTTGTTTTAACGTCTTTTAAAAATAATTGAG
AAATCAAATATTCTTCCCTAAGTTGTTTATTAGTTTAGACTTAAAATCAATTTTATTAAC
CCTACGGGATATGACTATATGAGTCACCGAAGCGTTTTGCATTTCTCTAGAGCTTTCTCT
AGTCTTCCTAATCCAAACTTGGAAGCCTTTAAAGTTGTAGCTTAACTTTTTCAGTTCATT
CCTGTCTCTTTCTTTCCACCTCACTCAGAGAGGTAAATACTTAAAACTTAACAAAATATT
TTTAATCGTTCTACTTTTTTATTTTCTTGACTGTGTTCAGTTTCTCAAACATGGTAACCT
ACAATAAATAAAGCTGTTAACAATAATGTTCTATATTGGAATTTTGTTTTTTTGCTCGTC
TCTCGAGATTGTTCTTTGAGTTTTCGATTGACAAATCTTGTGTGTAGATTGGGATCAATG
GTGACAAAAGGTTTATATTGAACCATATAGTCGTTGTGTTCCATTTTTAGGTTAAATAAA
TGGTTTTAAATTGTTACTGACTAGGGTCTTTTGACGAAAATAAAAAAATAAAAAAAAAAT
GACTAGGGTCACTTTTGACAAAATTGTTTCGGGAAAATCAAATGTTATTCCCTAAAAAGT
CAAGTGTTATTAACCCTATGAGATATGAGGAGCCGAAACGTTTTGCATTCCCCTAGTCCT
CCTAATCCAAACTTGGATGCCTAAAGGGGAGTTTGTTGGGATAAGCATGAAGTCAATAAA
TTAGGGAATAAAAGTTATGTTTTAAAATAGGATTAAGATAAATCTTTAGGAGTAATCTAA
AGATATGTTAGGAGTTATCTACATCTTATTCTATTGTGTTTGTTATCATCCCTCTCCTAT
ATAAGAGTTGCCAAAGTTGTGGTAAACCTTAAGAGATTTGAGAGAGAGATTGAAAGCTTT
GTTTTGAGTTATTTTCAAAGCTAATAAAAGGAGTGCTTTTATATTTGATCTAAGTATTCA
AATCTTTATTTGGTATCAGAGCATAACCTAGGTTTCAATTTTTCTTTTTCGAATATGAGT
GAAATTGTTGCTGCAAGCAACAAACCTAAAGAAGGGGGGGGGGGGGTCATCATCCATTCA
TTGTCCCATGCTGAACAACGCTAATTACACGGTGTGGACTATGAGGATGGAGGCTACTCT
CCGAGTGCATAAAGTTTGGGAAACAATCGATCCTGGATCAGATGACATGGAGAAGAATGA
TATGGCTCGAGCTCTTTTATTTCAATCCGTACCCGAATCAACTATCTTACAAGTCGGAAA
ACACAAGACCTCTAAAGCCATGTGGGAAGCCATCAAGACAAGGAACCTCGGTGCTGAAAG
GGTAAAAGAAGCAAAGCTACAAACTCTTATGGCAGAGTTTGATAGACTAAATATGAAAGA
TAATGAGACAATCGATGAGTTTGTAGGGAGAATATCTGAGATTTCTACGAAATCAGAATC
TCTTGGAGAAGAAATAGAAGAGTCAAAGATTGTGAAAAAATTTCTGAAAAGCTTGCCACG
AAAGAAGTATATACATATCATTGCAGCATTAGAGCAGATTCTCGATCTCAACACAACCGG
ATTTGAAGATATAGTAGGAAGGATGAAAACATATGAAGATCGGGTTTGTGATGAGGATGA
TTCACCGGAGGAACAGGGTAAACTCATGTATGCAAATTCAGAATCATCTTATGATACAAG
AGGAGGAAGAGGTAGAGGTCGAGGTCGTTCTTCTGGCAGAGGACGTGGAGGATATGGTTA
TCAACAAAGGGACAAGAGTAAAGTCATCTGTTATAGATGTGATAAAACAGGACATTATGC
ATCTGAATGTCTAGATCGTTTGCTCAAACTTATTAAAGCGCAAGAACAACAACAAAACAA
TGAAGATGATGATGAAATTGAGTCGCTTATGATGCATGAGGTGGTTTATTTGAATGAGAG
AAGCGTGAAGCCAAAGGAGTTTGAAGCTTGCTCAGATAATAGCTGGTATTTGGATAATGG
TGCGAGTAACCATATGACAGGTAATCTTCAGTGGTTCTCCAAGTTGAATGAGATGATCAC
AGGAAAGGTGAGATTCGGTGATGATTCTCGTATTGACATAAAAGGGAAAGGTTCAATTGT
GCTCATCACCAAAGGAGGAATACGCAAGACATTGACTGATGTCTACTTTATACCGGATCT
AAAAAGCAATATCATTAGTTTGGGACAAGCCACTGAAGCAGGCTGTGATGTTAGAATGAA
GGATGATCAATTAACGTTGCATGATCGTGAAGGGTGTCTGTTACTAAGAGCAACACGCTC
CAGAAACAGACTTTACAAAGTCGATTTAAATGTTGAAAACGTGAAGTGCTTACAACTCGA
AGCAGCAAGTGAGTCAACTAAATGGCACGCACGTCTTGGACATTAACTTTGACACAATCC
AAGCTATGGTAAGAAAGGAATTGGTTATCGGAATCTCTAATATTCCAAAGGAGAAAGAGA
CGTGTGGTTCATGCCTCCTTGGAAAACAAGCAAGGCAGCCATTCCCTAAAGCAACTACTT
ATCGAGCATCACAAGTATTGGAACTTGTTCATGGTGATCTTTGTGGTCCGATAACACAAT
CTACAACTGCTAAGAAAAGATACATACTCGTGCTGATCGATGATCACACTCGTTACATGT
GGTCTATGCTATTGAAGGAGAAGAGTGAGGCATTTGAAAAATTCAGAGATTTCAAGACTA
AAGTTGAACAAGAAAGTGGAGTTAAGATCAAAACCTTCAGAACAGATAAAGGAGGAGAGT
TTGTCTCTCAAGAATTTCAAGATTTCTGTGCAAAAGAAGGCATCAACAGACACTTAACCG
CTCCATACACACCACAGCAGAATGGAGTTGTTGAAAGGAGAAATAGAACGTTGCTAGGTA
TGACAAGAAGCATCTTGAAGCACATGAAAATGCCTAACTATTTGTGGGGAGAAGCAGTAA
GGCACTCAACCTATATCATCAACAGAGTAGGAACAAGATCTTTGCAGAACCAAACACCAT
ATGAAGTTTTTAAGCAAAGAAAGCCGAATGTAGAACACTTACGTGTATTTGGATGTATTG
GTTATGCCAAGATTGAAGGTCCACATTTGAGAAAGCTTGATGATAGGTCAAAGATGCTTG
TTTATCTTGGAACTGAACCAGGCTCCAAAGCATATCGTCTTCTTGATCCAACTAACCGCA
AAATTATCGTAAGCAGAGATGTGTACTTTGATGAAAACATGAGCTAGAAGTGGAACAATT
CAGATTCTGAAACTCGGGACATCTCTGGAACATTCTCACTTACCTTAGGAGAATTTGGAA
ACAATGGAATTCAAGAAAGTGATGATATAGAAACAGAAAAAAACGGAGAAGAAAGTGAGA
ACAGTCACGAAGAAGAAGGAGAAAACGAACACAATGAACAAGAACAGATTGATGCTGAAG
AAACACAACCCTCACATGCTACTCCTCTGCCAACATTAAGAAGATCAACAAGACAAGTTG
GAAAACCAAATTATTTGGACGATTATGTCTTAATGGCAGAGATCGAAGGCGAACAAGTTC
TATTGGCAATTAATGATGAACCATGGGATTTTAAAGAAGCAAACAAGTTGAAAGAATGGA
GAGATGCTTGCAAAGAAGAGATCCTGTCAATAGAGAAGAACAAAACTTGGAGCTTAATTG
ATCTTCCAGTTAGAAGAAAAGTCATAGGGTTAAAATGGGTTTTTAAGATCAAGCGAAATT
CAGATGGCAGCATAAACAAGTACAAGGCAAGGTTAGTAGCAAAGGGTTATGTTCAGAGGC
ATGGTATTGACTACGATGAAGTATTTGCTCATGTAGCTCGTATTGAAACAATTCGAGTCA
TCATTGCCTTAGCAGCATCAAACGGATGGGAAGTACATCACTTAGACGTCAAGACCGCTT
TTCTCCATGGGGAACTAAGAGAAGATGTTTATGTTACACAACCTGAGGGCTTCACAAATA
AAGACAATGAAGGGAAAGTCTACAAATTACACAAGGCTCTTTATGGTTTAAAACAAGCAC
CTCGTGCTTGGAACACTAAGCTGAACAAAATTCTTCAAGAACTGAATTTTGTAAAGTGTT
CTAAAGAACCATCAGTGTACAGAAGACAAGAAGAAAAGAAGCTTCTCATTGTGGCTATTT
ATGTTGATGATTTACTTGTGACAGGCTCTAGCTTGGATCTAATACTCTGTTTCAAGAAAG
ATATGGCTGGAAAATTCGAAATGAGTGATCTGGGACAGCTCACGTACTACCTTGGCATTG
AAGTTCTCCATAGAAAGAATGGCATCATATTAAGACAAGAGAGGTATGCAATGAAAATTA
TAGAAGAAGCTGGAATGAGTAACTGCAACCCGGTCTTAATACCAATGGCAGCAGGATTAG
AGCTCTGCAAAGCACAAGAAGAGAAGTGCATCACCGAAAGAGACTACAGAAGAATGATTG
GATGTCTGAGATACATAGTGCATACTCGGCCGGATCTCTCTTATTGCGTTGGTGTACTAA
GCAGGTATCTACAACAACCGAGGGAATCACATGGAAACGCACTGAAGCAAGTTCTAAGGT
ATCTCAAAGGAACTATGTCTCATGGTCTGTACCTCAAGAGAGGATTCAAGAGCGGATTAG
TAGGCTATAGTGATAGTAGTCATAGTGCGGATTTGGATGATGGAAAAAGCACTGCCGGTC
ATATCTTCTATCTTCATCAATGTCCCATTACATGGTGTTCACAAAAACAACAAGTAGTGG
CTCTTTCATCTTGTGAAGCGGAGTTCATGGCAGCTACTGAAGCAGCCAAGCAAGCCATAT
GGTTACAAGACCTATTCGCAGAAGTGTGTGGGACAACAAGTGAGAAGGTGATGATTCGAG
TGGATAACAAGTCGGCGATTGCTCTTACTAAGAATCTTGTCTTTCATGGTAGGAGTAAAC
ATATTCATCGAAGGTATCATTTCATAAGAGAATGTGTTGAGAATAACTTAGTCGAAGTGG
ATCATGTTCCCGGAGTTGAGCAAAGAGCTGACATTCTAACCAAGCCACTTGGAAGGATTA
AGTTCAGAGAGATGAGAGAACTAGTAGGAGTTCAGTGTGTGTTGGAAGATGACTTCAAGC
TTAAAGGGGAGTTTGTTGGGATAAGCATGAAGTCAATAAATTAGGGAATAAAAGTTATGT
TTTAAAATAGGATTAAGATAAATCTTTAGGAGTAATCTAAAGATATGTTAGGAGTTATCT
ACATCTTATTCTATTGTGTTTGTTATCATCCCTCTCCTATATAAGAGTTGCCAAAGTTGT
GGTAAACCTTAAGAGATTTGAGAGAGAGATTGAAAGCTTTGTTTTGAGTTATTTTCAAAG
CTAATAAAAGGAGTGCTTTTATATTTGATCTAAGTATTCAAATCTTTAAAGTTGTGGCTA
AACTTCAGTTTGTGTTTGCTTTTGTTTATCAAGATTGTTCTTAGACTTTTTCGAGTTAAA
AAACTTGTGTGTTGGAGTCATCATCGTGATCAATGGAAAATAAAGTTGAGAAGGAGATTA
CTTGGGTGATTAAAAATTTCTCTTCTCTGCAATCTGCAACAATATATTCTGATATATTCG
TTGTTGGTGGCTGCAGATGGTAAGAAGATAAATTGTTTTCTAATATTTTTCGTCTAATCT
ACGGTTTACAGATAATATTCTTTGATTGCTTTCTTTTGTTTTTGCTTGCAGGCGTTGTCA
GGCCTTCCCCAAGGGATATAATAAGGCTGATTATCTTTCTCTGTATCTCGACGTTCCTGA
TAAAGAATCTTTACCTATTGGATGAAGAAGCCACACAAAATTTTCTTTTACTTTAGTAAA
TAAAATTTCGGAAAAACTCTCCAAACTTAAAGGTTATTGGTCTCTATGCTTGCTAAGAGT
ATACCTCATGTCATATTTTCTGGTTTTGTTCAGAGATAAAATATGTTTTGTGATTCTGCA
GAGACTCAGCAGTGGTTTGATAAGAATGCTCCTGACTGGGGGTTTACAGAAATGATCAGC
CTCACTGAACTTCATGCGGAAGAGGGACTTCTGAGGAACGGAGAACTCACCGTTGTTGCC
AAGGTAGAGGTTCTTGAAGTTGTAGGAAAATTAGATGTATCAGAGGAATCTTCACCAGTA
ATTGAAACCATAGATGTCAATGGATTTCAAGTTCTTCCTTCACAGGTAAAAAAAAATATA
TTTAAGGAAAACACTTTTTTATTGTTTTACATTTTGCGTTTTGAAACAAGAATAAGAAAA
CAAAATCATAATTTAAGAGTTTCTCATTTTTTGCTCAGTTTCTTTATATATGTACAAGAT
TTAATTATGCAATGGTTTAATTTTTATGTCTCCTTTCCACTGGCAGGTAGAATATGCGAA
GTCTTTATTTGAAAGACATCTAGATATTGCATCAAAATTCCGTCCAAAGAATCCATACCT
AAAGACGGCGTACATGAATGTCCTCTTGAGTTTAACCCAAACGATATGTCAATCTCCTCA
AGAACTCTCCAATGATGATCTCTCTGATGCAGGCGCTGCATTGGCATATTTGAGAGAAGC
AGGGTTTGAGTTGGATTGGTTGGAGAAGAAACTTAATGAAGTAAAGGAAAAGAAAAAGAA
AGAAGAGGCTTGTTTGGCCGAGATACAAGACATGGACGAACATGTTAAGCCATTGAAGAA
GAAGTACTTAGACCTGGAAGCTCAGATAGATAAGAAGAAGGCAGAGTTGCTAGCTGCAAG
AGCTCCTCTCTCCTTGAACGATGACAATGTTGTCTGATTATTTTTGAGTTCTTGGGCACT
TGGATTTATGTTTTGCTTGTGTTTTAATGTTTTATCTCTCGTGATGTGACAATGTCTTGA
TTTAGGATTTTTCTATAATATTGCGGTGCAGAACTATCATTACTCTCCTTCTCCTTTAAT
AAATTGTGGATTAGTGAAAAATTGTTATAGAGAATGAAAAAAGAATGAAACGTTATGTTT
GATGTTTCAATATTATGTCATATAAATATTTTTAGGTTTTCTATGTAATATTAATTGATT
ATTATTGATTAATATCAGACTTCAAGATAAATAATTAAATATCATTGGTTTAAAATTATA
AAAAAAATGTAAAGTACAAAAAGTAATCAATTTATAATCAATTTATAATATGTTTTCTTA
ATATATGTGTTTTTCTAGAAAATCAAGTATTAAGGAACAGAGGGAATATTATATAATGAT
TAGGGTCATTTTTATTATTTTGTGAAGGTCATTGTCTTAAAAATAATTTAGGGAAAGTCC
AATGCTTTTCTTGCAAATTTTCTTATAGACTTTTATGTCAAATCTTATTAACCCTAGTCT
TCCTATTCCTAATCTAAACTTGAAAGCTTAAAAGTTGTGGCTGCACTGTTTCAGTACTTC
GTCCCTGTCTGTCTTTCGACCAAAACTCTGAGAAGTAAATACTAAAATAATTTTTAATCG
TTCTACAAGTTTTTTTTTCCTTGACTATGTTTAGTTTCTCAGACGTAGTAACGTGTAAAG
AGAGAAATAAATTCTGTGTTCCATAGCGAAATATTAATCTTTGTTTTTGTTTTGTTTCTC
GAGATTGTTCTTTAACTTTTCGATGTACAAAATTTGTGTGTAGGAGTCATCATTGAGATC
AATGGAGACAACAGTTGATACGACGATTACTTGGGTGATTAAAAATTTCTCTTCTTTGCA
ATCTGCACCAATTTATTCCGACATATTCGTTGTTGGTGGCTGCAAGTGGCAAGTAGATAG
ACTGTTTTTATTTGTTTTAACCAACGGGTTGTTGGCCCAGTAGTAAATCTCCGAGTTTAA
GGTGCTGAGTTTCAGACACGTTGGAATAGATCTCTTCTTCAAAAAAGATGAATTTAACCT
ACAGGATAATCTTTTATGATTGTTTTTTTTTTGTTTGCAGGCGTATTATGGCCTACCCCA
AGGGAATTAACAAAGCTCATGATAGTTTTTCTCTGTTTCTAAACGTTCCTGATAACGAAT
CTTTACCTACTGGATGGCGAAGACACGCTAAAGTTTCTTTTAGTTTAGTAAATCAAGGTT
CAGAAAAACTCTCTCAACGAAAAGGTTATTATTTTCTATACTTGCTAGCTACTTTATGGT
TCATGTTAGTTTTATGTTTCTGTGTCAATTTGTAAACATTGATATTAACAATATGTTTTG
TGATTTTGCAGTGACTCAGCACTGGTTTGTTCAAAAGGCTTTTACCTGGGGGTTTCCAGT
AATGATTACCCACACCGAACTTAACGCCAAAATGGGATTTCTGGTAAATGGAGAACTCAA
AGTTGTTGCTAAGATAGAGGTTCTTGAAGTTGTAGGGAAATTAGATGTATCAAAGGAATC
TTCACCAATAATGAAAACCATAGATGTCAATGGGTTTCAAGTTCTTCCTTCACAGGTAAG
AAACTAAGGAAACATACAACAGTTTTTGTTGGTTTGTAGAAAATTCAACCACAAGATGTG
ATATACAGTTTTGAACAACTTGATAGTTTCTCATTGTGTTATTCAGTTTCTTTATATATT
GTGGTTTTACTTTATATATCGTTTTCACACGCAGGTAGATTCTGTGAAGCGTTTGTTTGA
AAAAAACCTAGATATTGTATCAAAATTTCGTCTTAAAAATCCATATTTGAAGACTGCGTG
CATGAATCTCCTCCTGAGTTTAACCGAAACGCTGTGTCAATCGCCTCAAGAACTCTCCAA
TGATGGTCTCTCTGATGCAGGTGTTGCACTGGCATATTTGATAGAAACAGGGCTTAAGTT
GGATTGGTTGGAGAAGAAACTTGATGAATTAAAGGAAAAGAAGAAGAAAGAAGAGTCTTG
TTTGGTCCGGCTGAGAGAAATGGACGAACAGCTTCAGCCATTTAAGAAGAGGTGCTTAGA
CATTGAAGATCAGATAAGTAAGGAGAAAGAAGAGTTGTTAGCAGCTAGAGAACCTCTCTC
TTTGTACGATGACATTGACAATAATGTCTGATGACTTGAGAGTTCTTGGGCACTTAGATT
TAGGTTTTGGTATGTGTTCTTTGCTTGCTTTTTGATGTTTTATCTCTCTTTTGATGTGGA
AACGTTTTGATATAGGATGTTTCTATATTTTTTCTTTAAAATTTTGGTGCTGACCTATCA
ACACATTCTTCTCCTTTGATAAATTGAGGATTAATGAAAAACACTTGTTGAGAGTGAAGA
AACAATGAAACGTTATGTTTCAATATTAGGTCAAATAAACGTCCTTCAATAACGACTAGG
TTATGGGTCATTTTTGTTATTTTGGGAATGCCAATGTTTTAAAAATAATTTAGGAAAAGT
CAAATACTTTTCTTGCAAAATTTCGTTGAGACTTACTCTAGGTCAAATCTTACTCTATAT
ACTAAAAGGTTATTGTTATCTATATATGCTTTACTCACGACAAGAATTCTACATCATGAA
TGGTAGGATTTTTTGTAGGAAATAAGCGTTTCATACCAATTTTTTACGAAAAATATTAGT
ATGGAATGTCCTGTATTAAACAGTTTTTGGTAAACAATTCGTAAAGAATGTTCTACGAAA
TAATTCTCGTAGAAACCACATAGGAAATCTCGTAGGAAAGTGGTAAGACCCCATTATCAT
TTACTTATCAATATTTCTCTCCAATTTTCTACCATTTTGTTTTACCAATTTTCTAAAAAA
GATTGATTATAACAAATACTACAATGAACAAAGGGCTGACATTTTACTAATGTGAGGCAT
TTTACTAATGCGAGACACTATTGTTATTCATTACATGTTTATAAAGGATTAGAGTACGTG
AGTAGAGTTGGGATCCAACGAGAAGAAGTAAAATGCCTCACATTAGTAAAATACCGCACA
TTAGTTAATAATTCTCGTAGAAAATCTCGTAGGAAAGTGGTGGGATCCCCTTACCATTTA
TTTACCAATATTTCTCTTCAATTTTCTACCATTTTTTTTTTTACCAATTTCCTACGAATT
CTAACTCGTTATGAAATATCATTCTTTCTATTCTCCTACCAAATATTCTGAAATTTTTAT
ATATTTACCAAATATCATTTTTGCCAAATTATTTTAGTTGAAGCTTAGATTTATTCCTAA
TCTAAGCTTGGACGCCTTTAAAGTTGTGGCTTAATTCTTTCAGTATATCGTCCCTGTCTC
TTTCTTTCGACCTCACTGAGGTAAAGTTGTGGCTTAATTGATTCTTTACATCGTTCAACT
TTTTTTATTTCCTTGACTATGTTCAGTTTCTCAAACGTGGTACATGGTCATTAATTTGTA
AAGAAAATACGGTTTAGAATGATGTTCCATAGTGGAATCTTAATCTTTATTTGGTTTTGT
TTATTAATTAACGAATTTATTTTGGTAACTTGTAATGAAAACATTGTATGTAGAAGTCAT
AATTGAGGTCAATTAATGGAGACAAAAGTTGATACGACGATTACGTGGGTGATAAGAGAT
TCGTTTTCTTTGCAAGCCGCATCGATTTATTCAGATAAATTCGTCGTAGATGGCTGCAAA
TGGGTAAGAACATAAATTAGGATATAATAAGGCTAATAGTTGGTCTCTGTTTCTACTTGT
TCCGGATATTGAATCTTTGTCTATTGGATTGTCTATTGGATGGAGAAGACACGCTAAATT
TTCTCTAACTTTAGTAAAACAATTTTTTCTGAATAACTCTCTATACTACAAGGTTATTGT
TATCTATATGTTATCTATATATGCTTTACTCACGACAAGAATCCTACAGCATAAATGGTA
GGATTTTCATAGGAAATAAGCGTTTCCTACCAATTTTCTACGAAAGATGTTAGTAGGAAA
TGTCCCGTATTAAACATTTTTTTGTAGGAAATTCGATAAGGAATGTCCTACGAAATAATT
CTCGTAGAAACCACGTAGGAAATTTCGTAGGTAAGTGGTAAGACCCCCTTACCATTTACC
TACCAATATTTCTCTCCAATTTCCTACCATTTTTTTTTTTACCACTTTCCTACTAATTCT
AACTTGTTACGAAATATCATTCTTTCTATTCTCCTACCAAATATTCTGAATTTTTTTTTA
GTTTTATTGCAATAAATAATTTATATCTATAAGAACACTTACTGAAACCTGTTATATCTC
ACAAATTATTCTTACAAAGCAAACAAAGTTACAAATCCTTATTCATGAATTCGTTTTACA
AGCCACATAAAAAGTAGAGATTGAAAGCGATTTACTCTTGAGTCTCGTCGTCGTCATCAT
CGCCATCTACACTTGTGTTCCTATTGTTCGTAGTCTCTTTCTTAATTGTCGGATAATCCG
GTGGTTGAATTTATGAAAAATGTTGAAGAAAAAGCTTGTTGCATTCCATAAGATATTTTA
TTTGAAGGTCCTTCTCAAGTTCACGCTTCTTGATTGTTTGAAGCTCTTGAAGTAATGCAA
TCGTTTGGCCTGGAGCTGTGAAAGATGAGAAGGATCCGCCAGCAAACAATCTACCAAACC
CATAGCGTCTTACTTTGACTATGGGAACTTCCTGAAAATGTAAAGCAAAGCATAGTTAGT
ATTGAAGCATCTAGTTTAAAAACAACTTGACTGAAGTGAAATTATAACTACTTGTCAAAA
TTTTGAAATAAATATTATTTCATCTACTAAAACGAAATATGTTTTTTTCCTACTTAATTA
TCCTCCACCTACTTGTCAAAATTTTGTTTCACATTTTTAAAAAATCTCTACGATTTTCCT
ACAAACATTTTGGTAGGAAAGGCTCTTACTTTTTTCCTTACGGCTCTAACAAAAATATTT
TCGTGGGAAACTAGGAGGAACAGTTCATCGCTTATCCTACGAATCTCCTTTAAAAATATT
ATCGTAGGAAATTGGAAGGTAATGCTTCCGACCACTTTCCTACGACTATATTTCCTTTGG
TTTTCCTGCCATTTTCCTATGAGATTTCCTACGATATCATATGTCGTAAGAAAATCGATA
GAAAATTCCTTCGAAAACCTGACGAATATTTTTGACGAGAAATTCCTTCGAATTGTTTAC
GAAATATATATTTTGTAGGAAATTGGAAGCATTTTGGTAAGTGTTTTTTCCTTCAAAATT
TTGGTAATTTTGGTAGGAAATTTGGTCGGAAAATACTATGTTTTCTTGTTAATAAGTAAG
GAGATCTCCCGACGGACTTCCTAATTCGTTAAAAAAAGTTTTCCTTTCACATAAAGAAAA
ATTATGAAAAGAATGGAAAATTATAAGATTCAAACTCTGAAAAATTGGAAGTATAGTTTA
TCTTTTAACCGCCTGAATATTGTATAAATAGAAGAGTTTGTCCTCTATTCAAGGATCCAC
AATTTAATATAAGAAACCTAATTTTCTACATTGTTCTTGATCAGAACCCTAACTTTGTCT
CAAAGCAATCTTATTATTCATTGCAATTGAGCCCTTGATTAATCTATTAACAAAAGAGTT
GATTTAATTTATTTTCCCTTTAATCAATTTCATTGTGTGATTTCTTGAATCAACACCTAC
AAGCATTTCTAAGTATATAGACTAAGAATTTGATACTCTGGTCGATAAAGGATGAAGCAT
GTGAAGGTTTATGTGAAAAAGAAGCTTGTACAGTCTACTCCAAAAATTCGTTTTATGGTC
TTTCCCTGAAAAAATTGATGAATAAGGCGAAATTAACACTAAATTAGGTTGTCATTGTCA
GGACATGAAAAATCACAAACTTTTATGCAGCTCACATGAAAAGTCACAAACTTCTAGGCA
GCTGCAAGATCGGGAACAAGAAAAATAATCGTATATTGTAGAATAGGGTTTTTAATTATG
TAAAGACCGTAAATCGCTGCCATCATTTTTGGTAAATCTTCAAAGATCCAACCCAAAAAA
TAGCAAGACGGTGAAGATAGAACAAATGGACTAAACGATACTCCCTTTATTCATAGTTTG
ATGTTTCGCAAAGACTGATATTTTGTAATAATATCATTATTATTTTTATTTATGACCAAT
AGAAAGAGAAAAAAGTGAGATTAATATTATTAAACTAGTAATAAATAAATAAATAAATAG
AAAAGTTATTTATTTTTTAGTTTGTGTGTAAAATTTAAATCATTTTTTTAGAAATAGAAA
GAACATATTTTAATAATAAAAAAAAAAATCGTGCTTTTTAGTTTTAGGGCCTTTTGCTAG
TGCTATTTCCATACTTAACTTTTCGGTCACCGACTTCTCCAATTTTTGTTCAATAGACTA
GAGAGATACTAGAAGCCCCCTTGGCCCAATGGTTGACCCAGGGTTCATTAATGCTTCTAC
ACCAAGAGGTATAGGGTTCGAGTCCCAGCTAATTCAATTTATTAGCAGATTTGTAGATTA
ATGGAGGCAAGTGTGCAGAAGATCTACAATGATGTACAATTATGGCCGTTCGCCAGGATT
CTACGCAGAGAAGATATTGAAAGTTTCCATCAAGCGCGTAGAAAATAAGAAGGAAGTGTC
GTCTGTCGTGGATCTAATAAGGGTTGAAAGGAATTGTCCGTGATAAAATCGTTTATATAA
CAGTTCTCATAATTTGTAATAAATAATAAATCTAAGATGGTAAAAAGAAAAAGACTAGAG
AGATAAAGGAGAATGGAAAACAACAGAAATGTGTTGAAGATATAATACTTGCTCGGCAAG
TAAAGTAGAAAATAAACATTTTTTCAGTTTGAAACTATAAAAGTATCCTAATGCAATAGT
GACTAGTCAATAGAATAACATGCCGTTGTAAAAGTGATATTTTTTTTTAATATAATTTAA
CATTAGATTTTAAAAAAGAGAAATAGATCATCGTTTTATCAGAACTAGTGAAGAAAAAAA
GCCAAAATCTAAGGAACAAAAGAAAAGATAGACAAAAAGATATTCAGAAATCTAACGACA
CTTGTTCTTGGGAATGAAGAAACAATAACGTTATGTTTCATTATTTGGCAATAAACGTTC
TAAATGACTACTTACCAGCTAGGGTCTTTTTTGTTATTTTGTTAAGGTCACTGTCTTAAA
AATAATTTAGGAACAACTAAATGTTCTTCTTGCAAAATTAGTTTTAGACTAAACTAGTTA
GTATATAAACCCTATGCGATATGAGGAGACGAAGCGTTTCACATTCCTCTACATCATCTC
TGTCTCTTCCTCTCTTCTCTTTCTCTCTACCTCACTCAGGGAGGTAAGTAGTTAAACTAC
TTCGATAGTTCTACCCTTTTTTTTATTCTCTTGACTATGTTCGTATATTCACAGTGGAAT
CTTAATACTTATATTGGTTTGGTTTCTCTATATTGTTATTTGATTTTTGTTTTTTTTCTT
CTGAAAGTCTTGGTGAGTAGGAGTCATTATCAAAATCAATGGGGAAGCAAGTTGATAGTA
AGACTATTACTTGGGTGATTGAAAATTTCTCCTCTTTGCAATCCGCATCAATTCACTCTG
ATCAATTCGTGGTTGGTGATTGCAAATGGTAAGAAAATAAATTGTTATCTAATGTTATCC
CTAGAATATGGGTTTAGCTGATTATTTTACTTTGGTTTTTGCTTGCAGGCGTCTTAAGGC
CTATCCCAAGGGAAATGAAAAGGCGACTTATTTGGCTTATAGGGCTAATAATTTGGCTCT
GTATTTAAACGTTGCTAATAGTAAATCTTTCCCTATTGGATGGACAAGACACACTAAATT
TTCTCTTACTTTAGTAAATCAAAAATCAGAAAAACTCTCCAAACTAACAGGTTATTGTTC
TCTATGCTTGCTCTATTTTATGGTTTATGTTATGTTGTAAACATTTATCTTAAAAGTTTT
CTCTAACTTTAGTAAATCAATTTTCGGACCAACTCTCCCAACTAAACTGTTATTGTTTTT
GCTTCCTACTTAATAGTTTAACTTAGTTTCATGCTTCTGTGTATGAACGTTAATATTAAC
TCCATGGGAGGGCACCTTTATGTCTTACTGATGAAATGACTACTTTTTTGTGATTTTGCA
GAATCACAACACTGGTTTGATCATAAGTCTACTAGCCGGGGGTTTCCAGCTATGATTCCT
CTCACTAATCTGCATACTAATGAGGGATTTCTGGTGAATGGAGAACTCACCCTTGTTGCC
AAGGTAGAGGTTCTTGAAGTTGTAGGAAAATTAGATGTATCAAAGAAATCTTCACCAGTA
ATGGAAACCATAGATGTCAATGGGTTTCAAGTTCTTCCTCAAGTAAGAAATTATATAAAT
AATTATACCACACTTGTTGTTATGTAGTGGAAATTCTAGGTATTCTGTTTTGAAACAAGT
ATAAGAAAAATACTTTTAAATATAAAGAATATGAAGAAAACAAATCGTTAGTCTATTAGT
ATATAGTCCAGTTTCTTCAAATATATACTAGGTTTAGATATGATGTGGTTTTACTTTATG
CATCCTTTCCACTCGCAGATAGAATCGGTGAATCGTTTGTTTGCAAAACACCTAGATATT
GCATCCAAATTTCGTCCAAAGAAACCATATATGAAGACGGCGTACATGAATGTTCTCCTA
AGCTTAACCAAGACGCTGTGCCAATCGCCTCAAGATCTCTCCAATGATGATATATCTGGT
GCAGGCGCTGCACTGACATATTTGAGAGAAGCAGGGTTTAAGTTGGATTGGTTGGAGAAG
AAACATGGTGAGATAAAGGAAAAGAAGAAGAAGGAAGAGGCTTCTTTGAAACGGCTGCAA
GAAATGGAGAAACAGATCTTTAACGAAGCTCAGATATATAAGGAGAAGGTGTTGGCAGCT
AGAGCTCCTCTCTCTTTGAACGAAGACAATGTTTTCTGATGACTTACGAGTTCTAGGGCA
CTTGGATTTAGGTTCTGTTAGTTTTTCTTCTTTGTCAGCTTGCGTCTTGTTTTCTAAATG
AGAACTCTCTTTATTTGGAAACGTTTTGTAGTTGAGCGCTCTCTATGTAGCTTAACTTTG
AGGCTATGCCTATTTCATTGGTCGTATCATTTTTTTCGTAAGCTGCCACTATTTCACCGT
TTCTTTAATTGCACTATATATGTTCCTTGACGACAAAGTAATGTGTTTTGTGTCTAAACA
AACAAGCTGTGACACATGAAGAGTCACGGTAATATAGTGTCGACGTTGAAACCAATAATA
TTATTGCAATCTCACCAAATGCTTTCATTCAATCTACTAAGTATCTACAACCCATCTCTA
TTTTTATCTATATATTTTATTTGTACCTCTATTTCATTCCAACTCATCGAGAGACAACCA
TTAGAGATAGTCTTATTTCTTGAGGCCTCTTAAGATATCCAACTCAGCATTCTCAAAAAT
ACTCTCCCTAATGGACACGTCATCCACTAGTTTCTCAGAATAAAACGATGCCAAGATAAG
CATTAAAAATACACCTTAACAGTTATAATGGACCAACTACTAATAAAACCCCTTGGCCCA
AAAGAAGTATAGATCGAAGAGCTATTGGAGAGAGAGGAGCATGACCAATCTTTAGATTTT
GGTGGCCCTAAAGCATAGTTAAATAATGTGAACTTTTATAAAAACATAAGCCTAAAAAAT
TGTCATTACATATTGTACCTTCAATTCAGTTTTGTTTGGAAGAGTGAAAAATATTGTAAT
ACCTATGTTTTGGCTGCCTTATCAGCGGGCTGGAGAGAGGAGCCACGAGTCTTTGTATCT
GTAAGTGTATGTGAAAGAAAAGAAAAATGAAGTTGAAGATAAGAAGAAGATTTCACGTAA
ATAATTAGTTTTAGAAAGTTGGATATGAGGAAGTAATCTTATTTACTATTTAGTTTTAGG
AATTAATTTAAGTTTCCTTTTATTATTTAAAGAGATTAGGAATTGCTTTTCTCAATTATG
TTAAACTATGTAATCTCTCTAAAGAGCTAACAAATCAATGTGGAGGTTAGATCGAAGCTT
TGGTCGTGACAATGTCGAAGATATCAGAGAGTAAATCAACACTTTCTCATCATGGTACTG
CATATGATGAGGATTTGGACAATGATGAAATCGTGAACATAAAAGGCTTTTGGATTTTCC
GATCAAAGGTAAGTAATATATCAATCAATTCTGATTATATGTAATCTCTAATGAAAATAA
TATATGGTTTCGATTACTTTTGTTTATAGTTAGGTCTAGCGAAACGAGTCTTTGAGAAAC
ATCCAGAGACGACAACAAAATTTTGTCTAAAGAGTGAATTTGCCAAGGAAACTTACTTGA
CTGCCCTACTAGACCTCATTGACATGATAAACATGTTACCTCAGCAATCTCTCTTCGAAG
CCGAACTAAAAGAAGCAGAAAACACAATTTTGGACCTTGAAGCTGCCGGTTTCAAGTTGG
ATTGGTTGAAAAGGAAGCTTGAGGAGATTCGTGTTACTAAGAAGAAAGCGAAGAACCGCA
CGACTCGGATGAGAGAACTAGACCGAAAGATTCAGAAGCATTTGGAGGAGTTGTCGGTCC
TTCAAGAAGAAATGAAGAAGGAGCAGTTTGAGGCTATGTGTGACAAACCTGAATATTATT
TAGACTCACTTTGTTTGAATGAAGTCACATGTGACTCTAGTGAACCAATTACCAAATAAA
TTTGTACACACAAAGGCAAAGAGTTTATTGCTTTTACGCCTCACTTGTTTCAGAAGATTC
CATTAGGTTAAAAGGGTTTTTGTATTTCTCTCGGCTTCTATAAAGAGAGGGCTTACATAT
ATACAAGTATCAAAGAAGTTTCTGAAATCCAGTTGTATTGTCTTAGCTTTATATAAATTT
TCTTTTTCTATTGTCGATCTTGTATCTTGATAAAAGAGGTAAAAGACTTACAAATTTTTG
ATTACTTTGGCGATGAGGCGCAATTTCTCTGAATAGAAAACTACTAGGACCGTGGAATAA
CTTTGGCGATGAGGTGCAATTTTTCTGTTTAGTGAATTTTTATTTGCATTGGGTTTGATT
GTCACCCGTGGAATGACGTTATATATCGTGAACAAATGAATTTTGTTAATAAAAGCCTTT
TTTTGCTGCATAATGCATAATTGCAAGATTTGCGTTTTTGCTTAAAATGTAGAAGTAAAT
AATTTATCAACCAAATAAGTGGGGTTTTAAATTTTATAAGAAATAATTATACATAGGTAC
TAATGAAAAAATAAAGATATTAGTTTCTGACGATGCAAGATATAGTTATGTCATTTTTAA
CTCTGAATACACTATGTTATAACTTTCTAAAATCATATATATGAAAGTTGGTCAACTCTC
TTCAAATGATTGACACATCATCACACAAGAATATGACATGTGTCATTCTACTTTAATTAA
ATAAAAAAAATTAACATAATTAATTGAGAAAAAATCAAAAGTCTTTTGTTGTGTTAAATA
TTTCATTAATCTCACTTTTAAATAAATTTTCTAAAGATTTTAATATGTATTAAGCACTAC
TTTCATTGTATTCTATTTATTTTATTAAATTCTTTTTATCAATAGTCATTACTCCATACT
GGCTAATAATTTACTTGTGGTATAGATTTACATGATGTGTTGTAGTTTAGATGTTTTCTA
CCTGACCTCATATTAATTTAATAATTTTACTTGGATATTTTCTTATTAATATGTTTTGTG
AATATGATTTATCATACGATATTCTTTCTTTTCATTTTTATGCGTTCTGATAACTTGATA
ACATTGATCTACAATTTTTTCACGTAATGGTCCTTCGGGACGTTAAACATACCAAAAAAA
AGAAGAAAAAACATGAAACTCTATATGGCTATAGGCGGAGGAAGATATCTAAAGTGTTGA
CTTAAATTATTAGCATATTAGGATTTGATTGGTGTACTAGATGACGAAAGAATATATAAA
ATAAAGAATTATTTGTTACAATTAAGTTAGGCAAATTTCAAACAACATAAGTAACATAAC
TACATACATTGTATCAATATATCATATACTGTTGTATGTGTTTATGATAGTGAAAAATTA
GGATAATAGGTATATAAATATTTATATTATAGTAAAATTGATATTTCAAATTATAGATGA
ATTTAATCATAAAAATTATAATTATATAAAATAGATATGAATTTATTAATTACACAATAA
TAAACATAAAATGAATAAAAACCATAATCATATTTTTCGATAATTTTAAAAACAAAAACT
CATGCGTAGCATGGGTGTTCATCTAATCATATATATGAAAGTTGGCCAACTCTCTGCATA
TGAGTGACACATCATCACACCAGTGAACGCTACATGTCATTCTAAATTAATATTATTAAA
AAAGAATAAAAGCTAATGATAAAAAATTAAAAGTTTCACATTGCATTGAATCATCCATTA
ATAATCCCACTCTTAACTAAATATCTTCATTTAAAAGAAAAAATACAAAAAATCATTTTA
ATGTATGAAACACTACTTTCATTTTATTTTTCTTATTTTGCTATTTTTAATAGTCATTTG
ATAACGACTAAAAATTTTCGTGTATTGCAACTTAACTGTTTGCTACTTAACATTTAAAAA
CAAAACAAAACCACAATTAAAACTTATGGCATATTTCTTTATAAATAGTAAGCCAAAGTC
TTAATTAAAAATTATATTCTACCTCTCACATATATATATATATATATATATATATATAGA
TATAAAAGATATTTTTTTATACTTTAAATGACTTGTAAGTTTGAAACAAATAGTTGGAGG
TGGTGCTTGAACAGGAAGAAGTGTTGTGGTTTCAGAAATCTAGAAAAACGTGGATAGCTT
TGGGGGATAGAAACACAACTTATTTTCACACTTCTACTATTATTAGAAGACGAAAAAACC
GCATTGAAGCTTTGAAGGATCATGAGGGTAGATGGGTGGTGAGTTCTCATGAATTGGAAA
AGCTAGATTTGGATTACTATAAGAGGCTATACTCAATGCAGGATGTGGAACTTGTTGTGG
AATGCTTACCACCTGACGGGTTTGCGCTGTTGACGGGAGAAGAGTTGTGAGATCTGTGTA
AGCCTTTTTCGAATGCTGAAGTGGAAATGGCTATAAGAAGCATGGGTAAGTTTAAAGCAC
CTTGTCCTGACGGTTTCCAACCCGTCTTTTACCAACAAAATTGGGATGTTGTGGGAACAT
CAGTGAATCGTTTTGTTTTGGATTTCTTCACGACGGGTATCTTGCCAAAAGAAACAAATG
ATTCTCTGTTGGTGTTAATTGCTAAGGTGGAAAAACCAGAGCTTATTACACAATTCCGTC
CGATAAGCCTTTGTAATGTCTTGTTTAAGATTATTTCAAAGTCGATGGTAATGCGTATGA
AGAAAGTGATACCAAAACTGATTGGTCCGGCTCAGTCCAGCTTTATTCCGGGTCATTTGA
GTACAGTACCTGCCCGAGCGTCGTATCTTTTGTCTCGGTTATAAACATGTCTTTGATGGC
TAACCAAACAATTAAAGAGTATTCCAGGACACCTTGAGGAAACCAAATTAAACTTGACCA
TGATACCTTCGATGAGATCATGGATGATATCCCAAGTGCACTTAGAAGAGAATGATAATC
GAGAATATATATGTAACATATACGAATGATATAACAAGAATAAAATTCTCTCTCTTACCC
GATCGAACCCTCCAAAGCTTCATTTGCTTTCGATGAGTCTCACAATAATAGGAAAGGAAA
TAAAACCCTAACCAAGTAAATAGTTTCCAAAATCAATAATATAAAAAAAGAAATGATCCT
AATAGAAGAATATATCCTTCTGCCTTCATGTCAAAATATTCGTGATGTGTATTTGATGTG
TACTCCGTGATCTAAATTAGTTGCTTGGAGATATGGTTCTACTCATATCATAGTCTCTAG
CCATATTTAACAAGCACTATCCTTGATTGTCTGAATGCTTTATCAGGTTTACCTTTGTAT
GCGTTTTCTTTTCTTTTTTCTTTTTTTTTGTTAGCACCGTTTAATTTGTGTTAATTGTAA
AAATCTATATGTTAAATAGACCATGCAACCTGTATCGTAGATCATAATACTTTAGCATCG
TTTGGACGATATTTTACGTGCATCCAATATCTAGAGTTTGGCTGAATTGTCAGCCATATA
CTAGTTGCAATCTCAACATTTCACCATAATTTTTTTTGTTTCTTAAATAACTACAAAAAA
AAGAAAAATCTCGATAAAATTATATATATTTTTAGATTTGTTTTTAAAATTACATCTCCA
TGAACCGATTAGTTAACCGATAATATGAAAAACATTCATTTGACGTTTTATAGTGAATTA
GTTAAAAAATATATATGGTTTTATATATTACGAGTGTGATCGATACGTAAGAAACAATTC
CTAGTAATATATATCTTTTTTTTGTCGGTTCCTAATAATATATATCAGAGACTAATACTG
GAGAATTTCCTAGAAACCTTACAACTTTTTTTCTTGTAGATAATTGCGAAATGATGATAA
TTTAGCTTTTTGACATGGACAGGTACGTGTCATATCTCTCTCAAATCACATCAAAATAAA
AGTTCGTTCCATATTTCGTTAATTCGTTCCATTTAATTTTTAAGGAAACATGATTTTTTA
ATGGAACATGTTATTCTAACGTGGTTATGTGAACTTCTAAATTCTAGGTTATGACATCCA
TTTATGTAAAAAATTAGTATATTATATTTTTAAAAGAATAAATATGTTACAAAAAATAAG
ATTGCAATTTTCATAACATTTAAATGTATGCCAAAATTATCCTAAAACTAGGTCACAACA
TTTCTTTTTTACTTTTACTCCAAAATTTTGTCATCCCACCTAATTATTTATTATTTAGAT
GGTAGTACAACCTTCTAGATAATCTTTACTCTTTACAATCAACGTGAAAGGAAACGACAA
AAAAAATGACTCTTGTGTCAAAGAGAAAAGGAAGTAACCTTCCTTGGCCACGTCTGAAAA
TGCGGAAAAAGGACTTTGGGTCGTGACAGTGAAACTTAGAGATCTTGTCGACAACCAGAT
CGCTTCACTTGATTAGTGATACTTTATCATCACTATTTTAGTATTTTTCGTGTAATTTTA
AATTTCATGCTCTCTCTTGGACTTGGTCCGCTAATGATTCCGATTTTTATACAGCTTATC
AATCACTGTAGGAGTATCATTAAAATTTATGTATTTTTGATAATTACGAAGTTATCATAT
ACCCATTTGGACTCTAGCCTCTCTATATCATAAAATCAGTTATGTGAATTGTAGTGGCTA
GTAGAATATGAGTTAGTATAAGTGTATTTGTTTGTTTTATTAGTCACAAGTCGTTTGTCT
TATTCTCAAATAGTAATTTGTATAGATATATAGATAGATACAATAAAGTATCAAACTAGT
AGAAAATCGGTACCCAATCTAATTCATTAGTAATCAATTCATATCTAACAATATTTTATG
TGTTAATATATTGGCAACAACTTCATCAAATATGTGGCAACGATTACATCAACGTCGTAA
AAAACGTGGCATCCACGTCAGTAGCCATGAGAAAAGATATATGGTTTCACACGATTCAAT
AAATTTAGATATAAAGTTTAAATTATTGAAATATTGGATATATATTAGCATAGAAATGTT
TGTAGTTAGAATTAAATACAGATACTTTACTTTACTATGAAATGACCGAACTTTGTTCAA
ATTTGCCAAAGGCAAACGCTAAGAAATTCACTTTTGAGTAAAATGCAAGTAGAAAGATGG
TACCTACAAGACTACACTCAGTGACTTGGATACTGATTAAATAAATTGCATGGATAGATA
TTTCGATCGCGGTCGGCATGAATTAAGTATCTATAGCCAAGCAATTTGTCAGTCAAAAGC
TCCATTAGAAATTTAATTAGAATATTTGTATTCACGATAGCCAAGCAAAAGTTTTGCACG
CTCTAAAATGAAAGTCCTATAGTAGTTTCTACGCATAACGCATTGCTCTTTTTATGCTAT
ACTTACTATTGTTCAGTGCATATAGATTTGTCTCTATATATCCCTCTGTCGGCAGAGATT
TCAAAAAAGATCCTTAACAAGTATCATTAGTGCACGCCTTAACTATCCAAATAGTAACAA
ACTTAAACAATAGAAAAACTTGAAAAAATGTATCAATTTTCAAATTTGATACGAAAAAAC
TTGAACTTTTAAAATATTATTTAAATCATAAAGTTTTCTTTGATATTTTTTGTAAAATAG
TCAAATTTTGTTGAATTCACCATTTCGAACATATCGCTAAATTTTCATAAATAAAATTAA
CTTTCGATTAAGAGAATAAAACAACGTCGTTTTATCAACTACAAAACATAGTCGTTTTGT
TAAAAAAGCGTAGTGGACTGGAGTTGCCATTCACGTTTATTCATATCTAGTTACAATGAA
TCCAACAACGGACCATAAGGGGCCCGACGCAACACGTATAATACTCTGATACTTATCTTC
TTAATTACTACTTAATTTGTTTCTACTGTGATAAATTTCCTTTAACTTTACTTTTGATAA
AATATTGTCTTCTTTTTATTCTACTACGGAGTAGTTTTTTGACTTTTCTCATTTCCTATT
CTGTTCGTTTCTATAAATAGAGGGCATGCAACGTAACATATTACTCATCACTTACTTAAC
ATACTAAGAGAGTTATTAGAACTTGCAAAAAATGGCTTCCAAGGCTTTGATTCTGTTAGG
TCTCTTCTCAGTTCTTCTCGTCGTCTCCGAAGTGTCTGCCGCAAGGCAATCGGGTACGTA
AAATATTATACATTTCAGCCTGCTTACAAAAAACGAAGATATGTTCGTGAGGCTAGCTAT
TCAAACTTGAACTAACGTACCATTTGATAAATTTATACAACTATTTCGCCAGTTCCATTT
TATGGACTTACAATATAGTAAAGTCAGAACACACTTCACTTGAGTGATGTGGAATCCTAG
GAAGTTTTGTGTAAATTATGTTTCGAACGTATATTTAAAAACTATAGTTTCGAGTTTATA
TATGTACTTTAAAAAAAAAATTGAGGTGGAAAACTAAATTGAAGTCAGGAAGAGGGCTTC
ACATTTTCACGTGCTTAAGAATGTCTTTGAAATAACGTGTTTTTTGGGCAGGCATGGTGA
AGCCAGAGAGTGAGGAAACTGTGCAACCTGAAGGTTATGGCGGTGGCCACGGAGGACATG
GTGGTCACGGAGGGGGAGGAGGCCACGGACATGGAGGACACAACGGAGGAGGGGGCCACG
GACTTGACGGATACGGAGGAGGTGGAGGACACTATGGAGGAGGTGGAGGACACTACGGAG
GAGGTGGAGGACACTACGGAGGAGGTGGAGGACACTACGGAGGAGGTGGAGGACACTACG
GAGGAGGTGGTGGAGGACACGGAGGTGGAGGACACTACGGAGGTGGTGGAGGAGGATACG
GAGGTGGAGGAGGACACCACGGAGGAGGAGGCCACGGGCTAAACGAACCTGTTCAGACTA
AGCCGGGTGTTTAAAACTATATAATATCTTCACTACCATGCATGATTGCATATATATATA
TACGCTTATGTATTATCTATATGCCTATAAATAAACCATGGTGAGTTTGTAACGCAGTGC
CTTCAGAAATGTTCGGAATAAATTTCCATAATATTAGTATAATGTCTCTCTGTTTGAATT
ATAAACTGCGCTGTTTGCATAATAAAATCTCTTGTAGCTAGGTCATGTTACTCTCTTTCA
GTTTTTCTTTGTAACAGTATTATATCCTTATTCATATTGTTAGGGAATATTTTTCTTAAA
AGATTACCAAAAGCCTGCAGGAATAAAAAAAAATGATTACTAAAAACCTAGAGACTATCG
AGGTTTTGCATACACCAACACTTACGAAGTTCATTAAATATATGAAACCGATACGAGAGA
TGGGATCATCAGAGAAGGGAGATAAAGACAGTAGAAGCTTCTTAATTGTCGCAGTTATGT
TCTGATCTTTTCCTTATAGAATTAGACTTTTAATATTTTCGTTTTTAGTTTTAACTTACG
TCGGTTGTAAGAGATCTATATATAATCATCTTCCAAACATTACCCTTATTTTCAAGGCTT
TGCTTCTGTTGGGTCTCTTCGCAGTTCTTCTCGTCATCTCCGAAGTGTCTGCGGCAAGTA
AAATTATTGTATGCATTTCAATCTACTTTAAAGAAACAAGATATATGATAAAAATATTTT
ATACATTTCAATCATCCAACACTAAAGTACCATTTGATAAATTTACATCACTTAAGTGAA
GTGTGGAATTCTAGTACCATTTTAGAAGTTGTGTGCATATTATGTTTAGAACGTATATTT
AATTTTGTAAACCTTTTTTGAAAAAAGCATTAATATACTTTCAAATCTTTATTGAACGCA
CATTTAACATTTTGCAAGTACATGCTTAACAATATCTTTGAAATAATGTTTTATTTTTAG
GTAGGCATGGTGACACCAGAGAGTGATGAAACTGTGTAACCTGAAGGTTATGGCGGTGGC
CACGGAGGACAAGGTGGTCACGACCATGGAGGACACAACGGAGGAGGGGGCCACAGACAG
ACCCGGTCCATAAGGGCCATTGAAGCAATAGATTTAGGCCTCAATATTTAATGGCTTTTT
ACTTTAAATTTATTTTGAGTCCTTTACCATAAATATATTTTTAGAGCCTTTTAAGATTTT
GTTTAGGCATTTAGATACAAACTAATTAGTATCTCTAATAGTGAAATTTGATTTATTGTG
AAATGTTTTTTCAAAATTGGACTTTTCAACATTTTTTGGGATTTATTTTGTTGTTTAAGT
GTATTTTTGAAATTTGTTTTGTTGTTAAAGTGTATTTTTAGAGGTTTAATGTATATTTTA
TTATTATTTATGATTTTTCATAATGTATAAAAAGGACTGTTTTTAAGCTTTGCTTAAGGT
ATCAAGATATGTTTGATCAGCACTGGCCACAGACTTGACGCATATGGAGGAGTGGAGGAC
GTGGACCATGTGGTGGTCACGGTGGTGGAGGTGGCTACGGAGGAGGATACGGAGTTGGAG
GACACATGATTAACGAACCAGTTCGGACTAAACCGGGTGTTTAAAACTATATAATATATT
CAGCACCATCCATGATTGCATCAATATATGCAATTATTTATTATTTTTATGCATATAAAT
AACCATGGTGAGTTTGTAATGCAGTGCTTTCAAAAATGTTTGGAATAAAGTTTCACAATA
CTAATTTCCGCTGCTCGCACAATAAAATCGTTTATAGGTCATGTAACTCTCTTTCACTTT
TTTCTTGTAACATATTTATTTTCTTATTTATAATGTTGGAAATTTTTCTTTTAAAGAAAA
TTTTACCAAAACCTAGAGACTAAGACTATCAAGGTTTTGCATATACCTGCACTTAAAAAG
TTCATTAGACATACGAAAGTTCCGTAAAGAGCCGGTTCAGTTTCCTTAACCGTTTTCTGG
TTTCAAAATAATTTAAATATTTAAAATTATTAATTTTAAAACTTAAATTAAATAAAAAAA
CTGTCTTCTTCGAGAAAGCAGAACAGTTCCGATGAAACGAAGAGTGATTTCGAAGAACCA
GAGAAATTCCGACAAAACTGAAACACAATTCCGATTGAGGCTCTGTTCGAGTTCGAGTCG
TTGCTAAAGTGGAGAAAATTTCGATAGAGTTCGTGTTAAAGTGTGGAACAATAATACAAT
TTTTGGGTTTATCGATTGACTGTTCAGAGAAGAGCTCTAATGGCGGCGACGAGGAAGAGT
AGTCGGCGGCGAGGAGTTTCGGATATTGATGAGGCATCGGCGGCGACGACAAATCAGGGT
TAGTTTTCCCTAACTTCGTTTGGAGAATGATTTGATTCAAAATCTAGGTTAATTTTAGAG
ATTTCAACTCAGAAATTTTCAATTGACAAAGGGGTTTTTGGTTTTTTCCGCCAAAAACAG
TTGATTGAGTATAAAAGGTTTCGGTGTACGTGTATATGAATATCGAGTTTATGTTTAGTT
GGTATTTGAATATAGTGTACGTGTTAAGAACTTCTTCGTCTTGTTCAACTTTCAGGAAGT
ACTTCTAATGATCCGGGTGAATTACCACAGAGGTTGTTTGCACTCGATCACTACCCTAGC
AAGGCGAAGATAAATGCGTACTCCAGACCGGAGTACATTGGTCAAATAGCAGTTGCGCTT
AAGGACACACCAGAAATGACGTTCCTTCTAGATTCTCCATTTGGTGACCTCTTTAGGATC
CCTACTAACAAGGCATCCTTTTCTGGTAAACTTGTTCTTGGGTTAATATGCCGTCAGTTA
GTTACAAAGAAACGTTATGAGATGTGGATGGTATTCGCTGGTCATCCTATTAGGCTAGGA
TTAAGAGAATGGGCACTTATAACTGGTTTGGAATGTGGAACCTATCCTAAAAATAAGGAT
GTAGAAAATGTTATGCAGCGGCAGGAAGGTGAAAATACAATTTGGGCTACTCTGTTTGGA
GATGATAAAGCTGATCCAACAGTTGAAGAATTAAGGGATAGATTGATTTCTGAAACTGAC
ATGCCTGCATGGAAGAAATTAGCTCTCGCCCTAATTATCATTGTGGATGGGGTGCTAATA
TGTGACAAGTCTCCTCCTTTGAGACCAAATGAGATGACAGTTGAGCTGACGAAGAACCTT
GATTTCTTCTGTAAATATCCCTTGGCAAGGACATCATTTCTGCTTACTTTGGAGCGTATC
GCAAGTTTCAAAGGAGAGACCGATGTTCAAAAACTCCGGAGTGGTTGCAAGCAACATTCT
TATGCACTCCATGGCTTCCCACTTGGACTCCAACTCCTCGCATTCAAAACTATCCCGTCT
ATTGCTAGTCTTCTACCTTCTGAAGGAGATACCGCCATCTTTACAGAGAGGACTATTAAA
AACCTTTCCAAACTGCGTCCAATCAAGACATCCACCATATTGGCGTGCGAGTCTGCTGAA
AAGGTTTGTGCAGTTGTTGTTGTACGTACATTGGTATAAAAAAATGAAGTACATACACTC
TGAAATTAACAATGATCATCTATGTAGGTGGATATCCCATATATTATGGACCCAGCAGAC
AGTAATTGCCCAAAATCTTTTGTATGGAGGAAAGAAAAAGAGGACCCAAGAGTTGATAAC
ATTTTAAGGATGTTGAAATCTGGGCAGGAGTGGGATGAGAAAATGTGGGTTGGAGGCGAT
GATGCGCCTAAGAAGCAAGTCCGACCATCAGCAACTGGAGAGAGAGGTAACCATATCTTT
TCATCGTATAAATTATATCAGAATTAGGTTCCTCTAAGAGTAGTAATGCATGATTTAACC
GTTTAATATAGTTATTTTGAAGAGGCAAAGACGGGTGGCAGATCCTGTTGAAAACAAAAA
AAGGAAAATTAGTCACTCTGATAATGGTGAAGGTGGACCCAGTGGTGGTGATGGTGAAGG
TGGACCCAGTGGTGGTGATGGTGAAGGTGGACCCAGTGGTGGTGATGGTGAAGTTGGAGA
CGAAGCGTTTGATAAGTATGCGGTCGAATTGAGGCGTTTCTTCAAGAGGCAAACACAACT
ATTGGATAATAAATTTGAAGATTTAAAAGTATTTGTCCGTGAAGAGATACGTGCTGCTCT
ACAGTCCCAGGACCGAAACGAAGAAGGCCCACGAGCATCCCACAAATCTGATTCACCATC
TGAGAAAGTTGAGAGGGTGACCAAAACTGTTAAGAAGGTGAACAAAAGGGTTGAGAAGGT
GAACAAAAGAGTTGAGAAGGCAGCTGAACAGGTACAGATAAAATCTGTAAAGAAATCCAC
CAAACAAAAACACTTTGTTCCAAGAAGATCTTCCAGGTTGAACAATACTCCCAAGAAGGC
TGCAACTGGTAGTCTTCCTGTTGAGGTACGTCTACAGCATGTACCTTGTGTAAATACAAT
CCAAAAATAGGTTTTTATTAAGTGTACGTACAACCAAATACTTAGGAATGCCTTATATTG
GTGTTTATTCACAGGAGGTACCAGGCAATGATGGGGATGGCGAAGTTTCAGCAAAACATA
CCGTCTCTGACTATGATATGGACAACATATATTTGGGTGGAGCATCATCAACTGAACAGG
TAACTCACTTGTGTAATAGTCATGTTACAGTTTTTGCCTTATTGTACGTACATAAAGAAA
TATTACTGACCAATTGTATGGTTTTGATTTCGAAGGAGGAAGGAAGGAACTCGGAGATTG
AAGAAGATTCTTCCAAGTTACACCAAAATGTCTCTGACTCTGTAATGGAAGACAATGTCG
ATCATGTTCCATCACCATCTCACCAGGTAACTTGTGTTCTTATTATTTCATTATTGTATG
TACAAAATATTTTATGTTCTTTATGTTCTTACTTTTGACATAACAGCCCGAACAAGGCAT
TCCTGATGGTGGTAACTTTGAAGAACTCCTGCCTGACCCAATACTGTCTGACCCAGCCAT
TGAGAAAATGTCAGATGATGTATCTTCCTCGTCCCATCAGGTACAGGAGTACGTACTACT
AATTATAGTGTACGTACAGATGATTTCTAATTTGTATTGTTTGCATTTGTATAGGACGTT
GCGAAAGGCCTTGGTGGTAATCGTGAAGAAGACGTTGTTGCTCCTGAGTCACAACAGTTG
GAGGAGCCACAATCACCGGAGGTCAAGGTTAGGCAAGAAGTTGCTTTTAAAGTTACAGAA
GATGGCAATCCCAGTGTACGTACAATGTTTTTGAAATCTGTTTCGCACCTTTGAATGTTT
TGCTGTGAGTTTGACTAATAGATGGACATCCATCTCCATATAATGAGGTCAGGCTGAAAC
AATTTGTGGGGATGGAGAGGAAGCTTTGAAGGAGGCTAAATCTCCAAGCGTTGTAGATGA
AGCCTTGGAGGTATGTGTTACTATTTTGCTATTTGTAACGCTTATTTGCCAATTAGAGAT
ATAACCAATTATTTGGTTACTAAATCTGAAGGACACTGCGTTACCTGGACTTGTTCCTCC
GAGGACTGTAGGGGATTTTGATTATGAAGCGAATCTCAGTGACCTGTCTTCACCAACCGT
AGTTGTTAGCAAGGTAAGTTCCTAACTAACTATAATATTACTGTCGGAGATATCATTTGA
TGTTTGTTATATTGTTTTCATTAGGTGCTTACTCAATTGAAGGACGATATTCTCGCAGAA
AATGTATCTAAAATTCCTGAGAAGGTTGTCGTCCCTGAAGAGGTAATTTATTAGCTAACT
ATTAATAACATTACTGTCGGAGTTATAATTTGATGTTTGTTAAATTGTTTTCATTAGGTG
CTTACTCAATTGAAAGACGATATTCTCGAAGAAAAAGTATCTGAAAAGGTTGCCATCCCC
GAAGAGGTCAGTATATTATCCCGTGTACCTATTAATATTTCTACTAGACGGGCATATAGT
GTACGTACTCTTGTAGTTGTTTCCATGACCAATCTAATTATATGATTTTGTGCTTGCAGA
CAGGAAAGAAGGACGATGTTGTCGAAGCGGGTGTTTCTCAAACTGAAGCAATCGTTGCTC
CCGTAAATGAGAAAGAGAAGAAAAGTGTAAGACGGAGAGTTACCTTCTCCGATGACACAA
AAAATGATGATAAAAAAGGTCCTGATGTAATATTTGTTGAGGAGAGAGAGGCAGGCCCGG
AGGTTTTTGTTAAGGCTGGCGATTCGTTGTACAATCCTTTGGAGAAGGTTGAAGAAGCTA
AATTCCAGAAATTATGCAATATAATGCAAGGAGAAAAAAGGTATGCATCTGTGCATTCAC
ACAATTATCTGTTTGTTTGTCAATCTTATATCAATCATAACTATTTCATATGTCTTACTA
ATTTCAGGTGCCATACTCTTTTCGGCTTTCGAAAAGTGGGCAACGAATTCTTCATAACTC
TAGCCGAGGCTAATGATTGGGTTGGCTCATACGTAAGTGACCATTAATTACGTACACTGT
TGTAAGTGTACGTATATGTAATAATATGTTTTTGAAAGTACGTACATAACATCATACTTT
TATGTACTTTTCAGCACATGGAAATGATGGCACTCTTGATGTGGCATAAGAACGGGGAGC
ATATGAAGAGAAATCGGTATGTCGTGGTGGATCCCTAACTCACTTTCCTTCTGTCAAGCT
GTGCCACTGCATTCAAATCCTGTCGTAACCCCGAGACTTTCAAATGGGACAAACATCTCA
CACGGTTTCCCAAGGGAGAATGCCTTAATTGTGAACCACAGCTGCATTGGATCAGAGATG
TCGACGTCATATTTGTTCCCATGAACTGGAAAGATGAGAAGCATTGGGTTGGGTTGGCTA
TATGCCTGGAACGTCGTGCTATTGAAATCATGGATCCTTTGCGTTCGCTTACGCGGGAGT
CTGTGGTTAGGTCACGTATCCTTCCAATAATGGAGATGCTACTGTACCTAGTCAGAGCGA
CATGCAAAGATTATCTCGATAAGCCTTATCCCGTGACTCCTTTTACATACATAAGGAATC
AACGTCTAGCACAGAATCCAACTACCGGAGATTGCGGTCCGTACGCGATGGAGTTTATTG
AGTTGTACATGCTTAACACTCCTGTTGAGGACATGTTTTCGATTGAAGAAGATGATATGT
ACAACTTCCGTAAGGGTTACACAGTCGACCTCTACGAGCATGGAATTGGGTCATTAACTT
AGTTATTTGAAGTTGCAACTAAAGCAAACTTATGTGTTTTGTATGCCTTTTGGAACTTGT
GTTTGGTTGTGTTTACATTTACTTGTTTGTTTTCTAAACAATTTATTACTTTTGGATGCT
AAGCAACATTTTATGTAGTAATTAACAACGTACAAAAACAAGATATCTTACCAAAGTAAG
TACAAACTACGTGTCCACAGTACACGACTGTTGTGTATACAGGCGGTAACATTGATTTGA
CATCCATCAATGTAAAATTAAATTTCTCATTGAATGTAACTGTAATTTCCCCAACAATAT
CTCCATCCGTGGTTATTAAATGGGAGGAAGAATTTGACCTCTTCGGAGTATCTCATTTCT
AAGATGGTCAATCCCACTATTTCCGACGACTTGCTCGCTATGATAGCTAAGAAAGTGGCA
GACAAAAGCTGGTTGGACCTTAAGCCACTGATACGATCTGGCACTTGTGGAAGAGACATT
GTCTACCGACCGGATGTCCTTAAAGACGCTAACATCTACAGCTTGTGCCGTGTTCCCGAT
GACTTCCAAGTAGGAGGTGGCCATAATCCAACCGGACCCCAAGGAGAAGGCCGCAATCGA
CCATTTTTCAAAAGGTGCCTTCTCGCTAACAATTCGACGACTGTGTATAACGAAGCAATA
CGTGTTCTAATTCATGAAACTGACATCAATGGAGCACTTAAGCTCATACAGCGTCATGCA
CCCGTCTGAGCAGATGCAACCATCGCCTGCGCCATCATATTTATATGTGCGTGGTATGAT
TATATGGGTGGGTTGTTTCTTGACCTCTACACACGCAACCATCATCCATAGGAGTCCGAT
TTCACCCGAGATTTGTGTGAGGAGTTCCTCGAGGAGATAAACAAGTTTAACCCGCCGTAC
AATAATACTTACGCTCGTTCGTTCTGTTATCCGATCAGCCATGGAATTAATATGCCACAA
TGCGCCTACCATTGTTTCATGGTTTCTAGTGTATACCAGAACGTTTGTAACAAGTGTTAC
CTATGGTCGTGTGCTAGGCGAATTAGCCGAATGCTCTAGGTCTCTCATTTGTACGTGTGT
TTGGTGTACGTACACTGTCACGTGTTTCAAGTTTGTTAGGTGTTTGGTCCTATGTATTTT
GTTTTTGCTTCATTGAAATTACCTATTATGTTGTTTTGTTTCCGTTTCCTTTAAATTCCC
TATTTACAACTTCTGTGTCTGTTTCATGCGGTTTGGTTCTATCGGTCATGAATAATATAT
TTCGGTCATGAATAATATATTTCTGTTGTCAAACTAAACTTACGGTTGTACTTGCATTCT
AACAAGTACTTACATTCTAACAAGTACTTATATTCTAACTATAAATGTAATAATAAATGT
AAGGATATATGTCAGTCAATTGACGCAGAATGTCAGTCTTATTAAAGACGTGCCAAGCGT
TAATTAATAAATACACTCCCACTTGTCATAATTGCCAGAACGTTTAGTCTTATAATAAAT
ATACGTACACGTGTAACTCCTTATTAGACGTACATATATCAATCATTTAATATAAATTTC
GTTCGGATTAGACCGCAAATATGAGAATTATATATGTACGTACACTGTTACTCTATACGT
ACATTTATTGACAAATTTATTGTAACCGCTATCTCCCCATCCGACCCTCCCTCCTGGGTT
ATTAAAAGGACAATGATCTGACCTCTTCGGAGTATCTCATTTCTAACATGGTCAACCTCA
CTATTCCTGACGATTTACTCGCAAAGATTGCTAAGACAGTGGTTCACAAATGCTGGTGGG
ACCTTCAGCCACTACTACGGTCAGGCAGACGTAGCAGAGATGTTGTTTACCGTCCGGATG
TCCTGAAAGGTGCTAATATTTTTAGCATGTGTGAGGATCCCGACGACTACCAAGTTGATG
GCAGCCATCATCCATCCGGCGCACAAGAAGAAGGCCGACATCGAGCCTTTTCAAAAGGTG
TGTGGATGCTGGCAATCCGACTGCCATGTATTTTGAAGCTCTTCGTGTTTTAACGCATGA
ACGTGACACTAAAGGAGCCATCAACCTCTTACGACCTCATGTTCCATCACAAGTCCATGC
TACACTTGCTTGTGCGATAGTTTACATAATTGACGGGAATGATTACATGGGAGCCATGTT
TCTAAACCTATTCGGACGCAATCATTATTCTTTGGGGACAGAAGAGACACGGGATTTGTG
TGAGGAGTTCCTGGAGGATTTAAAGAAGTTTTGCCCTCCATATAATAATACTTACGGATC
GACGTTCTCTTATCCTAACAGCCATGGTATTAAAACTCCAGATTGCGTCCTACTTTGCTA
CATTGTATCTGGACCGTTCAAGAACGTGTGTAACTGTTGTTACCTCTGGTGGTGTGCTAG
GCGAGTTAGCCAAATGCTCTAGTCATATAAATCTACTAGTTATTTGAAGTTGTTATTTAA
TGTTATCGTCTAAGTTATGTTCCTAGTTCTTCTAATGCCGTTATGTTTCTATTTCGTTTT
ATCCTCTATGCGTGAAGTTGTTCAAGTTCTTGTAATGCTTCTATAAAGTTATGTTTCAAT
TTGTGCTTATCCTCTGGTTTACAAAGTTTCTCGGTTTAATGGTTTATTCGGATGTAAGCA
ATAAATTTGAAGTTTCGTAATCCATACTTCTTTCTGTACTTACATTATAACTTTAAAGTT
ACTATAAATGTAGGAATAAATATGATTGGATTGACGCAAAAGACAGTATTGTGATACACG
TGACCAGGCATAATAAATACACTCCAATTCGGCGTATAGGTTTATATAGACGTACACGTG
TTACTAATGACGTACATGTAACTAATGAGTCGACGAGTTATCTTGGGTTTACATTAAAAA
TTACAAATTTCAATATAGACGTACATGTGTAAATCTAAACGTACATAAACCAATAAACTC
GAAAATTGTAATTTGAAGTTTCAGTTTTAATCGGAAATAGTTTATAGTTTATTATTTTCA
TGTAAACACGAGTTAATGTCCAATATTAATACCACCTACAATATGTAAGTGGGACATCAA
ACATTTAATTAGTTGTCTCCTCGTCATTAGGTCTATATAACATGTACTCTGAGACAAGTC
ATCTTCTGCACACTTTTCATTGCTCTTACTACGCCATATATAACCTAAACTCACAAATAA
ATCCCTCAGTCTCGGCAATGGACGTCCCCACACCCCCACCGGCGGAAATTTACCTGGCCA
TTCAGCTACCTAACCCACTCAGCATCCTCGTCAACTACTTACCCGTTTCCGTAACTCCCA
TTGAAACCCTCAGAGGTCTCGTTAGCACGCTGGAGCCGACCGCTATCAACATGGATGAGT
TTATGACGTGACTTGATTTCGTGTTGCCGGAAACACCTTTCCGAACATATTTCACCCTCC
TGCTTGAACGTGGAGCAAGGCCGGCGATTTACCTTGAAGGGGTTCGTTTAGCTTGCAATT
TCGTTACGGTTGCTCATGGTTTAACCATGTTGAGTTCTATCTCGCCCATCGACGCTTACG
CATGTTTCTCTCATGGTCTGTCCCTAACCGCAACTGGCAACGGACGAGAGGTTGAAGCCG
TGAACGCGACTTTCTGGGATTTAGTGCCATCATTCGAAGCTGCAAACACAGTGGGGGAGT
TGGTTATGTATCACATAAGTCGACTGCATGCTGAAGGAACTCGGTTGTGGAATCGTTCAT
GGAGGTTCGTGGTTTCACCAGACTGCTTGGGTCGTTGCAGCTACGGAGCCTGCTACCGCA
ATTGCTTCTTCTACTGGTATGCTAGGGAGTTGTGCATATTTTATTAAGGAAAGGCGTTCG
TTCAGCATCTGATTTCCCATTCTATGCATCGGCTATAATTTCGGGTTTTTGTAAAGCATA
TGTTTTCCTGTTATATGCTTCGGCTTTAATACTTTGGTTGTATGCTCTACTCGGTTTGTT
GTTATGCTTTGTATTTCCTGCTCTTATTTGAATGTTTTTTTATTTCCTTGTTTTATTGTT
TATGTTATGAATGGAACTAAGTTTGTTTATATTATACATAGAGTACACCTATTTGAACGT
ACACAAACATAAATGTACGTCCATGGAAAGTCATTACAATTAGGCTGTATTTGTAATAAG
TAAACTGTAGCAATTAAAAGGTAAAACTTTAGCATAAATGTAGGGATATGTTTAAATTTG
GTTACAAATCTGTAGTTATTTAGAATAAAAGAAACAAGAGATAAACTAATAGACAACGAT
TCTGATTTCTTCCACTTCCGGTATATCCGGATTAGCAATGACTTTGGAGATGGGGCCATT
GGTCACAGCCTTCAGTTTATGGATCCCGGTTAGACGCCATGATACGAGAGCGATAATCTT
TTGAGGACCAGTTAGCCGCTGGAAGAATCTTTGAAATTCGAAAGCTTGATCATTTTGTGC
TTCACATTGAAGAACTTCCTTGCTATAGAGAATATATATTATACCAAGGATATAACAAAC
ATATAGGAGAAAACATTAAAAAATAAACAACTTACTGTTTATCCATTATCTTAAAAGGAA
GCTTCCACCCACGGTAGTCTTCGGTCAAGTTGCCAACCTCAATGAGCGCACCAATATATA
ACATCTGGTGTACATAATGAAAGATAAAAGCATTATGTGAACGTACATATTTACAAAAAT
GAATAGACAGTCAAATATACAAACCGACTAACACTCCGGTAGAAACTGTCCTCTCGATGA
TGTAGTCAAAAGGAGTAAAATCATAATACGGTATTGCAGGCAATCCCGAAACTTTGGTAA
CAATGGTCTGATCCATAAAACAGATCCGGTAGTCATGGGACGTTACGTGTATCCCCTCGT
TGTGGAGACGAACTGAGAAAGTATTGATAACTATCCACTCATTTTCTCGGATACGGTCAG
AGTAAAATGAAGCAAGGCGACGATTAATGGTACCCTCTATGCGGGAACGCATTCCCTACA
ACAAATCATCATGATTAGTGATATGTACGGTATGTGAAAGTAAAAACGTTATAAAGACAT
TGGCGAAATATTACTCGATTATCTGCCAAGATGAGACCCATGTCGAACTCATTTATTCCC
ACGCATTTTTGAAACACCCTGACCACAAAAGCGCGCATACTCCATCCGGTGATCATGGGA
CAAAGTTCGGAAATGACATGATATCCATCATCCATGATGACAACAACAAAAACCAGAATA
ACCGACTTTCTGTCTTATTTGTGTGATGGGTGTGGACTTTTGTTTGAATGAATTAAGGGT
GTTATCACCAGTTTCTTAAATAGATTTTAGAAAGACGCGATGATTGGTCCCAAATCGATG
TAACGGTATACTAAAAAAATGTAACCGTCAACTCTGTATAATTAGATGTACCCAATGTAC
GTACAAATGAAAACGTTTATCCAACGTACGTACAGAAAACAACGGGATTGACAAAAAGTT
GAAAGATAATCAAATACACCGATAATACGAGGTCCACAAACGTACGTACATAAGGTAACG
TACAGACAAAATAATATGTAATATTACTACATAGACTGATCAAAAGATTTCCAAAAACGT
ACGTAGAACAGCTTCCAAAAGCACGGAGACGTAAACTCTAACCATCGCGAGGCCTAAATA
GGGTTTTGGCATGTCTTCTTGTTATGTCCCGTTTTCCGACATCTTGTACACTGATTAGGA
ATGAGTCTTTTCTGCCTCTTTTTCTGAAAGTTAAAAAATGGTAAGGCGCCTAAAAGGAAG
GAAAAATTGCATAGAAGTGAGGATGGGGGAAAATCTTACCCGGTTTTCCCTAGTAGATGG
TATCCTTTTGGTGGGTGGTCTCCCAAGTGGTCGTCTGCTGCGTGGAGGTATGAGAATCAG
GTCCGATAACTCTTGAGGAATAACAACGTCTTTTGGGTCCGGTATAGGTAAAACGGGTTC
TTGGAAAGAATCAGAAAACACTTGAAGGCTATACCACAATCCAACAACAGCCTTCGGGTT
GATGCCAAAATGTATTGCAGTAGCTAGAGCATGCTCGCATGGGATTCTTAAAATTGTGTA
CCTAAGACAAGTACACGTACACTCATCTAGCACAACGTGAAAATGCTCACCAGTCTCTGA
AGTAACTTGATAACTCCATGGCCCAGACATCATGACTGAGAACTTTCCTGACGCAGGCAA
GCCTTGAAGGAAACGTTCATCTACCTCCGGGGTGACCAAAGAGTTACACTTCGACACTTT
TTTCCGCCTTGCTGCAAACCATTGCATGATGACCTCTCGGATGAACTCTAGCATATAGAC
AATTCGATACGCTTTTGCCTTCCTTAAGACATTGTTCATTGCCTCGGAGTTGTTGCTAGT
CATGATATTGTACCGCTCCTCTTTGCAGTATGCCCTAGTCCAATGCTCAAATCCAACATC
CTCTAAATACTTTGCGCATCCGGGGCTCCAACCTCTTAACTCTTCAAAGTATTTTTCAAA
ATCTCTAACCCGATACGCTTTAGCGGCGCTAAAGAATAAACCAGACACACCGTACCTTGC
GTAAGACACCGATATGTTTTGCTCCGGGTGTACTATACATGCTCCATGATGGGCTTTCGG
GTACACCACACTAACGCCTTTATATATGGAAGAATGCTTGTCCGAGACAATCATCAAATT
GTCAGTATCTGGAACAATCTCTGATAATTTCTCAAAGAACCAAATCCATGAAGCATCGGT
CTCGCCGTCAACAACCCCAAAAGCTAATGGAAAAATTTGGAAGTTCCTGTCTTGTGCACA
TGCTATAAGGAGGCATCCTTTGTAACGACCGACTAGCTGCGTTCCGTCTACAACAACGAC
TTTCCTCATATATTTCCAACCTTTTATAGACGCCGAGAGAGAAACAAATACATATTTGAA
GCGCTGGCGACCTTTAGCTTCAGGAGTGGAGTGGAGATGACAGATTGTACCGGGATTTGC
TAATTGTAGAAGATACAGATATGTAGGTAAAAACCTGTAACTAGCCATATCATCACCCCT
TATAGAGTTTACTGCAACCTCTCTAGCTCTCCATGCTGTAGAATATGAGATCCGAACATT
AAGATCATTTAAGACCAATTGAGGCAAATCTACAGCTCTCGGACCCCCTTGCGAAGAACT
ATATCTATTCTTCATAACCTCGCCTAAAAGCTTGTAAGTTGCATGTTTACGATAATCCTT
TCGAGTCTTGATCTTGCAAACATGGATGGAATCATACCCTGTGATTTTGAAACATTTGGA
ATTGGGTATGACATGTGCAGTCAAATGCCATGAACAATTGCGATCTACGCAAACCATCTC
TAATCTTTTAGGGCATGACCGAGTTTGTTTGTAGCGGAAGCACTTTTTGATTGCAACAAG
TCGCATAGTCTGCTGTATGACTTGCTTGTTTTTGAAAACACTTCCCACATACAACGGATG
ACCTGACGTACTCAATTCAACTTCTGTCTCATCGACTCGAACATTGGCTAAATCATCGAA
TACAGGAGCCGCATCAGTATCGAGCAACTCATTCTCAGCATTAAGCAATGTAGAAAACCC
TTTATACACTTCGTAGGCTTCACCTGTTGTCACTAGACGGTCGTCAGATTCAATATTTAA
CCCACTTGCAGAAACCCCTTCTAGGACGACTATACCATCATCTCCAGTTACGTTCTCAGC
TATATCATCTGTGTGCTCAACTAATTCACCTTCGCATCTTGTCTCCTCTGCACTGACTCT
AGTGTACGTACATTGGTACAAACCATGTTGACACGTCGGGGATGGAGCAGAGGTTGGTGT
ACAGTCAACCAAAACACTAGTGGGTTCTACATGAGGTACATGTGTACCCGTCGACGTACA
CGATGCCAATAAACGAGTGAATTCCCCTGGGGGTTCCACGGTTTGTTGAGTGTCATTCAC
GACGCCCTCCTCAATATGACCATTTCCATATTGTTCCACAATCATGTCACCCCATTTATT
GTAATCGTAATCTTCGCCACTACCTTCACTACCGTCTACTGTAGGGTCGAGGGTACTTCC
ACGGCTTTCACCATCGGTGTCATCGTCATGTACATCCATATCTTCGTCCTCTTCATTATC
CTCGTCCTCATATTCATTCTCATCACCTTCATCTATGTCATCCTCCTCATCTACATTTAT
ATCTTCGTAAAAATTATGAGCTGCATCAACATTTGTAACCTCTGTCTCTGTATGGCCTCC
CTTGCCGATAGGGTAAAAAGACACAAACAAGTTAACAGAAGGATCGCCATTACGAATCAA
CATAAATGTATCCAGGCTAATTTGATTCTCGATATATACTGGAGGGCGATTACTTGCTAT
CATATCAGACATCTTTCCAGACATCCAGTAACTTATTATAGGGTTCCATTCACTAAAGTT
ATAGCTGAAAACATCACATATTGTACTTGCCAAATCCGTGTACGTCGTTGTGTCTGTAAT
ACATACACAGTGTCCGAAACTTGCTCTTTCAGCTTCAAATTTCCAACCTTCTTCTTTGTA
TATCCACTCACCAACCATAATTAATACAGGTAACTCCATACCTGCAACATAAATTCCTCA
GGTCAGACCAACATTAAATACAAAAAAATCAGATCTTTTTGAAGGCTTTCATTTATGTCA
ACGAAGACAAAAAGAATCTCTAACAAAACAATTTATGTACTTATAAATTTAACAAAACAG
AACATAGAACTTTCATTTATATCTACAAATACAAAAAGAATCTCCAACAAAACAATTTAT
GAACCCAAAATTTTTTAAAAACGTATCATTACTTTCACATCACGTTCTCAAGTGTAATTA
ATAGGATTAACACGAATTTCTTACCCAGAACACAGATTGTCTCCCCTTCAATCCTTCAAA
CTTTGTAAAACAGCAACTGAAAACTTCAGATTCTTCACCGTAACACAATTTCGATTTTCG
TTTCTTCACCGTAACACAATTTTTCGATTTTTGTTTTTTTCCCAGAATTCTAATCTAAAT
TATCTAAATATCTTACAATATAATCTCTATTATAATAGGTAATCATGACTTTTAGTCTTG
TCAAAACTTTTTAGCATTAAAAACTTCTGAGCCCAACCAATTTTAAATTTTTTTAATTCC
AATCTCAAGTGTCAAATTCGCCGAAACCCAGAAATCATTTAATGCATTTCTCGTCGATGA
ACAGTGTACGTACGAACCCGGTTCTTTTGGATTCCAACGACGCGGTCCGTACGTACAAAC
CGGGTTCAGTTTCGTCAGGGGCATTTTGGTCAGTTTTTGGCTTAATGAAAGGCCCAGCCC
ACAGTGTCAAAATCTGAAATTAAAAGTGGGTCAACGGCTACTGTGCGCAATTTAAACCCT
TCTTAGAAATGAAGAAACAATAAGTTACCAAGTGTCAATTACTCATTTGATAAAACTTCT
TACATAAATTCTAGAAAATGCTGGTTTGAGCGGCATTTGTGAAGAAATCATATTAAATGT
TCTTGTCTCTGGCATAAGAGAATGTATAGGCATATGCAGTAGGGGATCTAGCCATTACTC
TTGTACTACTTCAGTTTAAAGAATATAGTAGTGTATGCAGAAAGGTTTAAAATAATTGAT
GTGGCCATTTATGTAATAAAATTGCACTTATATTGGTCAATTATATGAGAGAACTCCACA
GTGAGCGTGTTTGGGCTGGAGTAATTTCATGATATATGACCTTCCCAAAATTGATTGTTG
GAACCATGCGAGTGAGCACAAATCATGAAGAAATATCATATAGTGATTTATAGGATCGGT
AAACAAGTCTTTAAAGCCTCTCAGACATAGAAAACCGATTATCGAAAAAAAATAGGCCAA
CGGGCCCTAAAAGAGGATATAGTACTTGTAGAAACGGTGGCGTTACAACTCTTACAAAGG
ATGAGAGATCTATTTTTAAACAAATTTTATGGGGGCAATAAACACATTTTAAACTATTTT
TATAAAGTTTGCTTCTAAAACTACAAGTAAATAAAAAAAAATCTAAAAATTCAAACAGGT
TAATTGACTCCATGTGGACAATATACCTCCGCCCATGTGTATAACCCAAAACTTCTCAGC
AAAAGAAAATAACCCAAAACTTCTCAGCAAAAGAAAAGAACAATGAAACGTTTATGTTTC
ATTATTAGGTTAAAAAGTATCTTGAAGAAATGTGTGATCTATCTTTGCCGTTTCGTTAAA
TGCACTATGTTTCTTGAAGAAAAAGTAATTTGTTTTGTGTCTGAACAAGTAGTGAGACAC
GAAGTGTCGCGCGCGGTCACCAATAATGTTGTTGCATTCTCACCAAATGCTGTGATTCAA
TAAGCGAAACACATAATCGCAGAGGCAGAGCTTATTCGAGTGAGAGGAGCCACGAATCTT
GGTATATGAAAGATTGAAAGTATATATATTTAAGTTTAAGGTTAGAAGAAGATATCATGT
AACTATCATGTGCATAATTAACATGATTTGCACATGTGAAGCCAAGTCTCGTAGAAGGAG
GAAGAAGTTAACATTATTTAGTTTTTTTGAATTAATTAGGTTTCCTTTTATTAGTTTAAG
AGAGACTAGGAAATTTTGTTTACAGAGCTATAAACTATGTAATCTCTACAGAGCTAACGA
GTAAATCAACAGTTTCTCATCCTTAATTGTCTGAATGTTTTACCAGGTTTACCTTTGTGT
TTGTGTTTGTGTGTGTGTGTGTGTTTTTGTTTTTTTTTTTGTTTTTTGTGTAGGTGTGTG
CACCGTTTACCTTCTGTTAAATAGACAGTGCAACCCATATCGCAAAAATCACAATTCTTT
AGCATCATTTGGGCAAATTTTACATGAATTGAATATCCAGATTGAAGTTCTATATAGTGA
ATTGATTGAGGGATGTATGTGGATCTTATATATTAATAGTGTGATCGATACGTAAGAAAC
AACTCCTAGCGATATATCTTAGAGACTAATATTTTAGAATTGCCTAGAAACCTCATAACT
TTTTTCGTGTAGAGAATTGCCAAATGTTGATCATTTAAAAAGAATTTAGGTTTTTGATAT
CGATGTGTCATATTTCTTTTAAATCATTCACATCAAAAAAGTGTTCGTTCCATATTTTGT
TCCATTTAATTTTTGCCTGATTTTTCATATAACATAGTTATTCTATTTCAAAACACATTA
ACGGTTATGTGAACGTATAAATTCTAAATTCTAACATCCATTATATAAAAATTAACGTAA
TGTAAAGAGCATTAATATGTTACCTAGGAAAAGATTGCTCTTCCCATAACATTTACAACT
TATCATTTAAAACTATATAAGTCACAACATTTTTGTTTTTACTTAGTTTAATCCAAAATT
TTGTTATCCCACCTAATTATTCATTATTTCGATTTTAGTGGTACAACCTTCTAGATAATC
TTTACAAATATTGACTGTGTCAAAGAAAAAAAGCAACCTTCCTTGGCCGTGAAAGTGAAA
CTTCGAGATATAGTCGGCAACCAGATCGATTCACTTCAGTAGTGATATACTTTCTCATCA
CTATTTTATTGTAATTTTAAATTGCATGCTCTCTATCTCTCTTTTGGACTTGGTCCGCAT
AATGATTCCGTTGTTTATGAGCTTATCACTTAATGAGTCTCATTTAAATTTATGCATTTT
TGATAATTACGAAGTTCATACCCAAATTTGGACCCTAGTCATCTCTCTATTGCAATCTGT
AAATAGTAGAATTCGAGTTCGTATATGTATAAATGTTTCCTTGACCAGTTGTTCTTTGTT
TGTTTTTTAAGCACAAGTCGCTTATCTTAACCTAAATTGTAATTTGTATGTCTTAATTGT
AGAGGTATAGAAAGTATATAACGATTTGTTTAAAAAGCGTCAAATACTCGCTTTTCTTTT
GTTCTTATTGTTAATGAAACTCTTATATAAGAACTATATTATTTTGGAAGTTACTTGATC
TATTTTACCCGAATAATCAAACCCAACTAAAAATACCTTAAGAATGAGGACAAAGAGAAT
TAACAATACTCACCTTCTAAGCTTTTTTGCTAGCTTCAAAGTTTGCAACCGTACAACAAT
ATTCTATAGTGCTTAAAATCGGTTACAACCAACCACTAGAGCATTTATACTAATCTCCTA
ATCCTAAACCCTAGGATCTTCGAGAATCAACCACAAAATCTTTCTTGTTCCACAAGCTTA
TTTCTTTCCATATATTGCGAGAAGAATATTCACCAGATCTTCTCGGACAAACTTCGTCTT
TGATTACCAAGCCAAGTTAGATATATCTCAACTGTCTGATATGATTTGATTCAGTTTTTT
GGATTCCAACAGTTTCGTGCAGTCTATGAATTCATTGTTGTCAAAATCTGCATATTCACT
CATAATTTTTTTTCGTGTAGAGAATTATCAAATGATGATAATTTTAAAAGAATTTAGGTT
CTTGATATCGATGTGTCATATTTCTTTAAAATCACATCACATCAGAAAAGTGTTATTTCC
ATATTTCGTTCCATTATATTTAATTTTTGCCCAATTTTTTCAAAACACATGAACGGCTAT
GTGAACGACTAAATTTCAAATTCTGACAGCCATTTATATAAAAATTAATGTATTGAAAAG
ATTGCTCTTCCCATAAAATTTACAAATTATCCTTATAAACTCATAACATTTCTTTTTTAC
TTTAGTTTACTCCAAAATTTTGTTATCCCACCTAATTATTCATTATTTAGATGTTAGTAC
AACCTTCTAGATAATCTTTACAAATATTGACCGTGTCAAATAGAAAAAGCAAGCTTCCTT
GGCCGTGAAAGTGAAACTTAGATCTCGTCCGCAACCAGATCGATTCACTTCAGTATAGTG
ATACTTTATCATCAGTATTTTAGTATTTTCTTGTAATTTTAAATTGCATGCTCTCTCTCT
CTCTTTGACTTGTTCAGCTTAATGATGCCGTTGTTTATGTGCTTATAACTTAATGAGTCT
CATTTAAATTTATGTATTTTTGATAATTACGAAGTTCATACCCAAATTTGGACCCTAGTT
GTCTCTCTATTGCAATCAGCTATATCTGTTAATAGTAAAACTCGAGTTCGTATATGTATA
AATGTTTCCTTGACCAGTTGTTCTTTGTTTTTTTTAAGCACAAGTCGCTTGTCTCAATCT
CAAAAATTGTGATTTGTATGTCCTAATCTCAAATAGTAGTTCGTAATTAATGCAAGTTGC
TGCCATTGTGGTTTATTCCCGGAACCTAGAGATCACATTTTCCTTCATTGCGAATTAAGT
GAGGGGATTTGGATACAACCTTTTCACCTTTCCATTCACACTTGGGATGCTTTCTCAGTT
TGGTTGGATTTAAAAAACCGTAGATCTCCAAGGTGTCTTCGTAGACTGATTGCTCATGCC
ACGCTATATGCAATTTGGACGGAACGAAACAACAGATATCACAACAATTCAACAACATAT
CTATGGATGCTCGATCTTGTTCAAGTGTCTTTATCGTCAAATCAGAGACGTAATCTTGGC
AGATTTGGCTAAAATATGAGTAGAGCTTTTACTCATGTGTTTCCTTAAGCGGTTTCTTCC
TTGTTTTTATCTTTTTTTGGCAAGGGATGTTCTTATGTTTTAAGTTTTTGTAACTTCTAC
AAACTTTCATTTAAATGTAATTAACATATTTATCAAAGAAAAAAAAATAGTAATTTGTTC
GCCAAGATTCTATGCAGAGAAAATCATTGAAGCTCTCCATCAAGAGCATGGAGAAGGAGA
AGGAGGTGTCGTTTGTGGTAAATCTAATAAGGATCGAAAGGAATTATCCGTAATAGAATC
GTCTATGTAACAGTTATTATAATTTGCAATAAATAATAAATTTTAAGACGATAAAAAAAT
ATTGTATAGATAAGTAGATAGATAGAATAAAGTACCAAATTAGCCAAAACAAAGTGCTAA
GAAATTCACTAGAGTCAAATGCAAGTAGAAAGGATGTTAGCTAGCTACATGAATACACTC
CGTGATTTGGATAATGCTTAGATAATTCTTGATGGACAGAGATATATACCCATGCAAAAG
TTCCATTAGAATTATATATCGTAGTCACGATGGCTAGCTAACCATACTTTTGCACCTCTA
AAGTAAGTCCTCAGTAGTTTTGCTTCTACGTATTTCTCCTTTATGCTCTACTTACTCTTG
TTCAGTGCATATAGATTTGTCTTTATCCGTCTGTCGGCAGATATTTCAAGAAAGATCCTT
AACAAGTATATTAATGGTGAACGACTTTTCTGTCGTATAATCATTCTTTAACAAAACGAA
AATAAACATTAACAACCTAATATAATGATATTGTTCCAGGGCTGTGTTTATAGAATTATT
AAATAACTAGTGGAGTTGCCATTCACGTTGTTTCAAATGTAGTTACAATGAATCTAGCAA
CGGACGATAAGGGTCCGGACGCAACACGTATAATAATACTCTGATACTTATATTATTACT
ACTTTGTTTATATTGTGATAAATTTCATTTAACTTTGCTTCATTTTGATAAATTATTATT
TTCTTTTTATTCTACTATGGAGTAGTTTTTTTTACTTTTCTCATTCCCTATCCTCTTCGT
TTTCTATAAATAGACAGCATGCAGCGTAAAATTTTACTCATCACTTACTTAACATACTAA
GAGAGTTATTACAACTTGAAAAACATGGCATCCAAGGCTTTGATTCTGTTGGGTCTCTTC
GCAATTCTTCTGGTGGTCTCCGAAGTTTCTGCCGCAAGACAGTCGGGTATGTAAAATTAT
TTTTTACATTTCAGTCTAGCTAATTGAATTTGAACTAATTAACGTACCATTTGATAAATT
TATCCAACTCTTTCGTACTTCCATTTTTTTTACTTTAGTTAAAAGTCAGAACACACTTCA
CCTAACCTAAGTGATGTGGAATCCTTGTAGTTTTGTGTAAATATGTTTCGAACGTATATT
TTTAAAAACTATAGTTCGAGTTTATGTACTTATTTATAATTGAAAAAACATTTTAAGGTC
GAAAACAAAGTTGAAGTCAGGAAGAAGAATTCACATTTGAACGTGATTAGAATGTCTTTG
AAATAACATGTGGTTTTGGGCAGGCATGGTGAAGCCAGAGAGTGAGGCAACTGTGCAACC
TGAAGGTTATCACGGAGGACATGGTGGTCACGGAGGGGGAGGCCACTACGGAGGAGGAGG
CCACGGGCATGGAGGACACAACGGAGGAGGGGGCCACGGACTTGACGGATACGGAGGAGG
ACATGGAGGACACTACGGAGGAGGAGGAGGACACTACGGAGGAGGAGGAGGCCACGGTGG
TGGTGGACACTACGGAGGTGGAGGACACCATGGAGGAGGAGGCCACGGGCTTAACGAACC
TGTTCAGACGAAACCGGGTGTTTAAAAGTTAAAACTATAAAATAAATTCACCACCAGTCC
ACCATGCATAATTGCATCTCTATATACACTTATGTCTTATAAGTATGCATCAAAATAAAC
CATGGTGAGTTTGTAATGCAGTTCCTTCAGAAATGTGTGGAATAATGTTTTATAATAATA
ATAGAATATCTCTCAGTTTGAATTATAATCTGTGCTGTTTGCATAATAAAATGGTTCTTA
AGTTTTGCTTATTCATATTCTTAAGGGTTGGGGAAAGAAGAATATGGTAGGCTAGGGATT
TTTATTAAGAAAATACACCAGCACTTAGAAAGTTCAACAAACGTACGAAAATTTCTTAGA
TAATCTTGGTATAAGAATTGATTTCCAGTTAAAATTCTGCAAGTCTCACGGTCTCTTTCG
CATAGGTGCAGATAAAACATATTTTCTCTACTATTAACTTTTTTTTTTAAAGAAATTACC
TATCTTATTGTATAAAATTGGATTTTCAAAGTTGCAAACTCACGTGATCGCAACACATGT
CAAGTGAATCATAAGATATCGATACGTATTAAATTTAAATTTGTTAATATATTTAAATAT
AGAAATAGGAAATAGTTATAAATATTAATTTACGCACATATATAAACTATTTTTTTCTTA
ACTCGATAAAGAAAATTAAAAATAATATATATATATATATATATATATATATATATATAT
ATTTACATATAGTATTTATGTGTATTATGGTTTAATTAAATTTTGATATGTATCAAAAAA
TCAAAAATTTAGCATGGATATCAAACAAAATATTTAAATTCAGCAGGGATAGTAATAAAT
AAACAACATGTTTTGAAGTTCAAAATAACAATATAAGTTATTTAATAATAATAGTTAAGT
GCATAAAAAGGTATTATTGTTGATTTTATACAATAACATGTATTTTCTTACTAATTAGTT
TTTGTTAAGTTTTTAATTATTTTTAATCTTAACTAAGATAGACATTTGATACAACTAAGA
CTGAGCACATAGAATAGGGGAGGACCCATTGAGAGTGAATGGGGTTCAGCTGACCCACCA
AAAATCCAAATTTCTTTTATGATCCTTTATGTTTTTCAATATCTTTCCTACTTTTTTCTA
TTTTGAACCCTCTAAATTCCAAATTGTGTGTGTTTTAACCCATAAAATTTTGTAAAATTT
CCAAATTTTCATGTTTTGACCCCATTGTATACATATTTTTTATTTAAAAAAATTGTGTTT
GACCTTAAATGTTAAACTTTTCTTGTGTTTTTTTTATATAAACAAAGCTCTTCTTGTTTT
AAGAAAATTTAGTAGTTATGTTTAGTTATATTTTGACCCTGGTAAAAACAGATCCTTGGT
CCACCACTGCATAGAATTCAAATTTATTATGATAGAAACATATTGTTAAACTATATTGTG
TGATGTCAAAATACAGTTTCTAAAATTATTTACCAAATAAAATTATAACAAATGTGGGGT
TATCATTCTGAACTCAAATATAATCATTATTATTTAGTAAATATTTTTTATATCCACATG
TTTACAAATCTAGAGAGAGAGAGGGATTTTTAATTCAAAATGTTTTTTTATTCTTTACTA
ACATTAAAAAGAAACTTATCTATATAAAATTGAATTTGTTTTCAAAAAAGAAAAATACTA
TGCAAGGTTTCGTGCATCATTCACTTCTTAAAAAGTCTGAAAAAATATTATGTGAAAGAA
GTTTTATAGAAATTTGCATGAAAAATATGATTGAAAACAAAATAATATAAACATCAATAA
AAAAACAAAATCTAGCCATCTAATTTTGTTTTCTATTTTTCTTTTGTTTATTTTTACCGG
TTATCTATACTATTAATTGGCAAGCATTGTGTGAACTACAACGTTTGAGGGTTAGTTTAA
AACTAATTAAATGAATGTTTATATGGGTAATATAGTAATTTAACAACTAATCCAAAATAC
ATTAGTGAGCTTAATGGGATGCATATTACAAAATTTTTATGAATTTTTAAAATTATAACA
AATGTATGAGACCGAAGACCTGCTCGCTAACAAAAAATATGGATCTTTTAACACACACGC
ACAATAATTCAAAAATGGAATTCATGTTTGAATTGAAATTAACTTCTGTTTAGAGATGCA
CTACATAAAAGTGATTCGACTAATTGTATTTGACTACCTTGAGCACCAAACTTTATTGTT
CTTTGTGGCTGTACTTTGAAAAATATGATGCATAGATAATCATATATTATTTTCCCTAAT
CAGAAGGTTTTGAAGTTTGAACTATATAATATGTGCAGATATGCGCATTAATCGTATATA
GTTACTATGTACGTACATATATATGCAATATGGTTCAGTTCATGTGACCACATGGAAGCA
AATATAGATACGGAAGCAAATATAGATACGGAGAATTTTGTTAGTTTGTTATATAAATTG
TTCAAAACTCTTTAAATCTAAACTAATATATATGGCAATCATTTAAGGCGATAGAATATC
CTATGTGCACGGTGTAAATCCTATGTGCACATTGTAAATTTGAACTTCACGGAGAATATC
TACCAAACATAAATAATCTTTTTTCTTTTTTTATCAAAATAATCATTTAATATATTTAAC
AATTATCAACACTCTAAAATTACGGATCATTTGGTATCATATCGTAACTATAGAATATTC
GTTTATGGAAACCTAACCGCATGTATCTTAACTATTCCTATAAATACTGGTTCAAAGACG
AAAGTAAAAAACCACACACACGTTTCGAGCAATCTCCTTTACTAATACCATTGCTTATAC
AAAAATGGCTGCATTTGCTTTGATCACGGACCCTGCTAACGTAAAGCCTTTCAAAACCGA
ATGAAAAATCCAAGTTAAGATTTTGCATTCATGGACTCAATACACACAATATTCATGAGA
AACCATGGAAATGATTCTAGCTGATAAAAATGGAAGTATAGATTTTTGTTTAAATCTAAA
TTATATCAGGATGTATTTTTTATATTATTAACACAATTGTATTTCACTAATCAACATGGA
ACTTTGATACATGCTACTATTAAGAAGCAACAGATGAGAGCACTTCAACGGTTCATCTTA
CCTGGAGAGTGACGTAATGTTGAGAACTTTACACTCGCCAAGTCAATGGGAAAGTACAGC
GCAACAAAACATGATTTTAAAATGTCAATGATTAAAACGACTACCATAAGTCGTGTTCCT
GTTATTTCTGATGAAATTTACTTGTATGCGGGATACGTGTGGTATTTCATATTTTAAAAA
ATGTGTTGTAATATTTTTTTTATTAAATATATGATTATTTTATTGTTTTAGTGGTATATA
TTGTATTAAATAAATTATAATGTACACATAAAAATTTAAAATGTTATTTATGTGTGTAAC
TGAAGAGTAGATTAGAAGAAAAAAAATTAGATTGAAATATAATATAAGTCTGATTTAAAA
AAAAATATTAGATAGTTATAGTATCTATAACCCAAACTCATATCACATGGTTAAAATATT
TGAGTTTAGTAGTATTTTTAAATTCGTAACAATCAAACGGCCAGACCGAGATCAAACTAA
ATTGAATTAATGGTCAGGTAGATTTATATTAAACTTGTGAACATTAAACTTGAAACTATC
AAACAATATATAAACCCGTTAAAATGATTAAATACGTTTGCGAGAAATAGAAATATTTAG
AGATAGGCGATAGAAGATACGTTCGGCTTGAATTTAGAGAGGTTTTTTGAGTTACCAAAT
TTTACACTATTTAAAATATAATTTTCACAAATATACATTTCTATTATAAGTTTATAACTA
TTAGACTTCTGAAACTGTTAAAATTATTTGTTATGTAGCAAAAACAAACTATTTTTATAA
ATAAAACACTAATATATGATACAAAAATGATTAAATCTTTAAATACCTAAAATTTCTATT
CAAAATTTAAAAATAATAAAATAGAAAAAAATATGTGTACCCAAGTAATTTTAAGAACAA
AAGAAAAAATTACAATACAATGTTACTATTATGATATCTATGATATTATATAATACACTA
ACACAAAAAAAAAAAAAAAAAAAATCTTAATGAAAACTTTTTGAAAACAATATTATTTTT
ACATAACTTTCCACGCATCTTATTTTCAAATATATTTAATACAAATTTTTATCAAAACCT
TATGATAATACTTACAACCCGCATAATTTGCGGTTCACAACATTAGTTATTGTGTCATAA
ATAACACTATACACTTTTCTATGTACATAATAATTTATACATTACAATATCTTTTACTAA
AAATTTGTTTAAATACATTTTTAAACAATATAAAATATCGCACGTACGTGCCGGTCAGAA
TCTAGTAAAAATTTGAAATCAAAAACACGCATATATGTTTGCCAAAAGAACTATTTTATT
TGCAAAACGTTTTTGCCTATCGTGAAAGCCCGTAGAATCTCCCGGCAATTGGGCTTATTT
TGATTGAGGCATATTTTTTTTCCAGCATATTTATTATATTAACTCAAATGAGTCAATGTT
GAGAAATATTATTTACATATGTAATAAGATGCGGTTGGGTACGAACATTTCGTGCCAAAT
GATTCACTTTAACATTTGCACTTCGGGAAATTAAAGATAAATTGAAAAATCAAACTCATC
ATTATCTTCTTGAATCGCTTATAGGTACGTAGTAAAGGCTGGCCACTTTGTTGGAGAAGA
CACTATCTTCACCAGGTCTGAGCAGTTTGTAAAAAATGTTACTTCTCGCTTATCTTGGCC
AATCATGCATCTCATTGCCCTAACGAGTGTTTCCACTTCTGTGTGTAGACATGTGAGACT
TCTTCGTAGGTTGGTCGCACCCATGGCTGGATGACCTCCTGATGGTAGTGTACAAAACCA
TCCCATGCCCGAGAACATATCAGTATCTTTCCAAGAGCCATCAATGAAACAATGATGTCC
TAAAGGGTTTATGTTAACCCGCACATCTATCACCAGGACATATAACAACCTCCAATTGGG
CTAATGACCAAGCATTTGCTTTATTCTCTGCTAACTTAAGAATCTCCCTTGGATCACGAT
AAATATTCTCGTGAAGTTTTTCATTCCGTGCTTTCCATATGTACCACATGATCCAAGGAA
AACTAGAGCTATTTAAATCCGAAGGTATTCTCCTAAATAAATGATCTATATTACCATAGA
TTGATGAAGATGGGAAGACTCCCAGGACCATTGGTGTTGGTAATAATGCACAAGTCTGAA
GTGTTGGTGGACACTCAAAAATAGTGTGATTTATCGTTTCCTCTAGGGCCCCACACCTAA
CACATGTAATGTCACAATGAATATTTTTTTTTCCTTAAAGAAGAATTTACATGCACACAA
CGAGTAATAACTTGCCAAATGAAATGTCTCTATTTTGGCGGGCATTGAACTTTCCAAGAG
TGTGCTTGGAGGGGTTGTATGTTCGGGCCAAATTATCGAACTTGGTTTTCACCTAGAGAC
ATTTGCTCCACATAATAGCCTGACTTAACCGTGTATTTTCCAAATTCGGTAAAGTGTCAA
CCCATTATATAAGGTTTGTTGTTTTTTCCTATGGGTAGTATAAATACCAAAGGAAGATCC
TTGAGATCAAGAATATTCTGAATTAAGTCAATATCCCAAGTGTTTATCCGATCATCAATC
AAAATTATTGAAAAGAAGAGATTGGTTATGAATATAACCATTGTTTAAGGCTGGCCTCGG
GGTTTGAGCTGGTATCCAGGGGTCATTCCATACTGAAATTGACCCTCTGGAGCCTACTCG
TTCAATAAGTCTTTTTTGAACCAGAGGTCGAGCAGATACTATAGTCCTCCATCCATAGGA
AGGTAAGTATGATTTAATTGGATCCATTCGATGTAATTTTCGATAATACCTCCCTTTAAA
GACCTTAGCAAATAAGGAGTCAAGGATCATAATCAACCGCCACAATTGTTTGCTAATAAC
GAAGTATTAAAGACCATTATTCTCATTAATTCCATCGAAAAGCATACAAAACACCTCAAA
TCTGGTTCGTTGAGAGAAAGATCTTAAAACTTGGGTCTCGCAAAATTAATTAAATCTTAA
TATTTCTAAACTATTTTTTTATTAAGTTTTCAAAGAAAAAAAGAAAATATTTTTTGAGTT
TCTAAAATGGAAAGGTGAGTTTCCATCACATATTTAGACATACAATTTTAGGAAACGCGT
TTTCGTGAGTTTCCATCATGTTTCTATGAGTTTTTTTTTTCTAAACGTTTTGGAAACGGA
AAACGTACTGCGTAGAGAATTTTCATGCAACATAAGACCAATGTTTCTTTCTTTCCTTCA
TAGGCACTGCCTGGTCGTAACAACTCCAATAATAACACATCGGATCTGATTGGTAAATTG
ATAATTAGCATACTAATAAAGGAAGAAAATGTCTATTATACTAGCGTAAACTTTTATTCT
AGTTTTATGTAAGGTAAACATTAACGCTGAAAGAAAAAAGAATGTGATTACAAAAGTTTT
CAGCTCATTATGTTAGGTTCAGAGTAATCTAACTAAAAACGTTTTTTACTCTTCTTTTAT
TCTAATACCAATCAGATCATCTATATTATATAAATCAAACTACCATCACTTAAAAAGGGA
AAAATATTATATGAGGCTAAAATAAAAAATCCAAAAAAATTTATTTAAGAAATTTGTAAA
CTGATATATAATTAAATATAATATGAAAATTCGTCGTTAACTAATTATTATGAAGTTTTT
TCTCTCTTCTCTCTTTCATACCTTTTAGAGAGAAAAACACTTTGATTCTATCGATTGGAT
TTTTCCCGTGAATAGCCGTCTCTAGTGAATCGAGTTTTTGTCCATCATCTTGTGGCTCCG
TTAGCCAAGATAGCTAGCTTCTGTCTGGCAAATCTAGCTTCTATAAGCAGTTTTGGTCGG
CTTTTATATTTGTTTTTAGTTTTTTTTTATAGATTTTAATTGATGATTCGTTTTATAGAT
TTTAATTGATGATTCGTTTTAGGTGTTAGTCACTTAAAATCAATCTATCGACTTGTATCT
CTGGAAGCTCGATCTTGCAAATCGCCTAAAGTAAAGAGAAGAAGAGTTGTTTCCAGCAAA
TTTGGATTGCCATAGCCGTCTCTAGTTGTTTTTGGTGCTTCGATCAAACAAAATTTTGTG
AATTAATCAGAATTTTTCCTTTTTATCTTATAGGGTTGAATGATCTGTTATTGATTTACT
TCTCTATGTCTATGCAGAATCTGGTGAAAAACAAAGTAAATCGATGTTTAAGAAATTTAC
AGCATCGATTGAGTTCACCAGAATCGGAATCGTTGACGACAAAGATTAACCGGAATGTTT
AACGCATCTCTCATACGTGTCTGTTTTTATTACATTTTTGGATTGTAGGCCTGAACCTGT
ACACTTTGTTTATGAATCTTTAATAATAGATAAAATAAAACACTTATTATTCCGAGCACG
GGCTTGCATATGGTTCGGTTAAGTTCCTGTTTTTCATATCTTTCTTTTTATACGATTTGT
CAGCATCATTCAGCCATCGTTATTGACTTGTTGCCTTTGAATTTTGTATCGAAACTAACT
AAATAATTCATTGAACGAGTGAGACTCTAACACTTGCATGGTCTATGTTTCAGGAGAGCT
TAGATGTGCCTATAATCATCACTAACCACGAGACAGCTCACTATTAGCATTAAATGTTAA
TACACATTTCGTTTCTAAATTCTAACCTTTACGTGTTGGGTGGGATAAACAAACCCGAGA
CTCCACATTTTTCTACTAGCATTGACAATCTGTCCTTATCACAAGCTTAAAGGAGAAAAA
TTTGAACACATTTTTTTAGAAAAAGAAAAAAACAATTATTGTTGTCATTAATAAAGTCGG
TTAAATTATTTAACACAAATAATAAATAATAAAAATAAAGGATAAAAAAAACTATTTCGA
CATATAACATGTTTCATACGAAAATATATAAATGATATGTTGTCCAAACATATAGTACTT
TATAGGACTATCACTTTTGTAAGGATTTTGGAGATAACGACTACTAAGAACATTTTTAAT
GGAAGATTGTATTGAAAATTTTGTGAGGTTATATTGGATGAAAAATTGACAGAACCCGTT
TTGTGAAGAAATTTTTGAGAAAATGGAAAAGGTGGACATGTGTTCACATGCATTTGATTG
GATGTTTAGTTTTAATAAAAGAAAAAAAAAAAAGCGTATATTGTTATCTTTACAAAAGAA
ACTCGGATTTTCTTTCTCTCTATTTCTCGCACGAAGATAAAAACCGGTGAACTTTTGATT
TCCTATGAGTTAACACCGTTTTATGTGTATATTTGTGGTATTTGAGGCTTCCAAACGCTC
AATTTATTAATTTGACAGACGGTGTTGATTATCGCTGGAGGAAGATAAACCCATTCAGAG
AATAACGAATCTGATTTGGAGAGTTTTCGTTGAAGGAATGTCTAAATTAGGTATGAATCA
AGCCATTCTAGCATGTATATGATAACTAAATATTGTATTTTCTAGTTAATATATGTAATT
TTAATTTTATTTAATATTCTTAAGATAAATTTATCATGTTCAACATGTGCTACTGTATTT
ATCTAATCATTTTAAATTTGACTAATATTTAAAAATGCAATAGTTTTGCTTAAACTTAAA
TCAAAGTATTATTCCTATTTTCGAAAGTTTGTGTTGTTATTTATAGTATAATTACATTTA
TTTAATTTTTATAAAAAATATATTTTGCATAATACACGGTATAGTGATCCGGTATATGAC
CTGACGGGTTTTAATATAATACAAGACGGGTTTTATTGCGGAACGGGTTACATAACATAG
CGGGTTAAAATCGATATTAATAAAAAATTAAAATATTTTTGACAAAAAATAATAATAATT
AAAATACATCATTAGCCAACGCTTTGAAAAAGTTAAAATCTTCATTTTATTAATTTGTCA
AAACCACCAATATTATTTTATGTTGAATTAAACTAATTTCATTAATTAAAATATATGAAA
CAGTTTTTTCGAATTTTAATGCGGATTAAAACCTAATTTTTTTTTTGTTATTTATAGTAT
TATATTTATTTAATTTTCATAAGAAATATATTTTGCATCCACTGAAAATATTTCAGTATT
TTAGGTCCTGTAAATTTGCACCACTTTTTAAAGCCGTCCGTAAGTGTAGCCCTTTGATGA
TCTATTTATTGATCAGTATCACTTTACATAGGTTTAAAATATGTCGACTAAAAAAAGGGT
CGTATCCATAACAAGTACCAAGAGTGGACGACTTTTCTTTTCTGTCCAAAAAAACAACAA
CAATGATAATCCAATAATGAAGTTTTTGCATATCAATATTGTTTAATAAATTTATCGAAA
TATCCAAAAGACTAGTGGGTTTGCCATTTATGGAGTTTCAAATTATTTACAATGCGTCCA
ACATCCAACCAGAATAAGGGGACCGACGCAATTAAACTCATATATACTTAGACTTTTCTA
CTTTGTTTTAATTGTGATAAGTTCCTTTTCTCTTTATTGGATTACGGATAAGTTATTTGA
CTTTTCTCATTCCCTCCTCCTCGTTTTCTTTAAATAGAGGCCATGCATGGTAACATTTTA
TGCATCACTTGTTTCTCCATAATAAGAGAGTTTTAAGCATTTGAAACAAAAAAAATGGCT
TCCAAGGCTTTGGTTCTGTTGGGTCTCTTTGCTGTTCTTCTCGTCGTCTCAGAAGTAGCC
GCGGCATCTTCTGGTACTTAAAATGATTTTATATATTTTAGTAGGATGTCTAATCTTCAT
TATACCTAATCTCAAAATATTCAAATGTTTTGTGCCAATATTTTGATAATCTTCAGTATA
TGATGTTATAAATCTTTTGAAAACACTCTAATAGATTCGGACAGATTTTAGTATCGTGGA
GAGGCATGTACGTTTACACGAACTAAACATTATGTTTAAAATATGTGTTGTTTTTGGACA
GCCACAGTGAATTCAGAGAGTAAGGAAACTGTGAAACCTGATCAACGTGGCTACGGTGAC
AATGGAGGAAATTACAATAACGGAGGAGGTTACCAGGGAGGAGGGGGTAATTACCAAGGA
GGAGGAGGTAATTACCAAGGAGGAGGAGGTAATTACCAAGGAGGAGGAGGAAGATACCAA
GGAGGAGGAGGACGGTACCAAGGAGGAGGAGGACGATACCAAGGAGGCG
>ath_circ_008663
ATACCGGTCAAAGCCTTGTCCATCTTGAGGGCCTTAACTTGAAGCCTCTGTGCTCTGCCT
CCAGTTGCAACCAAAGCCTTGGATGGTTTCAGAGGTAATGGCTTAAGGAAAGGAGACGAA
CGGGTCTGGTTAAGTGGTGTGACCAATGACATCGCGGAG
>ath_circ_008694
GCTTTTATGGAGATTCAAGCTAGCATGATTGAACTCACTGGGAAGCTCAAACAG
>ath_circ_008834
CTCTGGTCAACAGCAACCAAACCTATCAGTAATGATTCTGC
>ath_circ_008960
GCCAAGAAAGTGGAATGTGTGTGTGGTGGGGACTCATGATCTCTATGAGCATCCACATAT
CAATGATTTGGCCTACATGCCTGCTAATAAAGATGGACGGTTTGGATTCAATTTGCTTGT
GGGAGGATTCTTTAGTCCCAAAAGATGTGAAGAAGCGATTCCTCTTGATGCTTGGGTCCC
TGCTGATGACGTTCTTCCACTCTGCAAAGCTGTTCTAGAGGCTTACAGAGATCTTGGAAC
TCGAGGAAACCGACAGAAGACAAGAATGATGTGGCTTATCGACGAACTT
>ath_circ_009171
GGTTTTGACGAATACATGAATCTAGTTTTGGATGAGGCTGAAGAAGTGAGCATCAAGAAG
AACACCAGGAAACCACTTG
>ath_circ_009248
TTGAAGACATGGAGCCACTTGAGATCATCTCTGTCCTCATCGTTCATCAAGTGTGTGTAG
GCTCCTGCCTTGTGCAATGCTGCATAATTTTTAAATTCAATGTTAATGACACCAAATTTA
AATAATAGTTATCTAATATGTATAATTAATTCATTAATACAAAGAAATATGTATATATGG
TTGAAAACGTACGATAAAAGGAATGATATCGAATAATGAAGAGACCAGCGTGAGGAAGGG
TCGTGCCATTCTTCTTAGCCACCTATATATATTTTAAATGACGAAATCAGCAAAATTGGT
AATAGTTTTTGTAATTGTTTTCGATAGGTTTATTCATAGTAAATACGAAGTAGATAATTA
ATTACCAAATACATGTAGTCGTCATGACCCCATGACATGAGAACATTGTCTAAACCACAT
CCTTCAGTGTAAACTCCATTTTTTGTGTTGTACTTTGGGTTGTTGATATCATGGTTTCCT
TTGAAATA
>ath_circ_009552
AGATTCATAAACAGAAGCCAACCCAAAATCAGCAACGAGCAGCAGCAAAATCTAACAAGA
TGGGCT
>ath_circ_009633
GAAATTATATATGTTGCAAACCTCCTATAAATCTACAGGTAGTTGATCTTTAAATGCTCG
TGGTAATATCCGAAGAATATTGATTATTAAAAAGTTCTGATCAAATATTATTCGGATAGT
TTTTTGTACACTAGAAATTGATAGTTATGTACCGACAAACTAAAAGAGATAGATAGTTGT
GTTATATACATAATATAATTCTTTTGCTAAGTTGATAATTATATGTATTCTTACCAAAAT
CAGGGCTATATACTCGGGAACCCAATAACATATTTTGAAGTCGACCAAAACTATCGCATT
CCATTTTCTCATGGAATGGCACTTATTTCAGATGAACTATACGAGGTATGGAATATATGG
AATGCTCAATTAGTAAAAAATGTCGTTTGAGAGTTTTATATTCGACTAGTCTAGTTATCC
ATGACATATTTCAAAACTCTAAATGATATAACAATTTATGTTTTATTCTTGTTTTAACAG
TCAATTAGGAGAGACTGCAAAGGAAATTATTTCAACGTGGATCCACGTAACACAAAATGT
TTGAAACTTGTTGAAGAATACCATAAGGTACACACTCTGAGATATGGTCAATGTTCGGTC
ACTTATCACATAGTGATTATTTTTTTTTCCCACCTCACATAGTGATCATCTAATTCAAAT
TTTGCTTTTTTTTCCTTAAACTTATAGTGTACCGACGAACTAAATGAATTCAATATATTA
TCACCAGATTGCGACACGACATCTCCTGATTGCTTTGTAAGTAATATATCTTTCTCCATA
TAGTGACAAAAGATCAGAGTATTTTATATGCTTATTTTGTCTAAGGCAACAAAACAAATT
GTCATTAAAATACTACTTCCTACTCCAAGAAACGTAGTTTCAAGGTTGCTTGTGCAGTTA
TATCCATATTATCTCCTTGGCTACTGGATCAACGACGAGAGCGTTCGCGATGCTCTTCAT
GTTAATAAGGTATACGATTATTATTTTAAAATCTGAAATATTTATAATGCGTGATGATAA
TAAAGAAAATAAACCTAAAAATGTAAAATATGGACGCTTTATGAATACAGAGCAGTATTG
GAAAATGGGAGCGATGTACTTATCAAAATAGAATCCCATACAACAAAGACATCAATAACA
GCATACCATACCATATGAATAACAGTATTAGTGGCTACCGATCTCTCATCTACAGGTAAG
AGTTAGATACCTATATCTAATGTCATAAGAACCTGATCAAAATATTCATTATCAGTGACA
TCGAGCCAAACCAAATCGAATGAAACCAAAATTTGTTCTTATTTTTACTTTGAGACCGAA
AAAGGAAACCAAAACTGGTTTAGTGAAATGAATAGAAAAAAACTAAACCGAATAAACAAG
AATTTACTACAATTTTAGGCACATCCATATTACGTAAATACCAAATTTACCAAAAATGTT
TTGTTAAGTATCATATAGCCAAAGTCCAAAGATATTGACTCTACCTGTTCACTCTCAAAG
GGTAGTTACGTCTAGAGTGAGAAATTGACCCGCAATCCACTAGAAGCAAAATCAAATTAC
CAGTAGATTTTATTTGGTTTAGTTCTCTCAAATATATAAAAATAATAATATTGAAACCAA
AACCTTAATCCATAGTGTGCATTCCTATACGTACAAATTGTAAGAAAATATAATATTGTC
GCGGTTATGATGAACAGTGGTGATCATGATTTGGTGGTTCCTTTCCTTGCAACTCAAGCC
TGGATAAAATCTCTAAATTACTCCATCATTCATGAATGGAGACCTTGGATGATTAAAGAT
CAAATCGCTGGGTATATAATATATTTTTGTGTTGTAGGTTTCTCTTGTTCATTCATTTTC
TCATCGTATCTCAAAGCTTATAAAACTCCCCAAAAAATCACTCATGCCATTTTTTTTCTT
AACAGATACACGAGAACTTATTCCAATAAGATGACATTTGCTACTGTCAAAGCAAGTCTT
CTTTCAAAAACATTTATATTAGTCATTTCATTAAATCAAAATTATTATATTTTGTAATTG
TTTTGTGTGTTTTCATTACAGGGAAGTGGGCACACAGCAGAGTATAAACCAAACGAGACT
TTTATCATGTTTCAAAGGTGGATTAGTGGTCATGACCTTTAACTTAAAGGCTTTAAGTAT
TTGGAATACCCTCTTTTTGTTTATATTATTGAAAAATACCCTTTCTTTATTTCTCTTTCA
AAAACTATTTTTAAATATGTAAAATTACTTGAATGACCTTACCTAAATTTAATAACAATT
AATATAAAATATTTATATTTAATATCAAATCAATTTATTGGTAATAATTAAAAATTTCAT
TTTTACAAAGTTCTTATATAACTAAAAATTCCAAACTTTATTATCTCTACAGTATTTTTT
TTTAAGTAAATTTTCATTCTGACAAGAAATATTGTTCATAAAAATTTAATTGGATCGGGT
TATATTTAACACGACTCTTCCACAAATATTTTTGCTTAAAAGTCGGATACAAATATTACC
AAAATTGGATTGTGTCTACTAATTATGTTTCTATATTTTATAATAACAATATGTAGAAGA
TTTGGTTCTGATTTAAATTTATGATTCTCTTTTCATATTTGTTTGATATTTTTTTAACTA
CTTTGAAGAATCATATAGTATATAAACTTCCAAAAACCCCAATTTTTCTGTATATATTAT
GATTCACAATTTTAAAAACGGTACTATATTACCCAATTAATGAAAAAATATGTTCAACGT
CACACATCATCTATAATGTTTAGACAATGATTCAAAAGTCACATTATAAATAAGATCAAA
GTAAATCCAAGTCCAAATGAGCATGAACCTTCACTTAACAAGCATTAAAATTTACAAGTT
TGTATACGGGTTAGTTTAGGTTTTAGTTAAACTGTTTCATTTTACCATAAATATTAAGAT
AGATATATTTGGAAGCAATAGAAAGTTTATAATATTATGAACATATAAAAATAAAAAATT
ACACGGGAAAAATTATATTGAGGGACGAGGTTTTATGATGGCTTAACGGAACTGGTTTTG
AAGCAACATTAATATAAATTTTAAAATATCATTAACCTGTTTCTCCAATATGGGACATAT
TAAAATCAATCAAATTTTAATAATATTATGAATATTTGAACATATTAAAAAAGAGAGCAC
ATGACAAATTATAATGCGAGACGTGTTATATGGCAGGACACTTTTAAATTAATAAAAATT
TTAAATATCATTAACTACATTTCAATAAGAGTTAAACTCTCATATATTATTTTTTAACAC
AGTGATAACTAGACATATCGAATCAACCTGATTTAAATACGATTGTATAAATAAAAATTA
TTTTGTGGTATACCATTGCTTAATAATAATTGTAAACTATAAATTTAAATTTCTTATAAA
ATAATACTATTATAAAATTTTATATAGAACACATAATCATTAAATATTTATAAATTACTA
TTTTTAACAAATAAATCGTCCCCGCAAAAATTAATTAACGTGTTTTTGGAAGAAGAATAA
AAGCAAAAAAAACACCTCTAAATGAACTTTGAGACTGATTAGGTGGGATAGGTTAGTGAG
GGATTAGGTGAATCAATCAACGTGTTAAATGAGTAAATGACGCTGTCCTTTTCGATAGAT
TAACTTTCTTTTGTTTTGTTCTCGTTTGTTAGATGTTTATGGTATTAAGAAGTAAATGCT
TCTTGTGAAACCGATAAATGTTTCTTCACTGAAACACCCTTAAATGGACGAAGGAAAAAC
AAAACAAAGAAGTACATGCTTCTTATAATCTTATGAAACCGATAAAACCAAAAGAAAATT
ATACTCCTTCAGAAAAATGATTTCCTGAGTTTTTCACCAAAATTAAGGAAATAATAAATG
GTGCATTAATTAATTATTTGTGTAAAATCTTGTAATTTTTAGTAGTTTTTTACTCCGCTT
CTATTCAAAAGTAAAATAAAAATAAAAATGCACCCTTAAATATACTTTTAAATTCAGTTT
TGTTTTTAAAAAAAAAAAGTAAAATCTGCTTTAAATATACTATAAGGAATCAATCTTTTT
GATACAAGAATAAAATCTCAGAAAAATCATTTTTTATATACAAGGGAGTAATTAATTATT
ATTAGCTCGATTTTAGTGGAATTCGTCTTCACGATATTCTCTTAATTAATATCATTTTTT
TCTGACACCTGTTCGTCTTGGCTGTCTTGTGACTTATTTCTTGTAGTGAATAATTGGATT
TGTTCTCTTGATGACTTGTTTTTTGTAGTTATTCTACTTATAATTAGCTATTTTATTTTC
TTCTGACACATGTGCTTCACCTAACCAATCTCCAAGATCATAATAAGGGCGTTTTAGTGC
ACAACTATTAACGCAAGAGACCAAGGAAAAAAAAAACAGATACTTCATTTTGAGTTCTTG
AATACTTGTTTTATCTTGTTTTCGTTTTTTACAATTTGGGAAAGGAAATGGAGCCAACGT
TCCATGCTTTTATGTTTCCCTGGTTTGCTTTTGGTCATATGATTCCTTTTCTACATCTTG
CAAACAAACTAGCTGAGAAAGGTCATCAAATCACTTTCTTGCTACCTAAGAAAGCCCAAA
AACAGTTGGAACATCACAATCTGTTCCCAGACAGTATTGTCTTTCACCCTCTCACAATCC
CTCATGTCAATGGCCTCCCTGCTGGTGCTGAGACAACCTCGGATATCTCAATCTCGATGG
ACAACTTACTGTCGGAAGCCTTGGATCTCACTCGCGATCAGGTTGAAGCTGCGGTTCGTG
CTCTGAGACCGGACTTGATCTTTTTTGATTTTGCTCATTGGATTCCAGAAATTGCCAAAG
AGCATATGATCAAGAGTGTGAGTTACATGATAGTATCTGCAACAACAATAGCTTATACAT
TTGCCCCTGGTGGTGTATTAGGTGTTCCCCCACCAGGTTATCCTTCATCAAAGGTGTTGT
ACCGTGAAAACGATGCTCATGCCTTAGCAACCTTATCTATCTTCTACAAGAGACTTTATC
ATCAGATCACTACAGGTTTTAAGAGCTGTGACATCATTGCATTGAGGACATGTAATGAAA
TCGAAGGTAAATTCTGCGACTATATATCAAGTCAATACCATAAGAAGGTTCTCTTGACTG
GTCCAATGCTCCCTGAGCAAGACACAAGTAAACCACTAGAAGAACAGTTGAGTCATTTTC
TGAGCAGGTTCCCACCGAGGTCAGTGGTGTTTTGTGCACTTGGTAGCCAGATCGTTCTTG
AAAAGGATCAATTCCAAGAACTCTGCTTAGGGATGGAGCTGACAGGTTTACCGTTTCTTA
TAGCGGTAAAGCCACCGAGAGGATCATCGACGGTCGAAGAAGGGTTACCAGAAGGGTTCC
AGGAGCGGGTGAAAGGGCGTGGTGTGGTTTGGGGAGGATGGGTGCAACAACCATTGATAT
TGGATCATCCGTCAATAGGCTGCTTTGTGAACCATTGTGGTCCGGGAACAATATGGGAGT
GTCTTATGACTGATTGTCAAATGGTTTTGCTTCCATTTTTAGGTGATCAAGTTCTCTTCA
CAAGATTGATGACCGAGGAATTCAAGGTGTCTGTAGAAGTGTCGAGAGAAAAAACAGGAT
GGTTTTCAAAGGAGAGCTTGAGCGATGCGATCAAGTCTGTGATGGATAAAGATAGCGACC
TCGGAAAGCTAGTGAGGAGTAACCACGCCAAATTGAAGGAGACTCTTGGTAGTCATGGAT
TATTAACTGGTTACGTGGATAAATTTGTAGAGGAATTGCAAGAGTATTTGATTTGACCAA
TGTTGTTGATTCTCACTTATTTTGGTAATTAATTCTGAAATTATTTGTTTTGTATGATTG
GAGACAAATAAATTGCAAGAGTTCTCATAAGTCCGGCTAAATTTCCAATGACTTTGAACA
CTATAAAAAGTGCATTTCTATGTCAAAATCGAATTTAATTTGAATGAGAAATAAGGGTCC
AAAGTGGTTAGTTTGGAAGAGCTTATAATTCTTGTAATTTTACAAATGAGTAAATGTCCC
ACCTTGGAAGCATGGATTTTTTTTTATTTTTCCACTAGTGACACCATGGAGTACGAGATG
GATGAGTATGATGCAAAAGTACACAAGAACTTGTCATTGTTGCTATCAAGTTATACAAAT
GTAAGTTTTCAAACAATTTATAATACTTTCTGAAGTTAATTTTAAAAACCTTTAAAATCT
TATCACAACCTTAACCTTCTAAAAACCTTTTATAGATTTTACAAATTGTTTAAAAGTTTT
GAAAGGTTCTTACAAAGATTCTAAAATGTTTTTAAGACCTTGTAAAATCTTGAGATTATA
TTGTTCAAAATGCCATTTAATTTGTTGGTCCAAAATATGTGGATATGCCAATTATTGAAT
TGGCTTGTGGATTTGCCATTCTTGGTGGGTTGGAAAGACGGTTTTTACCTTTAGGGAGAT
GGGCAGGAGTTGTGAGTTCAAACGGTTTTTGGGAAATAAGTGGATTAGATTACAAGTTCT
TATAAGTTGTGGACAATAAACAATCTATTAGTTACATATTTATTTAGAAAAGAGTAGTGA
CTTTTAATTTTGGTAAAACTAAATTAACGATCGAAAAAAATGGGGGAGGAAATATGTGTT
CCATCAAATTTATACTTTTTCTTCATCTCTAACTAATTTATAGGCATTTTTTATGGACTA
CATTATCTTCTCGTTTTTTAGAAAACAAAATCTTTATATACAACAGTTAGATGATTTTTC
TACATATGTAAAGCATTCAATCAAAAAGAAGAAATTAAAAGTGAAAATGGCTAAAAGTGT
AAATGCTACTGGTTTCATCACTTATATGGTGATTTTCTTGATTTTAACAGGTATACATTA
TGATATATGAAATCTCTTTAATTTGTGTTTGATTTTCTGACTAATATGTATTCATTAATG
TTTCCTATACACTGCAGTAGGAATATCAAGAGTAAAGGCTAAGAAGCCACCATGTCTAGA
AGGCCGAACCGCATATGTGTCACCTGGTCCTTGTAGTAACAGTCTATGCACACAAGATTG
CAGGCCTGCTGGTTATCACACTGGCAAATGTAAAGTTGAGTGGTCAACACCAATTTGTAA
ATGTTATGGATGCAGAAAGGTGTAGACTCGGCAGATCTTATGTGCAATAATATTATTCAG
TATCATGTTTTTTTGGAGCTGTATCAATAATAACAAGTCAAAAGGACTTTGTAGTAACGT
GCTTCTCGAATCCAGTTATAAATTCCAAAATCCATCACTTTGTTGTTGACTAGATCCACC
AAATGTTTTGCATTCACCTTCAAAACACTCACATTGCCATTAACAAAGCTTGAATTTTTC
TCGCTGAAAAAACGAAACTCCCATTGTAGTTGTGCTCAATCCATTACTTCGCAAACATCT
AGTCATTTTTTTCTCAGGAAAATTGTTGAACCAAGGATTCACACAATAGATTTGTTTAAA
AGAGGAAAACAAATCTAGTAATTTCTCTTCATTAGGTATTTCATACAAGACTCAATTATA
AAGGGGATTCTAATCCCTTGTGAAACAGATTAGAGTTTTGATCAAGAACAGAGAAAGAAT
TAAGGTTTTTAGAAGGTATAGCTGCATCCATGATGGATTGCCTACGTACCCTGTGAAGGA
ATCAAGCCATTCGTAGTTCTCACTAGGTATAAAGTTATGTGTTTCTTCTGAGTATCAAAA
GATCTTCCTTTTGTGAAGTCCCTGAGGCGCTTTATATAGGCCGTTAAACCGCCTCCCTAG
CGATATTCTCGTAAGATTTCCATTTATCCTTAAGTCGGTTCTGGAGGATAATCGTATTAA
AGATATTTTCTTTATTCTTCGGAGGCTTCAGAAGGATTTCTTGATCCGACATTATCTTCA
AACATTCTCCTTTATCATTTCCGAAAGTCCCATAAAAGATCTTATTTTACCGGAAATGAT
CCTTTGAGAATGAATGGTTTTTACAAGTCTTTGCCTCAGGTGTTCTTCACGGCTCGGTGG
TCGTTTGAGAGGTGGCTTCGAGCAAACGGTATGTACCGGTTCGGGGCGCGCTTGATGACT
GTCCATTAAGCTCAGTTGGCTGTCTCCAAAGCCGATATATATGTTTCCCGCACCGTTTTC
ACGATTGGCTCGGGCTGTGTTCATAGGATTAACATCCGAGCCATTTTACGAAGTCTCTCC
AGGACGGTTGATCGAATAAGGTCCCAAGGTGCTTTGTTCTAGGCTAGGGGCCAATCATAT
GTTTAACCATGAGGTGATTGTTATTCTTAGACTGTTTGGCTCGGTCTTGCTTGTGGGGGA
ATCCGACCCCAACAAAAATAATGATCACTACTTAACTAGCACAAAAGGATAAGCTACATA
GCCTACATAGTGTGGTCAAAAACACAATCTACTAATTAATCATATTTATTTCATTAATTA
AGTCTTTATTGGTAATTAGAACATTCCTAAAGAAGGATTTCACAACATTAAATATGGAAT
GCTGATTGAATATAATCAGGGATTAACTTTAAATGCATGCGGTTTTGGAGGATGTGTTTG
GGTGTAGATGTAATCAAGGTGAGCATCCGACGTCGTTTTCATCAAACATTCTTCTGTTTC
GCACTTCGTCTCCATCTCCTTCAAACAAACAAAACAAATTTGTTAAATTCTACTTCATTT
CCTTCAAACATTTCATTATGTTTCACAAGCATTTAGTTTAGTTTGGTTTGTTAGAAAAGC
CAGAACCAAACTCTCCATAGATGCAATATTCTTCGACTACTATAAAATTTAACTTATTTA
GATTTGTAAAACTAGTAAGAGTTTTACGCAATCATTTCAAAATTGTTTAAACGTAAAACT
CGAACATAAAAGAATAAGTAGATGATAACATGTAACTTGATGGTTCGTGCTAGTGAATAT
AATTAGGGATTAACTTTAGGTGCACGCGGAGGAGGATTTTGGGTATAGATGTAATCGAGG
TGAGCATCCGATGTCGTTTTCATCAAACACTCATCGGTTTCACAGTTCTTCTCTATCTCC
TTCATACAATTAAAAGAATTTTTATTAATTTATAACCATATAGATAATTAAATGTAATTC
ATTAAAATGGTCTCTTCGAAATTAAACATTCAACAATTTGGTTTTGCTAGAATGAGTATT
TACCGTTGATTTGCTCTGGAGAGTCGAGTCCGGACGAGCCACTGAAGCAAGAACCACGGA
GCTAAGTAAAACTGCTGCAACGATAAGAATGTTAATCTTTGACATAATATCTTCTTCCTC
AATAATCCTTTCTCTCTTTCTTTTTTTTTGGTTTGTAATATATAGAGAGATTGTTACAGG
AGAAGAATCAAATTACAAGGCAAAATTAGGTAAGACTTTTGGAGCAAGATAGTTTTCCTT
TTGGAATAAGATTTGTTTCCTTTTAAAATTAAATTTCCAAAACATTTTATTTTTGTTACT
CATTACTCATTAGACAATCTTTCCACGTCTCTCTTGTTGCATGTTTGTAACGCTTACTTA
TAGAAATGAATATTCCTTACTTTGTTACAAGAAAAACAAATCCTTAGTTGACTTCCATTA
GCTATTTAATGTTGAGGAAATGCTTTTGACTTAGTTAAAACCTTAATATATACCTTGCAT
ATAAAAATCACTGATCCTTTGATTATAGAGAAATTCTTAAGATAACATTAAAACAAATTT
TATTGACAATTCTACCACACACTTCATAAATTTCCAAAATATCATTAATTCACACAATAT
TAAGGTGGTATTTAAGAGATTTTTCTTTTATTTGAGGCGATTTTGATATTTTCTATTTTT
CTATTTTCATTGATTTGATGTATAGTTACTATTTAAAGTCTTATTTGTGAAATTTTACAA
ATGTTGGAAAAAAGCATTTTATGGTGCTATATTTGTCAATTTCCCTTGATTATATATCCT
TTTGAAAAGTAATGTTTTTTTTATGTGTGTGTATTCATGAACCTTGGAAAAACTACAAAT
CAGATCATGGTTTGTTTTAGGTGAAAAATTTAGAACACAGTTACGCAAGAAAGATATCGG
TAAATTTTTGTTTCTTTGAATCGAAATTAATCAAAAAGTATTTTCCATTATATAACAACA
ACTAATCTCTGTTTTTTTTTTTTTTTTTTAACAACTAATCTCTTATCAAAATGACACTAC
AGAATCACGATTGTAAATCTTTAAAAGGCAGTCTGAAAAATATTCATGAGGATGAGATTT
TATTCATTCATGGTTGTAAGTAATCATTATGTAAAGTTTAGGATAAGGACGTTCAAAATC
ATATAAAAAAACTCTACGAATAAAGTTTATAGTCTATCATATTGATTCATATTTCATAGA
AAGTTACTGGAAAACATTACACAAGTATTCTCGATTTTTACGAGTTTGTTTAGTAGTCGC
AAAATTTTATTTTACTTTTGAGTATACGAACCCATAAGCTGATTTTCTTTCCAAGTTCCA
ATAATGATATCATAGTGTACTCTTCATGAATGTTTCAAGCATATAATTATAACGTTCATA
AGTAATATTCTACTGCATGTTTGTTATTATAAATTAACTAATAATCGAACGTATGAGTTT
TGATTGAGATTGTTGTGCTCACGAAATGAAGGACTCGGTCAATTCTAAAGCTTAAAATAA
GAAGCTCAGATCTTAAAACTCGCTTTCGTCTTCGTCCTCCATTTAAGTTTGCGATTCTTT
TGCTCTTCTTTCTCTCTCACATTTTTGTCCCAAAACAATAAAAAGAAACAATAATAGAAA
GTGTTACAGAAAAAGAAAGAAAACTATCATTGAAGTTGGGAAGGAGAAATGGAGAGTTAC
CTCAACTCGAATTTCGACGTTAAGGCGAAGCATTCGTCGGAGGAAGTGCTAGAAAAATGG
CGGAATCTTTGCAGTGTCGTCAAGAACCCGAAACGTCGGTTTCGATTCACTGCCAATCTC
TCCAAACGTTACGAAGCTGCTGCCATGCGCCGCACCAACCAGGTCCTCCTTCTTTTTATG
TCTCTTGATCAGCACCTACCTTGTATAGCAATCTAACTTCTAAAGCCGTTTACCTAATAT
TTTCCCTCCCAAATTATTTGAAAATTTTCAATGTATATATAGGAGAAATTAAGGATTGCA
GTTCTCGTGTCAAAAGCCGCATTTCAATTTATCTCTGGTGAGTTATTAATCTGAGAAAAA
GGAAACTTCAAATCTTAATTTTTGCATTTCTGTAAGAAAGTGTTCTGTTCTTGATTTCAA
AAAATGTGGTTTTTTTTTTTTTAGGTGTTTCTCCAAGTGACTACAAGGTGCCTGAGGAAG
TTAAAGCAGCAGGCTTTGACATTTGTGCAGACGAGTTAGGATCAATAGTGGAAGGTCATG
ATGTGAAGAAGCTCAAGTTCCATGGTGGTGTTGATGGTCTTTCAGGTAAGCTCAAGGCAT
GTCCCAATGCTGGTCTCTCAACAGGTGAACCTGAGCAGTTAAGCAAACGACAAGAGCTTT
TCGGAATCAATAAGTTTGCAGAGAGTGAATTACGAAGTTTCTGGGTGTTTGTTTGGGAAG
CACTTCAAGATATGACTCTTATGATTCTTGGTGTTTGTGCTTTCGTCTCTTTGATTGTTG
GGATTGCAACTGAAGGATGGCCTCAAGGATCGCATGATGGTCTTGGCATTGTTGCTAGTA
TTCTTTTAGTTGTGTTTGTGACAGCAACTAGTGACTATAGACAATCTTTGCAGTTCCGGG
ATTTGGATAAAGAGAAGAAGAAGATCACGGTTCAAGTTACGCGAAACGGGTTTAGACAAA
AGATGTCTATATATGATTTGCTCCCTGGAGATGTTGTTCATCTTGCTATCGGAGATCAAG
TCCCTGCAGATGGTCTTTTCCTCTCGGGATTCTCTGTTGTTATCGATGAATCGAGTTTAA
CTGGAGAGAGTGAGCCTGTGATGGTGACTGCACAGAACCCTTTCCTTCTCTCTGGAACCA
AAGTTCAAGATGGGTCATGTAAGATGTTGGTTACAACAGTTGGGATGAGAACTCAATGGG
GAAAGTTAATGGCAACACTTAGTGAAGGAGGAGATGACGAAACTCCGTTGCAGGTGAAAC
TTAATGGAGTTGCAACCATCATTGGGAAAATTGGTCTTTCCTTCGCTATTGTTACCTTTG
CGGTTTTGGTACAAGGAATGTTTATGAGGAAGCTTTCATTAGGCCCTCATTGGTGGTGGT
CCGGAGATGATGCATTAGAGCTTTTGGAGTATTTTGCTATTGCTGTCACAATTGTTGTTG
TTGCGGTTCCTGAAGGTTTACCATTAGCTGTCACACTTAGTCTCGCGTTTGCGATGAAGA
AGATGATGAACGATAAAGCGCTTGTTCGCCATTTAGCAGCTTGTGAGACAATGGGATCTG
CAACTACCATTTGTAGTGACAAGACTGGTACATTAACAACAAATCACATGACTGTTGTGA
AATCTTGCATTTGTATGAATGTTCAAGATGTAGCTAGCAAAAGTTCTAGTTTACAATCTG
ATATCCCTGAAGCTGCCTTGAAACTACTTCTCCAGTTGATTTTTAATAATACCGGTGGAG
AAGTTGTTGTGAACGAACGTGGCAAGACTGAGATATTGGGGACACCAACAGAGACTGCTA
TATTGGAGTTAGGACTATCTCTTGGAGGTAAGTTTCAAGAAGAGAGACAATCTAACAAAG
TTATTAAAGTTGAGCCTTTTAACTCAACAAAGAAAAGAATGGGAGTAGTCATTGAGCTGC
CTGAAGGAGGACGCATTCGCGCTCACACGAAAGGAGCTTCAGAGATAGTTTTAGCGGCTT
GTGATAAAGTCATCAACTCAAGTGGTGAAGTTGTTCCGCTTGATGATGAATCCATCAAGT
TCTTGAATGTTACAATCGATGAGTTTGCAAATGAAGCTCTTCGTACTCTTTGCCTTGCTT
ATATGGATATCGAAAGCGGGTTTTCGGCTGATGAAGGTATTCCGGAAAAAGGGTTTACAT
GCATAGGGATTGTTGGTATCAAAGACCCTGTTCGTCCTGGAGTTCGGGAGTCCGTGGAAC
TTTGTCGCCGTGCGGGTATTATGGTGAGAATGGTTACAGGAGATAACATTAACACCGCAA
AGGCTATTGCTAGAGAATGTGGAATTCTCACTGATGATGGTATAGCAATTGAAGGTCCTG
TGTTTAGAGAGAAGAACCAAGAAGAGATGCTTGAACTCATTCCCAAGATTCAGGTAACTT
TTCAAGATTTAGATATTTTTTGCTTTCTTGATAAGTCTTTAAACCATAACTTTTTTTTTT
CTTGACAGGTCATGGCTCGTTCTTCCCCAATGGACAAGCATACACTGGTGAAGCAGTTGA
GGACTACTTTTGATGAAGTTGTTGCTGTGACTGGCGACGGGACAAACGATGCACCAGCGC
TCCACGAGGCTGACATAGGATTAGCAATGGGCATTGCCGGGACTGAAGTGAGTATCATAT
ATCCAAATAAGTCTAATGTTATTATGCAAACGACTCAAACATTTTTTTAAACTCTTTTAG
GTAGCGAAAGAGATTGCGGATGTCATCATTCTCGACGATAACTTCAGCACAATCGTCACC
GTAGCGAAATGGGGACGTTCTGTTTACATTAACATTCAGAAATTTGTGCAGTTTCAACTA
ACAGTCAATGTTGTTGCCCTTATTGTTAACTTCTCTTCAGCTTGCTTGACTGGTAAGTTA
AAGAAATTAGCTGATTCTGTTTTTATTCAAATTTTCATTTTTTTACAATTATATTGTCTT
CGTTTCTATCTTTACTTTTGTTTCTAAATTAATTCACAGGAAGTGCTCCTCTAACTGCTG
TTCAACTGCTTTGGGTTAACATGATCATGGACACACTTGGAGCTCTTGCTCTAGCTACAG
AACCTCCGAACAACGAGCTGATGAAACGTATGCCTGTTGGAAGAAGAGGGAATTTCATTA
CCAATGCGATGTGGAGAAACATCTTAGGACAAGCTGTGTATCAATTTATTATCATATGGA
TTCTACAGGCCAAAGGGAAGTCCATGTTTGGTCTTGTTGGTTCTGACTCTACTCTCGTAT
TGAACACACTTATCTTCAACTGCTTTGTATTCTGCCAGGTAATTTATAACAATCATAAGT
TATACTCAAAACACTTAAAAGTGTTAACCTACACTTGTAGATTTTATGGTATGACTAACT
TTTGGGTGGTTTGTTCTTAATGTTTCAGGTTTTCAATGAAGTAAGCTCGCGGGAGATGGA
AGAGATCGATGTTTTCAAAGGCATACTCGACAACTATGTTTTCGTGGTTGTTATTGGTGC
AACAGTTTTCTTTCAGATCATAATCATTGAGTTCTTGGGCACATTTGCAAGCACCACACC
TCTTACAATAGTTCAATGGTTCTTCAGCATTTTCGTTGGCTTCTTGGGTATGCCGATCGC
TGCTGGCTTGAAGAAAATACCCGTGTGATCGAAGACACAATGCTGATAACAATCTTTCTC
TTATATAACAGAAGTTCCTATTGACACATTGCAAATTTTTCACAAAGCTTGCATTTTTGC
AATTTTTTCCTTTTTGATATTGTTGACTAAGTTTGAGTTAAATAGGCTAAGGAGAATTAA
TATACTCATCCATTTTTTTTTGTTTCTATGTTCTTGAAATGAATCCATCTTGTCAAAAAA
TCAAAAACAAAAACTTGGACTAGTACGAGAATTGCAAAGATATATGATTGAAGTGATCAT
TAAAGAACATAGAAGAAAGTGGACCATACTGTATTTATAATCCTAAGAGTGATCATGTGG
CTTTTCTTGGGGGAGCCTTAATTGTGATCCACTATCAAAAAGATTCCATTCGAATTCTGT
GGATCTTAGTTGTGGTTGAAACATAATTCTGAAAATGACTAGAGTTATGAACAAGCCCCT
TTTAAAATACAAGGCAAAAAAGTTAGCGACTTTCATACAAATCAGATACTTCCCATCACA
AATCATCAACGAAAAATCCAAGAAAACAGTTAACTCTCAAAGAATATCCTGATTAATTTA
TTTAAATAAAATTATAATAGAAATGAGTAAAACTACTGTTTAAATTTATATTATTAATTA
ATTATAATACAAAAGCAACATGACATATATTAAATAAAAAAATGCAATGACCGACCAAAA
AATACAATGACATAAAAATACATACTTAGTACCAACATTGAAAATGCAAAATCAAGATTT
GACAATACTACGAAATTGTAGAAGTGTAGATAAAATTAGATGTGTAGTGATTCCAGTTCC
CAAATTCTTTGATATTTTTGTTAATTCCAAATTTCTTTAATATTGATGTACCAAAATAGT
AAGTGATTCCAACTTCTTCAATATTGCTGCAAGGCTGCATGCACCGAAATAGTAAGTGAT
TCCAAATTTGTTTCCAAAATAGTTATTGTCAAAACCAACCCCGTGTAAGGTTTGGAGGTA
CACACAAAAAATCTACTCGACGTGGAGCGACCAGTGATCATTGAATCAAAAATGCAACCT
ACCCACTATTGTTTTGGTAACTAACTATATTAGATCATTTTTACCATAAAATGGATTTCG
AAATTAACAGAGAAAATGAGAACTTTTTCACCCAAGTTGCTGCTTCTTCTTTTACTTGTT
TTAAGACATCATGCTGAATCTGGCTCTATCGTCAAGTTTCTTCCCGGTTTTGAAGGCCCT
CTTCCTTTCGAACTTGAAACCGGGTTTGTATAATTTTCTCTTTTTTTCCTTATCAATCCA
AATATGTGTTTTAGTTCGTCGGGTAATCATAATGGAGTGAAGAGAGATATTTGAAGAATT
GTGTATTGTTCTCATAATAATGAAGGTTATGCACTTATGCTTATGATACATATATTCTTA
TAGCAGAAATATTTCTTAGAGTTATACAAAAATTTCTTAATATATTCACACAATATTTAT
GATACCTTTTGACATCTTCTATAAATCATTTTTCTGAATAAAGGTACATCGGTATTGGTG
AAGAAGAAGGATATTGAATTTGAGAAAAGGAATTGATCATGGACACACTTGTATTCTGCA
TGTGATAGTTTTAATCAATATACCTTTAGGGATTCTGAATATCAAACTAATAAATCATGA
AAAGAATATCATTTCGTTTATGTTAAAGGGGTTCTGAAAAGAATACCATTTTAGATATTT
TTCAAAACTCCTTAAAAGCTTACTTATGCACCACGGCTTATGCAGGGCTACCACAGTACA
CTAGCTAAATATTGGGCCAATGACGAGAGGGTACGTGAAGCTCTTCAAATAAGAAAGGTA
TATGACATTAATTTTGTCGAGGGAAATAAATAATGTCAATATCATTTAAAGATCAATGAC
ACATCATCATTAGAGAGCATATGAAAAGTTAATATATGTTCAACCATTACTTGCATATTA
AATCAGTTAATATGAATTTATTGATATAAAAAGTCACAAAACAAAAACATATAATATTTT
TTTTGAATCTAATCCAAAAATATTTAAAATGTAAAAAATAATAATACAAGATTTTAATTT
ATTTTACATCTTCATTTCTTTTCTAAATGTTTTAATTATCATTCTTGCCATCTCTTTTAT
ACTTCAATTTATATTAATTAGTTAGTTACAATGTATATTTATTGTATAGGTTCGAGGAAT
TTGAAGTATTTTCTATTGTATATGGTATAAGATACCAAAGGACACAAGTCTAATCGCATG
TGCTCTTCTCGTTTGGTTAAAAATCGCTGTGATTGTTTTTTTACTAAAAATCAAGCTAGA
TGTCATATTAGGAACTATATGTTAATAACTTCATATTGCGGCCATTGTTACGTAGGTGTT
GGAAATAGACATTTTTGTTATACAATCACTAGACATTTTTCTTCTTCATCTTTTTTTTTT
TTGACTTACATGAATATAACTTATAAGTTCTTACTTCATAAATTAGGGTCATAAGAGTGA
GCAGATGTTGTTTGATATAACTGGATATCTTCTATATATGATTACAGGGAAGTATAGGAA
AATGGATACGATGTAATTCGAATATACATTACGATGACGACATTATTAGCAGCATACCAT
ATCATATGAATAACAGCATCAACGGATACCGATCTCTTATTTACAGGTTTGATTAAAATT
ACATTTTAAAGAATCGATCTAGTTCTCTATACAAACTATGCGGTTTTTGGTAAACAGTGG
TGATCACGATATGGAGGTACCTTTCCTTGCAACTGAAGCTTGGATAAGATCTCTTAATTA
TCCTATTATTGATGATTGGAGGCCTTGGATAATAAACAATCAGATTGCTGGGTGAATAAT
TTTTACAATTTTTTTTTTTGCTTCTTTATTCATTAACTCAGTCGAATCATGAGCTCATTA
GTCATTTTGAAATCCCTCTTACGATTTTCTTGGACAGATACACGATGACCTATGCCAATA
AGATGACATATGCTACTATCAAGGCAAGTTTTTTTTTTTGTTCTTACTCTTAATGTTTTT
TATTACACAAATCATTTTGTTTCTCAGTAACTGTTTTGAGGGGTTTACTATAGGGAGGTG
GACACACTGCAGAGTATAAACCAGCGGAGAGCTTTATCATGTTCCAACGATGGATCAGTG
GCCAGCCTCTGTAATAATAAGAGATGATGATGCCCTATGCCAATGAAAAAGAAATATTTG
TAGCATCAACTTTTATATATATATATATATATATATATATATATGTTTACAATTTAATCT
ACTACAATATTGTAAAAGAAGATCATCTTTAAGAAATAAAAATATTTTTAAAATGGGCTC
TCAACAAAACAAAACTGTGTAAGTCCAAACGTCTCATAAATAATTAATCATAATATTCAT
GTCTCCAATCAAATAAACCTGAGGGAGATGGAAGAGATCGATGTTTCCAAAGGCATACTC
GACAACTATGCTTTCGATTTTATCAAAAAAAAACTATATTTTTGTGGATGTTATAAGTTT
TCTTTCAGATCATAATCATTGAGTTCTTGGGCACATTTGCAAGCACCACACCTCTTACAA
TAGTCCAATGTTTCTTGAGCATATTTGGCTTCTTGGGCATGCCGATCGCTGCGGGCTAGA
AGAAAATACCCGTGTGATCGAAGACACAATGCCGATAACAACCTTGCTCTTGTAGGACAT
AAATTCCTTGACACATGCAAAAGTTTTACAAAGCTTTTGCCTTTTTGTATATCCCCTTTT
TATTTTACATTGTTGACCAAATTTGAGTCAAATAGGCTAATGACAATTAATCTACTCATC
AATTCTTTTTTCTTTGTTCTTGAAATGAATCCATTTTATCAAGAATGAAAACAAAAATTT
GAACTAAACCGAGACTTGCCGAAAAACGGTTAAGTCATCATTAATAAACAACGCAGGAAG
TGGATCATATTTTTTTTTTTTTAAATGTAAAATTTATTCATCAAAAAAGATCATAGTTAC
AATTAGTCTGTTCATTTCGTCGCCGCGGGTACCTGCGGCCACTAAACAAACAGACTATAT
ATGCATCTATGATCATCTTAATGTCTTTGATGAGTTTGGCTTGGTATTTCGGTAATTCAC
CGTGTCTCCACTGGTTTTGTTCTCGTCAGATTGTGTAGATAGTGGCTTGAAAGGCGTATC
GCAAAATGAAACAATGGGTGCGACTAATACTAGAATCTGAGATTGCTTTAAGGATATCAC
CAAACTGGTACGTGTCAGTTGCTGAGATATCCCATGAGTGAGCTTGTACCAAATCTGAGA
CGTGACATTACATGAGAAGAAGAGGTGATCACGATAAGAAAGTGGATCGTATTGTATTTT
TTTATTCCATCCTCTAAAAAAGGGTCAAATGATCATTAAAGAACACCGAAAAAAATGGAT
CATATTGTATTTTATATACCAACCTCTTGATATTTTAATCGTTTGACTCTTTTTTTTTTT
TTTTTTGGCAAATTGCCATCATCGCCTAAGATAACCAGTTTTCCAATTTTTAAAACAATT
ATTATACTATCTTTCCGTCGATAAGTTGTAGTTTGTCAGATATTTTGAATTGCAAATCTT
GTTTAGTTAACAAAGTCATAAACTACTTTTCTCAAAATCATCTCTTCATTCCTTAGATCC
ATTATAAAAGTAGAGCGTGTAACATGAAGTAGTTGTGTGCGTGTAACACGAAACAGCTAC
GTAACACAAGAAGATGTTGATTATAAACTAATAGTCTTGGGATTATAATCTTTTATTAAT
TTATCGATATACTAATTGTTCTAAAAAAATAATTTAGGATCGAAGAAATATATAAATTTA
TTAAGGTATTAATTCATCCAATATGATTTCAAAGATCCTCAATATAACCTACTCCTACAT
GTGACTATTCAACAAAACGTCTGGAAACCTCTATTATTGATAATATATGGTCCTACATAT
GACTATTCAATAAAACGCCAGCAAGCCTCAATTATTGGTAATTAATTAACTAATTGAACT
CTACATGTGATAATTATCTTTTTTTTTTTTTTTTGGATTAAAGATATAAAGATCCTTGTA
TCCTAAGATGACTCAATCTTTAGAAACTAAGAGAGAATGGAATTAACACTAAAATTGCTG
GTTCTGCTTCTGTTTATCTTAAATCATCATGTTGGTTCTGGCTCTATCGTCAAGTTTCTT
CCCGGTTTTGAAGGCCCTCTTCCTTTCGAACTTGAAACCGGGTTTGTTAGTTCTCTCTTT
TGCAACAATGTGTTTTGAGTTTGGAGTTTGTAATTAGTCATTCTTTTGACTAAAGGTACA
TTGGTATTGGTGAGGAAGAGGAAGTGCAATTGTTCTATTATTTCATCAAATCTGAGAGAA
ATCCAAAAGAAGACCCTCTTCTTCTCTGGTTAAGTGGAGGACCTGGATGTTCTTCTATCA
CTGGCCTTCTTTTCCAGAATGGTAAATCTCTATTTTTTGCTCTTGCTTTAAGGATTATTT
TCAAAGGATTGCTTAAAGTGGGTTAAAAAAAAATTAAGACCTTGGTTTCTTGATTTCTTA
GGACCTTTGGCTTTGAAGTCCGAGGTTTACAATGGAAGTGTTCCTTCTTTGGTCTCTACT
ACATATTCGTGGACTAAGGTAGAAGAAAGTATGTTCATATGTTAAATTGTTAATGACAAA
ACACAATGATCTATCAAATTTTTTGATTATTTATTCAGACGGCGAACATAATATTCTTGG
ATCAACCTGTTGGAGCTGGCTTCTCCTACTCAAGAGCTCCACTTATTGATACACCTACTG
ACACAGGAGAAGTTAAGAGGATTCATGAGTTTCTCCAAAAGGTAAACACGTAACTTAATT
TGTCATCTCAAAGCATTTGTCATTTTGTCTCTTTGCATTAACGCGCTTGTGTATGTTGTA
ATTCGTGAATACTTAATAATCCCTTCGTTCGGTACGGTTTAATATTTTTAACACAAATTA
ATAAAAAATTAAATTATTTGTTTTACTACCTTTTATTAATATGTTTTACAAAAAAAATCA
TTAGTTAACAAAGATATATATTTTATTATAAATCTATATTGAAAATCTAAAACGTTACTT
TTTGTGAAACAAATTTTAAGTTAGAAAAGGACACTTCAGCTAAAATGTATTTGAACTCAC
TAAAACATTTTGTTTCGTTTAGCCTTCAAATCTTCCCAAATTATTTTAACACCAACCTTA
AGAATTTTTTTTTGTTCCTTTTTAGTGGCTAAGCAAGCATCCACAGTTTTCTTCCAACCA
TTTTTATGCTGGCGGAGATTCTTATTCCGGTATGATTGTTCCGGCCCTCGTTCAAGAAAT
CTCGAAAGGTATCATCACATACTTTTATTTGAATATCGTTTAACCGTGCTCTTTAAAATA
ACACACTATGATGCAGGAAATTATATATGTTGCAACCCTCCTATAAATCTAAAGGTAATT
GCAATTTAAATGCTCTTTGTAATTTCGTAAGTATATTGATTTTTAAAAAGTTTCGATCAA
CTAAAAATCACTAGGATATTTTTTTGTACACTAGAAACTGATAGTTATGTGTCGACAAAA
TAAAAGAGATTGATAATTGTGTATATATATAATATGTTTTTGTTAAGTTGATAATTAATA
TTATTCTTACCAAAAACAGGGTTATGTACTCGGGAACCCGATAACGCACGAAGACGACCC
AAACTATCGCATTCCATTTTCTCATGGAATGGCACTAATTTCAGATGAACTATACGAGGT
ATGAAATATGTGGCATGCTTAAATTCGACTAGTCTTGTTATCCTTGGCATTTTTCACAAC
TCTTTTTAATGTTAAAAACATTTTCTTATTAAAAAAAAGTCAATTAGGGAAGCCTGCAAA
GGAAATTATTTCAATGTGGATCCACGAAACACAAAATGTTTGAAACTTGTCGAGGAATTT
CATAAGGTACACATTGCACACTTTGAAATTTGGTCGATGTTCAGTAATTTATCAGATAGT
GAACATCTAACTCAGATTTGTTTTTAATAAACTTACAGTGTACCGACAAACTAAATGAAT
TCCATATACTATCACCAGATTGCGACACGGCATCTCCTGATTGCTATGTAAGTAATATGT
CTTTTCTCCACCTAGTGACTCTTGTAAAAGGGTTGGAAAATGAATTGATGAAGAAACATT
TTTTCTTTTTCAACTACACATTAAGTAAAATACCGCTCCATGATTAAGTCAACAAAAAAA
ATTGCATTTTATATAACTTCCAAGAAACATACTTTTAAGGTTGCTTTTGCAGTTATATCC
ATTTTATCTCATTAGCTTTTGGGCCAATGACGAGAGCGTCCGCGATGCTCTTCATGTTAA
TAAGGTATATGCCATTAATAATGTGTGATGATAAAAAAGAAAAGAAGCCTTAAAATCTAA
ACTATGGCCGATTGATGATTACAGAGGAGTATTGGAAAATGGGAGCGATGTAACTATCTG
AGTAAACCATACAACAAAGACATCAAGAGCAGCGTACCATACCATATGAATAACAGTGTT
AGTGGCTACCGATCTCTCATCTACAGGTAAGAGTTAGATACCTATATCTAAATTATTAAG
AACCTGATCAAAAATTTCCTAATTAGAGACTCAAGCAAAACCAAATTAAATCAAACCAAA
ATTTGTTATTATTTTACTTTTAAACCCGAAAAAAGGAAACAAAAATGAATAGACAAGAAT
TTATTAAAAATATATAGGCATATCCATATTACGTAGAAATTTAATTTACGTAAATTATTA
TGTATTTATGTTTTGCAATTATTATTATTTTATTTTTTTGTGTAAACGCAATTATTTAAC
TTAAAACAACCTAAACAAACCGAATTACATCATGGTGAAACGAAACAAACCAAATTACAG
ATGGATTTTATTTTGTTTTACTTTCTCTTAATTCAATATAAAAAATCGATACATTAATCC
ACAGTGTCCATTCATACATACAAAATTTAAGAGATTCCAATATTTTGCGCGGTTGATGGT
GAACAGTGGTGATCATGATTTGGTGGTTCCTTTCCTTGCAACACAAGCCTGGATAAAATC
TCTAAATTACTCTATCATTGATGAATGGAGACCTTGGATGATTAGAGATCAAATCACTGG
GTATATATATTTTTTTGTGTTTTTGGGTTTTCTTGTTCTTTCATTTTCTCATCGTATCAC
AAGCTTATAAAGCTCCGGTAAAAATCATTCATCCTTTTTTTTTAATTGACAGATACACGA
GAACTTATTCCAATAAGATGACATTTGCTACTGTCAAAGCAAGTCTTCTTGTCTCAATTT
AACATTTCTATTTGTCGTTTAATTAAAAAGTATTTTCTAATTTGTTTTAAGCGTTTTGAT
TGTAGGGAAGTGGGCACACAGCGGAGAATAAACCACAAGAGAGTTTTATCATGTTTCGAA
GGTGGATTAATGGCCAACCTTTGTAAAAATTACAATTATGAATTATCTACTATGTGAGCT
ATTTGTTCCTGAGGAGGTTTAGAACTCTACCACTAGTTCGACATGCTATAGTTACCAATA
AATGAGGTCTTATTTGGGTCTAGGGAGACTACAGGCCAAAGACTTGGAACTTCTTGGTTT
ATTGTTATATGTTGTTAGGTAACATTTTTGTGTTATTCATAGATTTTACCTTTTGGTACT
TTTATCTTCTCACAGATTATATTGTTCTGTGTTGTGCTGTTATTTTTTACAATTAAACTT
AGATTTTTAATAAATTCTTTTTTGTCTCAAATTTAATAAGTTATATACCTATCTCCATTT
TACTCAACAATATTTTTTAGATGAATAAAATATTTCTGATTGTGTTTTTTTATCTTTGCG
CGCATTTAGTACTTTTTCTGTATTGAAATGTAAAATTATATTAACAAAAAAAACTGACTT
TGCATTTAGTATCACTTTTAGAGGATTGAATTTGATATCCAAATCATATCAATATTTAGG
TAAAGATGTGGCGAGGATAAGAACAAAATAATAAGAGCCATAAAACCAACGCCCCTACCT
TATCCATTATTCATGCTGTTGGGGATTTTGATCTTATGTCAAAAGTGTATAATGGTATAC
AGTGAGGGAGAGCGACGCATGCAACATTATAAAATATCTATTTTCATAACCAACCCGATA
TGGCTGCTCCACAAAAGAAACCAGGCCTACGTAACGTGGAGCTACTTTGTAATTATAAAG
ATTTATTGTTTCCCATAAACTGGTTAAATGATTTTAGAAACTAAAGTAAAATGAGCTTGA
CACTAGAGTTTCTGCTTCTTCTGATTGTACTTATCTTGAGTCACCATGCTCATTCTGGCT
CTATTGTCAAATTCCTTCCTGGTTTTGAAGGCCCCCTTCCTTTTGAACTCGAAACCGGGT
TTGTAATATCTCTCTTCTTTTTCAGCAATTCAATTATGTGTTTGGTTTCAATTTACTAAT
CAGTAATTTTCTCAATGAAGGTACATTGGTATTGGTGAGGAAGAGGAAGTGCAATTATTC
TACTATTTCATCAAATCTGAGAAGAATCCAGAAGAAGACCCTCTTCTTCTATGGTTAAGT
GGAGGACCTGGATGTTCCTCTCTTACTGGCCTTCTTTTTGAGAATGGTATATCTATAATA
TTTCGCTAAGCATTACTAGAATAACTTGTTTAAAGCCGGGGGAAATAAATAGGACCGGTG
GCTTTGAAGTTCGAGGTTTACAATGGAAGTGTTCCATCTTTGGTCTCTACTACATATTCA
TGGACAAAGGTAAAAGTATGTTCAAATGTCGATCACAAACCCAATTATCTATTCTTGATC
TTATTAAGAAGGACCTCCTTTTTTTAAGATGGCGAACATAATATTCTTGGATCAGCCAGT
TGGATCTGGCTTCTCCTATTCAAGAACTCCACTTGTTGATAAAATTAGTGACACTGGTGA
AGTTAAGAGGATTTATGAGTTTCTTCAAAAGGTAATAACAAAACGTTTATTTTCTTGTTG
AAGCATAATTCTTTTTCTTTTGCATTAAGATCTTGTGTATATGTTGTAATTCTCTTAGTA
TAAACCAATTGATTGCTAGTGGATTCGGATACCGATCTCGGCGAGATACAGAATTAATAA
CACTGATTAACCAAACTCATTAGAACCCTCCCGTTAATTTCATTACTTGCCAAGATATTC
AAGAATTTTTATTCAAACAAGGTTTTAAACGATTGTAGTGTTTATTGGTATCCTACGAGC
GGTTAGCTCTTTAATAGAAAGTCTATCTTTTGGTTTGTGCAGTGGTTAAGCAAACATCAA
CAATTTTTTTCCAACCCTTTTTACGTTGGTGGAGATTCTTATTCAGGTATGATTGTTCCA
CCCCTAGTTCAAGAAATCGGAAAAGGTATGTTCGTTAATTCATATCAATCAATCCCCATA
CACTTTTCTTGGAATATTGTTTAATTGTCTGTCTCTCAATAATTAACAATATATACAATG
ATGCAGGAAATTATCAAATAAATCTACAGGTTGTAGATATTTATTTGTTTCTTATATTTT
GTTATTTAAAAAAATATTGAAGATTAATAGTAATATGTTCTTACGAAAATAGGGTTATAT
CCTCGGAAACCCGATAACAGATACTGAATCTGAACAAAACTATCAGATTCCATATGCTCA
TGGAATGGCATTAATCTCTGATGAACTATACAAGGTATGAAATAGTAATCATGCTTAAAT
TTTTTTCTTTTTTTCTTTTTGACACCAGATAGTTTTATATTTGACGAGTCCAGTCTTGTT
TTGATTGAGTTTATAGTCAAAAGTGTTGGATGCATAAATATTGGTTTTAATTAAAATATA
TTGTTGTACCTTTTACATAGAATAAGTAAAAATATGTCTCATTTGTTTGTTTTCTTTTCT
TTTATAGGACTATACAAGTGTTCAAATTTGATTGGATGAAATATTGTTTTAAACTTATGA
AAAAATCAAAGTCTTTAAAGTTCTTAAACCAATCACCCCTAACCTTAGTGTTTCTTAAGC
CTTAAATGATAGCAATGTTTCAATACTTCTTCTTACAGTCAATGGAGAGAATCTGCAAAG
GAAATTATGTGAAAGTGGATTCACTTAACACAAAATGCTATAAACTAATCAAAGATTATC
AAAAGGTACACATTACGGAATGTTGTTGTTATTGATCAGAACTCAATTTGATAATGATCA
TCACTAATTCAGATTTCTTGGGTTATTTTCAGTGTATTCATAAACTGAATAAGTATCATA
TATTATTACCTGACTGCGATATAACATCTCCTGATTGCTTTGTAAGTAATACTTTTTTCC
TCCATCTAGTGACCCATATAAAAGGATTGGGAAAAATATCCAGCTTTTATGATATTCCTA
AAAATATTAAAGAGGTTGCTTTTGCAGTTATATAGGTATACTCTCATAACCTTTTGGGCC
AACAACAAGAGCGTTCGCGAAGCTCTGCAAGTCAATAAGGTATATGCCAATTTTAGTTTA
AGATCAAAAGTGATCTATTATTTTATAGGAGACTATGTAAATGGGTTCGACGTGATCTAT
TATGTTTTGCAACTTTATATATAAGTTGTAAAGGTAAAGCCATTCCACAGTTAATACGAA
ATAACATTTGGCCAATGGCCTCCAATTCTCTAAAAATTTGAAGGAGATAATAAATTCTTT
AGTTTCATGTAGCTCATTCTAAATAACATAATTATAGAAATTTGAGTTACGGGTTGATCT
TTGTGGTATTTAGAGTGAGAAAACACAAGGGGTTTTACGATAAAACATGGACTTCCAATA
ATTGAGTAATCAAATTCATAAAACAAAATATAGAACAATTGTTCATTTAAAAACATTTAG
AGTAAATTTTCTTAAGATACCTATTTGAAGTGTAAGAGTTTTTTTATATAAGAATTGAAG
ATTGTCATCCAAACTCATGGATCATATGTCATTGACGATTCTAGTTTTTGCATCTACGGA
TTTTTTTTTCAACTTTATTGTTGATAAAACCTTATATTTTTTGGAGTATCTGACAAAAAA
AAATATTGAGTGATTTGGATATCTTATCCATCAAAAGAAAATAAGTTAGAAACGTTGGTT
TTGAAAACTAAAATTTTGTGAAAAAAACAAAAATTTGTTTTAAGACTATTTTTCTTTTTT
TGCTAAATGACGATGATGTTTATTTCTTTAGATATTTGTGTGTTTTATTTCTAAAACGGC
TCAGAATCCATCAGTTATAGTATCTCTATACATAAATTTTAAAATCTTAATGAAGATCTA
AAATTGCAGGGAAGTATAGGAAAATGGGTACAATGTAACTATAAAAATATTTCCTACAAT
TACGATATCAAGAGCAGCGTCGCATACCATATGAAGAATAGTATTGATGGCTACCGATCT
CTTATCTACAAGTAAGTGTTAAATCTAAATTTTTAAGAACAGGAAGTGTTCTATATACAA
CCAGAAGTAGGGGTGTACAAATTTTTCAAAACCAGAGAGATCAGAATTGAATTGAACTAA
CCAGAATTTGTTTTTAAAAAAAGCAAAAACCGAAACTGATTGTAGTGTGTATACCAAACT
AAAACAAATGCAACCAAAATTTATTAGACCTATATATAATTGTTTTTTCATATATACATA
GTAAATATAAACATATGCATATTACGTAAATAATATATATATATATATAAAACTTAAATC
AAAATACAAAACAAATCGTAGCCAAACCAGATTACAAGTGGTTTTTATTTATCTTCAGTT
TCAATTAACTATATTAAAAAGCAAACCCAAGTAAAATCATGAATCGACTTGCCGACTCCT
ACCAACTAGGTTCAAGAGATTATAACATTTGTGAGGTTTATGGTGAACAGTGGTGACCAT
GATATGATGGTGCCTTTCCTTGCAACTCAAGCCTGGATAAGATCTCTCAATTATTCCATC
ACTGATGATTGGAAGCCTTGGATGATAAACGATCAAATTGCTGGGTATATATATGTTTTT
CTGTTTCTCTTGTTCATTCATTTTCTAGTCGTATCACACACTTATCAAACTCACATAAAA
ATCATTCTTGCCTTTGTTTCTTGACAGATACACGAGAAGTTATTCCAATAAGATGACATT
TGCTACTATCAAAGCAAGTCTTCTTGTGTCAACTTAATATTTGTATTGTCCTTAGACTGC
AATAAAAAAGACTTTGTTTTAATTGTTTTGAGTTTGTTTTATTTATTTTTTTGTTAAAGG
GAAGTGGACACACAGCAGAGTATAAACCAAAAGAGACCTCTATCATGTTCAAAAGATGGA
TCAGTGCCCAGCCTTTGTAAAAGAGGATGATGGTCTTTGCGTATGTAGAATAAAACTATG
TAACATAAAAAATGTTTGTATACAATATAATCATCTACTTGGTAATTAAGTACTACCGCT
ACACGTGATTTTTTGTTTTGATGTAGACTACTGAATCCCTTGCCTGCTTGAATTCAAAAT
TTTAATTTGTACGACGGACTGTTCACTCATACATACCGATGGTGATTTTAGGGGTTGGTA
TTTTCATATTCTGTTTGGTTAATCTGGTTTTTGTAAACCAATGTAAATCTCCCAGACCGA
TCTTACCAGTAACACCCACAATTCTCTCGGACATGTGAGATCCAACCCTATCCGACCGTA
TATACGCCATGTTCAGAAGGTTGTAAAGACTTGTTTACCAATTCTATAAATTATCGTATG
ATATTTTTATATGTTTTCACACGGTTTTGACAATTATTTTTTGGAAGATCACCTATTCTG
AAATTGCTGCAGTCCAAACACGTTTAAATGTATAATTTGTTTCAAAATAGTTGACCAAAA
AATAAATGTGATTTGGCGATATAAGTGACAAAATCAATTCTTTTAAAACGGGTAAATGTA
ATTTTGGTTTTCTTATCGTTTTATTCAAACAAAATTCATTGTATAACTCGTGAAAAAGGT
ATATGTAAGTTTATGTTGTATGACGAGAAAAATCACACGACGTCAATATGTGAATGCAAG
ATCTGCACTTTAAATTTTGTTATAAGATCTAGGGATATGGTCTAGATTCTCATCGTATGA
GCCTAATGATTTTAGGATTGAAGTAATCGACGATTTGGATTTGTATTAACGAACTGAAAA
ATGAGAGTACAAAAGAGATCTCTTTAGACATGACAAATTTTTTTTGTTGAGTATTTTTCT
GACTAAACATTACACCCAAAAAACATAAGTATTCTTTCTGGCTGTAACCATACGTTTTTC
TTCATGTCTCCCCTTCTCCTTTTAAACGTACTAGTTCGCAGTTCAAACACCACCTCGATC
TTCGATTACATTTTAATTGAGAAGGACAAATATTTTATTTTATTTTTTGGGTTTTAAATT
TTAAAGATAGGACTGGCTAGATGGTTAAGGTTGTGACAAAATTTTCTTAATGTTGAGGAG
AACATTTTCGTTACAAATTAAGATAATCAGATAAATATGTGGTGATTTGCAACTTCCGTA
CCTTATCATTATTCATGGTGTTGGTGGACTATTCCCGAAGTTTTAGCGACAAACGCAACT
CCCGTACCTTATCATCACTAATATAATATGATTTTGAATTTATGGATAAGTCTAGTGACA
TATATAGTGCAAATGGTTGTCTCAAATAAAGAAGCTGAAAGAATTGAAACAATATTCAAC
TAGTCTTTTATCATTTGAGATGAAAAAGTTGAAAAACATTATTCAACTTAAAAATTGAAA
AAATAGCAAGTTATAAAGAAAAGTTGTTCAACTTGTTCACTACAATTTGAATGATATTGA
ATGATATTCAATCCTAAATGATTTTTATTCCATTCAATTTTAGGCAACCATTCGTACCCA
TACAGAAAGCAACATATATGATACTGATTGACAAAACCACTTCGAAATGGTTGCTCCACA
CAAACAAGAATATGAGAAGGGCCTACACAACGATATTAATTACTGTTAATTTTTGTTTTT
GTCTGCCTGCATTTAGAATATGGACAATATCTCTTCCCGGAATTTGCCATACAATCACAA
CAATTAAAGCAGCGTACCATACCATCTAAATAACAGCATTAATGGCTACCAATCTCTTAT
TTTTTAGGTTAGAGTTTAGATCTACTTTTTAAAACCTGATTAGCTTGTTCCCTCTACAAC
TATAATTAGGGGTGGACGAAATTTTCGTCAGGGAAATAAAACCAAATTGAATCAAACAGA
AATAAAACCTATATACGTTTTAAAAATTGGTTTAATTATTTGATCGCTTGTCTGTTTGTT
CTCTGAAGTTTAGTTTATACAACCAACATTGATATGTGTATTTTAAGGGATGATCATTTT
CAGTTCTGTTTGGTTAATCCGGTTTTAGTAAAGCTGTTATTACCAAACTCTTACAAAAGT
AATTCCGTTTTTTTTTTTGTTTTTTTTTTATTCTCGGTTTAAAATTCGTGAGCAAGTTAT
ACATAGGTTGATGACACAAAACATGATATGGTGCTGATGGAACTAAAGTTTCCATGCTAG
TTAGATCAGCAAAACGCATCAACCATAAACTATAAATGGCCAAGATTATGTCACAAACAT
CCAGGTACATAATTCAGAATAAACTTTTTATTACAAATTTTACGTCCTAACAAGTAACAA
GTAACAGAGAGCTCAAAAAAAAAATATGCATACAGTTATCGACATGGCTATTTTGTATCA
CTTTTAAGGATTTCACGTAAACAACGTCCAGGTACATGATTCAGAATTCTACACTACCCT
TTGTTTGAGGAAGCGACACATGCTTAATGCTTTTGGCCTTTTGCCAAGTGTATCAAGAAT
GGTATAAACTACAAGTTGACAATATATTTTAGGCGAATGATTTCAATGGTGGTAGTACTG
GGACGATACACTTGTAACATTTCAAACAATGCAGTGACAACACAACAGAACACAACACAA
CACAACATATTTTCCTTTGATCTTGAGACCATGCATCAATTGCAGCTATCATCTTTTCCA
CATACTCAGATCTAGACAACCAAGATAAGTAATCTCTATTTAAATAAACAAGCATAATGT
AGAAAAAGTTATCCAGAAACAACAACTCTAGTCACATATAAAATTTGGCATGGCCTCTGT
AGAAGATAGCAAGAATGCTTCATTTCACTATTGCATCAAGGACACAAAAGTTAGTTTAAA
AAAAAAAAAGGAGAAGATAATGTCAAACATATACGTGTGCAGATAGACACCATGCTTCAT
GTCATTATTGCATTTTTCTTCCCTCACAGCCCATCACCAAAGACCAAGAACACACACAAA
AAACTTGTTTTAATGCGATTTTAATGTATTTCTCTTTACACAATCTTACTATTTTTTTTT
TATATAAAACAGAACAAATTAGTAAGTTTATTATTTGTGAGGGTGTTTGATTTTAATTAC
ATACCATATTAATAATTTTTGCTTGGGCCTGGACCACCCAAGTGTAAAGGATTATGAACA
AAATCAAGAGCATTAAAAGCAACGTCCCTACCTTATCCGTGTTTGGTGATATTATCAAAT
TTTTGCAAAAGCAACGTACCCATCTTATCATTATTTTATAAAGATCCTATGTCTATCCGT
AAATGGACTAATCTTTAGACACACAGAGAATATAATGAGTTTGAAAATAAAGTTTCTGCT
TCTGCTTGTCTTGTATCATCATGTTGATTCTGCCTCTATCGTCAAGTTTCTTCCTGGTTT
TGAAGGCCCTCTTCCTTTCGAACTTGAAACCGGGTTTGTAATTTTTTTTTTTTTTAACCA
ATGCATTTATTTGTGTATGTAAACAAGCATTCTTCTTAATGAAGGTACATTGGTATTGGT
GAGGACGAGAATGTGCAATTTTTCTACTATTTCATCAAATCTGAAAACAATCCAAAAGAA
GATCCTCTTCTTATATGGTTAAATGGAGGACCTGGATGTTCTTGTCTTGGTGGTATTATT
TTTGAGAACGGTAAATCTTATAATAATAAATTTTTAATATATAATATATATATATCTATA
TATGTATTTATTTATTTATTTTTTCTTCTTTCGCTAAGCACTACTTTCACCGAGTTATTT
AAATTGGTAAAAAAACAAAAATTTAGGACCGGTGGGTTTGAAGTTTGAGGTGTTCAACGG
AAGTGCTCCTTCTTTGTTCTCTACTACATATTCATGGACAAAGGTAGCCAATAGTATGTT
CATCTGTCTATCACAAACCAAATGATACATTCTTCATCCTTGAAATTTTGTGTCAATTAA
AAAAGCAAAAATAAGAAAGAAAAAAAAAAACAAATTTGTGTCAATTTCTCAGATGGCAAA
CATTATATTCTTGGATCAGCCAGTAGGATCTGGCTTCTCCTACTCAAAAACTCCAATTGA
TAAAACTGGTGACATAAGTGAAGTAAAGAGGACCCATGAGTTTCTTCAAAAGGTAATAAG
AGAAACTTGAAAACGTGTCTTAAAAGCATTTTTCTCTATTTGCATTGAATTTCTTGTGAA
TGTTGGAATTCTCTTGGTGTAAAGTTATCATCTTATTTAATGTCCAAGTGTTCCAAGCTT
AACACATTCTAATTTTTTATTTGAACCAAGCGGTTGAGGTGTTTTTTAAAAATTCTGCGT
ATACGATTGTCTCATTGATTATAACATCCACATCTCGACTGCATTTTTTTTGTTTTTTTT
TTGTAGTGGCTAAGCAGGCATCCACAATATTTCTCCAACCCTTTATATGTAGTTGGAGAT
TCTTATTCCGGTATGATTGTCCCGGCCCTCGTTCAAGAAATCTCACAAG
>ath_circ_009704
TTCAGTAAAACTTTTGCGTTGAAAGCGAATGGCCGGGCAAATCCGGGAAAGTTCCCTCTC
TTTGTATAAAACTCGGTAGCCACCAAAGCTGAAACCTTGTATTAGCACGTGAAGATAGTT
TAAAAAGAGAAAACACGTCAACTACAACAGGATAGATATAATTACTAGCCTTACATGGTC
TCCATTCTCGATATGCCGAATAACTTTTCGTTCAAGAGAATCTGGAAACAATCCAACCTG
AATTACAAAGCTAATAATCATATCCCAGTATCCATGTGCAGAAAAGATTCTGATATTAAC
AGGCTCAATATATGTACCTTTCTTAAAAGATAGGCATCTAAATCCATCAGTCTTGAACTG
GCAAAGTCACCCTTACTGTAAAGTTTCTTCCCAGCTTCACCAGCAGCATTGAAGATTTCT
TGGCTGCATTCTTCGGGTTTGGAAACATCTTCTTCCACCAATATTCTGTGAATGAACTGA
TCAACCTGAATGTTGGCCAATGAAGTCAGATATGAGAATGAACACTCAACAAAAATAACC
CTAAATTAACGCATCAGTAATGCTATAAAAAGACTCATTACATTATTAGCTAGAAACCAA
ACCCCATGTTTCTGAACTTCCACCACAGGCATCTCCATACTGCAAACACCACAAACAATG
ATAAGCTACAAAAGAAGAGAAACATGACGATATTAAAAAAGCAAGGAGGATCTAACCTAG
AAGGAGCTGTTGGCCACCGTAATAGAGCAATTGAAGAACCTGAAAAAGGAAAGTCATACA
AACTTAATATGAAAGTGTTACAACCTCAGATAAGAACTTATGTACAAGTCCAGAATCATA
CCCGGGCTCATTTTCACCAACGGAATAGTAAGAGGTAACAAGCCTTGCTTGGCACCAGGA
GAAACTATGGATTTACCTGATCCAATGTCATTACCACAAGCAAAAGTCACCATTCCGCAA
GTTAACAAACAAAAACTTCGAAAATACGATCAGCAAGTCAGTGTAAGATTGATTTACCTC
TAGCTGTGAATATATTCAGCAGCTGCATCAGATGCTTAGGAGGCTGAGCTTTTGCTATAT
CCTTAATGAAACATTCATGTT
>ath_circ_009736
TTCGGAACCTAGTTCCATTGCTGCCTCGGTAATATCAGTACGGATTGGTTGCTGGTTACC
TGATAACGTAAC
>ath_circ_009935
CTTCTTTCATCGTTGTTATGTTTTCTGATGAAGAGATGGATCTTGGGACGTATGTCTCGT
CGCCTATGCCTGAGGCTTGTAAGATCCTCTTCTTGAAACCGAGTGTCTCTTCGTCGAACT
TCCCTGATTTTCTCGCTAGTTCTATGAACT
>ath_circ_010001
AATCAGAAAATGGAGAAGATGGACATGTCCCTCTTGAAAAAATTATGGAATGCGTCAAGT
CTTGCATCCAAGTGGCAACTATAGATGACATTCTTAGCGCAAAAGCAGATTTGATTCATG
TTCTTATAATTTCCTTATCACCTGGTTTTCTGTGGACTGGTACTGGTTTCTTCTCTCACT
TTATCTTCCAGTAAACTTTTCATTACCTTAATCAATCTAATCTTCTGTGGCAGTAAAAAT
GTCTGGAATTTCATGTGTGGGAAAGCTTTGTTCAAGGTTTCCGAGTCTATGGACTGACTC
CATGGATGACCTTTCACCTAGTGATGCGACAAAATTCGTTCATGAGGTAGTTAATCACAT
CTATAGTTATTACCCCATGCGTGTATAATTTTAACTGCAAATTAACTTTTCTGCTTGCTT
TCCAGTTATTTCACTCACTAGTTCCTAAACTCCTGGAGTGCATACACACTGTGAAGATAG
CACAG
>ath_circ_010130
GATATGCTTCCTATACTAACTGACCTCCGCCATGCAAGAGTAATGCAGTCAAATCTTGAA
GACCTTGTTGAAGATGGAAACTATTGCAAGGTTGGTAGTTTACCATCGTCTCTGTTGTAT
ACTTCCATGGTTTTCTTATATGAATTATGGTGATGTTATGTTATGAAACTAACAAGAGAT
GGGAATTTATTCCTTATTATGCAGGCATTTCAAGTCCTATCAGAGTATTTGCAGCTGCTT
GACAGTCTATCTGAGTTCTCAGCAGCCCAAGAGATGACCCGTGGTGTTGAGGTAGTTATA
GCTTATTCATGACCAACCATTGTCTTCATAATTTTCTATCGTCAGTCGGTTGAGCTTCTC
ATACTCTTTTCAAGGTTTGGTTAGGAAGAACTCTTCATAAGCTGGATTCACTGTTGTTGG
GCGTTTGCCAGGAATTCAAAGAAGATAGTTATGTAATGGTTAGTAAGCCAACTCATTCTC
ATGTATCTCTGTAGCTTTCTCCTTTGTAAACTAAAAGGATTGAATTGTGGGCCTTCAGTT
TAGTGGAGAACTAGAAATTTTGTTCAGAGATTTAACTTGTTTATGTGCTCATACCTTTAG
GTCCTCGACGCTTATGCACTGATCGGTGATGTCTCTGGTCTCGCAGAAAAGATACAAAGT
TTCTTTATGCAAGAAGTTATCTCAGAAACCCACTCAGTGCTAAAGAGCATTGTTGGGGAG
>ath_circ_010194
ACTATCGTCTCTATCGAGAGCATTGAGAGCATTCTGATCCTGAAACCAGATAAGACAAGG
ATTAAACTGGTGTCGAATAAACCGTTTCATAATTTCAAGAACAACTATAAGCAGTAAAAT
ACCTCTTCATTATCCTCATTTCCATAGATTCTGTAATTAAATGCTTGGTTCAAATTGTTC
GCCAAAGCTGCAACATCGTAGTCCCTGTCTTCTTCGTCACTATCCCTTGTTCTATCTTGC
AGTGTAGTAGGACGCCTGTAACATTGGTTTAAGATCATTTTTCTACTCCCATTATATTAA
AAAACTGTAAATTGTCAGGTCTTCATCACACAGATATGTTTATGTCTTTGTTAAGATAGT
GCAGAAGAAGAATAAGAAAACTCCATCTTCATTAATCGTTATGGGGTTTTAAGTAACCCT
CCTACAAGCATCTAAGACTATGCAATAATCGACAATTTGATGGTAACTAAATTGGGGCCA
AGCATAGAGTGATAAGGGAGAAAATTGATGAAATTACCCGCATGCCCATCTGTACACATT
CTCAACAGTATTGCGCTCCTTCAGAACACTACTTTGCCACTCGTTCCATTCACTGTTTTC
CTAATGATTTGAGAGAGCAAACTCTCGTCAGCAACACACCAAAAGTAAAAGGAAGAGCAC
TCTTGATGCTAGCGCCTTTATGTGTGCAGTTAATGAATCTAATGTAAGATCAAACTACAG
TACAGAAGACTGTTTGGTTATAATACCAACCTGAAGCGATGTCTTTATCAGGGCATTGCT
ATCACTCAACTGGACAAGTTTATTCCACAGTCTTGTGATATGTCCAACATATCCAACCCG
TGGTGGTTTTTTCCCAGTGGCAACTACGGTAGGCTACATCACAGAAGAAAAATGCCAAGA
CATTTGTTTTAACTAATGATCATCTGAACAAGAAGACTACGACTCTTAACTTGAGCTGAT
TTACCAATAATCAATTAAATCCGTAGTAAGAAAAAGCGCAGATGGTATACCAGGTTATCG
CCAGAAAGAGCCGAGTCTTTGTCTGATGAAAGAATTTTGCTAATCAGATTGCAATCTTGA
AGGATATGGTTAACCATAATTTCGCTCTTATTTTCCAAACAAGAAAGTATTATACTCTCC
ACTTGGTGATGGAGAGCATTATTGTATGGGTACCTTCATAAGTTGTAAGTATTTAGTTAA
TTAATATCTCAAGTAAGCTAACATCCATATCAAGAGTTTGAAGTTTTAGTAAAAAGCTTA
CTCAAAAAATAGTTCAAGGATCCTTTTAATTGTTCCAGAGATTGCTAATTCAGTTCCAGC
AGCTTCATTTCCAGATTTTAACAGAACCGCAATGAATTCTACAATCTGAAAAAACGAGCG
ATTCAGCGTAAATATTTACATTAAAAACATGTCCAAGAGACCTATAATTACTTCTCAGAA
GTCAAAAATGCTTGAATTTAGGATCAGACCTTCAAGCGATGCTTTCCAAGAGGCGGCCTC
AGCTCTCCATATGTTGTAGGTAAGACTTTGCTGTCAGACGTTACACTGAGAAGCACAAGC
ATGTCAC
>ath_circ_010234
CTTTTTCTCAGCTTCTTCTTGAGTATACCTCTCCTTTGGAATATAAATTCCATTTTTCTC
CCTAGCAGCATAGACCTCTGATACAGTCAAGAACAGACAGTTAACCCAAGAGATTCACAT
ATAAGTATTTAATAAGCAAAGGAGATCATCAATATGTAACAAATATATACCTTGCTTCAG
ACGTTCAATTTCAGAATACAAATCTTTCATAATAGCTGATTTCATCATCTTCTGGTTAAC
CTGAATGCAGAAGGTGTGTTAATACAACTAAACTGGCAGAAATAATAGAGCAGCATATGT
TTGACAGACCTCTGGTTTATTTTTGATGTGTTTCGCACGGTGTGCATAATCAAGTGTGCT
GAGTGTTTCTTCCAGGCAATGAACAGAGGGTGAAACTGTAGCAATTACACATGTTTTTGT
TTTTCCTCCCAAAGAGTCTCTCAATAATCTTGTCAACTTGCTTTCTCTGAAATTTAAATG
TGTATAATCACATGGTTAGAAACATTAGATCTTGTCTCAAAACTTCCCGAGAGAGAGATA
TTGAAGGCAGAATCTTTCTGTTACCTATATGGAATGTGACCAGAGTGTTCAACCAAAGCA
TTTATGACACGTCCAAGTGTGAGCAAACTTTTGTTGATCTCACCAGCTTCCCTGGCTCTA
CCCTGCAAAATAGTGACTCTTATATTGTTTAGTAAATCATCAAGGTAAGACACTATTATT
CTGTCAATAAAAAATCATGGTTCCTGACTGTTTTAGGTACCTCTCGAGCACCAGACCGTG
AAATATTCTCTGAACCAGCAAGATCAACTAGATTCAGCTTTCCACTTTTGACAATCTCTT
CCCCTTCTGGAGTACATTCCTTAATATGGATTGTAACCGAAAATATTGAATGAGATCTAC
TACTTTGTTTGTTGAGAAGAGTCTCTGCTGTGCGTCTCTTAGCTGAACCTTTCTCCAAGA
CTTTGTAAATTTCATCAGCAGTAGACACAATCTCTTCTTCCAATCCGCGGACAAAAACAC
CACCTTTGCCATCTTCCATAAGAGCCAGAGGTTTCTTTGATTTATCATCAGCGAATTTTG
TTTCTTCCGGAGCTAAAAGGTCTGTCAGTTCTTCATTGTAGAGCTCAAGAAATGAAACTT
TCAAACTGTATTCAGCAGCACTTTGTGCTTCCAGTATATCAAATATCTGTTTAACTGCTC
TAGGGATAACACCTGCATCACTCGGAATTTCACCATTCTGGCAACAAAAGAAATATGTTC
CATCAAATGAGGATTCAGTTACCATCAGTAAAGAAACTTCAAATGATGTTCTTGGAATAG
TTAGCGTACCTTTTTTCTTGCTCCTCCTTCCATTGTGTATGTCTTACCAGTTCCTGTTTG
CCCATATGCAAAGATGGTGCAGTTATACCCATCAAGAACCTCAAAGACAATTGGAGAAAC
TGCTTGATGATACAGATCCTTTTGCTGGGATGTTGGGCCAAAAAC
>ath_circ_010342
GGAAGTTGTCCATGAAGAATCTGGTCATGTTCTTAAAGTTCCCTTTCGTCGTGTTCATTT
GTCTGGTGGTGAGCCAGCTTTTGATAATTATGACACTAGTGGTCCTCAAAATGTTAATGC
ACACATTG
>ath_circ_010369
CTTTTCGAACTGAATAGGTTTCATCCTGAAGTCTGGCGACAAGTTATGCCTACACTGGTC
GATCTTAGCAATGAGATCGTCGATGACTGCAGCGTCGTCCACCGAAGCAGTGGTTAAAGT
GGTAGCTTTCTCATCAGTCACAATCTTTGCATCTTGCCTTGGCTCAAAGTCTGGGACTAT
CACTCTGTCAACAGCTTCTGCTGCTTCCTTTGGGTTCTTAGTCCACTCAGGTATCGGGAT
CCCAAATGTCTCTGCTCGTAAAATAGCAGTCGCTGTGATAAAGTTAAGGAGACTTGGGTC
GGACGACGAGTACTGGAGTGGACGAGGGAATCTTTTTGGAGCAGACCAGAATGGAGCTCC
GGTACTAGTCGCAGCATCTTCAGGAAATGTGTATATCAATTGCTTGACACGGTTCACAAA
GTAATCCTCAAAC
>ath_circ_010399
GTTCATGTGAGGCACGAGGAGAGGAATCGCCATTCTCAGACGAAGAGTCTCCTTAACCAC
AGCTTGAAGGTATGGAAGTTTGTGAAGATCAGGCTCGGTGACTTGCACACCCGGTCCAAG
AACTGTGTCGAGTTCGTTCCTTAGCTTACTCTGGATTTCAGGATG
>ath_circ_010465
ATTCACTGCGGTTGGTGCCAAGATCCCGAAAGGTGTTCTTCTTATTGGTCCTCCTGGTAC
CGGGAAAACCCTTTTGGCAAAAGCCATTGCTGGTGAAGCTGGTGTGCCTTTCTTCTCCAT
CTCTGGTTCTGAGTTTGTTGAGAT
>ath_circ_010504
CTTGAAGGACAAGTTAGTGACAGTCTCGTCCTACCCTCATTTCCAGGGACAGGGCCCATG
TCAATAACTTCCGCCCGCCTGTGGGAGAGAGCTTCCATCACTAATCCTACGTGTTCATCA
TTAATCTCAATAGTCACCTCTTCAATTGGTTCAAGCTTTTGTCCCTTTTCAGTTTTATAC
CTGAACATAAAGGACAAACGCTCAGAAGTCAGACGAAGAAGTACAACAAAGTTTGTAGAA
ATAAAGACACTATAAAGGAGTTTTTCTAGGCTAAAAAGTAATCCATAGTCGAACAAACAA
TAACCAAGTAATGTTTAGTGTAATAGTAACAGCATAGAAATCAGGTAACTTGGTAAAAAA
TAAAAGAATTCTTCTATTGCTTTATGACACAAACTGGTAAGACCCTTTTCTTCAAAAGCC
CACTAAGAACCTCTACAACTACCAACATCTAATAACCTCAACAACTAACTCTGATTATAC
GACGAATATAGTATGTAGTGTAAACAAAGAGATGTGACTAACATGACTTTAGGTGGTGAG
ACTGAGAGCTCAAAACCTTCCCGCCTCATATTCTCAATCAAGATACCTGTTAGACACGAC
AGAAATTAATTTACCTGGCATAGAGAAATAAATACAGTTACGTGTTTTCTGGCGTGTGTC
ATACTTTATATCCGTCTTTACAGGTGAACAAACACTAAACACAAACTGGAAAAGAACAAA
CCAAGTTGAAGTTCTCCTCTCCCTTGGACTTCATATGACTCTGACAAGCCTGGAATAACG
TTTATGGCAAGATTTGTTTCAGCTTCTGCCATTAACCGGTCCCCGATTCTTCCTCCAGTT
AA
>ath_circ_010541
ATCTCGTCAGGAATTTTCTTAAGCTGCTTCCTCTGCTTCTTAGACATAGAAATTTTCTTC
AAAGTCTTGGGATTTGTAATCTTCTGCAACTTAGTACCAGTTCTCAAAACATTCTCCTTC
TTCCGCTTCTCTCTCTCTTCCTTCTTCTTCCTCTTCTCAAC
>ath_circ_010656
CTGTCATACCTTCAATTTTATCTTTGGTGATCTCCACAAAGTGACCAATTACTTCGTGAA
ACTGCTTAAGACCCGATAACGGTAGAATGATGGAAGAC
>ath_circ_010667
TCTTGCGGCCATGTGTTGCTGTTGTGTCCTCGACGCCTGCTTCTGAATTTGAGAAATTCG
ATTGTTTATTTGATGTTTCATGCAAATTATTTATCATTGTATTTTGCTTTACCCAAATTA
TATTTTGGGATTTGTATGACATTTGGAACTTCTAATATTTCTTAATTCATTTATTTATTA
CTCTTTCTTTTGTATTGTGTAATTTTTACCTTCTTATAAATAAATCGTTTTTTCTCTTAC
ACATCTAAACCATGCTTAAATTTGAATTTCCGTTACGTCAGCTTGGACTCGAAAACCAGT
AACATTATTAGGCCAAAGTTATAAAGAATGAAAACTATTGGCATGAGATTGTAAATATTG
AAAAGATTGATGCGTGAGATTGCAAACAACCATCAGAAAAAGATTATATGATCGTTAAAA
GAATAGTTGAAAGTCTCCAAATCATGATGGAAAAGAGACAAGTGAAGATGGTATAATTTC
TTAAAAAAGGAAACATCTTTGGCAAAGTCTATTTACTTCCTTTTGCGTTAAGACGTGCCG
TAGTTCCTATGGTACGGGAGAGGACTACTCGCCATAGGAAATCTATGGTAAAATTGGTCA
TTTTTCATATTAAGCTCTTCAAATGGACAAAAGGCTAGAGGGTATATATAGCAAAATATA
GCTGATTTAGTTTATTGAGTAATAAACTTCTCCAATAGTATAATCTTAAGCTGCATATTT
GGATTACGCATAGAGCTTCTAAACTATCTAGTAAGTATATATGCCATTAATTAACAATGA
GACTTTGCTTTTTCTTTTTCGTCAAACTCACTGGGACTTTCTTAATCACAAAGTTGTGGA
GCAAAATACATCACAAGGAAAGAGCCAACTTGTATCGTCTTCTTTTTTTTGGGCGCGATA
TATATATATATATATATATATATATATATATATATATATATATATATATATATGCGACTG
AGTCACGAGAAGTCGTATTTATAATTGGTCTATAAAGAAACGTCAAATATTATACCTAAA
ATATTAAAAATTAACATTATTCTTTGCATCATCCAGGGGCGGACCCACGGTATAGTTTGT
GGGGACAGTTGTCACCAGTAATATATAAAGAATTAAAGGTTTTAGCTTATACATTATAGT
TAAAGTAGCAAAATGGTAGAGACTGCCCCTACTAAATGCTGAAGATAGCAGGTTCGATTC
TCATCTAGTTACATTTTGCACCTACTAAATTTCTTGGCTGGGTCCGCCACTGGCATCATC
TAGTTATTCTTATAACATTTAAAAATAATGGTTCTTTGCCGTTTTCTTTAGTCGTTGGAA
TAATAAATTTCTGGAGACTAACAATGACTGTTATCTGCGCTCACGCGGTTCTACTAAAAC
CGACCTTCTTTGGTTCTTCCCTTACATGACTATATATCTTCGTTTGCAAATATCAATCCA
TATATCATACACATCTACATACCATTTTCATCTACATTTTCAAAGAAAAATCATAATCTG
TTCGAATATGAGCCAATACAGTCAAAACCAATATGCAGGTTTGTTTGTTTTTTGAGTCCC
TACAAATTAAGCATCATGATCATGTATCATCGTTCATCAATCTCGTCATACATCATATTT
CTAGAGTTTTATGGTAACAAAACTAATGTCAAATATGTATAATTAGGAGCTTATCCTACG
CCGCCAGTGTCTACCGGTCCATACGTGGCACCGCCACCGCTCGGTTACCCAACGAACGAC
ACGACTCATGCTACGGTGGCTCCTGTCGAGACAAAGTCTAAAGGTGAAGCTGCTGATGGA
TTCTTGAAAGGCTG
>ath_circ_010670
CCTCAAGCTCATTGGCTGTTTGCTCCTTCTCGGCCTCCAAGGCAGAGAGCTTTGTCTGCA
ACTCGTTGGCCTCAGATCCATGATTGGCTAGTTCCAGATTCAACTTCAAATTCACCTCGG
CCAAATCCCCACTTTCTTTCTCAAGCCCCTGGCATTTGGCCCCGAGCTCTTCAATAGTAG
ATTCAAGATTCTTCAACTTTGATAGCGCGTCTTCAAGCTCAACTTTTCTAGTGTCCGCAA
CTCCTGATGCTTCATGAGCCAGCTTTTT
>ath_circ_010674
TTCAATAGCAGTTTGTAGTTCAGATGATTTCTCGGAGAGTTCCTTCAACTCGCGTTCTGC
ATCACTACTTTTCAGCTGCAATAAATTCAGTTGCTGCTCAAGCTCCGCGTTCTTTTGTTC
AGCTGCAGTGAACTTTGTCTCCAGCTCTTTTATCTGTGATTTGGCTTCTTCTGCTG
>ath_circ_010675
TTCCTTTTGCTCTTCAACAGGAACATGATCTGCTTTCTCCGCATCATCCTTGGCATCAAA
AGCTTCCTTCTCAACTTTTATGAATTCCCCATCTTCCTCTTCTTTCTC
>ath_circ_010738
ATGCATCAGTGATGGGAAGTATCAACAAGCCATGGGCATTGCGATAGAATGCCGGAGATT
GGATAAGTTGGAAGAAGCTATCATTAAGAGCGATAATGTTCAGGGAACTTTATCATATTG
CATCAATGTTTCTCATTCCTTTGTCAACCGCAGAGAGTACAGACATGAGGTGAGACTGAT
GTTCTTAGACAATAGTTAAGTAGAAAGGTGTTCTAATTCTATCGACTGATTAGAACTGTA
TAGTTTTGCCTCATCTGGAAGATAATGTGACCATTTAGTTTCTATGTTGCATCTTCCATT
ACCATGCCTGCAAACATGTATGCTAGCATCCTCTATGTCCTAAGCTGTAGCCAAAAGTCC
TGTTTCAGTTTTCGTGATACCTATCTGAGATGTGTCAAGGCCTGAATTAAAAAAATCTCC
CTTTTCTAGGTCTTTTAGTCTAGGCTGTTTAGTTTAGTCTTTATTTAAAAAAGGTGATGA
CATACTTGTCTACTCTTTCAGGTGCTTAGTTTACTTGTAAAAGTCTACCAGAAGCTGCCC
TCTCCTGATTATTTGAGCATTTGTCAATGCCTCATGTTTTTGGATGAACCGCAAGGTGTT
GCAAGCATATTGGAGAAGCTTCTTCGCTCAGAGAACAAGGATGATGCTTTATTGGCATTG
CAAATTGCATTTGATCTTGTAGAGAACGAGCACCAGGCCTTTCTCTTGAGTGTTAGAGAT
CGCCTTCCAGCTCCCAAAACACGTGCTGTAGAAGCAACTCAGGCTGTTGAAACAACTATT
GCTCCTAATGAGAACCCTTCGGGAGATGTTCAGATGGCAGATGAAACTCCAGCTCAGACA
ATTGTGCATGAGACGGATCCAGTTGATGCTACATATGCTGAGAGGTTAACAAAGATTAAG
GGAATTTTATCTGGAGAGACATCTATTCAGCTGACACTGCAGTTTCTTTACAGCCACAAC
AA
>ath_circ_010882
CTTCCAAATGTTACCAACTTGCTTGCCACAGTCTTGATCTTCCTGATTGTGATCTA
>ath_circ_010910
CTATCCAATTTCATCACATCTTATTAACTAAAGAGCCTTTTACTTGCGCCACACTCTCAC
CGCAATGGCCGCCTCGACAATGGCTCTCTCCTCTCCTGCTTTGACCGGAAAGGCCGTTAA
GCTATCCCCGGCGGCCTCCGAAGTATTTGGAACCGGCCGAATCACCATGCGCAAAGCCTC
CAAGCCCACCGGTCCATCCGGCAGCCCATGGTACGGATCCGACCGAGTCAAGTACTTGGG
TCCATTCTCCGGTGAGCCTCCGAGCTACCTCACTGGAGAGTTCCCCGGTGATTACGGGTG
GGACACTGCCGGTCTATCCGCCGATCCCGAGACCTTCGCTAGGAACCGTGAGCTAGAA
>ath_circ_010918
GTTAGAGCAGACGTGACAGAAGGTCCTGATAAGCTAGCTGAAGTTATAGGTGATGATTCT
CAAGCTGTGATTTGTGCTACTGGGTTTCGTCCCGGATTTGATATATTCACTCCTTGGAAA
GTCGATAATTTCGGGACAGTGAATCTTGTGGATGCTTGCCGTAAACAAGGAGTGGAAAAG
TTTGTTCTTGTAAGCTCCATCTTGGTGAATGGAGCTGCCATGGGACAGATACTGAACCCT
GCTTACCTCTTCCTCAACCTCTTTGGACTAACTCTTGTCGCTAAGCTTCAAGCCGAGAAG
TATATCAAAAAATCTGGCATCAACTATACTATAGTAAGGCCTGGTGGTCTTAAAAACGAT
CCTCCAACTGGAAATGTTGTCATGGAGCCAGAG
>ath_circ_010922
TTGATCTTGCTGTTGTGGAACTGTTTAGTGCTCTCTCTCTTGCACAGCTTGGCTGGGACA
GTGGCTGTCTTGATGATCTGAATGCAAGGGAAT
>ath_circ_010983
AAATGGATTCCAGAAGCTGGAGAAGATCAAAGATGCTAATAGGCAGAGTAGGCAGCTGGA
AGAACTCACTGACAAAATGCGTGACTGTAAGAGGTATACATTCATTGAATCTGGTGTTTG
ATTATCCAATGATGATGATGATGATGCCTTGTTCTTCTTCTTTGCAGCCTTATTAAAGAT
TTCGATAGGGAAATCAAAAGCTTGGAAAGCGGTAATGATGCCAGCACTAACCGGATGTTG
AACGATAGACGACAATCTATGGTTAAGGAACTCAACTCATATGTTGCTCTTAAGAAGAAG
TAGGTCACACTTTTGCTAATTGCTTAACTGATGCTCATATTTATGGTGATTGATGATAAT
GAGGATGGTTATACAGATACTCATCAAACCTAGCAAGCAATAACAAGCGAGTAGATCTTT
TCGATGGACCTGGAGAAGAACACATGGAAGAAAATGTCTTATTAGCTTCAAGTAAGTCTT
TAAATCTCGTATTTTGCGACCAACTAACAATGAGATAGATATTTATTGCACTTTGTTGTT
ATATGATTACATACAACCTAACTAGAGTATTTACTGGAAACTTAATAACTCTCAGACATG
TCCAATCAAGAGTTAATGGATAAAGGAAACTCAATGATGGATGACACAGATCAAGCTATT
GAGAGAGGGAAAAAGGTCCGTTTTCAGATTATATGAATGTCTTATTGTCTCTTGAAATTT
CAGTCTAATGTTCATGGAGCCGTGAATGCCATGTGATAACTTGTGTCCATTTTTCCATCT
TCACTAAAGCAAAATCTCACTGCTTTTTTTGTGTCTGTGACAACAGATTGTACAAGAAAC
TATAAATGTGGGAACAGATACTTCAGCAGCTCTCAAGGCTCAGGTGTGTAGTTAGCCCAC
ACTTGTTTCTTTCCAAACAGTCCTGCTTCTACCTGAATCTCATTTTTTTCCAAGATTGTG
TATTTGTGTGTGAATTCTGAGAATTATTAAGATAGTTTACATTTTCCTTGTTCAGACCGA
GCAAATGAGTAGAGTTGTCAATGAGCTCGATTCTATTCATTTCTCACTCAAGAAAGCCTC
CAAGCTGGTCAAGGAAATTGGTAGGCAGGTTAGTCTCATAAATCTCCTTATTTCTTCTTT
ATATCATCATTACTTGTTATCTGCAGCTCCTTCTTGTCCCTTTCACTTACTCTCTGTCCT
TCTTTTATCAGGTTGCCACTGACAAATGTATTATGGCATTTCTTTTCCTTATCGTCATTG
GTGTCATAGCAATCATCATCGTCAAG
>ath_circ_011064
TCAGTTAACCATACATTCAACTGCCACAATCAATATTTCAAAGTCTTTGAGTGATGGCTC
CATCAATCTTACCAACACGTGGACTCGACAGCTTTCAGAAACTTCAAGCGGAAATGTAAG
TTCGCTCTGTTGTTTTGATTAAACCTTCTAAGATGGCGAGAAAGCAGTTTTCTCGATTTT
AAAATAGTTCATTTCATCCAGATTGAACTGGCACTGGGTATGCGATCAGCAATTACAGTT
GGATGGAAAAAGAGAGACGAGAATGTATCTGCTGCTGGTGACTTTAAGGTAGGCTGAGTA
CCAAATTGCATTCTGACTGTTCTTACCTCGACCACCTTTCTTACTTTCCCTAGCTCTAAT
CTTGCTATTACTAGATTGAATCTGGTGGACTCGGAGCATCAGCTCGTTATACTCGTAAAC
TTTCATCCAAATCTCATGGTCGCATTGTGGGTAGAATCGGAAGGTATGTTTTATTGACAA
TCCCGAGCAACCTAATGTATGATGTGCGAGAGGATAGAAATCATTTTTTAAGTTGTCTTT
ACATGTGTGGCGCAATCATTGTTCTCATTTTACTTTGGAATTTTTTTTTTAACTTATTCA
GCAATGCTCTTGAGATTGAGCTCGGTGGTGGAAGGCAAATTTCTGAGTTCAGTACAGTAA
GAATGATGTATACAGTAGGACTCAAG
>ath_circ_011212
CTCCCAAGCCTCGTCTTTCTAAGAAACTCTGGAGCATCAAAGCCCTTCGGTAATACATCA
TACCTCGCA
>ath_circ_011326
ATTGGTTACAGGCATATCGACTGTGCTTCGATTTACGGAAACGAGAAAGAG
>ath_circ_011468
GTTCACGAAGGAAGAAATCATGAAGTCAGGGAATTAGTGAAAAATGCTGGGCTTGAG
>ath_circ_011488
CTCTTCAGCTCCGAGTAATGTCTTCTTCCCATGGTCATCTCCGGGTACAAGGTCTTTGCC
CTTACTGTACTCAAATTTGACAAAGGATACACCATCGTTACCTTGTCCTACAAGTATCTT
CCTTACACCGTCGTAGACACCATCATCCCATGTAACTCCTTCGTTGCCGCCTATCGCTGG
TAGTTTCTTAGATGGAATCAAGGGAGTAGGAGTAGGAACAGGTCCAAAATATGCTCCAAG
AGCATCAATAGCTGCATCTTCCTTTCCATGGAACCCGACAAGCCTATGACCCTTTTGCTC
CAACACAAACTTCTTACCCACATTATACCCAAAGAATGATGTTCTCCCCTTTGATGTTAA
GAACTTAAGTGACGTAATTGCCGTATTGCTAAAAATGTTTGGCTTCTGATAGGTTGCTTC
CACCGATTTGATGTATTCATCTGGGTAACCAAGCACAAA
>ath_circ_011619
CATAAAGAGCATCTCCTTTGTCAACATGTTCAAACTCTGAAAGAGGCATTACAATGGACT
GTAACTTAACCCTCCCACCACGTTTGTTCTGCAATTCATGGAAAAAAACTAAAACATGTT
AGAACCAAATTAGCTCCAATAAGGTAAACAAATGGAAATAACTTTCATAAGACCTGATAC
TCCATTAACTTCTCAGCATGCTCTCTTTCTTCCAAACTTGATTCCTTAAAGAACCTGATT
CCATGAAACCAACAATTAACTATGGATAAACAAAAAAAATCCGAAAATATCAACACTCTT
GAATAACCGGAGACTCACTTGGCAAGACCTTTGAGCGCGATGTTATCCCGATCAAAGTAA
GCATACATAGCGTGATACACATACGAGACATTGTATTCCACA
>ath_circ_011800
CAGCCACAATACCAGAACCTCTAGGAGCTGGAACCATCCTCACTGTCACAGATCCACACT
TCCCAGTCACCTTACAAGGAACCGTAT
>ath_circ_011842
ATAATATAAGCACCAAAACTATCCGAAGGAAGCTCAGAAATGACTTTGAAAGTGTCCAAC
ACATCTGCAACCTCTTCGGTTTTGGGAAGATCCGGTCCAAAGAGAGGGCGTTTCCCGCTT
AGCTCAGATAACAGCCATTCCT
>ath_circ_011876
CTGAGAGGTTTCTTTGTTGTGCTTGTATTGTTGCATGATTAAAAGGAATGTTTTGAGTAG
TTTCAGGGTTCAATGTGTTTGTGTTATTCATAAGTTTTGGTTGTCCTCCTCGTGCTACTG
CGGTTGAGTGTATGACCGTTGAT
>ath_circ_012090
AAACCAACATAGATGGGAAACAAATAGCAAAACAAGGAGGATCAGAGTGGAGTTTCACAT
ATCCAACAGGACTCAGAAACATTTTGAAGTATGTGAAAAAAACTTATGGCAATCCTCCCA
TTCTCATAACTGA
>ath_circ_012629
ATAATGGAACAGTGTGTGGCTCGGCTAGATGTTGCTATGTTCAATGCTATCCTTCGTGAT
TCTGATGACAATTTCCCAACAGACCCTGTATCTGATCCCATTGCAGACTTGAGAGTCTTG
CCAATTCCTTCTAGAACATCAAGTTTTGGTTCTGGTGCCCAGCTGAAAAACTCGGTCAGT
GTACTCAACTCAATAGCTTGGCAATGCTTATTATACTGTGGTCTCTGTAAAGCTCATGCA
TTTCTAATTTCAAACAGATAGGAAACTGGTCAAGGTGGCTCACTGATCTATTCGGCATTG
ATGACGAAGATGATGACAGCAGCGATGAGAATAGCTATGTTGAAAAATCGTTCAAGACAT
TCAATCTTCTCAAGGCGTTAAGCGATCTAATGATGCTTCCAAAAGATATGCTCCTCAACA
GTTCTGTGAGAAAAGAG
>ath_circ_012774
CAGCCCTCCTTGTCGGTCTTTCCCTTGCTGGGCCATGGCACAAACTCATCTGCCACAACA
CGGGGATATTTGCT
>ath_circ_012777
CTTATGTGTGTCATCATGTGTATTAAACGAGTTCATGAGAACTAACGGAACCTTGCAGCC
ATACTTGTTGTTGAGATTCTGCGAGTGAGCAATATATTGATCATTAGATTAGCAAACATT
AAGTAGGGAAGAGTAAGAAACAAAAAAAGAAGCCATACCTCAATCTGGATAACAATCAGA
TCAAGAAATGTCAAACCATCACGAACTTCGATAACGGACCTGCACAGACACAAGTAAGCT
ATAATTTCTTCACTCCCTGAATCTTAGACTGACTACTAGTACATGCCTGCTATGCCAAAA
AATTCACAATGGATCATGGTTCACTATCTTCAATTTGAGCATTACACCCACTAGCGATGA
TAGCAAATTTTAAACTGTACACAATAAGATTGAAAAGAAAAAAAGACTAAAACAGACAAG
CAAGAAAATGCTTACTTCGGGCCAGTGCATCCCATTGTTGTTCCAAGACCTCCATTAAGC
TTCAACACAACAAGTTTGTCCAACAGATTCTTGGTCTCGGCAACAT
>ath_circ_012781
CAGTTTTGGGATTATAGAGAGACCAGAGGCTCTGCTTAAAGGCAAGGTTAGCTAGAAATA
TTCGGACCCAAACCCGAATTTCAGACTTTGAATTCTTCTTCTTAGAATGCAGAATAGAGC
CTCCAATTCCAGATACTAGAAGCACCGGATCACGATCCGCCACCTCGCCGGCGTTTTCAT
CGTCGTTGGTTCCCCAGCACGGACACGGAATCCAGCCCATCAAAGCGGGTCAGGTTTCGG
GTCCGAAATATTCAATTCGGATCTTTCTACAGAGTTCAGGAGAAAATGGTAAGTGGGACT
TATCAGAGGTACATTAGTCAACAATGAGGATTTCTGAGAATATGCCATCTGTGACTGTGA
CTGTCTACACGCAAGCTTCACGTGCTCCTCACGTGTCACCTTCTAGATACCTGACTTATC
GCTCTGATCTTCCGTCTTCAAACGACAACGTCTGATCTCTGATCTTCCGTTTTAAAACGA
CATCAAGGTGTTACTGTCCAATTTCAGATTGGGTTAGAACATCTTGTAATATCTACAAAC
TTGAGGGTGTTTTACACGAATATTTCTTAATTAAGAGGCTTAACGTTGGCGTTTTTGACG
AAAATGGAGCAACCAATGTCGCCGGGAACGAAGTCGGTGGATCTCCGAGAATGCATGGAA
TCACTTCTCCGTTTTAGTCTGAGATCTCATTTAAACGAATCTGTTCCAAGTTTCGATCTT
GACCTGACCAGAGATTTTTGTCTTCATCTCCTTGGGGAAGCTACAGATTCAACAGGTACG
TTTTGCTAATTAGGAAGCAAATTATGAAACTTGAATGCTGGAGAGAAATAACTGAAATTT
TCTCATAAATGTTTCAATTAACAGAAAAATCTGCGGTGTACAAGCTTCTAGCAACGGCTT
TGTCTGAATGTCTAGCTTCCGAGGGTGATAAAAATTCTAACTTGGAAAAATACAGCAAAC
TGATTCATGGCTTGGGATATGACTTAATAAATGTAAGTCTATATGAAAACTTTAGTTCTC
AACTATTATTGCATCAAAACAGAGTGGGAAAAGTTAGTTTTTGGAATTTTTACACAGAAA
AGGTTCTTTGTTTCAGATGTTGAAGGAGGTGAACTTTGAGCTTCATGTCCAAGAGCCTTA
CTTCACCCAATTGAAAGGTACATTTTCTGGTTACTTGATTGTAGTATTACAATTATATTT
GCTCAATCTCACTTTTATTTCCGGGTGCCTCTCAATTTGTCAGATGGTTTGAAAACTGTT
GAAGGAAGATGCGCAGTGGGAGACTACATGAGGTCTGATGTTTTTATCTTTGTGCAAATG
TTAATTCACATTCATCTCTTGTGCTTGCTTTTCCGGGTTTTCTGTTTTGCTGATTCCAAT
AGCTTTAGATTGTCTTATTGACTTCAAAATTGGTTTACTCACAGAATTAGTTCAGGAGAT
TTTCTTTTGTTCAATAAATGCTTGCTGCTTGAAGTTCAGGTAGTCATCAATCTTGTATCT
CTGTCAATTCTTCCTTGTGAGGCAAACACTATACCTCTTGTTACTAACCATTTTGATGAG
GGCAGGACGTTCACCGTTATACTTCATTCTCAGAAATGCTGAAAGTGGAGGGTCTTGCCA
AAGTTCTTCCTGGAGTTGAAAGTATAGAAGAAGGTTTGAAGATCTTTACCATAACATAGA
ACGTTTGGAAAGCGTCTCTTTTGCTATGTGGACTTTGTTCTAACCTGAAATGATGTTCTA
TCTGCAGGTGTTCAAGTTTACCGAAACTTTTATTCTGAAGAGAAGGAAAGAATGAACGGT
GTTGTAGCTATTCGTGTTGCAAAACCAGCTAATCAGCCTTCTGCAGCTTTGGCAGGAGTA
TTGTCTGTGAGTTTCTGGCAGCAAGTCAAACTCCAGAAGCTTTCGTTAGTCTTCAATGTA
TGCATCATATAGCTTTCTTTTCGGTTCTTCTTTTGTAGGAACTGAAGTCCAGTGGGATCA
AAAGCCTGTTGGATGAATACACAGCTGGGGTTACCTCGTAGCTGCATCTGAAAACCTTTG
TGCGCAGAGAAACTACTCAATTTGAAGGGTTTTGATTTCTCTACACTCGGATGATGTTAA
ATTTGTGTTTGTTTGTGTGTACGAGTAGCTAAATCACAGAAGATCACATCTTTTCTTACT
TATTGAGCACCTCACAAGGCAACAAAACATTTTTCGACGCTTTGGTAGTTATTTAACAAT
CAAACTAGCAAACAAACACCAACCACATTTACGGACTAAGGCTCAACCAACCACATCTAT
GTGTATCTTCTAGAGAATCAGCTTCAGTTTGTTTTAGTCTTCTTCCCGAACAGTAAATCC
CACGAGTATGTGTTGCCTTTCTTTTCCGCGACCTCCACACGCTTTCCTCCAACCTGCAAG
CCGTTCATTTTAATCAAAAGACTGCTTTCAACAGAGTAATAACTGCCCCTGTTTTCTCTT
TGTCAGATGTGTTTGTCACATTATAATGGAAACAAAACGACATCTCATACCGGTAACTTT
TGAAGAAAATTAATGGATGAGCAAAGTACCTTGTCCATGAGCCAGAAGCCAAGGGAAGGC
ATGTACTGCACTAGATACATCACGAGTAGTACTGGCTGAAAAACAGTGAAAAAGAAACTT
ATATATCAGACATCTAAACCGAGTATCACATATGCAATATTTATAAAGATGTACCTGATA
TGAAATCCAAGCTTCCTTCAAGTTATGAGATGCAGCGATTATAGTCAGCTCTGCACATCG
TTCAGATGACACACGTTTCTGCGTAGCAAAGAGAATAGATGCTTGAGAGAAATCAAGTTG
AGCAAGGAGCTGAAGTTAGAATCTCCAAATGTTGACAAAGAATATGATTCTACGTGTATC
TACAAGGAAATAATGAATCAAGCAATGGGAGAAGTACTTGCTGCTCACAACTTAATCAAA
TAATCACAATCATAATAAGTACCAACCTCAGGAGACTTGCTGTCTTCCGAAGTTGATGTT
CCTGTACCATTCCAGGTTTCTATTGGACCAGGACAAACGACGGTAACCTTGATTCCCTTC
TGACAGAACTGAAACCATGCACAGATGATTGTAAACTAACTGTTAGTTTTTGTAATTGAT
TGTGCTATTTTCAACAATAAAATGTAAATGAAAAAACATAGCGAATCAACATATGAAGCT
TATTAAAACTCAGGAGTAGCTGTAAATTTTCACTTGTGATTTCAATAAGTCAATTTCTGC
CAACTAATTAGCAAGCACAACAGTTTCTTTACTTCTAACATACCTCAGAACGCAAGCTGT
GGAAGTAGCCATGAAGAGCATGTTTTGAAGCAGAATATATAGCCTGTCCAGGTGATGGTA
CCTTTCCTGCAGCACTGCTTATCTGAGCATAATTGACGTGAATTATTACTCATGACATTT
AACCCAATAAAATGGACAATTAGTGCATGATCATAGCCTGAGTTCCATAACATTCAAGCT
ATGGTAAATACTAACCTGAACGAAACCTTAAATTGTCTATATACCCTAGTATCCTCAGAT
TTAACATATATAGTCAAGATTCAATACTGTGATTACAACAATTAACTAACATATAAAACG
CAATGTTATCCACATATATAAACTATGATATGAAGCTCAATCCTTAAATATAATTCCACA
AAATTAACAAAAACTATCCCCCAGTAGTCTCCACGTACCACAACAAAATGACCCCCTCCT
TGTTTTAGCATATGAGGAGCTACCAACTTTGTCAGAGATATCGTCCCAAAGACATTAACA
TCGAATGTAGTCTGCACACAAAATCATAGATTAACCATATGTCAGAAAGAAATATCAAAA
TCACCCATGTCCTAATTGTTACAGGCTAACTATGGCAATAGAAACAAAAAATACCTTGAG
AGTTTCCTCAAGAATTAATAATCTTGCCTACGAATTTTACGCAATTAATTTTAGTACCTT
GAGAGTTTCCTCACTTGCATCCGATGCCTTGGATTTCTGCAAGGAAAAGAGTATGATGAT
GACACCCGCTTGAGTAAACATATCTAAAGCCTAAGACTCTCTATTGAGTAGATACAAAAC
TTTAGCAAGGAAATTACTTACCGGACGCTCAAAGGCAGCATTGTGAACCAAATAATCAAC
ACCAGCTCCAGGGAAAAGCGACACTGCTTGCTCTACAACATGTTTGAGTGACTCTTCGCC
GCTAGCTAAATCTAAAGGCAAAACCTTGACATCTTCTGGTGCAAATTTACCTAGAAGAAG
AATACAGAGTCAGTTACATCACGTGTCAACAAAAAGCTCACAATTGTAAACTGGAGAGCT
TTCTTTGATTCATTGTGTAAGAAAGTACCTTTAAGCTCACTCTTAACCCGATCCAGTTCA
GCTTTATTCCTAGCAGAGAGAATAAGCTTGGCATCTAAACTTGCAAACTGTTTAGCAAGA
ATTTCACCTGAATCCAATCATAAACATGAAGAGTAAGCAGCCACAATAAAAGTTATCTCT
TCACAGATATATAATCCTAAGAAAACATTCGTTACCAATTCCACGGCTAGCCCCTGTGAT
CCAGACGACCTGAGCAAAACCAAGAAATCTGAATTAATGCTCAGAGATTGAAATAATCGA
AAACTCAAATCAATCCCACTAAATTCCATTTTTTCCTCTATCAATCCAGTACCTTGCCTT
GTATGGCCTCACGCTTCACATGCTTCTTCGAAATCAAGGTAAAATCTCCTACACAAAGCA
AAGATCAATCCTTTTATACATAAAAGAAGTTAAACATTGCATTAGAAATCGTCAGAGTTA
TTACCATCGGCGAATGCAAATTTGAAGAGCAGAACGATAAGAAGAAGCGCTCCGAGAGAG
AAGAAGAGTAGAGTCAGCATTTTCTCGGATTGAAGCAACCAGCGAGAGACCAAGTCTTCT
TACCCGTGGGCAAAATATGTTGACAGAAATAAATGTAGGAGTAGAACATAAATTATTAAT
ATATAGGGACCTGTATGCAATTAATCTTATATACCAAAATCTTATTACATCCGAATGCCA
TTGTTCCTATCATTGTGTTGTCTTTCGATCAAAAAACCCCAAATCTCTGTTTGCAGAGAG
GACGAGGAAAGAGAGAGAGAGAGAGAGAGAGAGAGAGAGAGAGAGAGAGAGAGAGAGAGA
GAGAACGACTATGGACGCTATAAGGAAGCAGCTTGATGTGCTCATGGGAGCTAACCGAAA
CGGCGACGTTCAGGAGGTGAATCGCAAATACTACGACCGTGATGTGTGTCGTCTTTACTT
GTCTGGTCTCTGCCCTCACGATCTCTTCCAATTGACGGTGCTTACCTTTATATTTTTTCA
GTTTATTACTTAGTTGTCTCTTTGAATAAAAAAACCCTAATTTCACTTTTGAGCTAATCT
TTTGTGTTTCTGCTTTAGCTCGAATTGATAACTGGTATTTGGTTACTTGATACAGTGTGC
AGTTTTGTATCTTATAGAGTATATCTGAATTCTGAAACTTGTATCGCTTCACTGTTTTCT
ATGAGTATCTGTCTAGTAATTTAGTGCATGGCTACTTTGGTTTGCCTAATAACTGATGCT
CCTTTTACATTTCTGTTGTTATCAGAAAATGGATATGGGACCATGCCCAAAGGTGCACTC
TTTGCAGCTTCGGAAAGAGTATCCTTTGTTTACAGTAAGTTTAGTATTTACCTTATACGG
TTACCATGAAGGCCGCCTACTTCCATGGCCTCTTTCAATTGAATTTGACATTTGAACATA
CTTACTAATTGGGTTGATATCTGTTTTTTGCTCATGTTTTTGCTCTTCTTCCTGGTTTTT
GCTTGAGATAATACGTTAAATGAATGGATAGTGCATATAAGACTAGCCTATGCAGATTAG
TTACAAAAAAAAGTTGGTGTCATTGTTATGTTTAGTTTGATTCTACAGTGGCATGTTGTT
CTCTTTCCACTCCTGTGTTGCTTTAACTCGCCCTTAGATACCGAGAAGCAAGGGCAAAAG
GTGTTGATAACTACGACAGGGAATTGGAAGATGCCATAGACAGGCTTATCGTTGAGTGTG
ATAGGAAGATTGGTAGGGCCCTTAAGCGTCTTCAAGAAGAGGACGCCAAAGCTGCCATTG
CCATTTCTGTCTCTGAAGTCACTCAGGTGATTATTTGATTTTGAAATTTGGTTTATGTGT
CTTCTAAGTTTGCAACACTCAGGTTTGTTTATCATCATTACATTGTTTAACTGCAGTCGC
CTGAAATTCTCGAGTTATCGGAGAAAATCAAAGAGAAGATGAAGGAAGCAGATATCCACG
GTAAAAATTAAAAGAATATTGCCCAGCAAATATTACTTTGCTGTTTCGGCTTTGTTTTTG
CAAATAATTCTTGACTGGTTATTGGTAGTCTTTCAAAGTTCTGATGTCACTTTGCAGATC
TTGAAGGCAAAATGGATCTTAAGATTAGAGCTCTTGAGTTAGTCGAAGAGATGAGGACCA
AGAGAGCTGACCAACAGGTGAATTTGCTTTCGCTATTGGCTTAATGAGCATTTTTGCTTT
TTTACTTTACCTATGTCAACTAGAAAGTCCTTTGTCTTGTTTTTTCATGTAGGCGGTGTT
GCTGTTGGAAGCCTTCAACAAAGATAGAGCATCCTTGCCACAGCCCGTTCCAGCTCAACC
ACCATCTTCCGAATTACCTCCACCGGATCCTCGCACTCAAGAAATGATAAATGAGAAACT
GAAGAAGGCAGAAGATCTTGGTAAGGGAAATAACCCTAATTTGTGTTTGGTTATTTGTCT
ATGGTCATCTTAATTTAGAGCTCATTGTAGTGGAAAGTTGAAACTGCTTAAATATCCACG
GTCTAGTATTCCCTGCCGGCTGGGAATTTCTACTGGCTAATCTAAGATTTCCTAACCTAT
AAATTGCTTAAACTGTATATACCTAAGATAAGGAAATTTCTTCCCGTTGTATGTTACTAT
ATCTATGTTAAGGAAACACTGGACTTCACGAAGTTTTATATAGATTGTATGGTTATTTGA
TATTTTAGGTGAACAAGGAATGGTTGATGAAGCCCAGAAAGCCCTGGAAGAGGCTGAAGC
TCTTAAGAAGGTGTGTTCTCTTTCTTATTTCTTTTTCTTTTCCCCCTACTTTTATTAGTC
ACTAATAATTGTTGGGCCTAAATTTGTTTCAGCTTACAGTTAGACGAGAACCTCCAGCAG
ATTCAACGAAGTACACCGCTGTTGATGTGCGCATCGTAAGTTACCATCACTCCTCCCAAT
GATGCCTTAAAGATTCACATTCCTTCTATATTTATCAGTTTGTTTTGGAAAGTACCGTTG
AATATAGGAATGACAACAGTCATATATTAACGTTTAGGTAAAGAGTAATAGTTTATTTGA
GTAAACCCGTTTGATTGCTTTCATAAAAGTTACTATTTGGACCAAAAGTATAACATCTTC
GCATCCCCTGTTTAATGTATCTACACATTGGTTTCATCTTCTAACCTCACTTATTGTTCC
TATATCTTCTCAGACAGACCAAAAGTTGCGTCTATGTGACATATGTGGAGCATTCTTGAG
CGTCTATGACAGGTTAAGTTCCTTGCTCAAACTTTCTGCATTATTGTTTCCCTTTTGGAT
TGAAAGAGAAAAAAGGTAGAAATAGTCTTTTGACTCCGGCTATTGTACCTCCTCCTTTCA
CCAGCAGGCTTTTTGGGCAGGATTACTTTTGCAGCTATAATAAATGTGCGTTCTTTTCTT
GATTTTATTGTGCTTGAAGGATCTTACTAGTAGAGATTAACTAATGGAGTTTTTAACGTT
ATACTGTTTTAATATGCTATCGTCAAATGTTTAGCATTTGGCTATGCTAATTGGAACTTT
TGTGATGCTACAGTGATCGCCGTTTAGCTGATCATTTTGGGGGGAAGCTTCATCTAGGAT
ACATGCTAGTCCGGGACAAATTAACAGAGCTTCTGGTAAACTAATAACACAATCTACTTT
ATCTGATGATGGATGAAACTGCCTTCTTATATTTCTCTTCGTTTACTTCAGGATGAGAAG
GCCAATATACGCAAGGAAAGGTTAGGTTTTAGTTCTAGCTTCTTGTTTCATTGTTTTATT
ACGGTGTTGATTTGAAATTGACTTCATAGTGAATACTTAAAACCATACTTAGATCAAAGG
AACGGAACAGTAAGGAGAGAGAATCAAGTAAAGACCGAGAGAAAGAACAAGAAACTAGTC
GTGAACATCGAAGAGATTATGATCGCAGGAGTAGAGATCGAGATAGGCACCATGACCGTG
ATCGTGAACAAGACAGAGACTATGATCGGTCACACTCAAGAAGCAGACGTAGGTCACGCT
CACGGTCCAGGTCAAGAGATAGACCAAGGGACTATGATCGCCACAGGTATAAAACCAGAG
TCATGGTTGTCTTCTTTTTTCCCTAAGAACTTCACATTTTCCTTACAAATGGTTATGTCA
AAATTCTTTTTGCAGGCGTCACAACCGCTACTAGATCGATCGGTCTTGCTGTCTAACAGG
GTTTACAAGTTACAAATGGTTTTAGGATCTATCACCGAAACTTTTTTCTGTCTACATGTA
TGTTACTCAAGTATGTTAGATGAGTTTCAGAAAATTTCACATCTTTTTCTTTTACCACAA
ACTAAAGACTTGGAAGAAACAAGATGTGGTTTATGTTTTTACCACATCTGAGAAGCGTGT
ATGCACTATCATCGAACGAAACAACCGCGCGAATAGATTCTCGAACTATCTATGTACCTT
GATTACAATCGTGGAAGTAATTAGAAATTATATGATTTTGTAGTTATCTATATTGGAATT
CAGAATTTGTTATACTTAAACTAGACCAGTTATTTCAGTTAGGAATTTATCTACTTGTCT
CGATTACAAACAAGGACCTTTGATAACGACTTTTTAAGATTGAAAGCGGATATTTATTAA
CTTTTTCACGTACATTATTACTTTAGTAATCAAAATATTAAAGTTCTTAGAGAAATACAG
AAAAGGAAGAAAGATAAGATACAATATAACTTAGAAGTGAGTGATCATGAAGTCAATAAG
TCATCATAATCATATGGGAATGGAACGAGAGACCTTGGGATAAACATGGGTGGCCGGATG
ACCCATAATGCGGCGACCTTTGGCGTGCTTAAAGATATAAACCAATGCTCCGACCGGCCA
TTCAACTATTCCGGCTGCTACAAACGCCACAAGCCCTAACGTCGGTCCTACCACTTTGCA
TCTACAAGGGTTTCCGCCCGTTCCGCACTGCACGCATATCGGAATCATCGTTGGTTAAAA
ACTGATCAAGCCGATGAAATGTTTGTTGATGTTATAGGGATATGATGTATGGAATATGAG
TAGAACAAGAAGTGGAAGATGATGGAGAGTTGGATTGTGATGTTTATATAGAGACTCAAG
CGAATCATTTCACTCTCTTTTTAAATTCTTCTTCTTAATTGTTTTTATCAAGTACGTAGG
GTCGGTCCGTATTATTCTCATCTTTCACTTTAACACGTGTTGTGTTCTAGAGTATACATG
TGGTTTAAGGTGGATACGTGTTGCTTCGATAGTTCTTTATGCTCCCGAAAATTTTCAAAC
GAAATTAAAACTCTTTTTTTAGCTTCTTCACTGAAAAAGAGATGGGCCTTAAAACAGGCC
GGATTCAAAAGCAACCAGGCCAGTCCATTACAAAAATCCTATAACCTTATATAGGACTAA
TGGTAACCAGAAAAAATTGACCTCGTCAATCTAAGACTTATTCAAAACTGAAGAACCTTA
CAATTTTGCATTTTAATGTGTATGATCTGGTCTCCACCAAATGCATATAGGTGATGTAGA
GATATGACGCTGCATATACTTTACATGCACATGCATTTCGTTTATATATGTATGCTTTAT
ATGTGTTATTTTTTGCAAATCTTGAAATCAAAAGACATTTCCCATTAATCATAATAATCA
TGATCATGATGAAACTTAAACCTCTGATTCTAGTCTTTTTCTCAATGTTCCTCGTGTTAC
ACTATCTCACTAATCAAACCAATTCCGATTCTTACCTCGGAGGACATACCGGAATTACAA
CTCCGTTGCGGCCACCACCACCAAGAAAGACATACTGCAGCAAGTCATCTTCATCTCCAC
CTCCGCCGAAATACATGTATGTAACCGGTGTGCCTGGGGAACTCTACCGGACCGAGCCAG
ATGACCAATGGGGATATAATTCTAGTGTAAACCGAAATCTGGTTAAGTGTCTCTTGGTTA
TTGTAATTGTGGGGTTTGGAGTTATAAATTTGTGAAAACAGACAGCTATTGTTTGTGTAA
GCAATTTTATGGGTAGCTCTAAAATACGGTGTTTGCATCGTAATATATGTATGTTCGAAT
TGTTTTCTATATTATTATTTTTTAAAATCGTTCCTTTCGGGAAAAAAGTGAAAAAAAAAA
TGCTAAACCGTGATAAAGAATGTCAAATTTCCTTGTTTTACTTAGTTATCAACGAGTTCA
AAAGATTTCGATTTTCACTCACTCAGTGATCCATTTAGACCAAACCCGAAGCCCAATTTT
ACTTAGTTAATTTGATAGTGGAGTTCTTGCATGTCTAAATTGGGCCTCACAGTCCCACCT
TGATATCGGAAAAATTATCTGTTGAGCTGAAATTGAAATTGGATTTTCCGTTAGGTTTAC
CTGGTATTGAAATTAGAATTGAATTTTCGGTTAAGTTTACCTGGTATTGAAATTAGAATT
GATTTTGGTTTCGGTTTACACTGGTTAAGAGAAGAAAACAAAAACAATTGCACGCGATGG
GGATTTCAGAGAGGAGTGCGTAGATTAAAAAAGGCATGATTTCCAAAGGGGTACACCCAC
AGAAGTGCTCTCACGCGCTCAACGCTCACTTTGTGAGAGTGGGGGTGAAATACAGCCTTC
TGATTGGTTGAAAAACTCTAAAAAAAGTGAAATAGTATACATGTTGCTAGCTCCATATTA
GTTTTTCGTCTTCTTCTCTCAATCTGATGAAAGTTGTTGTTTTTAGGTACAATTCATTCT
ATTCAAAACAATTTTGACGTCTCTCAATCCCATTTTAGATACAATTGATTCTATTTCAGG
TTTTGGGGTTATTTCTCAAATCGATTCCTGTCACCAAAATCAAAATCTGAAAGCAAATGG
TTGATGAGGATCACTTGGAAGATTTTGTCTGTGTTTGACTATGGAGTTGCACATAAATGG
TTAGGGATCAGAGGAATAAGTTGACTCAGGAAGTTTCTTCTGCTTTCAGCGGCAAGCTCA
ACATCCTTGTAAGTTCCCTTCTCATGCTAAAGACATTTGTTGTTTTCTATGCTTTTTTTA
TTGAATTTTCTACACATTGGAATCTTCACCAATCTTGAAATTCTACATATCACATTAGCT
CGTATCCTTGCAAGTTTCTTATCCGATAGAACAATCTTCGAACCATTCTGCCACACTTTT
ATCAGGTTTCTATATATGTTTGGTCTTAGGATTGAATGGTTTAGACTTTTGGTGGTTTTG
CCTCGAATGATCAGCTATCTGTCTATTCCATACATGTAATGTGAAGGCTTACGGTTTTTT
GTTGAACCATATAGTGATGCTTGTTGATCTCATGTAAGTTTTCCATCTATTAGGCAAGAT
CTGTTATATGTTAACATAGTTAAGATTACCAGCACCGGAGGAAATCGCGTCACTGGTTGC
TTTTCTTTGCCTTCCTGCAGCCTCCTACACTACAAGACAGGAAGAGCTAAAAGCATGCTT
AAATGATTGCAAATCCAGTGGTTTAGTGGTGTCTGGTTCGGTTAGAGATCAGAGGGATAA
GTTGATTCAGTGGCAAGCTCAACATTCTTGTAAGTTCCCTTCTTCTGCAAAATGCTTGTT
AAAACTGACTCTCTAGTTTTTTCTCAGCATTGTGATCAGAATCGTCATTGATCTTGAAAT
AGTTTATTGCATTAGCTCTGCATCCTTATAAGTTCCTTCTCCATCAAAACATCCTCATAC
AAATCTATTTGCTGGCTACGCTTTTGTCAGGTTTCTTCATTAGGTTTGTCTTAGCCTTGA
ACGGTTGAGATTTGTGTTGGTTTTGCCTTAAATGCTCTGTACCTTAGTTTTATGTCGTTT
CATCATCATATTTTTTTTCTTGCAGAAATCCAAGGCATCGGATGCAAGTGAGGAAACTAT
CAATGTACTAAATTAATTGCATAAAATCCGTAGGCCATACAATGGTTTGCTTGGTGACAT
ATGATTATTCAATGACTTTGTGTGCAGACTACATTCGATATCAATGTCTTTGGGACGATA
ACTCTTATAAAGTTGGTCACTCCTCATATGCTAAAACAAGGAGGCGGTCATTTTGTTGTG
GTACGTGGAGACTAACGAGGGATAGTTTTTGTTAAGTGCCCTAATTTTGTGGATTTGTTG
AAGGATTGAGCTTCATATCATAGTTTATGGATATGGATATACATTGCGTTTTTTATATGT
TAAATCTAAGGCTTTTAAGCTATGTATAGATAGTTTAAGGTTTCTTTTGTATTTTTGTCT
TCTGCTTGCTAAATTCCAAATCATGTTACCGTATACACATCTTGAGAAGTCAAACTACGG
TTAGCTATTCTTGTATGTGTTAATTTTCCATTTCCTTGGGTTAAATGTCATGATTAATAA
TTCACGTCAGTCTATAGATAAGCAGTGCTGCAGGAAAGGTACCATCACCTGGACAGGCTA
TATATTCTGCTTCAAAACATGCTCTGCACGGCTACTTCCACAGCTTGCGTTCTGAGGTAT
GTTAAAAGTTAAAGAAACTGTGGTGCTTGCTAATTATTTGGCAGCTAATGACTTATTGAA
AGTCACAATAGAAAACTCACAGCTACCTCAGAGTTTTCTGATTTGATTTTTTCTTTTACA
TTCCTTTTCACTAATTGCTGAGAATAGCACCATAAAGTAACAATTCACAGTTGGTTCACA
ATCTGCCTATGGTTTCAGTTCTGTCAGGAGGGAATCAAAGTGACCGTCGTTATTCCTGGT
CCAATAGAAACGTTGAATGGTACAGGAACATCAACTTCGGAAGACAAGAAGTCTCATGAG
GTTGGTTAACTGATTGTGATTTGTTGATTAAGTTGTCAGTTTTTTGTACTTGTACCTTTC
CTTTAAGCAACTAATCAGTCTTGTAGACACATAGAATCCTCTTCCTTTTCAACATTAGGA
TCTTCTATCTCCGGCTTCTTTCTCTTTTTATTTCCACTCAAAGATCTTTTCTTTTGCTAC
ACAGAAGCGTGTGTCATCTGAATGATATGCAGAACTGACTATAATCGCCGCGTCTCATAG
CTTGAAGGAAGCTTGGATTTCATATCAGGTACTTGTTTGTCAAAATCGCATATGTTTCAC
TCAGTTTAGATGCTGATATACGATCTTCTTTTTGCTATTTATCAGCCAGTACTGCTTGTG
ATGTATCTAGTGCAGTACATGCCTTCCCTTGGCTTTTGCTATTTAGTTTCTTTGCGCTCA
AGAGGTTTTCAGATGCAGCTACGAGATAAATCGGACTACTGTATATAGTAATCCAACAGG
CTTTTGAGCCCAGTGGACTTGAGTTCCTAGAAAAGAAAAACCGAAAAGAAAGTTATGTGA
TGCGTATATTGAAGACTAATGAAAAGCTTTTGGGGATTCACTTGCTGCCAGAAACTCACA
GACAACACTCCTGCCAAAGCTGTCACAAGGCTGATCACTGTTCATTCTTTCCTTCTCTGC
AGATATGTGCCGGCAGTAATTTAATTTTTGGTAACTGCTTTCTCCTTCTTCTCCTTTACT
CATTTCCCCTATATTTCCTTCCTTTTATCATCATTATATACAAATTGGTAAATATCATTT
TTAGATTGTGATCTTCGAAAATTTATTATAGATGTCAATAGATCTAAAAGTTTATACAAG
AAGAAAAGGTGAACTCGGAAACCGAAAAGATGGAGAAGGAAAGTCAGGAAAACTCGACCA
GACCCGATGCTTCGTCTACTGTTTTCTCTTCCTCTAAGGTAATATCTCTCTATAATCCAA
ATATCCAATCCTTTTTCTCTTATGTGGGTGATGCGATATTTATACAAATTGCAGAGTACA
TGCGCAAGCCCTAGCTATCTCAAAGAAGCTGGAGACTTGATCAGTAGGTTGCCTGATGAT
ATTCTCCAACTAATTCTCTCCTATCTTCCAACCAGATTGGCGATCAAAACTTCCGTTTTA
TCCAGGCGATGGAGGCATGTATGGTCTGATACATGGTCCCTCTCCTTCCATAGGGACAGA
CCGGATGCTCCTTGTATTAACAGAATCCTAGATCGCTACAGGGCTCCCAAGATGATGAGT
TTTCGTATCTGTTCTTGTTGCAGGGCAGCCTGTATCAGCAGACCCGACACGCATGCTGAC
ATCGACAGTTGGATCAACTTCGCCATGTCCCGAAACGTGGAGAATCTGTCCCTGTATCTC
GATGAGGATAAATATGATATCCCTGAATTCCTTTACATCAATTCCTCTCTCAAGCAACTC
TACCTTGATTTCGGCTGCAAAAAGGATTTTATATCTCTGAATCCCAAATGTTCTGTGTCT
TGGACATCCCTGAAGAACCTGTCATTGTATCATTGCAACATCTCTGATGAATCCATTGCT
ATTATTCTATCTGGTTGTCCCATTCTCGAAAGCTTATTGTTGTTTTTCTGCAAGAAACTG
AAGGTCCTTGATCTCAGCAAATCACCGCGTCTGATAACATTAGAAATCACTCGTAGATGT
CGAATGGAGCCAACACAGCTCGTTGCACCACATATCCGTTGTCTCAGATTGATAAACTCT
GAGAAACCATGTGCTTTAGTTGATGTCTCCTCTTTATCCCAAGCTGAACTAGACATTACC
GCTTACGCAATAGTTGATAATAAACTGGAGGCTGATTTTCATCAGACCATGGTGGTAAAG
ATGTTAGAAAAGTGTCAGAATGTGGAGAAGCTTACTTTGGGGGCAAACTTTCTTAAGGTA
TATGTTTTCACTCCTGATTTAGTTTACATAATTAGGCTCTGATTTTCAAGAAAACTAGTG
TGTTTTTTGGTATACACTCATTTGTCTTCTGTTTTTTTTTGTTTGTTATAGATGTTATCT
CTTGCCGAGCTCCGTGGTGTTTCTTTTCCAAAGTTGAAGGCTAAAGCTCTGATACTTGAG
ACAATGATCTCTCGATATGTTATTCATGGTATAGTAAAGGTGCTACAAAACTCGCCTGAC
TTGAAGAAGCTAACCATACACCCAATGGGGTCTGCCGGCTCATATCCCATACCGGTAATT
ATGAATATTCCTTGACCCCGAATTTTGAATCATCATATTGAAATATACTTGCATTACAGG
AAGAGCATATTGACATATACTTGGATTCTCATGGCTTGAATTGGGATCCATCCTGGAGCT
CGGAGTTTAAGAACACTTCCCGCAGGAATGTAGAGTCAAAGCAAGTGGCTTCGTTTCTGC
AACTTGTGCTTAAAACCATATCAACATTAGAGTTGATTGTCGCAAGGTTGGAAGGTTATA
TCAAAGGAAGACGTTTTGTAGAGTTGCGTCAGATGGTTCCAATGCTTCCTCGCAACAACG
ATGTCTCCATTGTGCTCAGCTCAAGAAGAAAACGATTCAGAGTGACTTAAGTCATTTTAC
ATTTAAGTAGTACACTAGATGAAAATCTCTTGTTTGTTTTTCTTACTGAAATAATCGAAT
TCTGTTAAATTGATTTTAAGTTGTGAAATTGTTTTTACGTTTTACCATTTCCAATCTACT
GGCTAACCTCGGAAAAACGGTCTAGTGAGCGAGCATTGCCTTGAGAAACAGTACCCGCCA
AATCCAGCTCTCATGTACACAGTTTGATATTATTTCTTTCCAGTACTTTTGATTCAGCAA
CAGAGAGTTCTTTTCGGGCTATGTAAGAATCAATTTGCATTGTCTGCAGCCTATCCGGTG
GGGAGCTGAGCCAAGGAGCAAGATTTGCTCCATATCCATTTTCTTCAATTCTAGTTATGC
ATGCCTTGAGATCCACGTACCTAAGATAAACAAAGAATCAGTCAGAGGTGACAAACCTAG
GACAAAAGAAGTTGCGGAATCGAACAAATTTTGGCCTAAGGAACAGAAGCAAGGCATATC
AAATATCACAAGTCTCAAGGTCTTGGATCTCTCTGAGAACAATCTTGATGGATCTCTCCC
TTCATCTCCTGGGATACAGGCATGAAAGAATCTCTCGTAAGTTCATCTTCGCTTTTGCGT
TTCATATACAGCTTCACTATCGTAATACATAACTTAGCAGTGAACTGGAAGAATTCAAAG
CAAGGTCTTGCCAACAATAACGTCTGCCTCTACACTCTGATAGACCTCTCCATAACAAGC
TATTCGGAGAAATCCCATATTCTTTAGGCAATCTCAAAAGCTTAAAGCTTTTAAACCTCT
CATACAACGACATCTCTGGATTGATCCCACAAAGTTTTGGAAATCTTGAGAAGGTAGACC
TTTCACACAATAACCTCTCAGGCGAAATCCCGCAGAAACTATCCAAGCTCAGTGAGCTGA
ATGTATGGAGTTGAGCAACAACAAACTTATAGGTAGAATCCATGAGAGTCCTCAGCTAGA
CAGATTGAACGATCCGAACATTTACGCAAACAACAACAAAATATGTGGAATGCAAATCCA
AGAACCATGCTCGACACAGACCAAGCAGCCAGAGAAGCAATGTTTTCATGGAAAGCTGCA
GTCATAGGTTGTCCTTGTGGAATTCTAATGGCAGTTGTCTAAATGTATATGGTTGGCTAT
TTCAGAGACTCATCACCACCACCAAGGCGATCTCTCAAGAACAGATGACTGAAGAAATCA
AAATCTCTGTTTTTTTTAAAACGAAATGGAAGATTATTCAGATGCTGTAACATTGAAAAA
TAAAACAGTCTGTTAGCAATCCCTATGAAGTGATGTTATCAAGAGAGTTAAACAAAGTAA
ATTGTCAAATCACTTTCCAAAAAGTTGTATTTTGATCCTCTGTTTTTTACTCGATGAAAA
CAGAATCGTTTAATGTAAACATTGGCAGCATATAACAAATTCACAAAAATCTGTGTCTTT
TTGGTGACATCAAGGATTTTAAGATAACAGCAGAGATTTGTTAAGCAAAAAGATTGTTTA
AACAAGAAATATCACCTTCTTGCGATGACGATCAGTGTGAGACATATATTCCAATGGAAC
ACGAGCACCCCTAGAAAGCTTTGAAAGAACAGATACTAAATCTCCAAGACCGGAAATGTC
CTCATTAGCAACCTTCTTTATGATACAAAAATGGTTGCAGATACAATTTCCATCTTACTT
ATCCTCACTCCTAAACTTAACAACTGCATACAAGTAGCCAATGCACAAAGTAATATCTAG
CTACTTTACTATACCCAAGAGGGATCTAGAATGTCAATTGCATAGAGTCCATGGTCATCA
TCAGGGACCAATACTTCAATATTATCATCCAACGGCTCTGTATAAC
>ath_circ_012832
CCGAACACTCTTTCTACTTGGACTGGGCTGTTCACTCTTTCAGAATCACCAACTGTGGCG
TCCAAGACAGCACTCAG
>ath_circ_013004
CACGAACACACCAAATATCATTGATCCAAGTCTCTCTGAAAAGCCTGTTTAAACGACGAA
AATGCAGATAACATAAATAATAGGTAGTATTAAATAACTCCTACGAGTATTATTTATATG
AAAGCAAAATAAATTCATAAATAATAATAGTAAGACTATGAATATCCTAACCAGCTTTTC
TAAATATGGCATTTGAATAATATGTGATACCGCTAGCTCCAGATAATTGTTGTATCAACA
TTAAACCAATTCCAACCTGTACATAAAAAAATGAAAAGGTATGATTTTATAAATAAATCA
TTACTTTCACCAACAGTAAAATCATCAATAACTAGCCTTTTCACTTTATATTTCTCTATA
TGTGAATTACCGTACCACTAGAGTTCGTCTATACTTCTTCTGAAACATGTCACAAAAACT
GGACTTTGAATCTTCTTCAAGCATTTTTGTCATAACCTAAACATAAGTTTACCAAACATG
TAACTAGACCAAAAACTTCAAGATTCTATATATAAAAAAAAAAATTATTTATAAAGAAAG
TATACTAATAATATTTAAATTGCTAATGTTTATAAAATATACCTGAATTTCAGCGGCTTC
ATCTGAAACATCAGCATCTTTCCCTCTAAGGCGATGCAGAGAGTTTTCTACTTCTTTAAC
TGAACCGATTTTAGCCTAAAAACAGTAATAAATAAATAAATTTAAAATAATTTAAGAAAG
CTCTATATATTCATATGAAAAATTTCACAGTCGATCTGAAATATATAAAGAAAATACCAA
CCAACCATCTTGGTGATTCCGGTATGAAATATATACCGATCACTGGAATGAAACATGGAA
GAGCACCTGAACCGGAATATATACTTGAATAAAACTAACATGTAGTCTTCACAGAAGATT
GAAATAAACAAAAATGTACATGTTGAAATAAATATTATACTATTATTGAAAGAAAAAAAA
TGTAAATGGCTTGCGAGGAGATATTTCGTTACCTATAACAGCCAGAACCCGCCAATTAAT
TACAGTTCCGAAAAAATAAATCAGAGAAATTCCACTGTTTTGAAGAAGCTATAAAACCAG
AAATAAAAATTGGTTGGCTACGATAAAAATGGTAAAATATAAAAATGTGATAACCAAAAA
TAAATAGATAAAATTTACCAGGGTTGAAGCAGAAAATGCGCCACGAACATGTTTAGGAGT
GATTTCCGCAATATAGACAGGGACCTTTTGCGAATATTTAAATATTGATTTTAAGAAATG
TGAAATAAGATGAAAATGAAATTATGTATTAATTATAGATAACTTTAAATTACCACGTAG
CTAGTCAAGCCCACTCCGATGCCTAAAGAAATTCTTCCCAAGTCCAGCCACAAGACATTC
TTTTCGTTTCCACATAAATCATGTCTATGTATTAGATATATTGACAATTTTTATAGAAAA
TAATTAATCGAGTTTTGGGATTCACACCTTTGCAAAAGCAATGGAGAGCCAACCAAAAAT
GCAGAACAAATCGCATGCCCACAACGTCTTTAATTGTTATTCATAATAAAAAAATAAAGA
AAATTTATTAGAATTTAGTACTAAGAAAATAATTTTGAAAGAAACTAGTGTATAATTCTC
TATGTAATAGTAATTACTAATTTACTAGTATGATTAAGAAATAGGGTAAAATGGTAATAC
TCGTCTTCTGCCAAGGATGACTGCTAATTGACCGCTAAACAAAGCTCCCACCGCACCTCC
CAAGTTCAAAAAGGAACCAAACGCTGAAAACTGGAAAAAAAAATATATATGAAAATTTGT
GAAGCACACTTACTTCATCAAAATGCTAAGTTGTTCCTGACAAAATGCAATGCTAAATAT
AGTATTTTCTCTCAATGTAGTGTGTACTTGCATGTGTCTCTTAATATATTTTTCCAAGCC
ATTTTTTTCTACTCATAACTCATAAGAAGTAGTCATAACTGTTGGACCACAAGAAACAAC
TAGATACAGAAGAACCTATTATCTCCAGTTGCGAAAGCTATATCTTATTTATCATTGATG
TCTTTATACGTAACTACATACTATAGATTATCAATTTCATTTTCTTCATATCGACCTGGC
TTGTGTGTTAAGAGTCTGATCAATTAGGATTAAAGGGTATTTAAATATTTATTACAAAAG
CTAAATTGAAAAAGAAAGAAAAAACAAAGTACATACTTGTGCCATAGAAAGGTCTAACTC
TTTCATGATTGCAGTTTCAGCGCCGGAAGTATAACCATTCTACGAAATTAAATCATTTGA
TCAATTAAGAAGAAATTACAGGGAAAAGATCTATATAAAAAAGAAAGAGATTAAGACTAA
AGAGATAAATAATAGGTAAACCCATTGGTCGGAAATCCGAGTGACTGTTGCATGTATAGC
TAAGATTAATCATTATCTTCAATACAATTTGATCAAAATATATGTGGTGATGGATGGATA
ATGGGTGAAAAAGTCCCTTCGGGAACATCCGATAAAAATCTGTGGTGATGGCAAAAAAGA
GTAGAGAGAGAAATTAAGAAACTCACAGCACATCCATAGCTGAAGGAACTACAAACAGCA
ACAAAAGTGCTGAGGATAACACAAGCTGTGATACGACGATCATCTCTGTCGTTTTCATGC
CGAAGAAGTCCTTCTTCCATGCTTTTATTTTCCCCCGCCACCACTCTTACGCTTAATTTC
TCCTCTCTTTATATATTAATTTTCCAAAAATCTTCTAATAAACAAAAAGAAATCTTGCTG
ATTATAAACAGAGGAGAGGACAAGATAGATAAAATAGAGAGAGAAAATAGATAGAGAAAA
ACAGAGTTTACACGTGGGGTTCAAGCACTTATTGACTTGCACAAGTGGCCAGTGGCCTTG
CTCTAGATCTTTTTTTCCTAACAATTATAAAAATATTTGAATCATAAGAATAAACCATCA
TAATGTACTTAGCCAGATATGACAAAATCCTCAGTGCCAAAAATTTAAAACTACACATAA
TTTAAATGTGAGTTTCCATTAATTCTGAGCATATTGTAGAATAGGGAACTGAATGATTCT
ATTAGATAGGTTAAGTACAATATAGATTACAAGAGAGATTAAATGACAGTCCTAGCCTTT
ACATATCTATACTCTACACATATTACCCAAACCAAATACTCTAAAGAGCGATCAGTTTAA
TTACAAAAGTAAAATAATCGAGTGGGATTCTTTTTTGAATCATGGATATCGGTTCGGTTC
AAATATTACCCAAAAACCGATTAGGTAAACAAGCTTTTCAAATTCTTTGACATATACATT
AGCTTTTGGGTTAGTTTGTCCAACTTCCGGTTTTTGTGAGAAGTTTGTCCAATTTTCCTC
TTGTCAAGACAATGAATGATCAATGTACACTTCCTCTTCTTTGGAGGAGAGAACTCTTCC
TTCAAACTCCTTCTCCATGAGAGGTATCATTCCGGATTCAATTTCGAAGAATATTTCATC
ATCCTAAGTACTGTTCTACAATTTTGTGTAAAGGTCTTTACAAGACCGGAAGTTATGACG
AAGCTTATCTCAATGAGAATTGAGGTTTTGGATTATGGTAAAAGTCACAATGTAAGGTGA
CTATGTCAAAGTCGTATGTTTTCATCGACATCTCTTTCGATGCTAATTCAAACTTGTATC
AGTTTGATTATATATCCTTTTATGATTATGCTAGCTTTGTTTTGAAATCGTTTGGCATGC
TTGACTTGTCCGATACGTCTGATCGTTGCTCTATCCTTCATTTGTTGTCTTAAACTAGGA
TAAATAAACCACTGATTTGCGAAGGAAAAAAATGTAAAATATTATTAATATCAATATGCA
AATAATGTTACAAAATACATTTATTATTTGCAATGCGACTGACAACAGAAAATAAATTTT
ATCTTTTTACCAAACAAAATTAATAGTATATTACAATATAAATGTGCATTTAGGATGTCC
CCGTAAGCGAAGCTTGTAATTCTTCCAATGATTGTCCTTTGGTTTCCGGTACGAGCATCC
AAATAAAAATGAATGACATTCCTCCGACAGCCGCAAATATGTAAAATGTTCCTATTTAAT
TATTATATATACCATAAACAATATGTAAATGACCTACTTGAATTTAAAAGTATATTTAAC
AATATATACCTAAAAATAAAAAATAAATAAACAAAAACTCAATCATCCAATCTAAACAAG
AAAACAAAAGCTAAAAGTATTTGAAGAAAACGTGAATCTAAGAGATATTTTCCGACCGCA
CATTTTGCACATCTAAAACTGTTTGATACAAATGTCAAAATTCGAACACGATTTTTAAAT
AACTTTATGTTTGATTTGTGTATTTTTATAAAGATAACTCTTAACTTTTTTTGGTAAATT
GTTTTATCCAAATTAATAAAAAAGTAATAGAGAAAATAAAGACCTTGTGCGCTCCATTCA
AACATAAAGTTGAAAGCGTAACTCACGAACCACCCACTAGTCCATGATGTTAATGCTACA
ATTGTTCCTGCTGAAACTTTTATATTTATCGGAAAGATCTGCAACAACAACAACAACAAC
AGCAAAAAACACAGTAAACTTTTTTTTTTCTTTCATAACGTCTAACTATATGATTTATAT
AAATTAAAATATGTTATTTACCTCAGACATAATGACCCAAGGTAGCCCTCCTATACCGAA
TGCAAAACATCCGAAGTAGACCTAACCAAATTTAATTTAAGATTTCTTATAACAAGTTAA
TACCAAAAATTTAAAATAAAAATAAAAATTTGCATGAAAAAATGAATAAATCCTTGAAAG
AAAATGAAAGATTTTACCAGAATGTTTACGAAGACGAAAATTGGGATCAATTCAGGAAGC
ACATTCATTTGCTGTCTCAGAAACAAACAAAAAAAAAAACATATTATAAGACGAGGATTG
TTTTGTCCAAAAAAAAAAGAGGCGAGGATTGTAATATTGATAGTTATCTCATATTAGTCC
AATATAGAAATTCTACAAGAGTAACCTGTAACGTGAAGCTAACTCCAATAAGCAAGGATC
CGATGGACATTCCAACAGCAGAAGCCTAGAATAATGTTTATCAAGATAATGTTAATAATT
ATTATACTGTTATATTGTTATGTCTATATATAAACTGTATTTTTCTAACCAATAGGAGTG
GTCGTCTTCCCCATCTATCCACAAGAATCAGACCAACCAAAGCTTTTGGGAT
>ath_circ_013259
CTCAAGCTGTTTATGAGAGAAAGAAGCAACTTAGCAAACTCAGAGCTAAGGCCGAGAAGG
TTGCTGAAGAGAAGCTTGGATCTCAATTGGAT
>ath_circ_013293
CAATAAACTCGGCATCGCCACGAACCGCGACACAATCTCTTGGTGTCTCGAACAAAGACA
AAGAGTATTGCTTGCGAAGAACACCAACGTCGAAGAATATAAGACCAGAGCTAGGCACGT
CGACTCGGATTCCTTTCAC
>ath_circ_013355
GTCATGTCAAGACCGCGAGTTTCAAGTTCAAGGCGGTTGAGGCAAGAACTAGAATTACTT
TCTTCAGTGGTTTTTACCATACCAAGAAGACTGATACTGTATCTTTATGTG
>ath_circ_013367
TGGAAGAAGAAGCGTATGAGGAGATTGAAGAGGAAGAGACGAAAGATGAGACAGCGATCT
AA
>ath_circ_013438
TGATCGGGACTCGTACCGAGGCGGTGGACCCCAAATCGACGCCGTTTCAGCCATATAGTG
AAGTCTTCGGGCTACAAAGATTCAGAGAAT
>ath_circ_013526
GTTGTTGTCCTTGGTTCTTGCTCTCTCGCCTTCATAGACTTGGATCAAAACACCGGGTTG
GTTGTCTGAATAAGTTGAGAAGACTTGCTCCTTCTTTGTGGGGATG
>ath_circ_013530
CAAGGTCGTGCGTAAATCCATAGCTCAGGTTTTGACAGTGTCTTCTCAGAAGCAGAAGTC
TGCTCTAAGAGAAGCATACAAGAACAAGAAGTTGCTTCCTCTTGATCTCCGTCCCAAGAA
GACCCGTGCTATTCGTAGACGCCTCACCAAACACCAG
>ath_circ_013605
CGATATACAAAACAGTTAGGAAATTGCAACAGCTCCCGACCATTGCAGCTACCCATAGTC
CGATTACAGC
>ath_circ_013677
CTTGCAGTCCATGTATGTTAGACACCCATAATTCGAAAGCAAAATAGCTGATTGATCCAA
AATTCCATTCCGCAGACCCAGATACCCATTCTCAATAAGCCTGCAGACGCAGTAAGTCAC
ATATAAATTGACCAATTTGCAGCACTAATTGCTGGTTTCACAGAGAAACAACTGCTCATG
AAGCAATACAGAAGAGCTTCTTGGTTACATTAGAAGGGAATATACCTGTCATATTCGATA
TTTTCTGTTGGGGATACAGTCAATTCGTTTGCATTCTCTAGAGCTAGCAGGTATGCCACA
CCAACCTGTCACATTTCTGGCGATCATAAAATAATATACAAGATTCATTTTCCAAAAATG
ACAAGTAAACACCACTCTCATATGCTAAAAATGTTTAGTTACTATTAAAGAGCAGTAAAA
ATTGTCTTTCCGGAGAAATTTCTGCTGTACAAAAACAGGCGGGATTCAGTTACTTACAGC
AGCTGATGAGCTAAGCCCGGAGCTATCTAGTCCATTTGAGCCACTGAGGTAACCAATAAT
GCC
>ath_circ_013866
GTTGATAGATCGATCGATTGATTTTATGGATTGTTATGCTGAAGAGCTTGTTGTGCCTAA
TTATCAAGAATCATCATCAGAGACATACCCATCTACTGGTATGTGGGGTGGATGGAGCAT
GAGCTCCCCTGAAGCAGCTGAGAAATGTTTCGATTACGATGGTTTCAATGGAGAAGGAAT
GATGTATAGTCAGATGAGTATGAGGACTAGTGAAGAAGAAGAAGAGTCTAAAAGATCAAA
GGCTTTCTATGGTGCTTCTTCACTTCACGATTTCGAAGGCATCGAACAGATGGATGATAT
GTTCTTGTACGTCTCTCAATTCTAATAAGTCTCTTTTTTACTTATTACCATTTGCATAGG
TTTGTGTTTTCCGATGTAATTGTTGTTTTCTTCTGTTTGCTTTTCCGGTTTTACTGCAGA
AGTTCAATTTTGGAGGATGTTCCAGAGGATGATGGAGATGTTCACCGCGCGACCAGTAGC
AATAACAGTGTCGGTTCTTCTTCTATGTATGGTGGTGGTAGGGAAGTCCCTATGTTCCAT
TGTCATGACATGTCTTTCAAG
>ath_circ_014114
AGTCTGTCACTGCTGCTTCTGTGAAATCCAAAGGGACTGTACTTGGTCAGAAGAAACCTG
GAGGAGCTCGTAAGGCTCTGAATGATATTACAAACAAGTCTGGGATTCATGCGAAAGCTG
CTGCTTCTTCAAAGAACAAGCAAATTGCTTCTGCTGCTGTGAAAGAGATTGATATAGCTG
GGGAAAGGTTTTTACATGATCACAGCAAATGCATCAAAGAACAGCAAAATCTTTGGGATG
ATCACTACTCTGCTGATCTCATGCTACTTCATCATG
>ath_circ_014115
AGTCTGTCACTGCTGCTTCTGTGAAATCCAAAGGGACTGTACTTGGTCAGAAGAAACCTG
GAGGAGCTCGTAAGGCTCTGAATGATATTACAAACAAGTCTGGGATTCATGCGAAAGCTG
CTGCTTCTTCAAAGAACAAGCAAATTGCTTCTGCTGCTGTGAAAGAGATTGATATAGCTG
GGGAAAGGTTTTTACATGATCACAGCAAATGCATCAAAGAACAGCAAAATCTTTGGGATG
ATCACTACTCTGCTGATCTCATGCTACTTCATCATGGTATTGTATTTAGATCTTCTAAGC
TATGATGTTTAACCAATCTTTGCGAGTAAGCTTGTGCTAAACTTGATCTTTTGTACTTGC
AGGTTCCAGCATCAAGGAGAAGCATCTCAATTGGGACATTGAAAAG
>ath_circ_014499
GTACATCATGGGACGATGGATCCGATTACGATGGCGTGACCAAGATATACGCAAGCTACG
GTGGGGAAGGTATTCAATACGTCAAGTTCGACTATGTGAAAGGTGGAGTAACAAAACAAG
GAGTTCTACACGGTAAACAACAAAGTAGACAAAATCCAAGAGAGGTAAGCTTACGTACAA
CTTTCTTTCAAGGTTTCTAACTATATTTTATACAAAGATTATATTACTGACATTGTGAAC
CCTTTTTAATTTTTTGGGTAGTTTGTGATTAACCATCCGGATGAGTATCTTGTTTCTGTT
GAGGGTTGGTATGAAACCGTCATGCTAGGAATCCAGTTCAAAACGAACTTGAACACTTAT
GAG
>ath_circ_014514
AATCCAGCAGCTTCCATTGGTTTATACGTTGACTGTGGTTCTATTTATGAGACTCCTCAA
TTCCGTGGAGCGACGCACTTGCTTGAAAGGATGGCATTCAAGAGTACATTGAACAGAAGC
CATTTTCGCCTTGTAAGGGAAATAGAGGCTATTGGAGGTAATACTTCAGCTTCTGCATCC
CGAGAGCAGATGGGTTACACAATTGATGCTCTCAAAACCTATGTTCCCGAAATGGTTGAA
GTGCTTATTGATAGTGTGAGGAACCCTGCTTTTTTGGATTGGGAAGTGAATGAAGAGGTA
CTTCATGTCATGTTGCATGTATCTCACAAACATTAAAGCTAAGCAATTTTTTTACACTGT
TTTCATCATTTTTCTCCTGGCAGCTCCGAAAGGTGAAAGTAGAGATAGGAGAATTCGCAA
CGAATCCAATGGGTTTTCTTTTGGAGGCAGTTCATTCTGCTGGTTACTCTGGCGCATTGG
CAAATCCATTGTATGCACCTGAATCTGCAATTACTGGATTGACTGGGGAGGTCTTGGAGA
ATTTTGTTTTTGTAAGACCGTTAACACAAGAGATTATTGCATTCGCTGGAACTAGTATCA
CTGGCTTTTGGTTTGTTATTTCGTAGATGTGTCTTTTTTCTCATTTTGTTCTGAAATTTC
AGGAGAATTACACTGCTTCACGAATGGTCCTAGCAGCTAGTGGAGTTGATCATGAAGAAC
TTCTAAAAGTGGTTGAGCCATTACTATCTGACCTCCCTAATGTACCCCGACCTGCGGAGC
CAAAGTCTCAATATGTCGGTGGAGATTTCCGTCAACATACGGGTGGAGAGGTACAAATAT
GACGTTTCAATGGGCTTCTTTGAGTAAAAGAAGGTTTATTATTCCTAATATCTTTCTTTT
TTTGTTTCACCATTCTCAGGCTACACATTTTGCGCTTGCTTTTGAAGTGCCAGGATGGAA
TAACGAGAAGGAAGCTATCATTGCAACTGTTCTTCAG
>ath_circ_014675
GTGCTCACTGTTTCCGCAGACAAGTCAGCCAAAATATGGGATATATCAGACAACGGTAGT
GGATCATTGAATACAACATTGAACTGTCCTGGATCATCAGGTGGAGTAGACGATATGCTT
GTTGGGTGTCTGTGGCAGAACGATCATATTGTCACTGTTTCTCTAGGTGGCACAATCAGC
ATATTCTCAGCAAGCGATCTGGATAAATCCCCCTTTCAGTTTTCGGGACACATGAAGAAC
GTCTCTTCCTTAGCTGTGCTTAAAGGAAACGCTGATTACATATTATCCGGTAGTTATGAT
GGACTGATATGTAAATGGATGCTAGGCCGTGGTTTTTGCGGTAAATTGCAGCGGACACAA
AACTCTCAAATAAAGTGCTTTGCTGCCCATGAAGAAGAGATCGTGACCTCTGGATATGAC
AATAAG
>ath_circ_014748
GTAGCAGAAGAAGAAGCTGCAGATGTTGATTCCAAGTTCCGGAGTCTGGTAGCAATTGGC
TCACTG
>ath_circ_014829
TTTTTGTCTTTAAAGGTTACGGATGCAATACTAGTCACAATGGAAGCAGTGCCAGTACAG
AAAGCTTCGTCCGCATCGAGAAAGTCCACTAGAGGAATCGTACGTTCCTCGACCTTTATA
CAACGTGAAAGACCAAAAGGAAATTATTATACATGCATGATGAATATTATTAGTAAGGAG
ATTTTTTTCGCAAATTACAAGATCAACTTGATATATGTATGATATTGAAATATTCCAACC
TGGTAGCCGAAATCACGACACAATTCCATTACGCAGTTTCGAGTGACTCCGGGCAAAATA
GTTCCTGCAATTGTTGGTGTCGATACAACATTGCCCTATATACAAAAATATCATCACAAC
CATCTTAATATTCTATAACACATGTATAAACCTCAACATGCATTTTCAATAAATTTGTAT
ATTTATTTTTTACCTTGAGCATAAAAACATTAGCTGCGAAAAGTTCTTCAATGTTTTTGC
CAGTTGCAGCATCCAAAAACAAAATATCAGAGAAACCTTGTTTTTTCGCCTCTGCCAATG
GTATCCAAAC
>ath_circ_015066
TCAGATGGTGGAGTTTTTCCACAGTCGAGAAGAAGCTCAAGAGCAATGGGGAGAACAAGG
TCGATGTTGAGAAGTTTGAGCTTAATGGTGGTACATAGACAAACGGCTGCGTCTAGGTCA
AGTAAACCTCCTAAAACCGGACAACATTCTGCCTTGGCGTGGCTTTTTCCAAGTCCGATG
TGAATCAAACCTCCAAGAACGTCCACACAAGCGCCTAGCTTCAGCGTGTCAATTGGGCAA
GTCTCTGGAATAGGCGTAGGAGGAGTTGGTGTTGGTGGTGTTACTACGGGTGGTGTTGGT
GTTGGAGGTGTCACGACGGGTGGTGTTGGTGTTGGTGGTGTAATGACGGGTGGAGTTGGT
GTTGGTG
>ath_circ_015098
CATCCTTCGGGGTTGACGCCCTTGGAGTTTGTCTCCACTGCTGCTGCCGGAGGATCACCC
ACCACCGCATCTCTAGTCGGATAACCAATTGGTGGCGGACTTGTGTACGGCCCTGATGAA
GTCTCTGAAGGTTTTTGCACTGTGCCAAAAAAAAAAAAAATTATCTAGTTGGTGAGTAAA
GAATTATTGTTCATCATGATTATACGTTAGACATTGATCATGATTTTAGAAAACAATTGA
AGATAATTACCGGAAAAGTAATTTTGCGCGGATTGATTCATTCTGATTTGAGGAGCTGAG
GAGTGAGGATGTGAGATTTGTGAAGAGGAGAGAGTGTTGTGCTTCTAATTTATAAGGTAG
ACGAATATTAGGAAATTTTTTACATTATTCATTATATAAAAGAAAGAAGAGTCAATATTG
AACAATAAAAACATCTATCACAGACAACTCACGGACAGACCTACCTTAGCGAAGTGGTAG
GTCTAGGTTTTTTGGTTATATCCAACACATATATAATTGCAGAGATAAAGCAAATGATAT
TGTTTGAAATGCACAAGGGCAGAGGAAAGCGATACCTATGGTTGAGATGAAAGTGAGAAA
TGGTTTGTTGCAGAAATGGCTTTCGTCACGTACATGACGTACACGTACATGACGTACACG
TACATGACGTCGTAAAACATGAGGAATTTAACAAATTTGAATTATTTTGTTCCTGGAATA
CTCTATGAATACCTCATAATATATGAGTACCTCATAATATATTATTAATATTTTTATGTT
TAATTTAAGTAGACAAACTTATACTAAAATTGTGCTTCCATTGGTGAGATACTCTTATGA
GTATCTCATTACCATTAACATATTATTATATGTTTTCTTATATTAAATTTAAAATCTCTA
CAATATTTTCAAACATATCAATTATTATTTTTACAAATTATATTATTAAATAGTTTTATT
ATTTTTAAAACCATAATTAAACATAATTAAACATTACTTTACATATAAAATCATAATAAA
AATATATAAATTAAACATAAAATTCCATATAAAACCATGATAACATAAATTAAATAGAAA
AAAATATATAAATTACACAGAAATTACATATAAAACCATGATAACATAAATCAAAGCTAA
CTATATTATCTATTATGGTTTTACTCTTCATTTGATGATGCACCAAACTTTGTCATATAT
GCTCAACTAGGTCATCTTTTAGTTGTTGGTGCATATCTCTATCACGAAGTCGAATTCGAT
TGCCGAGAATGTTGTAAAATAAAAATAGAAAATTTTAAATGTTTGTTTTCTAATTAAAAA
AAACTATTGTATTTATAAGTTATTATTATGTTTAATGCTTAACTAACACCAATTAAATAA
TATTTGTATATAATTTAAAAATATACATAATAGAGCTTGTTATAGATAATTTAATTTTAT
GAATTTTAAAAGTAAAAAATAAAAAAAAATAAAAAACATATAAAGTATTTAATTGATGTT
ATAAAGTATAGATGATTTTATTTATAACAAAGAAAAGAAATTAATAGCAAGGTGACATGT
GGAAGAGAGAGAAAGTTTCTCTAAGTTTCTCATTTCAGAAACGATTCTGAGAAAAACTGA
TTAAAAAATTATTATTTTAATATTTTTGATTTATTTTTGTTTGGAGTTTTTCAGTGAGAA
ACCACCAATGGAAATGGTCTTAGAACCTCTTTTTTTTTTTTTTGGTATTGCTCTAAACTC
TATATAAATTAAATAACCTCTTTTGATGATTAATTAATTTAACATTTCATGAAAATGAAA
AAGTGATTAACCAACTGCCTTTGAACCATGATTAATAGTTTTGGCTTTGTTCCTTATGTT
GGTGTGATCTGTTAAACTGCAAAGGAAAACAACTTTATAAACTTAGGTGTTGTTTATATT
ATTATATATTGTATTAAACTTAGGAATAAAAAATCATTACGTCATATTTTGTTGCTACGA
ATTATGACTAGCTATTTTTGTTTTTTACTTTGATTTATATAGAAACAAAATAGACGAAGC
AAATGGGAATCATGGATCTCTTTCAACCAGTGAAGCAAATAACATACTGATGAATCCTCT
ATTACGTATATGTTGTTTTTCTGGTTTGGGCAAAGTCTTGAGTCTCATCATCCTGAAAAT
CCTGACGCGCAGCACATGACACATTCGCCGCAACCCTGGATACAACTGCCAATAGTGTAG
GCAGACAGATCATTAAAAGAGAGTTGCACGTCGGATGAACATCTTGCTAATAATTAGAGC
CAAACTATCTATAAAGAAAGTAAGTTAAATTAGATATGTACTGTAATATTAACATTACGA
CTTCGCAGCAGCCCTTGGAATTTGTCTTCTCTGCTGCTGCCGGAGGATCACCCACCGCCT
TATCTCTGGTTGGATAACCGATCGGCGGACTTGTGTCCGGTCCTGATGCATTCTGTGAAC
GTTTTTGCACTGTGGCCAAAAAGATTAGTTAATTATCTAGCGGTGTGTATAGAATAATTG
TTCATGATTATATGTGGCCAAAAAGAATATACGTCGGACATTGATCATGATTTTAGATAA
TAAATGAAGAATTACCAGAAGTGTGCTCGAGCTGATTCATTCTGATTTGAGGAGCTGAGG
AATGATGGAAGGGAGAAATATGAAGTGGAGCGAGTGTTGTGGACTTAATTTAAGGAAGAC
GTACCACCATTTTTTAATTTTTCTTACAAACATATACAGAACAGACTCATCTTAGCCAAG
TCGTATACCACCACTTTTTTTTTAATGTAACTAAGTCACAAGTGATTGTCGAGTAACAAA
GAATTGCGGTGAAAAAGTAAATGCTATTTTGTGAAATGCAAAAGGGAAGAGGAAAGCGAC
GAAAACGGCCTTTTTCAACCTCTATTATTTGTTAAAAGCCTTTTCAACAAAAACTCTGAT
GTCCTGCCTTTCTTAATCAGAATCAAAACAAAATTCAAATTGCAAATCTAACCTTTATGA
AAATTAGCTGATTTCAACATATCTCTAGCTCGAACCATGAGTTAATTATGGAGTTAAACA
CAAGTTTTGATGATGAAGAATCATAAATATTCCATAAGTTTTTTTAAAAGCGTATTGAAA
CCTCTGGATCCAAAGTAGTAGGACTCATCAAAGTAGGAGTAAAAGAAAAAGAGATTTTAG
CCAATGTATCATTTTTGGGTCCAATGGAATTTTTATTCTCATATTAAAAAAAATATTACA
ATTCCAAACAGAAAAATGTTAACTTTTGGTGCGAATTTTTTCAGATATAAAAAAAACTTT
GATTTCATCGGTTAATTCAAAAATATTTTACTTATTCAATAAAGTACTATTCATTTTCAA
GCTCAATTAACTGAGACATAGTAATAAAATAAAATATATTTGAATAAAATAAAATTGCAA
AAAGTCTTTTACTATGAATCTATGATCATATTTATAGTAGAATATGCAATAGGAAATACT
TTGTTTTATCTAATTAATTCGAAACAGAACTATAGTTATGATATATTATTTCGATCTCAC
TAGCCTTTTTGATTTTTTTTTATCACCATATGCTGTCATGGTCTAATAAAGAATCATTCT
GATTAGTTGTTAATTTTGTGAAAAGTTCTTGTGCAAAGGATAATATATTAAATGATATGT
TCTTAATTTATATCGAGTAGACATTGTTTTTTCTTTTAATTGAAAGTATTCTAAATTCAT
AACTTGTAAGGAGGGACTTATAGTCACCAAAAACAGAGACTAAGGCAATTATTGGATTCA
AAGTTGATGTTAAAACCCTTTTTGGTATTGTCAAGTTTTTAAAATCTTGATAAATAATAT
ATCAAAACGAAACCTTGGAGACGAGGAGTTTAATTTTCTTTTTAGAATTTTAAAAAACAA
ATATACGTGATCGTGAAAACGTTTACAATATATGTATAACGGCTATATTGCATATTATAT
TTAATAGGATTATTATGTAATTTTTAAGAGAGAGGTCAAAATTGCAAAAAATGACGATTT
TGAAGTTTTTTTTCACAAAACCCAAACTTCAAAACAAAATGGGATTTAGAATTTAATTTT
GTTGGTATCACCCTGGCAAATGTGGAGTTATTTTTTTCTTATTCAATGATGGAATAGTCA
TTTCGAACTCAACTAGCTGAAAAATAATTTTAAACTGAAATGTATATGTATAAAAAACAA
TTTACAAAAACTTTTGCTTTAGTTCTCATCGAGAATAGGCAATAGGTTTCTTAAACATAT
TTAGTGTCAAGAGTGATTTTATTAAGATTTTAATATGAAATATTTGGATATATAAAAAGT
CAAAGATAACGTAACGTGAATAGGAAGTATTAGATTGCGCTATACATATGAAAAATATAT
ACTAAATGATGTATTTGGCGAATCAAGCATCATGGTCTAATACAGAATCATTCCGATTGA
ATCATTCTGATTGAATCATTTTGAATAGTTGTTAATTTTGTGAAAATTCATGTGAAAAGG
TTAACTAAATGATATATTCTTAATTTATGTCGAGTAGACCTTGTTGTTTCGTTTTACTGC
AAGAATTTTAAATATATGGCTTGTTGGGAGGGACTTATCTCACCAAAACAAAGACTAAAG
CAAATGTTGGATACAAAGCTAGTGTCGATGAAGAAACGATATATGCGGTAGCTGCTGAAT
CTTCTACTGGAACATGGGAAACTAAAGCGATGGGGCATACCAGCCTGGATCGTTTCAAAG
ATGATGCTACCACATCAAACCCGTTTTGGGAGAAAAAACCTCAATTTATTGCAAATATAA
TAACTTACCCCTTAGATCTTTTTGATGAATGTTTGGTTACTACCATGTATACCTCGACTG
TGGGTAATGTATTTGGGTTCAAAACCATGTTTGTTTTACGTCTAGAGGATATGTGAATCC
CTTCTGCTTATACTAAAATGTTCCAAGGACCATCTCATGGTATCCAAGTTGAAAGAGACA
AATTGAACAAGTACTATCTAGAGGATATGTGAATCCCTTCTGCAGTTCATAAACGGCGGT
TCAATCGTGTTTTACGATTTGAGATTAAGGTTCTCATAGGACCGGTTCGATTTTGTTTAA
ATTGGTTTTGTTTAGTTAGATGCTAAGTAAAAAATTGTATGAATCTAAATTCGGAAATAT
CCCAATAGACCTTATTTATAAAATACTACTATTTGTACACCACATTTTTACCATATCGCA
TACACCGTCGGGTTAAGATCAAATAAAAGAAAAGTATTATATATTTGTAAAATATAGCAA
AATTAGACTTTTTAGATTCAGAAAAAAAATTAAAAGATTAATATATATTTTATGATAATT
ATTTAATGAAGAATTTATAACAAAACAAACTAAATATATATAAATAAAGAGAAAAAGAAA
AAAAAATTATTTTTGTCTTTATTTGACTATATGACAAAACAGCAGAAGGTTATAAAGGTC
ATTCACTAAAATCTCTATTAGATAGAAAGTTGTATTAGAGAGGAAAGAGAAAAGTGTCTA
TTCTCCCTATTTCTAAAAAAACTACCTATTTTGCAAATTATTTGTGAAAAAAGTGTCTAG
TTTCCAACTTATCTCAAAAAAAAAATACACCAAACAAATGCGGATAATGGATCCCTTTTA
AATAATGAAGCAAATAAACTTAAAAATGGAACGTGAGAATCCATACAAGCGACTAATATA
TATATATATATATATCTTGAGTCAAGATAACATATTGATGGATCTTCTATTACGTGTTGT
TTTTCTGGTTTGGGCAAAGGACTTCAGTCTCATCATCCTCCTCCGCAGAAGCAGAGCGCG
ATATGGCCACAACACAAAAGACCACTGCCAATAGTGTAGACAGACAACAAATCATTAAAA
AGAAAGTTGAACGCCGGTTGCGAATAATTAGAGCCAAACTATAAACATATAATAATAATA
AAAAAGTAAACTAAATGAAATATATATGTACTGTAATACGACGTCGCAGCAATTGGGCTT
TTTCTCCACTGCTTTTGCCGGAGGATCACCCACCCCCTTATCTCTGGTCGGATAACCCAT
CGTCGGCGGAGGACTTACGTACGTCCCTGATTGTTTTTCCACTGTGCCCAAAAAGATTAT
TTAATTGTCTAATTGCTTTGTGTAGAATAATAACTGTTCATGGTTATGCATGCATGGCCA
AAAAGATTAGACGTCGGACATTAATTGATCATGATTTTAGAAAATAGTTGAAGAATTACC
TGGAATGTATTTGTTGTCGTGTTCATTCATTCTGGTTTGAGGAGCTGAGGAATGAGGAAG
GGAGAATTATGAAGAGGAGAGAGTGTTGTGGTGTTTTAATTTAACATAGACGAATATATA
GGAAGCTTCTAAATAAAAGAATGAAAAGTCAATATTGAATAGACATACCTATTTTGCAAC
ACTTGTGTTATATATAAATGCTAGTGTTCAAGAAAGTCAATTTCATATAATTTTTATACA
GTGTTTTTTTTTGAAAGACACGTATATAAATAATCATTATGATTATTTGTTAATTATGCG
AAAGGTTCTTACGAAACAAGTTAATATGTTAAATGATCTATTCCTAATTTATGCCGAGTA
GACCTTGTTGCTTTTTAATTTATTGCAAGAATTCTAAATTCATGACTTGTAGGGATAGAC
TTAGCCACCACAAACAGAGACTAAAGCAATTTTTGGATTTCAAATTGGTGTTAAAGAGTA
TAAATTGACTTATTAAAATCAAGGATACTAATTTCTTGGAAGCATTCCAACTCTGGATCT
TCTATTGGTACATGGAAAACTGTGTGGACCGATAGTCTTACCAGTTTTGATCGTTACAAA
GGATGATGCTACCACATCGCGTTTGTTGCAAGAGAAAGAAACTTAATTATTGCGTATGCA
ACTTACCCATTATACCTTTTTGAAGAATGTTCAGTTACTAACATATTTACCTCCATTGTG
CATGTATTTTGGGTACAAAGCCATGGATGTTGTACGTCTAGAGGAATTGCAAATCCATCG
TTCTTATACTAAACACTTTTGAAACATCACCTCATGGATCCAAATTAAAAGAGATAGATT
GAACAAGTATGGACGTCCCTTAGTAGGTTATCCGAGAAAAACTATGGTAAAGCAAATTAT
GAATGTATATATGTGATTTTACCAAAGATGGTGAGAATGTGAACTTCCAACCATTTATGT
GTTAGAGAGACCGTTTCTTATTTTAGGCTAGGACTGTCCCATTGGTATTATAAATAGAAG
TAGAGAAATGTCAGCAAAGGACATGTGATAACTGAGAGTGAGAGTCAGAGAATATTCTCG
ATTCCAGCTCAAAGTCTTAAGCTCGACATTCCAACTTGTTTAGTTAAACTTTCAGTAATT
TGTAAGTTCGGCGGTTAACAGTTTCATGTAAACGGCCGTAACGTTCAGTTGTTGAAATAA
AATCTTCTATTTTGTTGCTATTGTCTTCTCATCTTGTTAGGTTGGGCTTCAATACCAACA
GATTCGTTGTATTTTGTATTTTCTTTCGGCACCAACAGATTCGTTGTATTTTATATTTTC
TTGTCTACTTCTTTTGGAAATTTGATGTCAGAAAAATACCATGTCGACGTTGTTTTCGAT
TTATTTGATTATAATAATATAACTTCGTAGTTAGAGAAAAACCACACACAAAATTTTTGT
AGGATTTAAAACACTACACAATTTTATTTGTGTGTTTTTAACCTCCCAAATAGGGATTTT
GACATTTAACTTGAATCATAAGTATGTTCTAAATTCCGCCCCAAAAAAAGAGAGTATGTT
CTAATTAATCATGATGTATATATAAATACGTATATATATCAAACGGGAAATGTAACTTTA
TTACTTGTTACTTTTAACCTCCCAAATAAGGAGCTTAACTGGCACTTTCTTTGAAGTTTA
ACTGAATGTTTCTCTAACTTTCACAAACATAAAAACGTGAAGCAATTTAATTCCATCTCG
TTTGAGATATATACATGCATGATTTAGAACATACTTAAGTTTTCTGCAGTATAACACGTA
GTATACTAGTATATGTTGTTGTGATGTTTTCTAGAGAAATCGATTTTGTTATGTTCGCTT
TTCTATTACTGTATCTTCTTTTTGATTGGTCATAAAAAACAAAACAAAAACATCATCCCA
CCTAATTAATTCCCTTTGGGTAACCCGTAATCCATTCACAACTCTTCAATGATAATCAAT
GCGTGAGGAACTGAAACACATCCTTTCGTTACTGACTGATGGTTCAATCATCGATGGATC
TATTCGACAACCCAATTCAACGGAATATATATATATATATATATAATCACTTACATAAAA
CATAGTAACAACCATCCACAGAGTATATTCCAAACAGAGAGTAGGTAACATAACTAGCAT
CAAATACTCTTTTATTACATCAATAATTTGCATGAAATCGTTAATTCCGAAGTCTCAGAA
GCATGCATCCAGGACACAACAGCAGCATATGGCAGCACAA
>ath_circ_015135
CTCAATCCTCTACCAAACCAAAACCATCTCGACAATCAGGAAGACGTAC
>ath_circ_015198
CTCGTCTTCTTCGGAAAACAACTGAACAAGTTCAGTTTGGTAAATCTCATCGACGTCATC
CCCAGTTTCTGAGCTACCTCTTCTTCTCCTTAC
>ath_circ_015327
GAACATACGCAACCACCGAGGAATATTACTCGCCGGAAAACTGGATTACGGCCAACAGAC
TCCTTCGGTCTCTTTAATACCGACGAC
>ath_circ_015338
CTGCATGATCTCAGCTGCATCAGGACCGCACATGGATGCTCCAATAACCTTATCACTCTT
CTCATCAACTATTAGCTTCATCAATGTCTTTTCCTGGCGTCTATAACCAAAATAATTTAG
TGATTAGTTCAAAGAGTGATCAGGTGCAAGCATATTGAAGAAAATCAAGAACTTTTCTAA
GGATTTTCTAAAACTTAGAACTTTCAATGCTTTAGACAAAAAAAAAAAGAAAAGAACTTT
CAATGCTTGCATACCCAGAAATGGTGTTCTTCATTGGATTAAAGCCTGAGGTGAAGACCA
GAATATCACCGGTTGCTTGTTCTACTGCTTCTTCTTCGCTGAGACCCACTACAGCTAGTG
GTGGTATGCTGGAAGACATAAGGAAACAAAAATAAAAATAAAAAATATTTAGAAAATGTA
ATATCTATATAACTATGAGAATACTGATATTTCCAGAGTAGCAGATATGTTTGTGGAGTA
ACTCTATAATTATGATAATATTGGGGCTATACAGTAAAAACATATGCCAATATAGGAGAA
ATGTTTGTGGAGTACTTTCAGATATTTTCAGAGTTTGATATTCACATTTTAAAGATCACA
TAGTTTGTGGAGAATTGTTCCGGGACACAATACACATAGTTTGAGGTAACTAGTGCCTGC
AATATGACACACAAATAAAGCAAACTTTCATCCTATCAGAAAGAATACTTACCAAAATAC
AGCACAGGCGACATTGCTGTATTCTGCTTTAGTAGGCTTTCCACCAAAAGCAGTGTT
>ath_circ_015347
ATGTCCAGGAATATTAGGCTTTTGCGCCCGACTGCCAGTGGCAATCAATATGTGCTTTGC
GGTATAACTTATTTTTGTGCCATCTATTTGTCTCACCTCCACTTCGTTGGGACCAACTAC
TCTTCCTTCACCTTCATACAATTTCACCGCAGCATTTGCCAATAACCGCTTGTAGATATT
ATTCAGTCTTAGTATCTCATCAGTCTGCACAGAAGGAATTAAAGACAGTAATTGATTATT
TATGACCGAATTAGTTACATCGCAAAAATATCCAATCTACTGAGCACACTAGAAAAAACT
ATAGCAGCAAAAAACCATTCCCCACCATCTAACTTTCATACTTGACAAAACAATAATATA
AGTATCTTCAGTAGGTTGCGGAAAAATATCAATGCTTATACATCCCAGAGTTTTAGTAGT
TTCTCATTGTGAGAAATCCAAGACACTATACTGCTATTACAACCAAAACATCCAAAAATA
TTAACCTAAAGGTCACTTTCTTGAAATAGTTTCAACCATAATTTCTTCACAACTTAAAGA
TCAAAGGAAGATATTACAGTGTCAAGGAGAAAGCTACAACGCTAATCGTTTTACAATAAG
CTGATTTCATTGGGATAACTTCGAGCAACTGGTGCAAGTGTATCAAGAAATATTTCACTC
AATTACTGAAAAATAAGAATACGTAAGCATTATAGCAATTCCTGCATACCTTCTTTTGCA
AAAGCTTCTTCCATGTGAAGTCGACTTTCTCATTTATTTCCCACCCATAATTTTTAGCAT
CCTGCCAGCAGTTAAACAACAGTATACATCATCAAACACAATTCTCTCTCAGTTGACATG
AATTGTTCATAGACATATAGCCTAAACAATAATTTAGGAACATGAATACAATTTTGCAAA
TATTGCTAGGGAAAATGACTATTAAGAAGTTTGCTTTTACAGCTTAAAGAAAGACATTGA
AATGATGATTAAAAAACATGGTTCATACCTCAAGTTCACCACCGTAAGTAGCTCCATAGA
CGAGAATCTTTTTAGGAACACAACCACGGATAACACAG
>ath_circ_015478
CTCGTTTGCAGCCGCGGCTACAGGCATGGAAACCGCGTTTTCATCGCCAAGAGCAAGAGC
TAGCCTCATGTCTTTCTGCTGATGTTTCAATGGAAATGCTGGTGGGTAACTACTCTTGTT
CATTGAAGGTCCTTTCCCCTTGAACATCGGGTTAGTCATTGCTCCCAGATC
>ath_circ_015517
AACAAATAAGAAAATTTGTTGATGATGAAGATACTAAAAACATTGAGGTACGAGAGAAGG
CGTATCATGCCTTAGAAATGCCGTACCATTGGAGAATGAGAAGGCTAGACACGAGATGGT
ACATAGATGCATATGAGAAGAAACATGACATGAATCTTGTCTTGATCGAGTTTGCAAAAA
TTGATTTCAATATCGTACAAGCTGCTCATCAAGAAGATCTCAAATACGTTTCAAGGTAAT
ACTATCAAAGAAATATAGATACTAGTCTTTCGTTGTTAATTATTGTATACATAATTCGTT
CTAATCCTCTTTCGTTAATGATATGAAGATGGTGGAAGGATACATGTTTGACTAACCAAC
TTCCCTTTGTAAGAGATAGAATAGTCGAGAACTATTTTTGGACCGTTGGATTAATATACG
AACCACAATTTGGATATATCCGACGGATCATGACTATAGTTAATGCCCTTGTTACAACCA
TTGACGACATCTACGATATCTATGGCACTCTTGAAGAACTAGAACTATTCACTTCCATGG
TTGAAAAGTTAAGAAATATTCTACCTTTTTTTGGTCAATCAATTGGTTATTTTGCAGCTG
TACCATGGTCTACCACTAGACCATTATTACAGAAATCTTCTACTTAAGCTTCTTCATTTT
CTTGGTATATTATTATAAAATAATAACTGATCACACACACACACATATATATATATATAT
ATATCAAATAATTTTTTGCTTTTCGTATTATTGCGGTTGTTAATGTAAAGATTTTTGATA
TATTCTACCTTTTATATCTTAAGTGTTCCTTACAAACTACAGAGACAATAATCTTGTTTT
TGCTAAGGATGTAGACATTTCTTTACAAATGAAAAATTTATGATTTACAGAAAGTGAATC
CTATGTTAATAATAATTATAAGAATTTTGATCACATATTTTCATGATTCGTTTTAATGTA
TATATTAACAATACATAGTATTGTCTAAGCAAATTTGTTTATGTATTTTCAGTTGGGATG
TAAATCGTCTTGGTGAGCTTCCCGAGTATATGAGGTTGTGTTTTCTTATTTTATACAATG
AAATCAATGGCATTGGATGTGATATACTCAAATATAAAAAGATTGACGTCATTCCTTACC
TCAAGAAATCGGTAAGTTTATTTTTTTGTAGAAATTATTAATTCAAATATGTCATAGTTT
AAATATTTGGTGTGTTTTTTTAGTGGGCAGATTTATGTAGAACATATCTAGTGGAAGCAA
AGTGGTACAAAAGAGGATACAAACCAAGCTTGGAAGAATATATGCAAAATGCTTGGATTT
CAATTTCTGCCCCAACAATATTGATCCACTTTTACTGCGTTTTCTCTGACCAAATCTCAG
TTCAAAACTTAGAGACTTTGTCTCAACACCGACAACACATCGTCCGATGCTCAGCCACCG
TTCTTCGTTTAGCTAACGACCTTGGAACTTCGCCAGTAAGTGATCTATCTTCTAACTTGA
TGTAATTCATGCATATATAGTATATGAGTAATTGAGTGAATGTTTTTCTTTTTTTTTTGG
TAAAACATTGAGTGAATGTTTGTTAAAATGTAGACTGAATTGGCGAGAGGAGACGTTCTC
AAATCGGTCCAATGTTACATGCATGAGACCGGAGCTTCAGAGGAAAGGGCACGTGATCAC
GTGCATCAGATGATTAGCGACATGTGGGACGACATGAACTCCGAAACAAAAACGGCATGC
AATTCTTCGTCACGTTCTAGAGGTTTTAAGGAAGCTGCAATGAATCTGGCACGCATGTCG
CAATGCATGTATCAATATGGTGATGGTCATGGATGCCCTGAAAAAGCCAAGACCATTGAT
CGTGTCCAATCCTTACTCGTTGATCCAATTCCATTAGATGTAAATCGTCTTGGTTGAAGT
GTAAGGACTCTACTACATAAAATCATTTGTACAATGAAATCCTCAACCATAAAAAATGTT
GACGTCAGCCCCTTTCTCAAGAAATCATTAAGTTAAATTTCATATTGATGTATAGATAGA
TTATGGTTTAAAATTTCTTTATGTTATTGTTCAGTATAAGCCCTTCTCTGGTACTGGGAA
AAGCAGCGAACTAAGGTTTTGAACCCCCCCCCCCCCCCCGACCTCAGTTCTCCTGTGCCC
TAGCTGAGACTTATTGCTTAGCAGTGATAACCTCCGCACTACGGCGCTCCAATGAACAAG
AGTTCTCCGCCTTAGTATATTTAGAAGAGTGGTTTCATCTTAGTGGGCAGAGTTATGTCG
AACATATCTAGTAGAAGAAAGGGGGTACAAAAGAGGGATGCAAACCAAGCTTGGAAGAAT
ACACGCAAAATGCTTGGATTTCAATTGCTGACCCAACAATGTTAATTCACTTTGACTGTG
CTTTCTCTGACCATGTCTCAATCCAAGTCTTGAAGTTTATCACAACACCGTCAACAAATC
CTCCGTCTAGTTAATGACCTCGGAACTTCGCTAATAAATAACCAATCTTCTTACTTCTAG
TAGTGTTGAGTTATAAAATCAATTTAAATAATCAACCTACTAACTTCTAGTTGTGAGTGT
TTGATTAGGATGAATTGGCAAGAGACGTTCTAAAATCCAATGTTACATGCATGAGACCGG
ACTACTGGAGCATCACAGGAAAAGGCACGTAAGTACGTGCAGTAGATGATTAGCAACCCA
AGGGACTAGGTGAACTACGATACAAAAACGGCATGCAACTTTCTACAAGTTTTGTGGAAG
CTGCAATGGACCTGGCACGCATGTTGCAATGAATGTATCAACATGGCGATGGTCATGGCT
GTCCCGACAAAGCCAAGACCGTTGATCATGTCCAATCCTTCCTCGTTGATCCAATACCAT
TATATTGATTTCACACTTTTATAGTAACAACACCAGTTTATTATATTTTGTGATATGTTG
GATTTCCCAAACAAGTTCGGACCAAAAAAGATCAATTCAAAAACAACTATCGATGTCCAA
ACGTAAGCAACCATGGACTTGCATACGTACAATCTTATAGCCTAAGACTCACAATGTAAA
TCTATACATTTTTACATCTATTACGGGTTCATTTAGGTTTTACCTAATTTTAACTCTCAA
TCTACTGCCACTACAGTGAATCAACTACTGGCAGTAACTAAAGCTTTAATCAAGTCGGCT
CATAGCAACAAACACAACTACAAACAAACAAACAAACCTGCAACGAGACATGTCTCATTT
GAGCCTACAATGGGATATATCTATCAATAGACAGTAAATCCACACACACAAGAACTAATC
AGAAGATATATGAGCTACTCATCTCAAAAGTTACACTTACATCACAAAAGTTCGTTTTCT
TCCTCTATAAATCATTTATCCTACAAGATATACTTGCAAAGTGAATATCTGTGCAAGACA
ATTATGTTCCAAAAGGGAAAAAATCAAGAGTGAATATATGTGCAACGCAAATCCTTTCTA
ACCTTGACTCCCAAAAGAAAACTTTAGTGTTAATGAAAACCTAAAGGCAAGTTATCTGAA
CGACTATGAACAAAAAAGAACATCCACAGCAACACAGATTGGCCATAAAGCTCAAGATAC
TTACCAAATTTGCAGGAGGAGAGAGGAAAAGCCCTAAAATAGATAAAAATCATAATCAGT
GAAACAAATTGGAAGGGGATAAGCATTTAAAGAAAAAAAGGAGGCCTAACCAGGAGAAGT
GATAAATCTCAATACCTTGTATGTTTTCCTTGTGCAGCAGCTCTCTCTCCCCTCCAAGCA
AAACCTCCGGAATCACAGTAATACCATTTATCAGATACTATAGAAACAAAAGAATTCACT
AGTGGAAACTATAGAAAGAAAAACAAATGTAAAAGAATTACTATAAGGATGACTAACTAT
TTCAGGCAAAACTCAATCAATCACAAAAGAAACTATATATGCCCTAACGCAGATAAGAAC
CACGGACAAACTCTAAAACATACTAAAGTAGACAAATTCATCCAATTTTAAACAATAGAC
AAATAAAGATGCAAAAGGTTCACAGAAATTATCGTTTTGCTTTCACATAACTCCCAATAA
ACAACCATTGTACCTTCTCCTGTGTGCCATTAAAGCATTGAAAGATGTTAAGGAGTGTCT
TTAAGCATTGGTCGATGTCCTGGAGAAAAACAACATCAGGCCCTTGAGAGACCAGAAGAG
ATAATAAAGCATCTCACTATCCACAAATGATATTCAGAGAGCTTCCATACAATTAAAGAA
AAATTATTCAGAATGACCCTCTGCTTATTAAGATGAAAAGTTTAAAAACATAGACTTCTA
CAATGAGTAAAGTCGCAAATGATTACACAGCAGTATAAAGAAAGAAAGCGCCATTGTCTT
ACAATAGAGAACCAGTAAAGTCCCCTGAGAATCGTCGGTAATGAGAACTCCACCCATGTC
GACATTGTAACCAAAGCGGGAGCCCTAAGTAGCGAACTGGAAGAGAGCCATACTCGAAAG
GGAATTGTTGTAGGATCTCATCTCTCTGGTGCTCTTGTAAACCAGCCATATATAAGGTGG
ACTTTTGAAGACTTATCTTTAGCCCCGAGTGAATAGCAAAGTCTTCAAACACTTCTAAAG
TATTCTCAATGGATTTTTTGTTTCCCTCAACAAACACCATTAAATCATCAGCAAAACAGA
GGTGAGTTAAGTTTAACGTCTTACAATTCGGGTGGTAGTCTATTCTTTTATCACTTGCAG
CCTTGTCTATTTTCTTGGACAAAACATTCATGCATATGACGAACAATAGGGACTAAGAGA
GCAGCCCTGTCTGAATCCTCTCTCACTACCAAAATAGCCTGCGAGTTCACCGTTCACTTG
TACCGAGAAAGACGCTGTAGAGATGCATACCTTTATCCAATTAATGTAGACTCCGGAAAA
TCTAGAGCTTGTAGAGTTGTGGTGAGAAACCCCCATTGGACTGAGTCAAAAGCTTTTGAT
ATGTCAATTTTCATGGCACATCGAGGAGAAACTGTTTCCTTGTGGTAATCCTTTATAATC
TCTGTTGCTAGGAGGAGATTTTTCATTAATAGTCTATCTTTCACAAAGGCAGATTGATTT
GAAGAGATGAACTTGGGAAGAATGATTTTGAGTCTGTTTGCAAGAATCTTCGATATCACC
TTATAGAGAACATTGCAGCATGATATCGGTCTATAGTCCTTCATCATCACAGCTTCTTTT
CTCTTGGGTATCAAGGCCAAAATAGTGGAGTTTACTCCTTTGGGTAGGAAGCCTGTCTTA
AAAAAAGATTGGATGGCTACCACAAAATCGTTTCCTACTATCGACCATGTCTCGTTAAAG
AACTCACAAGTATATCCGTCAGGGCCTGGGGATTTATTTGAAGGCATTGAGAAGAGAACT
TTCCGCACCTCCTCTGCAGTGACTTCTAGTGTGAGCTTGTCTTGTCATTCTCATCACATC
TATAATCCAGTAGAGTTTCCAGTTCCTCCCGCGACCAATCCACGTAGTCTGGCGGTTTGA
GCGTTAAAAAGTCTCTGAAGTATCGAACTGCCTCTGCTTTTATTTGCTGCTGATTTGATG
CAATATGTCCATCATCACACTTAATCTCTCTAACATTGTTACGAACCTCCCGAATCTTTG
CAGCATTGTAGAAAGTTTTATTATTTTGGTCTCCTATCTTCATCCAATGCAGTTTTGCTT
TTTGCCTAAGGTAGCTTTCCTCAATACCCGACAGCCTTAACCACTTCTCATATGCGTCCG
CTTCAGCTACCACTGCCTGTGAAGATGGCCTTGTCATAGTTTCTGCTTGCTTTTCACATA
AAGTTTTATAGGCTTCTTTTGCTTTTTTTGAGATATCACCAAGTAACTGCTTCCCCATCT
TTCTGAAATGTGGCTTCAGACCTTTTAATTTTTTTGATAAGCGGTGCATGGCTGAGGTAG
AATGAAAGAGAGGCTGAGTTGTCTTCCAAAGCTCTTCTGTCTCACTTCTGAAATCCGAAT
ACGAAATTAAAGCATTTATAAATTTAAAAGGCCTCTTGACTCGTTGTTCCTGCTCCATAA
TATAGAATCGACATCTTAGGTGATCTGAACAACCGCCTGATTCAAAGACGCTGTAGGACT
GTTCATACTATTGCATCCATTGCTTGCTAATCAGTACCCTATCCAGCTTCTTACATATTA
CTCCTTCCTTTCTCTTGTTACACCATGTGTATCTCTGGCCTTGGTAGCTCATATCTGTTA
ATTCACAATGTCTGATTAAGTCTTGAAAATCTCTCATCCCTTGGAGAACGAATGGAGATG
ATTCATAGAGTGAATGGTCCTCTCCTTCTAATATCTCATTAAAGTCTCCACATATTAACC
AAGCTTTGTTATAGAACAAAGGGGAATCATGATGATATTTAATATCACTCCACAAATCCT
TTCTTTCTGCTGCAAAATTTGATGCATAAACAAACGACACAAAGAACTCTTCTTGTCTTC
CTTCTAATAAGACAGAGCAAGTGATGAGTTGTGACGTCTTATATATTGGAGATACACGCA
CGTTATCTTCTATTATCTTTCAATAGTAATTTGATATAAATTAAGATAATGTGCAGTGAA
CGAGTGGCGATTGTTAAGCCAAGTGAACATTATATACTTTATTTTATACTTTCTCCAAGC
TTCGAATGGAGAATTTATTTCCATACGACTAACTCTACCTAAAAGGGCCATGTTTGTTTG
CCAACATAACACGACGATCACGAGATACACATAACATTTAGAATTTGGAGAAGATACATT
TTGTTTGACTTCACTTTTTGTGCGAATGGCTGTTCTACCTGAAGGGGCCATTAGTATAAT
TTTTTTGTACATAATAACGTCACCAAATATAACACGAGAATCACGAGGTACACAAATCAT
TTAGGCTTGGACATTATCTAATCAAATAAGCTATGATATCAAATTTACATACATATAGTG
GCCTCGTGGGTATAATTACACAAGGAGCTTTTGGAGAAAAAGAAGTGTGTGATTTAAATG
ACAATTATACAAATGTGTACAATTATCAGATCCAAAGTTCATGTTTTAAATCATCAAAAA
AATAATAATTGATGAGTTAAATGATATTTTTTTCATTTAGATTTAGTTAGATTAGTTGTA
CGGTTGTACCATTATTTAATAATTTAAAAGTTGAAATGATTATAATGTATAAAAGTTGAA
AATATTGTAACAGATATAGATTAAGCATTTTTGCGGTCAATATATTATAAAAGCTTTTTT
AGCTATTAATTGAAAAATATTTTACACCCTTAGATCTTTTGATCTCCTAATTATATAAAA
TATTTTCTTCTACCGTTTGTCTATATAACCATATGTGTTGTCTAGTGCATGTATTCAGCC
ACGAATAAGAGAATAGTCTACTAAATCAATGGCAACTTTACGTATAAGTTCAGCTCTTAT
TTACCAAAATACCCTCACCCACCATTTTCGTCTTCGACGTCCTCACCGTTTCGTATGCAA
GTCCATGACCAAAACGACGCCGGATACTACTCTTGTTGAACTCAGTCGACGCTCCGGAAA
CTATCAACCTTCACCGTGGAACCATTGTTATCTCCTCTCCATCGAGAATAAATATGCGGT
AAAGTTTTGTACTATATTTTCATAATTTTTTATTGTTGCACCTAAGTTTCACTTTTATTT
ATGAATTCTTTTATTAACAAGTTGTTACTACGTGCATGTTTAAACATATGTATGTATATA
CAGAGTGAAACAGAAGTAATAACTAGAGATGTGTTGAAGAAAAAAGTGAAGAGCATGCTT
GATGATGAGAAGAAGAGCCGTCTCGAGCAATTAGAGCTCATCGATGATCTGCAAAAACTT
GGGGTTTCGTATCATTTTGAGATAGAAATAAATGATACTTTGACAGATCTTCATCTTAAA
ATGGGAAGAAATTGCTGGAAATGTGACAAGGAAGAAGATTTACATGCAACCTCACTCGAA
TTCCGACTTCTTAGACAACATGGTTTTGATGTCTCAGAAAGTTAGTATAATATAATGAAA
TTTTAAATTTCTATATATAATAAATTTTGTTGTGTGATCAATATCATATATTAACTGAAA
CAACCGTTTATTTCAGATATATTTGATGTGATCATCGACCAAATAGAAAGTAATACGTTC
AAGACCAACAATATAAACG
>ath_circ_015593
CTCCGAGTGTGTAGTTCCAAATCTTGATGCCTCCTTGAGTGTCCCATTCGCCATCGTGAA
CAGTAACACTTTGGATGTGGTGGCCGATAGTGTCAGGGAAGAGATAGTTCTCGTTCCTGT
ACCTCTTGAAGTGTTTCTCCACCGTTCCTTTTAACGGCACCTGCGTCACGTATGTTCCCG
ACGTCGCCATTTCTCTCTCTCTTTTTTAATTTTGTTTAAAAGCTTCCACTCGTGTTTCTT
CTTTTGTTTTGTTTTGGTTGATGAAATAACACTTGTTGCCTTGGTTTATATAGAGAAGAT
GACGCTTAAGAATACTGTTTCTTTTAATCATGCTAGAAACTTCTCTTCTTCATTTTTCAA
CCTAAAGTATTTAGTGAGCATTAATTTTACAAATTATAAAATAAAATATTAGAGCATTAC
ATTATTGGGTCATAGAAATTTATTTTCTTTATTTGATAAAATAATTCCGGACCACGTTAT
TAATGTGTACAGTTGGTCCATCATCCTTCTAGTTCAGAAAAATTAAGTTTTTTTTTTTTT
TTGGTATGAATGTAAAATTATATTTTACCCCAAAAAACAGTTTTACAATAAATACGACAT
GAAAATAAAAGAATTTGAGAAGTTTTGTTATATATTACAAATATTTCAGTTCCCTTCAAT
TGGTAAGCTTTAGATCATCTTGAAACCGTAAAATTTAGTCTCCAAGTGTATCTTGAATGG
AAAAGATGTCAACATCTAAAGGTATATGCTACAGAAAGTAACTCCACAAGACCCATTTTC
TTATATATTGATTTAAGAAACCACATGGTACGTATATAGTATTCCGAAAGGAAACACACT
TTATTATATATAATTGAAAATATAGCATTCCGAAAGGAAACACACTTTATTAGATATAAT
TGAAAACAACTTAATAAACATATAGGGATGATGGTGATGTTGATTAAGCTTTAAGGACGT
GGTCCTCCATATCAATAACCATGCTCTTGAGGAGTTGCATGTAGCTGCTTGGTTCGGGGA
AATCATCGTTGCGCTTCTCCCATATCATAGTGATTTTGCAGATGCAATCTTCTTCAGACT
TGGGAATAAATTGGAAATCGATCTCATACACCTTGAGCTGCTCCATCACGTGACCTTCCA
GTCCTACAACCTTCATTGTGTTATTCTCATCGTCCATCTCTCTCCTCTCCTTGAATTCCT
CTTGCTTTCCAT
>ath_circ_015653
TTTGCGAGAAACTTGTAGAAACCAATCATCAACTCTTTATCGTTTTCGTATGCAGAGTTC
AGCTTTCCCAAGCAGCCAATACCAAATCCCGGGTCTGCTTTTATCGAATATACCTCATAG
TAAGAAACATGTAATGGTGTGGTGTGGTGTGTATAACTCAAAAGCAACCAATAAAAGGTT
AAAGAGAACTTTACCAATCCCCATCTCCAAGAATATCTCCTCTTGAATAGCAGTTGTTAC
CGCTACAGCTTCCTGCATTCAATCACAATGTAGTACATGTAACTAAACACAATCCCATTT
TATCTCCAACTGGAACTAGTCTCTTCAAATTTATCAATCTTTTCTAAAGTGTTGTACTTT
TGTGTTCACAAAATTAAGAAACAATAAGTACTCCATTATACAATCTCATCCAACTTGAAA
ACGACATTACTCTACCAACAACAACACTCTTAATTAACTACAAAGCAAGCATTAATCACT
AATAAACGCATAATCGAAACAATTATACAAAATTCTCAGTTTCTAACCTGTTTGTCATCC
ACAGCGTCGGAGATTCGTTTCTTCACAT
>ath_circ_015672
CAGTTTCCTCTCTTCCATTTCTGGTTCAGCTGCCCAGGCCAAGAATGATACAATATCTTT
ACCCAT
>ath_circ_015713
ACCGCTGGTCTCTCAGCCGATCCAGAAACATTCGCAAAGAATCGTGAGCTCGAAGTGATC
CACAGTAGATGGGCAATGTTGGGAG
>ath_circ_015728
AATCCGTTCCTCTTCTCCTCTCACTTCCGCTTCCACTCATCACTTCCTTTCCAAACCCAC
CGCAATCGAATTCCCATTTCGTCTCAGCTCTTCTTCTAGCCACCGTGCAATCAAC
>ath_circ_015796
CTGAGAGCATCATTCTTCTTACTCTTGTTGTGAGGTTTTCTCCCATGATGCTAAAGAAGT
AATGTTGGATCAAATAAGCACCCACAGCATAGAGACCAGCACCAATGTAGATGAAGACAT
ACTCTTTTGTTTTCCTTTCCATTGAATCATAGTCTGTGTAGTAGAAGACTTCGATCATGT
TGCTCATCACAATAGCAAATGTAGGACCAATGAAACCAGAAAGAATTGAGCCTACTGCTC
CCATGATTGAGTAAGGCCATTCCGGTGAATTAAGCTTGAGAAGCCTGTAGAAGTAATTTT
CAGGGGCACGAGTCTTTCGGTCAGTCTCTGCATTTGAAATCATCTCTATCCGACCATCAG
CTCCAGTGCTGTAAGAATAGCTCAGATTCCTCAAACTTCCTGATCTTAAACTGAGTGATT
TCGTTGACAGTGAATGGCTCAAACGGGTTGAACGAGTGCGACGAGTTGACGGGTTTGAGA
AATCTCGAGTACCAACCATTTCCTGAAACCTGATGAGGGATGCGTAAGCACCGGATTTGG
CAATGAGTTCTTCATGTGTTCCGGTTTCAACAACTTGGCCTTGCTGTATCACGGCAATGG
AATCAACATTTCTGATGGTGCAGAGACGATGAGCAACAACAACAGTGGTCCTCCCCACCA
TGACTCTGTCTAAAGCTTCCTGAACAATGCTCTCAGAGCTAGCATCAAGAGCGCTTGTAG
CTTCATCTAGTAACAGAATCTTTGGGTCTTTCAACATCGCCCTAGCAATTGCAATTCTCT
GCTTCTGTCCACCTGAGAGTTGAACACCACGTTCTCCAACCTAATTGTATTGACATTCAA
CAAAAAATTAAGCAAAAGGCCATGACATTAACTAGACATATAATCAAATATTTGATTTAT
ACCTGTGTGTCGTAGCCTTTAGGAAGTAATGTAATGAAACTATGCGCATTCGCAGCGGAA
GCAGCAGCTTCAACTTCAACCATTGTTGCATCAGGCTTTCCATAGAGTATGTTCTCTAGT
ATAGTAGTGGCAAAGAGCGCAGGTTCTTGATTCACAAGCCCGATTTGTTCACGCAAAAAC
TTCAACTGAAGCGTCTTTATCTCAACACCATCCAACAGAATTTGCC
>ath_circ_015798
CTTTTCACTAATGGCATCTTGAACAAGAAGAGTATCAGTAGAAACACTAAAGACAATGTC
ACCAGTTCTAGCATCAGTATCAAAGAACCCAACGTCTTGTTTTAATACTGCTTCAAGATA
TTTCTTCCTTAATGCTGCTACTTGTCTTTCTCCAGAATACATCCAACATGCTATCTCTGT
AAAATTATTTAACAAAAAATTATGGTTATTATTACAAGAATTTTTATGAAGTTGTAATAA
ATGTGAGAGAGATGCCCATTTTTTTTTTTTTTTCGATATAGACAAAGTAGTAGTCCATGA
ATCACGTGGACTTGGCTTATCCTTTTAACATATTAAAATTTTTAAAAATTTGAAGTGTTT
TTTTTTTATATATAATTTTGATTCTCTCTAGATTGTGATTTCTGTTTCTAGGTTTTTATT
TATTGAAGCAAACATAAAAAAGTTGGGTTTTTGTTGTAGAGTAAAAAAATGTTTACCAGA
GTAAATGATCACTTTGTGGAAGAATCAAATAAAAACTCAAAAATTACACCTTTAGATTTC
TTGTCTATAAAAGCGGTTGGCACGGAAAGTTCGTTCCGAACCCCATTACATCACTTATGT
AAACAACATTCTATAAAAATGGTTTTTTTAGTTCTAATCAAAAGCGAATGACAAAAAAAA
CAAGATTTTAAACAAAGTTTAAGCTTTCTTTTTTTAATATAATTTTGAAGCAAACAAAAA
AAGAAGTTGGGTTTTTGTTGTAGAGTAAAAAAAAATGTTTTACCTTCAGAGTAAATGGTC
ACTTTGAGGAAGAATCAAATAAAACTCAAAAAATACACCTTTAGATTTCTTGCCTAATAA
TCTGATTTAATTTATGTTAATGGGTTAATTGGTTGAACCAAAAAAAAGAAAATAATGCAA
ATGTTTAATCTAAACTTTATTAATTTCTTGATCTTGTTTTCTTTTTTTTTTGTGCAAAAA
ATTTCTTGATCTTGTTTATAATGTGATTTAATTACTGGGTTTCTTGATTGAAGAATAAAG
AAAAAGAAGATTGGATTTGTAAGAAACAAACCTGCGTAAGAAGAGAAGCAAACGACCAAA
CCCAAGTAGACGAAATATAGAGAATA
>ath_circ_015843
TGCAGTTGTGGCCAGAAAAATTTCAGAACAAAACAAATGGAGTAACACCAAGGCGATGGA
TTCGTTTTTGCAACCCATATTTAAGTGATATTATAACTAACTGGATAGGCACAGAAGACT
GGGTCTTAAATACCGAAAAGGTTGCGGAACTAAGAAAG
>ath_circ_016021
GGGGTATTGTAAGTGGCAGAGTGGCCTTGCTGCCACGATCCACTGAGATTCAGCCCTTTG
TCGCTAAGATTCGACCCTCCCCTAAATCACTCCAAAAAAAACAATCCCCAATTCTACACA
AGTGTTTCTACACTAACAAAGCAACAGCTCCTTAACGAATTCCCAACTTTACACGAGCTC
GTCTCTCGAGGTTAAATGTTATTACTTGGTAAGATTCCGGACCTCGCCAAGTGTTTTGAA
AACCCGCAACGCTCGCAAAGGTGCATAGTGAGAATAATAAGTGAAGAGACAGACTTGTCC
AAAACGCCCACCACGAAGGTGCATAGTGAGAAGAGTAAGTCAAGAGATAGACTTGTCCAA
AAAGAAACGGAAGAGAAAGCTTGGGGAGACGCTCACGAAGGTGCATAGTGAGAAGAGTAA
GTCAAGAGATAGACTTGTTCAAAAAGAAACACAAGAGAATGCTTGGGGTTACACTCACGA
AGGTGCATAGTGAGAAGAGTAAGTCAAGAGATAGACTTGTTCAAAAAGAAACAGAAGAGA
ATGCTTGGGGTTACACTCACGAAGGTGCATAGTGAGAAGAGTAAGTCAAGAGACAGACTT
GTTCAAAAAGAAACAAAAGAGAATGCTTGGGGAGATAGAAGTGTGAGATAGTTCTCAAGC
TAAGAAAGTTGTAAAAGCTAAGAACTAGCAAGTAATCGTCCAGGATTCCTCCACCAGGAC
TTGAAATCGTCGAGGGAAAAAAATCGGTTCCGAGGAATCGTCGATCCGGACTTGGAATCG
TCGAGAAAAGTTTACCGGGTCCGAGGATTTGTCGACCAGGAGTGGAAATCGTCGAGAAAA
ATCTATCGGGTCCGAGGAATCGTCGACCAGGACGAGGAATCGTCGACAGGGTCCGAGGAT
TTGTCGACCAGGGGTTGAAATCGTCGACCAGGTCCGAGACTTCATCGACCGGGTCCGAGG
ATTTGTCGACCAGGAGTGGAAATCGTCGAGAAAAATCTATCGGGTCCGAGGAATCGTCGA
CCAGGACGAGGAATCGTCGACCGGGTCCGAGGATTTGTCGACCAGGGGTTGAAATCGTCG
ACCAGGTCCGAGACTTCATCGACCGGGTCCGAGGATTCGTCGACCAGGTCCGAGACTTCA
TCGACCGGGTCCAAGTATTTGATTTTTTTTTGGAACCGGTGTCTCCTCAGACATTTCAAT
GTATGTTGGTGCCAAGAGGGAAAAGGGCTATAAAGCTATATAGGGGTGGGTGTGTGTAGC
GGGAATTTTGCCCGCACGCGCGCGCGCGAATAAGAATAAGAATAAGTAATAAGAATAAGA
ATAAGAAAAAGAAAAAAAAAAAAAAAAAAAAAAAAAAAAAACTCCATAGAGTTGTTTTCT
CAATCGGGTCCGAGGAATCGTCGATCTGGACTTGGAATCGTCGAGAAAAGTTTACCGGGT
CCGAGGGTTTGTCGACCAGGACGAGGAATCGTCGACCGGGTCCGAGGATTTGTCGACCAG
GGGTTGAAATCGTCGACCAGGTCCGAGACTTCATCGACCGGGTCCGAGGAATCGTCGACC
AGGACGATGAATGGTCGATGAAAATCTATCGGGTTCGAGGAATGGTCGACCAGGGGTTGA
AATCGTCGACCAGGTCCGAGACTTCATCGACCGTGTCCGAGGAGTGGTCGAGGGTTTGTC
GACCAGGACGAGGAATCGTCGACCGGGTCCGAGGATTTGTCGACCAGGGGTTGAAATCGT
CGACCAGGTCCGAGACTTCATCGACCGGGTCCGAGGATTCGTCGACCAGGACGATGAATG
GTCGATGAAAATCTATCGGGTTCGAGGAATGGTCGACCAGGGGTTGAAATCGTCGACCAG
GTCCGAGACTTCATCGACCGTGTCCGAGGAGTGGTCGAGGATTTGTCGACCAGGAGTTGA
AATCGTCGACCGGGACCGAGAATTCGTCGACCAGGACGGCGGAATGCTCGACCAGGACGA
TGAATGGGCGATGAAAATCTATCGGGATAGAGGAATGGTCGACCAGAAGTTGGAATCGTC
GACCGGGTCCGAGAATTCGTCGACCAGGACGAGGAGTGGTCGAGGATTTGTCGACCAGGA
GTTGAAATCGTCGACCGGGTCCGAGAATTCGTCGACCAGGACGGCGGAACCCTCGACCAG
GACGATGAATGGGCGATGAAAATCTATCGGGTTCGAGGAATGGTCGACCAGAAGTTGAAA
TCGTCGACCGGGTCCGAGAATTCGTCGACCAGGCCGAGGAGTGGTCGAGGATTTGTCGAC
CAGGAGTTGAAATCGTCGACCGGGACCGAGAATTCGTCGACCAGGACGGCGGATCCCTCG
ACCAGGACGATGAATGGGCGATGAAAATCTATCGGGTTCGAGGAATGGTCGACCAGGGGT
TGAAATCGTCGACCAGGTCCGAGACTTCATCGACCGGGTCCGAGGATTCGTCGACCAGGA
CGGCCGGATGTCCGAGAAAAAAAAATGTTGCCGAATAACTTTCGAAAATCATTGGATATG
ATGCAATGTTTTGTGATCGAATCTCTTAAAATACATCAATAAAGAGTTTAGGATGTCAAG
TTTGCATCAAATATGCCCACGGAGCCCCAACTAGACCATGAAAATCCGATGTTGTATCAG
GTCAAATGACCTAGCTAGAGGTGTCAGAAAATTATGTAAATTTACCAGAAAATAGGATTT
AGTATCCTTATGATGCATGCCAAAAAGAATTTTCAAATTCCAAGTATTTCTTTTTTTTTG
GCACCGGTGTCTCCTCAGACATTTCAATGTCTGTTGGTGCCAAGAGGGAAAAGGGCTATT
AAGCTATATAGGGGGGTGGGTGTTGAGGGAGTCTGGGCAGTCCGTGGGAACCCCCTTTAT
CGGTTCGGACTTGGGTAGCGATCGAGGGATGGTATCGGATATCGACACGAGGAATGACCG
ACCGTCCGGCCGCCGGGATTTTCGCCGGAAAACTTTTCCGGCGACTTTTCCGGCGATCGG
TTTTGTTGCCTTTTTCCGAGTTTTCTCAGCAGTTCTCGGACAAAAACTGCTGAATCGTCG
AGGAGAATGGGCTTGCCTTGCGTGGGCTGCCATTAGTTCTTCGAGGCGTTAGGGTGGCGG
CGGTATAAAAGTGTCGGAGTTTTTTCAGCAGTTCTCGGACAAAAATTGCTGAGTGGCCGA
GAAGAATGGGCGTGTCATGCGTGGGCTGACATGGATTCTTCGAGGCCTAGGGGTGGCGGT
ATATAACTTGTTCGCATGATATTACCGAGATGTCCCCACGGGCATCTTTTCACCTCGTCG
CCGAAGAGAATGGGCGTGTCATGCATGGGCTGACATGGATTCTCCTAGGCCGTTTGGGTG
GCGGTATAGTCGTCCTGCGCACGAAATACCGAGATGTCCCCATGGGCATCGATTCCACCC
GCCTAGGTTGGATGGGCGTGCTTCGTTGGAAAGCATGGATCCGCCTAGGCTGTCCCGAGT
GTGAGCGAGGTGTGAGTGTCGCCCATGGGCATCGACACCTTGCGGCTAGGAACTGGAACG
AGACGGGTGGCAAAGATTTCGAGTAGCACTTCATACTACCGTGGGTTTTTTAAACCTTCC
CCTAGTTTTGTCGATGTTATTCCGAGAATTAGCAAACCGTAACGAAGATGTTCTTGGCAA
CCATCTTTTGATGGGAGTCCGGCTGTTCGATAGCCGGCCAAGGGTGATGAACGAAATGTG
AACCCTTGTCTCGCCTAGGTTGGATGGGCGTGCTTCGTTGGAAAGCATGGATCCGCCTAG
GCTGTCCCGAGTGTGAGCGAGGTGTGAGTGTCGCCCATGGGCATCGACACCTTGCGGCTA
GGAACTGGAACGAGACGGGTAGCAAAGATTTCGAGTAGCACTTCATACTACCGTGGGTTT
TTTAAACCTTCCCCTAGTTTTGTTGATGTTATTCCGAGAATTAGCAAACCGTAACGAAGA
TGTTCTTGGCAACCATCTTTTGATGGGAGTCCGGCTGTTCGAAAGCCGGCCAAGGGTGAT
GAACGAAATGTGAACCCTTGTCTCGCCTAGGTTGGATGGGCGTGCTTCGTTGGAAAGCAT
GGATCCGCCTAGGCTGTCCCGAAGGTATCTCGCGCTTGTACGGCTTTGGCTCGGATTCGT
CCGTCTTCTTTCTTCTTAGCCGAGTACTTCGGTAGATTAGTTGGAACGATTGATGATTTT
GAGTTAATTGAACGTTCGGCGTATGAGTGGTGATCGGATAGCTAGTGTTCGTAGGCTCCA
TGCTCGCGCATCGAACTACCTACCACCTATCCTTCTCAGTTAATTCACGGGCGATGTTAC
GCTCGATGATGAGTTCCGGGGCCTGTGTTTCGTACCTAATTTGAAGGAATTGTTGAGTTC
GGTTTACACCCATGCCCGCGGCTTCTCCTTCGTGGGGAAGTCGTGGGCACAAACATCGGC
GCTTGTTCACCTCTCGTCATCGCATTTGTTGCCTTGCTCGCATTGGTGAATGAGTTGCGG
GTTGATATCTCGGATGCGGAAAAGTTGTCGACGGTGACTCGAAGTGATTCAGTCCCGCCA
AAGCTCATCCGTCCTTCGGGCAAAAGATGACGGTCAAGACCTCGTCCTTTCTCTCTTTCC
ATTGCGTTTGAGAGGATGTGGCGGGGAATTGCCGTGATCGATGAATGCTACCTGGTTGAT
CCTGCCAGTAGTCATATGCTTGTCTCAAAGATTAAGCCATGCATGTGTAAGTATGAACGA
ATTCAGACTGTGAAACTGCGAATGGCTCATTAAATCAGTTATAGTTTGTTTGATGGTAAC
TACTACTCGGATAACCGTAGTAATTCTAGAGCTAATACGTGCAACAAACCCCGACTTATG
GAAGGGACGCATTTATTAGATAAAAGGTCGACGCGGGCTCTGCCCGTTGCTCTGATGATT
CATGATAACTCGACGGATCGCATGGCCTCTGTGCTGGCGACGCATCATTCAAATTTCTGC
CCTATCAACTTTCGATGGTAGGATAGTGGCCTACCATGGTGGTAACGGGTGACGGAGAAT
TAGGGTTCGATTCCGGAGAGGGAGCCTGAGAAACGGCTACCACATCCAAGGAAGGCAGCA
GGCGCGCAAATTACCCAATCCTGACACGGGGAGGTAGTGACAATAAATAACAATACCGGG
CTCTTTCGAGTCTGGTAATTGGAATGAGTACAATCTAAATCCCTTAACGAGGATCCATTG
GAGGGCAAGTCTGGTGCCAGCAGCCGCGGTAATTCCAGCTCCAATAGCGTATATTTAAGT
TGTTGCAGTTAAAAAGCTCGTAGTTGAACCTTGGGATGGGTCGGCCGGTCCGCCTTTGGT
GTGCATTGGTCGGCTTGTCCCTTCGGTCGGCGATACGCTCCTGGTCTTAATTGGCCGGGT
CGTGCCTCCGGCGCTGTTACTTTGAAGAAATTAGAGTGCTCAAAGCAAGCCTACGCTCTG
GATACATTAGCATGGGATAACATCATAGGATTTCGATCCTATTGTGTTGGCCTTCGGGAT
CGGAGTAATGATTAACAGGGACAGTCGGGGGCATTCGTATTTCATAGTCAGAGGTGAAAT
TCTTGGATTTATGAAAGACGAACAACTGCGAAAGCATTTGCCAAGGATGTTTTCATTAAT
CAAGAACGAAAGTTGGGGGCTCGAAGACGATCAGATACCGTCCTAGTCTCAACCATAAAC
GATGCCGACCAGGGATCAGCGGATGTTGCTTATAGGACTCCGCTGGCACCTTATGAGAAA
TCAAAGTTTTTGGGTTCCGGGGGGAGTATGGTCGCAAGGCTGAAACTTAAAGGAATTGAC
GGAAGGGCACCACCAGGAGTGGAGCCTGCGGCTTAATTTGACTCAACACGGGGAAACTTA
CCAGGTCCAGACATAGTAAGGATTGACAGACTGAGAGCTCTTTCTTGATTCTATGGGTGG
TGGTGCATGGCCGTTCTTAGTTGGTGGAGCGATTTGTCTGGTTAATTCCGTTAACGAACG
AGACCTCAGCCTGCTAACTAGCTACGTGGAGGCATCCCTTCACGGCCGGCTTCTTAGAGG
GACTATGGCCGTTTAGGCCAAGGAAGTTTGAGGCAATAACAGGTCTGTGATGCCCTTAGA
TGTTCTGGGCCGCACGCGCGCTACACTGATGTATTCAACGAGTTCACACCTTGGCCGACA
GGCCCGGGTAATCTTTGAAATTTCATCGTGATGGGGATAGATCATTGCAATTGTTGGTCT
TCAACGAGGAATTCCTAGTAAGCGCGAGTCATCAGCTCGCGTTGACTACGTCCCTGCCCT
TTGTACACACCGCCCGTCGCTCCTACCGATTGAATGATCCGGTGAAGTGTTCGGATCGCG
GCGACGTGGGTGGTTCGCCGCCCGCGACGTCGCGAGAAGTCCACTAAACCTTATCATTTA
GAGGAAGGAGAAGTCGTAACAAGGTTTCCGTAGGTGAACCTGCGGAAGGATCATTGTCGA
TACCTGTCCAAAACAGAACGACCCGCGAACCAAAGATCACCACTCTCGGTGGGCCGGTTT
CTTAGCCGATTCCTTGCCCGCCGGATCCGTGGTTTCGCGTATCGGCATGATCGGGAGCTT
TTATCTCGGTCTTGTCGTGCGCGTTGCTTCCGGATATCACAAAACCCCGGCACGAAAAGT
GTCAAGGAACATGCAAACGAACGGCTGGCATTCGCCTCCCCGGAGACGGAGTGTGGGCGG
ATGCTGTGCCGCGAACTGAAGTCTAAAACGACTCTCGGCAACGGATATCTCGGCTCTCGC
ATCGATGAAGAACGTAGCGAAATGCGATACTTGGTGTGAATTGCAGAATCCCGTGAACCA
TCGAGTCTTTGAACGCAAGTTGCGCCCCAAGCCTTCTGGCCGAGGGCACGTCTGCCTGGG
TGTCACAAATCGTCGTCCCTCACCATCCTTTGCTGATGCGGGACGGAAGCTGGTCTCCCG
TGTGTTACCGCACGCGGTTGGCCTAAATCCGAGCCAAGGACGCCTGGAGCGTACCGACAT
GCGGTGGTGAACTTGATCCATTACATTTTATCGGTCGCTCTTGTCCGAAAGCTGTAGATG
ACCCAAAGTCCATATAGCGACCCCAGGTCAGGCGGGATTACCCGCTGAGTTTAAGCATAT
CAATAAGCGGAGGAAAAGAAACTAACAAGGATTCCCTTAGTAACGGCGAGCGAACCGGGA
AGAGCCCAGCTTGAAAATCGGACGTCTTCGGCGTTCGAATTGTAGTCTGGAGAAGCGTCC
TCAGCGACGGACCGGGCCTAAGTTCCCTGGAAAGGGGCGCCAGAGAGGGTGAGAGCCCCG
TCGTGCCCGGACCCTGTCGCACCACGAGGCGCTGTCTACGAGTCGGGTTGTTTGGGAATG
CAGCCCCAATCGGGCGGTAAATTCCGTCCAAGGCTAAATACGGGCGAGAGACCGATAGCG
AACAAGTACCGCGAGGTAAAGATGAAAAGGACTTTGAAAAGAGAGTCAAAGAGTGCTTGA
AATTGTCGGGAGGGAAGCGGATGGGGGCCGGCGATGCGTCCTGGTCGGATGCGGAACGGA
GCAATCCGGTCCGCCGATCGATTCGGGGCGTGGACCGACGCGGATTACGGTGGCGGCCTA
AGCCCGGGCTTTTGATACGCTTGTGGAGACGTCGCTGCCGTGATCGTGGTCTGCAGCACG
CGCCTAACGGCGTGCCTCGGCATCAGCGTGCTCCGGGCGTCGGCCTGTGGGCTCCCCATT
CGACCCGTCTTGAAACACGGACCAAGGAGTCTGACATGTGTGCGAGTCAACGGGTGAGTA
AACCCGTAAGGCGCAAGGAAGCTGATTGGCGGGATCCCTCGCGGGTGCACCGCCGACCGA
CCTTGATCTTCTGAGAAGGGTTCGAGTGTGAGCATGCCTGTCGGGACCCGAAAGATGGTG
AACTATGCCTGAGCGGGGTAAAGCCAGAGGAAACTCTGGTGGAAGCCCGCAGCGATACTG
ACGTGCAAATCGTTCGTCTGACTTGGGTATAGGGGCGAAAGACTAATCGAACCATCTAGT
AGCTGGTTCCCTCCGAAGTTTCCCTCAGGATAGCTGGAGCTCGGACGCGAGTTCTATCGG
GTAAAGCCAATGATTAGAGGCATTGGGGGCGCAACGCCCTCGACCTATTCTCAAACTTTA
AATAGGTAGGACGTGTCGGCTGCTTTGTTGAGCCGTCACACGGAATCGAGAGCTCCAAGT
GGGCCATTTTTGGTAAGCAGAACTGGCGATGCGGGATGAACCGGAAGCCGGGTTACGGTG
CCCAACTGCGCGCTAACCTAGAACCCACAAAGGGTGTTGGTCGATTAAGACAGCAGGACG
GTGGTCATGGAAGTCGAAATCCGCTAAGGAGTGTGTAACAACTCACCTGCCGAATCAACT
AGCCCCGAAAATGGATGGCGCTTAAGCGCGCGACCTATACCCGGCCGTCGGGGCAAGAGC
CAGGCCTCGATGAGTAGGAGGGCGCGGCGGTCGCTGCAAAACCTAGGGCGCGAGCCCGGG
CGGAGCGGCCGTCGGTGCAGATCTTGGTGGTAGTAGCAAATATTCAAATGAGAACTTTGA
AGGCCGAAGAGGGGAAAGGTTCCATGTGAACGGCACTTGCACATGGGTTAGTCGATCCTA
AGAGTCGGGGGAAACCCGTCTGATAGCGCTTAAGCGCGAACTTCGAAAGGGGATCCGGTT
AAAATTCCGGAACCGGGACGTGGCGGTTGACGGCAACGTTAGGGAGTCCGGAGACGTCGG
CGGGGGCCTCGGGAAGAGTTATCTTTTCTGTTTAACAGCCTGCCCACCCTGGAAACGGCT
CAGCCGGAGGTAGGGTCCAGCGGCTGGAAGAGCACCGCACGTCGCGTGGTGTCCGGTGCG
CCCCCGGCGGCCCTTGAAAATCCGGAGGACCGAGTGCCGCTCACGCCCGGTCGTACTCAT
AACCGCATCAGGTCTCCAAGGTGAACAGCCTCTGGTCGATGGAACAATGTAGGCAAGGGA
AGTCGGCAAAATGGATCCGTAACTTCGGGAAAAGGATTGGCTCTGAGGGCTGGGCTCGGG
GGTCCCAGTTCCGAACCCGTCGGCTGTCAGCGGACTGCTCGAGCTGCTTCCGCGGCGAGA
GCGGGTCGCCGCGTGCCGGCCGGGGGACGGACTGGGAACGGCTCTCTCGGGAGCTTTCCC
CGGGCGTCGAACAGTCAGCTCAGAACTGGTACGGACAAGGGGAATCCGACTGTTTAATTA
AAACAAAGCATTGCGATGGTCCCTGCGGATGCTAACGCAATGTGATTTCTGCCCAGTGCT
CTGAATGTCAAAGTGAAGAAATTCAACCAAGCGCGGGTAAACGGCGGGAGTAACTATGAC
TCTCTTAAGGTAGCCAAATGCCTCGTCATCTAATTAGTGACGCGCATGAATGGATTAACG
AGATTCCCACTGTCCCTGTCTACTATCCAGCGAAACCACAGCCAAGGGAACGGGCTTGGC
AGAATCAGCGGGGAAAGAAGACCCTGTTGAGCTTGACTCTAGTCCGACTTTGTGAAATGA
CTTGAGAGGTGTAGGATAAGTGGGAGCTTCGGCGCAAGTGAAATACCACTACTTTTAACG
TTATTTTACTTACTCCGTGAATCGGAGGCGGGGTACAACCCCTGTTTTTGGTCCCAAGGC
TCGCTTCGGCGGGTCGATCCGGGCGGAGGACATTGTCAGGTGGGGAGTTTGGCTGGGGCG
GCACATCTGTTAAAAGATAACGCAGGTGTCCTAAGATGAGCTCAACGAGAACAGAAATCT
CGTGTGGAACAAAAGGGTAAAAGCTCGTTTGATTCTGATTTTCAGTACGAATACGAACCG
TGAAAGCGTGGCCTATCGATCCTTTAGACCTTCGGAATTTGAAGCTAGAGGTGTCAGAAA
AGTTACCACAGGGATAACTGGCTTGTGGCAGCCAAGCGTTCATAGCGACGTTGCTTTTTG
ATCCTTCGATGTCGGCTCTTCCTATCATTGTGAAGCAGAATTCACCAAGTGTTGGATTGT
TCACCCACCAATAGGGAACGTGAGCTGGGTTTAGACCGTCGTGAGACAGGTTAGTTTTAC
CCTACTGATGCCCGCGTCGCGATAGTAATTCAACCTAGTACGAGAGGAACCGTTGATTCG
CACAATTGGTCATCGCGCTTGGTTGAAAAGCCAGTGGCGCGAAGCTACCGTGCGCTGGAT
TATGACTGAACGCCTCTAAGTCAGAATCCGGGCTAGAAGCGACGCATGCGCCCGCCGCCC
GATTGCCGACCCTCAGTAGGAGCTTAGGCTCCCAAAGGCACGTGTCGTTGGCTAAGTCCG
TTCGGCGGAAGCGTCGTTCGGACCGCCTTGAATTATAATTACCACCGAGCGGCGGGTAGA
ATCCTTTGCAGACGACTTAAATACGCGACGGGGTATTGTAAGTGGCAGAGTGGCCTTGCT
GCCACGATCCACTGAGATTCAGCC
>ath_circ_016076
ATTAAGCCATGCATGTGTAAGTATGAACGAATTCAGACTGTGAAACTGCGAATGGCTCAT
TAAATCAGTTATAGTTTGTTTGATGGTAACTACTACTCGGATAACCGTAGTAATTCTAGA
GCTAATACGTGCAACAAACCCCGACTTATGGAAGGGACGCATTTATTAGATAAAAGGTCG
ACGCGGGCTCTGCCCGTTGCTCTGATGATTCATGATAACTCGACGGATCGCATGGCCTCT
GTGCTGGCGACGCATCATTCAAATTTCTGCCCTATCAACTTTCGATGGTAGGATAGTGGC
CTACCATGGTGGTAACGGGTGACGGAGAATTAGGGTTCGATTCCGGAGAGGGAGCCTGAG
AAACGGCTACCACATCCAAGGAAGGCAGCAGGCGCGCAAATTACCCAATCCTGACACGGG
GAGGTAGTGACAATAAATAACAATACCGGGCTCTTTCGAGTCTGGTAATTGGAATGAGTA
CAATCTAAATCCCTTAACGAGGATCCATTGGAGGGCAAGTCTGGTGCCAGCAGCCGCGGT
AATTCCAGCTCCAATAGCGTATATTTAAGTTGTTGCAGTTAAAAAGCTCGTAGTTGAACC
TTGGGATGGGTCGGCCGGTCCGCCTTTGGTGTGCATTGGTCGGCTTGTCCCTTCGGTCGG
CGATACGCTCCTGGTCTTAATTGGCCGGGTCGTGCCTCCGGCGCTGTTACTTTGAAGAAA
TTAGAGTGCTCAAAGCAAGCCTACGCTCTGGATACATTAGCATGGGATAACATCATAGGA
TTTCGATCCTATTGTGTTGGCCTTCGGGATCGGAGTAATGATTAACAGGGACAGTCGGGG
GCATTCGTATTTCATAGTCAGAGGTGAAATTCTTGGATTTATGAAAGACGAACAACTGCG
AAAGCATTTGCCAAGGATGTTTTCATTAATCAAGAACGAAAGTTGGGGGCTCGAAGACGA
TCAGATACCGTCCTAGTCTCAACCATAAACGATGCCGACCAGGGATCAGCGGATGTTGCT
TATAGGACTCCGCTGGCACCTTATGAGAAATCAAAGTTTTTGGGTTCCGGGGGGAGTATG
GTCGCAAGGCTGAAACTTAAAGGAATTGACGGAAGGGCACCACCAGGAGTGGAGCCTGCG
GCTTAATTTGACTCAACACGGGGAAACTTACCAGGTCCAGACATAGTAAGGATTGACAGA
CTGAGAGCTCTTTCTTGATTCTATGGGTGGTGGTGCATGGCCGTTCTTAGTTGGTGGAGC
GATTTGTCTGGTTAATTCCGTTAACGAACGAGACCTCAGCCTGCTAACTAGCTACGTGGA
GGCATCCCTTCACGGCCGGCTTCTTAGAGGGACTATGGCCGTTTAGGCCAAGGAAGTTTG
AGGCAATAACAGGTCTGTGATGCCCTTAGATGTTCTGGGCCGCACGCGCGCTACACTGAT
GTATTCAACGAGTTCACACCTTGGCCGACAGGCCCGGGTAATCTTTGAAATTTCATCGTG
ATGGGGATAGATCATTGCAATTGTTGGTCTTCAACGAGGAATTCCTAGTAAGCGCGAGTC
ATCAGCTCGCGTTGACTACGTCCCTGCCCTTTGTACACACCGCCCGTCGCTCCTACCGAT
TGAATGATCCGGTGAAGTGTTCGGATCGCGGCGACGTGGGTGGTTCGCCGCCCGCGACGT
CGCGAGAAGTCCACTAAACCTTATCATTTAGAGGAAGGAGAAGTCGTAACAAGGTTTCCG
TAGGTGAACCTGCGGAAGGATCATTGTCGATACCTGTCCAAAACAGAACGACCCGCGAAC
CAAAGATCACCACTCTCGGTGGGCCGGTTTCTTAGCCGATTCCTTGCCCGCCGGATCCGT
GGTTTCGCGTATCGGCATGATCGGGAGCTTTTATCTCGGTCTTGTCGTGCGCGTTGCTTC
CGGATATCACAAAACCCCGGCACGAAAAGTGTCAAGGAACATGCAAACGAACGGCTGGCA
TTCGCCTCCCCGGAGACGGAGTGTGGGCGGATGCTGTGCCGCGAACTGAAGTCTAAAACG
ACTCTCGGCAACGGATATCTCGGCTCTCGCATCGATGAAGAACGTAGCGAAATGCGATAC
TTGGTGTGAATTGCAGAATCCC
>ath_circ_016096
ACTGTGAAACTGCGAATGGCTCATTAAATCAGTTATAGTTTGTTTGATGGTAACTACTAC
TCGGATAACCGTAGTAATTCTAGAGCTAATACGTGCAACAAACCCCGACTTATGGAAGGG
ACGCATTTATTAGATAAAAGGTCGACGCGGGCTCTGCCCGTTGCTCTGATGATTCATGAT
AACTCGACGGATCGCATGGCCTCTGTGCTGGCGACGCATCATTCAAATTTCTGCCCTATC
AACTTTCGATGGTAGGATAGTGGCCTACCATGGTGGTAACGGGTGACGGAGAATTAGGGT
TCGATTCCGGAGAGGGAGCCTGAGAAACGGCTACCACATCCAAGGAAGGCAGCAGGCGCG
CAAATTACCCAATCCTGACACGGGGAGGTAGTGACAATAAATAACAATACCGGGCTCTTT
CGAGTCTGGTAATTGGAATGAGTACAATCTAAATCCCTTAACGAGGATCCATTGGAGGGC
AAGTCTGGTGCCAGCAGCCGCGGTAATTCCAGCTCCAATAGCGTATATTTAAGTTGTTGC
AGTTAAAAAGCTCGTAGTTGAACCTTGGGATGGGTCGGCCGGTCCGCCTTTGGTGTGCAT
TGGTCGGCTTGTCCCTTCGGTCGGCGATACGCTCCTGGTCTTAATTGGCCGGGTCGTGCC
TCCGGCGCTGTTACTTTGAAGAAATTAGAGTGCTCAAAGCAAGCCTACGCTCTGGATACA
TTAGCATGGGATAACATCATAGGATTTCGATCCTATTGTGTTGGCCTTCGGGATCGGAGT
AATGATTAACAGGGACAGTCGGGGGCATTCGTATTTCATAGTCAGAGGTGAAATTCTTGG
ATTTATGAAAGACGAACAACTGCGAAAGCATTTGCCAAGGATGTTTTCATTAATCAAGAA
CGAAAGTTGGGGGCTCGAAGACGATCAGATACCGTCCTAGTCTCAACCATAAACGATGCC
GACCAGGGATCAGCGGATGTTGCTTATAGGACTCCGCTGGCACCTTATGAGAAATCAAAG
TTTTTGGGTTCCGGGGGGAGTATGGTCGCAAGGCTGAAACTTAAAGGAATTGACGGAAGG
GCACCACCAGGAGTGGAGCCTGCGGCTTAATTTGACTCAACACGGGGAAACTTACCAGGT
CCAGACATAGTAAGGATTGACAGACTGAGAGCTCTTTCTTGATTCTATGGGTGGTGGTGC
ATGGCCGTTCTTAGTTGGTGGAGCGATTTGTCTGGTTAATTCCGTTAACGAACGAGACCT
CAGCCTGCTAACTAGCTACGTGGAGGCATCCCTTCACGGCCGGCTTCTTAGAGGGACTAT
GGCCGTTTAGGCCAAGGAAGTTTGAGGCAATAACAGGTCTGTGATGCCCTTAGATGTTCT
GGGCCGCACGCGCGCTACACTGATGTATTCAACGAGTTCACACCTTGGCCGACAGGCCCG
GGTAATCTTTGAAATTTCATCGTGATGGGGATAGATCATTGCAATTGTTGGTCTTCAACG
AGGAATTCCTAGTAAGCGCGAGTCATCAGCTCGCGTTGACTACGTCCCTGCCCTTTGTAC
ACACCGCCCGTCGCTCCTACCGATTGAATGATCCGGTGAAGTGTTCGGATCGCGGCGACG
TGGGTGGTTCGCCGCCCGCGACGTCGCGAGAAGTCCACTAAACCTTATCATTTAGAGGAA
GGAGAAGTCGTAACAAGGTTTCCGTAGGTGAACCTGCGGAAGGATCATTGTCGATACCTG
TCCAAAACAGAACGACCCGCGAACCAAAGATCACCACTCTCGGTGGGCCGGTTTCTTAGC
CGATTCCTTGCCCGCCGGATCCGTGGTTTCGCGTATCGGCATGATCGGGAGCTTTTATCT
CGGTCTTGTCGTGCGCGTTGCTTCCGGATATCACAAAACCCCGGCACGAAAAGTGTCAAG
GAACATGCAAACGAACGGCTGGCATTCGCCTCCCCGGAGACGGAGTGTGGGCGGATGCTG
TGCCGCGAACTGAAGTCTAAAACGACTCTCGGCAACGGATATCTCGGCTCTCGCATCGAT
GAAGAACGTAGCGAAATGCGATACTTGGTGTGAATTGCAGAATCCCGTGAACCATCGAGT
CTTTGAACGCAAGTTGCGCCCCAAGCCTTCTGGCCGAGGGCACGTCTGCCTGGGTGTCAC
AAATCGTCGTCCCTCACCATCCTTTGCTGATGCGGGACGGAAGCTGGTCTCCCGTGTGTT
ACCGCACGCGGTTGGCCTAAATCCGAGCCAAGGACGCCTGGAGCGTACCGACATGCGGTG
GTGAACTTGATCCATTACATTTTATCGGTCGCTCTTGTCCGAAAGCTGTAGATGACCCAA
AGTCCATATAGCGACCCCAGGTCAGGCGGGATTACCCGCTGAGTTTAAGCATATCAATAA
GCGGAGGAAAAGAAACTAACAAGGATTCCCTTAGTAACGGCGAGCGAACCGGGAAGAGCC
CAGCTTGAAAATCGGACGTCTTCGGCGTTCGAATTGTAGTCTGGAGAAGCGTCCTCAGCG
ACGGACCGGGCCTAAGTTCCCTGGAAAGGGGCGCCAGAGAGGGTGAGAGCCCCGTCGTGC
CCGGACCCTGTCGCACCACGAGGCGCTGTCTACGAGTCGGGTTGTTTGGGAATGCAGCCC
CAATCGGGCGGTAAATTCCGTCCAAGGCTAAATACGGGCGAGAGACCGATAGCGAACAAG
TACCGCGAGGTAAAGATGAAAAGGACTTTGAAAAGAGAGTCAAAGAGTGCTTGAAATTGT
CGGGAGGGAAGCGGATGGGGGCCGGCGATGCGTCCTGGTCGGATGCGGAACGGAGCAATC
CGGTCCGCCGATCGATTCGGGGCGTGGACCGACGCGGATTACGGTGGCGGCCTAAGCCCG
GGCTTTTGATACGCTTGTGGAGACGTCGCTGCCGTGATCGTGGTCTGCAGCACGCGCCTA
ACGGCGTGCCTCGGCATCAGCGTGCTCCGGGCGTCGGCCTGTGGGCTCCCCATTCGACCC
GTCTTGAAACACGGACCAAGGAGTCTGACATGTGTGCGAGTCAACGGGTGAGTAAACCCG
TAAGGCGCAAGGAAGCTGATTGGCGGGATCCCTCGCGGGTGCACCGCCGACCGACCTTGA
TCTTCTGAGAAGGGTTCGAGTGTGAGCATGCCTGTCGGGACCCGAAAGATGGTGAACTAT
GCCTGAGCGGGGTAAAGCCAGAGGAAACTCTGGTGGAAGCCCGCAGCGATACTGACGTGC
AAATCGTTCGTCTGACTTGGGTATAGGGGCGAAAGACTAATCGAACCATCTAGTAGCTGG
TTCCCTCCGAAGTTTCCCTCAGGATAGCTGGAGCTCGGACGCGAGTTCTATCGGGTAAAG
CCAATGATTAGAGGCATTGGGGGCGCAACGCCCTCGACCTATTCTCAAACTTTAAATAGG
TAGGACGTGTCGGCTGCTTTGTTGAGCCGTCACACGGAATCGAGAGCTCCAAGTGGGCCA
TTTTTGGTAAGCAGAACTGGCGATGCGGGATGAACCGGAAGCCGGGTTACGGTGCCCAAC
TGCGCGCTAACCTAGAACCCACAAAGGGTGTTGGTCGATTAAGACAGCAGGACGGTGGTC
ATGGAAGTCGAAATCCGCTAAGGAGTGTGTAACAACTCACCTGCCGAATCAACTAGCCCC
GAAAATGGATGGCGCTTAAGCGCGCGACCTATACCCGGCCGTCGGGGCAAGAGCCAGGCC
TCGATGAGTAGGAGGGCGCGGCGGTCGCTGCAAAACCTAGGGCGCGAGCCCGGGCGGAGC
GGCCGTCGGTGCAGATCTTGGTGGTAGTAGCAAATATTCAAATGAGAACTTTGAAGGCCG
AAGAGGGGAAAGGTTCCATGTGAACGGCACTTGCACATGGGTTAGTCGATCCTAAGAGTC
GGGGGAAACCCGTCTGATAGCGCTTAAGCGCGAACTTCGAAAGGGGATCCGGTTAAAATT
CCGGAACCGGGACGTGGCGGTTGACGGCAACGTTAGGGAGTCCGGAGACGTCGGCGGGGG
CCTCGGGAAGAGTTATCTTTTCTGTTTAACAGCCTGCCCACCCTGGAAACGGCTCAGCCG
GAGGTAGGGTCCAGCGGCTGGAAGAGCACCGCACGTCGCGTGGTGTCCGGTGCGCCCCCG
GCGGCCCTTGAAAATCCGGAGGACCGAGTGCCGCTCACGCCCGGTCGTACTCATAACCGC
ATCAGGTCTCCAAGGTGAACAGCCTCTGGTCGATGGAACAATGTAGGCAAGGGAAGTCGG
CAAAATGGATCCGTAACTTCGGGAAAAGGATTGGCTCTGAGGGCTGGGCTCGGGGGTCCC
AGTTCCGAACCCGTCGGCTGTCAGCGGACTGCTCGAGCTGCTTCCGCGGCGAGAGCGGGT
CGCCGCGTGCCGGCCGGGGGACGGACTGGGAACGGCTCTCTCGGGAGCTTTCCCCGGGCG
TCGAACAGTCAGCTCAGAACTGGTACGGACAAGGGGAATCCGACTGTTTAATTAAAACAA
AGCATTGCGATGGTCCCTGCGGATGCTAACGCAATGTGATTTCTGCCCAGTGCTCTGAAT
GTCAAAGTGAAGAAATTCAACCAAGCGCGGGTAAACGGCGGGAGTAACTATGACTCTCTT
AAGGTAGCCAAATGCCTCGTCATCTAATTAGTGACGCGCATGAATGGATTAACGAGATTC
CCACTGTCCCTGTCTACTATCCAGCGAAACCACAGCCAAGGGAACGGGCTTGGCAGAATC
AGCGGGGAAAGAAGACCCTGTTGAGCTTGACTCTAGTCCGACTTTGTGAAATGACTTGAG
AGGTGTAGGATAAGTGGGAGCTTCGGCGCAAGTGAAATACCACTACTTTTAACGTTATTT
TACTTACTCCGTGAATCGGAGGCGGGGTACAACCCCTGTTTTTGGTCCCAAGGCTCGCTT
CGGCGGGTCGATCCGGGCGGAGGACATTGTCAGGTGGGGAGTTTGGCTGGGGCGGCACAT
CTGTTAAAAGATAACGCAGGTGTCCTAAGATGAGCTCAACGAGAACAGAAATCTCGTGTG
GAACAAAAGGGTAAAAGCTCGTTTGATTCTGATTTTCAGTACGAATACGAACCGTGAAAG
CGTGGCCTATCGATCCTTTAGACCTTCGGAATTTGAAGCTAGAGGTGTCAGAAAAGTTAC
CACAGGGATAACTGGCTTGTGGCAGCCAAGCGTTCATAGCGACGTTGCTTTTTGATCCTT
CGATGTCGGCTCTTCCTATCATTGTGAAGCAGAATTCACCAA
>ath_circ_016147
GGGTGACGGAGAATTAGGGTTCGATTCCGGAGAGGGAGCCTGAGAAACGGCTACCACATC
CAAGGAAGGCAGCAGGCGCGCAAATTACCCAATCCTGACACGGGGAGGTAGTGACAATAA
ATAACAATACCGGGCTCTTTCGAGTCTGGTAATTGGAATGAGTACAATCTAAATCCCTTA
ACGAGGATCCATTGGAGGGCAAGTCTGGTGCCAGCAGCCGCGGTAATTCCAGCTCCAATA
GCGTATATTTAAGTTGTTGCAGTTAAAAAGCTCGTAGTTGAACCTTGGGATGGGTCGGCC
GGTCCGCCTTTGGTGTGCATTGGTCGGCTTGTCCCTTCGGTCGGCGATACGCTCCTGGTC
TTAATTGGCCGGGTCGTGCCTCCGGCGCTGTTACTTTGAAGAAATTAGAGTGCTCAAAGC
AAGCCTACGCTCTGGATACATTAGCATGGGATAACATCATAGGATTTCGATCCTATTGTG
TTGGCCTTCGGGATCGGAGTAATGATTAACAGGGACAGTCGGGGGCATTCGTATTTCATA
GTCAGAGGTGAAATTCTTGGATTTATGAAAGACGAACAACTGCGAAAGCATTTGCCAAGG
ATGTTTTCATTAATCAAGAACGAAAGTTGGGGGCTCGAAGACGATCAGATACCGTCCTAG
TCTCAACCATAAACGATGCCGACCAGGGATCAGCGGATGTTGCTTATAGGACTCCGCTGG
CACCTTATGAGAAATCAAAGTTTTTGGGTTCCGGGGGGAGTATGGTCGCAAGGCTGAAAC
TTAAAGGAATTGACGGAAGGGCACCACCAGGAGTGGAGCCTGCGGCTTAATTTGACTCAA
CACGGGGAAACTTACCAGGTCCAGACATAGTAAGGATTGACAGACTGAGAGCTCTTTCTT
GATTCTATGGGTGGTGGTGCATGGCCGTTCTTAGTTGGTGGAGCGATTTGTCTGGTTAAT
TCCGTTAACGAACGAGACCTCAGCCTGCTAACTAGCTACGTGGAGGCATCCCTTCACGGC
CGGCTTCTTAGAGGGACTATGGCCGTTTAGGCCAAGGAAGTTTGAGGCAATAACAGGTCT
GTGATGCCCTTAGATGTTCTGGGCCGCACGCGCGCTACACTGATGTATTCAACGAGTTCA
CACCTTGGCCGACAGGCCCGGGTAATCTTTGAAATTTCATCGTGATGGGGATAGATCATT
GCAATTGTTGGTCTTCAACGAGGAATTCCTAGTAAGCGCGAGTCATCAGCTCGCGTTGAC
TACGTCCCTGCCCTTTGTACACACCGCCCGTCGCTCCTACCGATTGAATGATCCGGTGAA
GTGTTCGGATCGCGGCGACGTGGGTGGTTCGCCGCCCGCGACGTCGCGAGAAGTCCACTA
AACCTTATCATTTAGAGGAAGGAGAAGTCGTAACAAGGTTTCCGTAGGTGAACCTGCGGA
AGGATCATTGTCGATACCTGTCCAAAACAGAACGACCCGCGAACCAAAGATCACCACTCT
CGGTGGGCCGGTTTCTTAGCCGATTCCTTGCCCGCCGGATCCGTGGTTTCGCGTATCGGC
ATGATCGGGAGCTTTTATCTCGGTCTTGTCGTGCGCGTTGCTTCCGGATATCACAAAACC
CCGGCACGAAAAGTGTCAAGGAACATGCAAACGAACGGCTGGCATTCGCCTCCCCGGAGA
CGGAGTGTGGGCGGATGCTGTGCCGCGAACTGAAGTCTAAAACGACTCTCGGCAACGGAT
ATCTCGGCTCTCGCATCGATGAAGAACGTAGCGAAATGCGATACTTGGTGTGAATTGCAG
AATCCCGTGAACCATCGAGTCTTTGAACGCAAGTTGCGCCCCAAGCCTTCTGGCCGAGGG
CACGTCTGCCTGGGTGTCACAAATCGTCGTCCCTCACCATCCTTTGCTGATGCGGGACGG
AAGCTGGTCTCCCGTGTGTTACCGCACGCGGTTGGCCTAAATCCGAGCCAAGGACGCCTG
GAGCGTACCGACATGCGGTGGTGAACTTGATCCATTACATTTTATCGGTCGCTCTTGTCC
GAAAGCTGTAGATGACCCAAAGTCCATATAGCGACCCCAGGTCAGGCGGGATTACCCGCT
GAGTTTAAGCATATCAATAAGCGGAGGAAAAGAAACTAACAAGGATTCCCTTAGTAACGG
CGAGCGAACCGGGAAGAGCCCAGCTTGAAAATCGGACGTCTTCGGCGTTCGAATTGTAGT
CTGGAGAAGCGTCCTCAGCGACGGACCGGGCCTAAGTTCCCTGGAAAGGGGCGCCAGAGA
GGGTGAGAGCCCCGTCGTGCCCGGACCCTGTCGCACCACGAGGCGCTGTCTACGAGTCGG
GTTGTTTGGGAATGCAGCCCCAATCGGGCGGTAAATTCCGTCCAAGGCTAAATACGGGCG
AGAGACCGATAGCGAACAAGTACCGCGAGGTAAAGATGAAAAGGACTTTGAAAAGAGAGT
CAAAGAGTGCTTGAAATTGTCGGGAGGGAAGCGGATGGGGGCCGGCGATGCGTCCTGGTC
GGATGCGGAACGGAGCAATCCGGTCCGCCGATCGATTCGGGGCGTGGACCGACGCGGATT
ACGGTGGCGGCCTAAGCCCGGGCTTTTGATACGCTTGTGGAGACGTCGCTGCCGTGATCG
TGGTCTGCAGCACGCGCCTAACGGCGTGCCTCGGCATCAGCGTGCTCCGGGCGTCGGCCT
GTGGGCTCCCCATTCGACCCGTCTTGAAACACGGACCAAGGAGTCTGACATGTGTGCGAG
TCAACGGGTGAGTAAACCCGTAAGGCGCAAGGAAGCTGATTGGCGGGATCCCTCGCGGGT
GCACCGCCGACCGACCTTGATCTTCTGAGAAGGGTTCGAGTGTGAGCATGCCTGTCGGGA
CCCGAAAGATGGTGAACTATGCCTGAGCGGGGTAAAGCCAGAGGAAACTCTGGTGGAAGC
CCGCAGCGATACTGACGTGCAAATCGTTCGTCTGACTTGGGTATAGGGGCGAAAGACTAA
TCGAACCATCTAGTAGCTGGTTCCCTCCGAAGTTTCCCTCAGGATAGCTGGAGCTCGGAC
GCGAGTTCTATCGGGTAAAGCCAATGATTAGAGGCATTGGGGGCGCAACGCCCTCGACCT
ATTCTCAAACTTTAAATAGGTAGGACGTGTCGGCTGCTTTGTTGAGCCGTCACACGGAAT
CGAGAGCTCCAAGTGGGCCATTTTTGGTAAGCAGAACTGGCGATGCGGGATGAACCGGAA
GCCGGGTTACGGTGCCCAACTGCGCGCTAACCTAGAACCCACAAAGGGTGTTGGTCGATT
AAGACAGCAGGACGGTGGTCATGGAAGTCGAAATCCGCTAAGGAGTGTGTAACAACTCAC
CTGCCGAATCAACTAGCCCCGAAAATGGATGGCGCTTAAGCGCGCGACCTATACCCGGCC
GTCGGGGCAAGAGCCAGGCCTCGATGAGTAGGAGGGCGCGGCGGTCGCTGCAAAACCTAG
GGCGCGAGCCCGGGCGGAGCGGCCGTCGGTGCAGATCTTGGTGGTAGTAGCAAATATTCA
AATGAGAACTTTGAAGGCCGAAGAGGGGAAAGGTTCCATGTGAACGGCACTTGCACATGG
GTTAGTCGATCCTAAGAGTCGGGGGAAACCCGTCTGATAGCGCTTAAGCGCGAACTTCGA
AAGGGGATCCGGTTAAAATTCCGGAACCGGGACGTGGCGGTTGACGGCAACGTTAGGGAG
TCCGGAGACGTCGGCGGGGGCCTCGGGAAGAGTTATCTTTTCTGTTTAACAGCCTGCCCA
CCCTGGAAACGGCTCAGCCGGAGGTAGGGTCCAGCGGCTGGAAGAGCACCGCACGTCGCG
TGGTGTCCGGTGCGCCCCCGGCGGCCCTTGAAAATCCGGAGGACCGAGTGCCGCTCACGC
CCGGTCGTACTCATAACCGCATCAGGTCTCCAAGGTGAACAGCCTCTGGTCGATGGAACA
ATGTAGGCAAGGGAAGTCGGCAAAATGGATCCGTAACTTCGGGAAAAGGATTGGCTCTGA
GGGCTGGGCTCGGGGGTCCCAGTTCCGAACCCGTCGGCTGTCAGCGGACTGCTCGAGCTG
CTTCCGCGGCGAGAGCGGGTCGCCGCGTGCCGGCCGGGGGACGGACTGGGAACGGCTCTC
TCGGGAGCTTTCCCCGGGCGTCGAACAGTCAGCTCAGAACTGGTACGGACAAGGGGAATC
CGACTGTTTAATTAAAACAAAGCATTGCGATGGTCCCTGCGGATGCTAACGCAATGTGAT
TTCTGCCCAGTGCTCTGAATGTCAAAGTGAAGAAATTCAACCAAGCGCGGGTAAACGGCG
GGAGTAACTATGACTCTCTTAAGGTAGCCAAATGCCTCGTCATCTAATTAGTGACGCGCA
TGAATGGATTAACGAGATTCCCACTGTCCCTGTCTACTATCCAGCGAAACCACAGCCAAG
GGAACGGGCTTGGCAGAATCAGCGGGGAAAGAAGACCCTGTTGAGCTTGACTCTAGTCCG
ACTTTGTGAAATGACTTGAGAGGTGTAGGATAAGTGGGAGCTTCGGCGCAAGTGAAATAC
CACTACTTTTAACGTTATTTTACTTACTCCGTGAATCGGAGGCGGGGTACAACCCCTGTT
TTTGGTCCCAAGGCTCGCTTCGGCGGGTCGATCCGGGCGGAGGACATTGTCAGGTGGGGA
GTTTGGCTGGGGCGGCACATCTGTTAAAAGATAACGCAGGTGTCCTAAGATGAGCTCAAC
GAGAACAGAAATCTCGTGTGGAACAAAAGGGTAAAAGCTCGTTTGATTCTGATTTTCAGT
ACGAATACGAACCGTGAAAGCGTGGCCTATCGATCCTTTAGACCTTCGGAATTTGAAGCT
AGAGGTGTCAGAAAAGTTACCACAGGGATAACTGGCTTGTGGCAGCCAAGCGTTCATAGC
GACGTTGCTTTTTGATCCTTCGATGTCGGCTCTTCCTATCATTGTGAAGCAGAATTCACC
AAGTGTTGGATTGTTCACCCACCAATAGGGAACGTGAGCTGGGTTTAGACCGTCGTGAGA
CAGGTTAGTTTTACCCTACTGATGCCCGCGTCGCGATAGTAATTCAACCTAGTACGAGAG
GAACCGTTGATTCGCACAATTGGTCATCGCGCTTGGTTGAAAAGCCAGTGGCGCGAAGCT
ACCGTGCGCTGGATTATGACTGAACGCCTCTAAGTCAGAATCCGGGCTAGAAGCGACGCA
TGCGCCCGCCGCCCGATTGCCGACCCTCAGTAGGAGCTTAGGCTCCCAAAGGCACGTGTC
GTTGGCTAAGTCCGTTCGGCGGAAGCGTCGTTCGGACCGCCTTGAATTATAATTACCACC
GAGCGGCGGGTAGAATCCTTTGCAGACGACTTAAATACGCGACGGGGTATTGTAAGTGGC
AGAGTGGCCTTGCTGCCACGATCCACTGAGATTCAGCCCTTTGTCGCTAAGATTCGACC
>ath_circ_016311
AGGGACAGTCGGGGGCATTCGTATTTCATAGTCAGAGGTGAAATTCTTGGATTTATGAAA
GACGAACAACTGCGAAAGCATTTGCCAAGGATGTTTTCATTAATCAAGAACGAAAGTTGG
GGGCTCGAAGACGATCAGATACCGTCCTAGTCTCAACCATAAACGATGCCGACCAGGGAT
CAGCGGATGTTGCTTATAGGACTCCGCTGGCACCTTATGAGAAATCAAAGTTTTTGGGTT
CCGGGGGGAGTATGGTCGCAAGGCTGAAACTTAAAGGAATTGACGGAAGGGCACCACCAG
GAGTGGAGCCTGCGGCTTAATTTGACTCAACACGGGGAAACTTACCAGGTCCAGACATAG
TAAGGATTGACAGACTGAGAGCTCTTTCTTGATTCTATGGGTGGTGGTGCATGGCCGTTC
TTAGTTGGTGGAGCGATTTGTCTGGTTAATTCCGTTAACGAACGAGACCTCAGCCTGCTA
ACTAGCTACGTGGAGGCATCCCTTCACGGCCGGCTTCTTAGAGGGACTATGGCCGTTTAG
GCCAAGGAAGTTTGAGGCAATAACAGGTCTGTGATGCCCTTAGATGTTCTGGGCCGCACG
CGCGCTACACTGATGTATTCAACGAGTTCACACCTTGGCCGACAGGCCCGGGTAATCTTT
GAAATTTCATCGTGATGGGGATAGATCATTGCAATTGTTGGTCTTCAACGAGGAATTCCT
AGTAAGCGCGAGTCATCAGCTCGCGTTGACTACGTCCCTGCCCTTTGTACACACCGCCCG
TCGCTCCTACCGATTGAATGATCCGGTGAAGTGTTCGGATCGCGGCGACGTGGGTGGTTC
GCCGCCCGCGACGTCGCGAGAAGTCCACTAAACCTTATCATTTAGAGGAAGGAGAAGTCG
TAACAAGGTTTCCGTAGGTGAACCTGCGGAAGGATCATTGTCGATACCTGTCCAAAACAG
AACGACCCGCGAACCAAAGATCACCACTCTCGGTGGGCCGGTTTCTTAGCCGATTCCTTG
CCCGCCGGATCCGTGGTTTCGCGTATCGGCATGATCGGGAGCTTTTATCTCGGTCTTGTC
GTGCGCGTTGCTTCCGGATATCACAAAACCCCGGCACGAAAAGTGTCAAGGAACATGCAA
ACGAACGGCTGGCATTCGCCTCCCCGGAGACGGAGTGTGGGCGGATGCTGTGCCGCGAAC
TGAAGTCTAAAACGACTCTCGGCAACGGATATCTCGGCTCTCGCATCGATGAAGAACGTA
GCGAAATGCGATACTTGGTGTGAATTGCAGAATCCCGTGAACCATCGAGTCTTTGAACGC
AAGTTGCGCCCCAAGCCTTCTGGCCGAGGGCACGTCTGCCTGGGTGTCACAAATCGTCGT
CCCTCACCATCCTTTGCTGATGCGGGACGGAAGCTGGTCTCCCGTGTGTTACCGCACGCG
GTTGGCCTAAATCCGAGCCAAGGACGCCTGGAGCGTACCGACATGCGGTGGTGAACTTGA
TCCATTACATTTTATCGGTCGCTCTTGTCCGAAAGCTGTAGATGACCCAAAGTCCATATA
GCGACCCCAGGTCAGGCGGGATTACCCGCTGAGTTTAAGCATATCAATAAGCGGAGGAAA
AGAAACTAACAAGGATTCCCTTAGTAACGGCGAGCGAACCGGGAAGAGCCCAGCTTGAAA
ATCGGACGTCTTCGGCGTTCGAATTGTAGTCTGGAGAAGCGTCCTCAGCGACGGACCGGG
CCTAAGTTCCCTGGAAAGGGGCGCCAGAGAGGGTGAGAGCCCCGTCGTGCCCGGACCCTG
TCGCACCACGAGGCGCTGTCTACGAGTCGGGTTGTTTGGGAATGCAGCCCCAATCGGGCG
GTAAATTCCGTCCAAGGCTAAATACGGGCGAGAGACCGATAGCGAACAAGTACCGCGAGG
TAAAGATGAAAAGGACTTTGAAAAGAGAGTCAAAGAGTGCTTGAAATTGTCGGGAGGGAA
GCGGATGGGGGCCGGCGATGCGTCCTGGTCGGATGCGGAACGGAGCAATCCGGTCCGCCG
ATCGATTCGGGGCGTGGACCGACGCGGATTACGGTGGCGGCCTAAGCCCGGGCTTTTGAT
ACGCTTGTGGAGACGTCGCTGCCGTGATCGTGGTCTGCAGCACGCGCCTAACGGCGTGCC
TCGGCATCAGCGTGCTCCGGGCGTCGGCCTGTGGGCTCCCCATTCGACCCGTCTTGAAAC
ACGGACCAAGGAGTCTGACATGTGTGCGAGTCAACGGGTGAGTAAACCCGTAAGGCGCAA
GGAAGCTGATTGGCGGGATCCCTCGCGGGTGCACCGCCGACCGACCTTGATCTTCTGAGA
AGGGTTCGAGTGTGAGCATGCCTGTCGGGACCCGAAAGATGGTGAACTATGCCTGAGCGG
GGTAAAGCCAGAGGAAACTCTGGTGGAAGCCCGCAGCGATACTGACGTGCAAATCGTTCG
TCTGACTTGGGTATAGGGGCGAAAGACTAATCGAACCATCTAGTAGCTGGTTCCCTCCGA
AGTTTCCCTCAGGATAGCTGGAGCTCGGACGCGAGTTCTATCGGGTAAAGCCAATGATTA
GAGGCATTGGGGGCGCAACGCCCTCGACCTATTCTCAAACTTTAAATAGGTAGGACGTGT
CGGCTGCTTTGTTGAGCCGTCACACGGAATCGAGAGCTCCAAGTGGGCCATTTTTGGTAA
GCAGAACTGGCGATGCGGGATGAACCGGAAGCCGGGTTACGGTGCCCAACTGCGCGCTAA
CCTAGAACCCACAAAGGGTGTTGGTCGATTAAGACAGCAGGACGGTGGTCATGGAAGTCG
AAATCCGCTAAGGAGTGTGTAACAACTCACCTGCCGAATCAACTAGCCCCGAAAATGGAT
GGCG
>ath_circ_016338
GGACAGTCGGGGGCATTCGTATTTCATAGTCAGAGGTGAAATTCTTGGATTTATGAAAGA
CGAACAACTGCGAAAGCATTTGCCAAGGATGTTTTCATTAATCAAGAACGAAAGTTGGGG
GCTCGAAGACGATCAGATACCGTCCTAGTCTCAACCATAAACGATGCCGACCAGGGATCA
GCGGATGTTGCTTATAGGACTCCGCTGGCACCTTATGAGAAATCAAAGTTTTTGGGTTCC
GGGGGGAGTATGGTCGCAAGGCTGAAACTTAAAGGAATTGACGGAAGGGCACCACCAGGA
GTGGAGCCTGCGGCTTAATTTGACTCAACACGGGGAAACTTACCAGGTCCAGACATAGTA
AGGATTGACAGACTGAGAGCTCTTTCTTGATTCTATGGGTGGTGGTGCATGGCCGTTCTT
AGTTGGTGGAGCGATTTGTCTGGTTAATTCCGTTAACGAACGAGACCTCAGCCTGCTAAC
TAGCTACGTGGAGGCATCCCTTCACGGCCGGCTTCTTAGAGGGACTATGGCCGTTTAGGC
CAAGGAAGTTTGAGGCAATAACAGGTCTGTGATGCCCTTAGATGTTCTGGGCCGCACGCG
CGCTACACTGATGTATTCAACGAGTTCACACCTTGGCCGACAGGCCCGGGTAATCTTTGA
AATTTCATCGTGATGGGGATAGATCATTGCAATTGTTGGTCTTCAACGAGGAATTCCTAG
TAAGCGCGAGTCATCAGCTCGCGTTGACTACGTCCCTGCCCTTTGTACACACCGCCCGTC
GCTCCTACCGATTGAATGATCCGGTGAAGTGTTCGGATCGCGGCGACGTGGGTGGTTCGC
CGCCCGCGACGTCGCGAGAAGTCCACTAAACCTTATCATTTAGAGGAAGGAGAAGTCGTA
ACAAGGTTTCCGTAGGTGAACCTGCGGAAGGATCATTGTCGATACCTGTCCAAAACAGAA
CGACCCGCGAACCAAAGATCACCACTCTCGGTGGGCCGGTTTCTTAGCCGATTCCTTGCC
CGCCGGATCCGTGGTTTCGCGTATCGGCATGATCGGGAGCTTTTATCTCGGTCTTGTCGT
GCGCGTTGCTTCCGGATATCACAAAACCCCGGCACGAAAAGTGTCAAGGAACATGCAAAC
GAACGGCTGGCATTCGCCTCCCCGGAGACGGAGTGTGGGCGGATGCTGTGCCGCGAACTG
AAGTCTAAAACGACTCTCGGCAACGGATATCTCGGCTCTCGCATCGATGAAGAACGTAGC
GAAATGCGATACTTGGTGTGAATTGCAGAATCCCGTGAACCATCGAGTCTTTGAACGCAA
GTTGCGCCCCAAGCCTTCTGGCCGAGGGCACGTCTGCCTGGGTGTCACAAATCGTCGTCC
CTCACCATCCTTTGCTGATGCGGGACGGAAGCTGGTCTCCCGTGTGTTACCGCACGCGGT
TGGCCTAAATCCGAGCCAAGGACGCCTGGAGCGTACCGACATGCGGTGGTGAACTTGATC
CATTACATTTTATCGGTCGCTCTTGTCCGAAAGCTGTAGATGACCCAAAGTCCATATAGC
GACCCCAGGTCAGGCGGGATTACCCGCTGAGTTTAAGCATATCAATAAGCGGAGGAAAAG
AAACTAACAAGGATTCCCTTAGTAACGGCGAGCGAACCGGGAAGAGCCCAGCTTGAAAAT
CGGACGTCTTCGGCGTTCGAATTGTAGTCTGGAGAAGCGTCCTCAGCGACGGACCGGGCC
TAAGTTCCCTGGAAAGGGGCGCCAGAGAGGGTGAGAGCCCCGTCGTGCCCGGACCCTGTC
GCACCACGAGGCGCTGTCTACGAGTCGGGTTGTTTGGGAATGCAGCCCCAATCGGGCGGT
AAATTCCGTCCAAGGCTAAATACGGGCGAGAGACCGATAGCGAACAAGTACCGCGAG
>ath_circ_016762
GACTCCGCTGGCACCTTATGAGAAATCAAAGTTTTTGGGTTCCGGGGGGAGTATGGTCGC
AAGGCTGAAACTTAAAGGAATTGACGGAAGGGCACCACCAGGAGTGGAGCCTGCGGCTTA
ATTTGACTCAACACGGGGAAACTTACCAGGTCCAGACATAGTAAGGATTGACAGACTGAG
AGCTCTTTCTTGATTCTATGGGTGGTGGTGCATGGCCGTTCTTAGTTGGTGGAGCGATTT
GTCTGGTTAATTCCGTTAACGAACGAGACCTCAGCCTGCTAACTAGCTACGTGGAGGCAT
CCCTTCACGGCCGGCTTCTTAGAGGGACTATGGCCGTTTAGGCCAAGGAAGTTTGAGGCA
ATAACAGGTCTGTGATGCCCTTAGATGTTCTGGGCCGCACGCGCGCTACACTGATGTATT
CAACGAGTTCACACCTTGGCCGACAGGCCCGGGTAATCTTTGAAATTTCATCGTGATGGG
GATAGATCATTGCAATTGTTGGTCTTCAACGAGGAATTCCTAGTAAGCGCGAGTCATCAG
CTCGCGTTGACTACGTCCCTGCCCTTTGTACACACCGCCCGTCGCTCCTACCGATTGAAT
GATCCGGTGAAGTGTTCGGATCGCGGCGACGTGGGTGGTTCGCCGCCCGCGACGTCGCGA
GAAGTCCACTAAACCTTATCATTTAGAGGAAGGAGAAGTCGTAACAAGGTTTCCGTAGGT
GAACCTGCGGAAGGATCATTGTCGATACCTGTCCAAAACAGAACGACCCGCGAACCAAAG
ATCACCACTCTCGGTGGGCCGGTTTCTTAGCCGATTCCTTGCCCGCCGGATCCGTGGTTT
CGCGTATCGGCATGATCGGGAGCTTTTATCTCGGTCTTGTCGTGCGCGTTGCTTCCGGAT
ATCACAAAACCCCGGCACGAAAAGTGTCAAGGAACATGCAAACGAACGGCTGGCATTCGC
CTCCCCGGAGACGGAGTGTGGGCGGATGCTGTGCCGCGAACTGAAGTCTAAAACGACTCT
CGGCAACGGATATCTCGGCTCTCGCATCGATGAAGAACGTAGCGAAATGCGATACTTGGT
GTGAATTGCAGAATCCCGTGAACCATCGAGTCTTTGAACGCAAGTTGCGCCCCAAGCCTT
CTGGCCGAGGGCACGTCTGCCTGGGTGTCACAAATCGTCGTCCCTCACCATCCTTTGCTG
ATGCGGGACGGAAGCTGGTCTCCCGTGTGTTACCGCACGCGGTTGGCCTAAATCCGAGCC
AAGGACGCCTGGAGCGTACCGACATGCGGTGGTGAACTTGATCCATTACATTTTATCGGT
CGCTCTTGTCCGAAAGCTGTAGATGACCCAAAGTCCATATAGCGACCCCAGGTCAGGCGG
GATTACCCGCTGAGTTTAAGCATATCAATAAGCGGAGGAAAAGAAACTAACAAGGATTCC
CTTAGTAACGGCGAGCGAACCGGGAAGAGCCCAGCTTGAAAATCGGACGTCTTCGGCGTT
CGAATTGTAGTCTGGAGAAGCGTCCTCAGCGACGGACCGGGCCTAAGTTCCCTGGAAAGG
GGCGCCAGAGAGGGTGAGAGCCCCGTCGTGCCCGGACCCTGTCGCACCACGAGGCGCTGT
CTACGAGTCGGGTTGTTTGGGAATGCAGCCCCAATCGGGCGGTAAATTCCGTCCAAGGCT
AAATACGGGCGAGAGACCGATAGCGAACAAGTACCGCGAGGTAAAGATGAAAAGGACTTT
GAAAAGAGAGTCAAAGAGTGCTTGAAATTGTCGGGAGGGAAGCGGATGGGGGCCGGCGAT
GCGTCCTGGTCGGATGCGGAACGGAGCAATCCGGTCCGCCGATCGATTCGGGGCGTGGAC
CGACGCGGATTACGGTGGCGGCCTAAGCCCGGGCTTTTGATACGCTTGTGGAGACGTCGC
TGCCGTGATCGTGGTCTGCAGCACGCGCCTAACGGCGTGCCTCGGCATCAGCGTGCTCCG
GGCGTCGGCCTGTGGGCTCCCCATTCGACCCGTCTTGAAACACGGACCAAGGAGTCTGAC
ATGTGTGCGAGTCAACGGGTGAGTAAACCCGTAAGGCGCAAGGAAGCTGATTGGCGGGAT
CCCTCGCGGGTGCACCGCCGACCGACCTTGATCTTCTGAGAAGGGTTCGAGTGTGAGCAT
GCCTGTCGGGACCCGAAAGATGGTGAACTATGCCTGAGCGGGGTAAAGCCAGAGGAAACT
CTGGTGGAAGCCCGCAGCGATACTGACGTGCAAATCGTTCGTCTGACTTGGGTATAGGGG
CGAAAGACTAATCGAACCATCTAGTAGCTGGTTCCCTCCGAAGTTTCCCTCAGGATAGCT
GGAGCTCGGACGCGAGTTCTATCGGGTAAAGCCAATGATTAGAGGCATTGGGGGCGCAAC
GCCCTCGACCTATTCTCAAACTTTAAATAGGTAGGACGTGTCGGCTGCTTTGTTGAGCCG
TCACACGGAATCGAGAGCTCCAAGTGGGCCATTTTTGGTAAGCAGAACTGGCGATGCGGG
ATGAACCGGAAGCCGGGTTACGGTGCCCAACTGCGCGCTAACCTAGAACCCACAAAGGGT
GTTGGTCGATTAAGACAGCAGGACGGTGGTCATGGAAGTCGAAATCCGCTAAGGAGTGTG
TAACAACTCACCTGCCGAATCAACTAGCCCCGAAAATGGATGGCGCTTAAGCGCGCGACC
TATACCCGGCCGTCGGGGCAAGAGCCAGGCCTCGATGAGTAGGAGGGCGCGGCGGTCGCT
GCAAAACCTAGGGCGCGAGCCCGGGCGGAGCGGCCGTCGGTGCAGATCTTGGTGGTAGTA
GCAAATATTCAAATGAGAACTTTGAAGGCCGAAGAGGGGAAAGGTTCCATGTGAACGGCA
CTTGCACATGGGTTAGTCGATCCTAAGAGTCGGGGGAAACCCGTCTGATAGCGCTTAAGC
GCGAACTTCGAAAGGGGATCCGGTTAAAATTCCGGAACCGGGACGTGGCGGTTGACGGCA
ACGTTAGGGAGTCCGGAGACGTCGGCGGGGGCCTCGGGAAGAGTTATCTTTTCTGTTTAA
CAGCCTGCCCACCCTGGAAACGGCTCAGCCGGAGGTAGGGTCCAGCGGCTGGAAGAGCAC
CGCACGTCGCGTGGTGTCCGGTGCGCCCCCGGCGGCCCTTGAAAATCCGGAGGACCGAGT
GCCGCTCACGCCCGGTCGTACTCATAACCGCATCAGGTCTCCAAGGTGAACAGCCTCTGG
TCGATGGAACAATGTAGGCAAGGGAAGTCGGCAAAATGGATCCGTAACTTCGGGAAAAGG
ATTGGCTCTGAGGGCTGGGCTCGGGGGTCCCAGTTCCGAACCCGTCGGCTGTCAGCGGAC
TGCTCGAGCTGCTTCCGCGGCGAGAGCGGGTCGCCGCGTGCCGGCCGGGGGACGGACTGG
GAACGGCTCTCTCGGGAGCTTTCCCCGGGCGTCGAACAGTCAGCTCAGAACTGGTACGGA
CAAGGGGAATCCGACTGTTTAATTAAAACAAAGCATTGCGATGGTCCCTGCGGATGCTAA
CGCAATGTGATTTCTGCCCAGTGCTCTGAATGTCAAAGTGAAGAAATTCAACCAAGCGCG
GGTAAACGGCGGGAGTAACTATGACTCTCTTAAGGTAGCCAAATGCCTCGTCATCTAATT
AGTGACGCGCATGAATGGATTAACGAGATTCCCACTGTCCCTGTCTACTATCCAGCGAAA
CCACAGCCAAGGGAACGGGCTTGGCAGAATCAGCGGGGAAAGAAGACCCTGTTGAGCTTG
ACTCTAGTCCGACTTTGTGAAATGACTTGAGAGGT
>ath_circ_016983
GTCAGGCGGGATTACCCGCTGAGTTTAAGCATATCAATAAGCGGAGGAAAAGAAACTAAC
AAGGATTCCCTTAGTAACGGCGAGCGAACCGGGAAGAGCCCAGCTTGAAAATCGGACGTC
TTCGGCGTTCGAATTGTAGTCTGGAGAAGCGTCCTCAGCGACGGACCGGGCCTAAGTTCC
CTGGAAAGGGGCGCCAGAGAGGGTGAGAGCCCCGTCGTGCCCGGACCCTGTCGCACCACG
AGGCGCTGTCTACGAGTCGGGTTGTTTGGGAATGCAGCCCCAATCGGGCGGTAAATTCCG
TCCAAGGCTAAATACGGGCGAGAGACCGATAGCGAACAAGTACCGCGAGGTAAAGATGAA
AAGGACTTTGAAAAGAGAGTCAAAGAGTGCTTGAAATTGTCGGGAGGGAAGCGGATGGGG
GCCGGCGATGCGTCCTGGTCGGATGCGGAACGGAGCAATCCGGTCCGCCGATCGATTCGG
GGCGTGGACCGACGCGGATTACGGTGGCGGCCTAAGCCCGGGCTTTTGATACGCTTGTGG
AGACGTCGCTGCCGTGATCGTGGTCTGCAGCACGCGCCTAACGGCGTGCCTCGGCATCAG
CGTGCTCCGGGCGTCGGCCTGTGGGCTCCCCATTCGACCCGTCTTGAAACACGGACCAAG
GAGTCTGACATGTGTGCGAGTCAACGGGTGAGTAAACCCGTAAGGCGCAAGGAAGCTGAT
TGGCGGGATCCCTCGCGGGTGCACCGCCGACCGACCTTGATCTTCTGAGAAGGGTTCGAG
TGTGAGCATGCCTGTCGGGACCCGAAAGATGGTGAACTATGCCTGAGCGGGGTAAAGCCA
GAGGAAACTCTGGTGGAAGCCCGCAGCGATACTGACGTGCAAATCGTTCGTCTGACTTGG
GTATAGGGGCGAAAGACTAATCGAACCATCTAGTAGCTGGTTCCCTCCGAAGTTTCCCTC
AGGATAGCTGGAGCTCGGACGCGAGTTCTATCGGGTAAAGCCAATGATTAGAGGCATTGG
GGGCGCAACGCCCTCGACCTATTCTCAAACTTTAAATAGGTAGGACGTGTCGGCTGCTTT
GTTGAGCCGTCACACGGAATCGAGAGCTCCAAGTGGGCCATTTTTGGTAAGCAGAACTGG
CGATGCGGGATGAACCGGAAGCCGGGTTACGGTGCCCAACTGCGCGCTAACCTAGAACCC
ACAAAGGGTGTTGGTCGATTAAGACAGCAGGACGGTGGTCATGGAAGTCGAAATCCGCTA
AGGAGTGTGTAACAACTCACCTGCCGAATCAACTAGCCCCGAAAATGGATGGCGCTTAAG
CGCGCGACCTATACCCGGCCGTCGGGGCAAGAGCCAGGCCTCGATGAGTAGGAGGGCGCG
GCGGTCGCTGCAAAACCTAGGGCGCGAGCCCGGGCGGAGCGGCCGTCGGTGCAGATCTTG
GTGGTAGTAGCAAATATTCAAATGAGAACTTTGAAGGCCGAAGAGGGGAAAGGTTCCATG
TGAACGGCACTTGCACATGGGTTAGTCGATCCTAAGAGTCGGGGGAAACCCGTCTGATAG
CGCTTAAGCGCGAACTTCGAAAGGGGATCCGGTTAAAATTCCGGAACCGGGACGTGGCGG
TTGACGGCAACGTTAGGGAGTCCGGAGACGTCGGCGGGGGCCTCGGGAAGAGTTATCTTT
TCTGTTTAACAGCCTGCCCACCCTGGAAACGGCTCAGCCGGAGGTAGGGTCCAGCGGCTG
GAAGAGCACCGCACGTCGCGTGGTGTCCGGTGCGCCCCCGGCGGCCCTTGAAAATCCGGA
GGACCGAGTGCCGCTCACGCCCGGTCGTACTCATAACCGCATCAGGTCTCCAAGGTGAAC
AGCCTCTGGTCGATGGAACAATGTAGGCAAGGGAAGTCGGCAAAATGGATCCGTAACTTC
GGGAAAAGGATTGGCTCTGAGGGCTGGGCTCGGGGGTCCCAGTTCCGAACCCGTCGGCTG
TCAGCGGACTGCTCGAGCTGCTTCCGCGGCGAGAGCGGGTCGCCGCGTGCCGGCCGGGGG
ACGGACTGGGAACGGCTCTCTCGGGAGCTTTCCCCGGGCGTCGAACAGTCAGCTCAGAAC
TGGTACGGACAAGGGGAATCCGACTGTTTAATTAAAACAAAGCATTGCGATGGTCCCTGC
GGATGCTAACGCAATGTGATTTCTGCCCAGTGCTCTGAATGTCAAAGTGAAGAAATTCAA
CCAAGCGCGG
>ath_circ_017022
AGGGTGAGAGCCCCGTCGTGCCCGGACCCTGTCGCACCACGAGGCGCTGTCTACGAGTCG
GGTTGTTTGGGAATGCAGCCCCAATCGGGCGGTAAATTCCGTCCAAGGCTAAATACGGGC
GAGAGACCGATAGCGAACAAGTACCGCGAGGTAAAGATGAAAAGGACTTTGAAAAGAGAG
TCAAAGAGTGCTTGAAATTGTCGGGAGGGAAGCGGATGGGGGCCGGCGATGCGTCCTGGT
CGGATGCGGAACGGAGCAATCCGGTCCGCCGATCGATTCGGGGCGTGGACCGACGCGGAT
TACGGTGGCGGCCTAAGCCCGGGCTTTTGATACGCTTGTGGAGACGTCGCTGCCGTGATC
GTGGTCTGCAGCACGCGCCTAACGGCGTGCCTCGGCATCAGCGTGCTCCGGGCGTCGGCC
TGTGGGCTCCCCATTCGACCCGTCTTGAAACACGGACCAAGGAGTCTGACATGTGTGCGA
GTCAACGGGTGAGTAAACCCGTAAGGCGCAAGGAAGCTGATTGGCGGGATCCCTCGCGGG
TGCACCGCCGACCGACCTTGATCTTCTGAGAAGGGTTCGAGTGTGAGCATGCCTGTCGGG
ACCCGAAAGATGGTGAACTATGCCTGAGCGGGGTAAAGCCAGAGGAAACTCTGGTGGAAG
CCCGCAGCGATACTGACGTGCAAATCGTTCGTCTGACTTGGGTATAGGGGCGAAAGACTA
ATCGAACCATCTAGTAGCTGGTTCCCTCCGAAGTTTCCCTCAGGATAGCTGGAGCTCGGA
CGCGAGTTCTATCGGGTAAAGCCAATGATTAGAGGCATTGGGGGCGCAACGCCCTCGACC
TATTCTCAAACTTTAAATAGGTAGGACGTGTCGGCTGCTTTGTTGAGCCGTCACACGGAA
TCGAGAGCTCCAAGTGGGCCATTTTTGGTAAGCAGAACTGGCGATGCGGGATGAACCGGA
AGCCGGGTTACGGTGCCCAACTGCGCGCTAACCTAGAACCCACAAAGGGTGTTGGTCGAT
TAAGACAGCAGGACGGTGGTCATGGAAGTCGAAATCCGCTAAGGAGTGTGTAACAACTCA
CCTGCCGAATCAACTAGCCCCGAAAATGGATGGCGCTTAAGCGCGCGACCTATACCCGGC
CGTCGGGGCAAGAGCCAGGCCTCGATGAGTAGGAGGGCGCGGCGGTCGCTGCAAAACCTA
GGGCGCGAGCCCGGGCGGAGCGGCCGTCGGTGCAGATCTTGGTGGTAGTAGCAAATATTC
AAATGAGAACTTTGAAGGCCGAAGAGGGGAAAGGTTCCATGTGAACGGCACTTGCACATG
GGTTAGTCGATCCTAAGAGTCGGGGGAAACCCGTCTGATAGCGCTTAAGCGCGAACTTCG
AAAGGGGATCCGGTTAAAATTCCGGAACCGGGACGTGGCGGTTGACGGCAACGTTAGGGA
GTCCGGAGACGTCGGCGGGGGCCTCGGGAAGAGTTATCTTTTCTGTTTAACAGCCTGCCC
ACCCTGGAAACGGCTCAGCCGGAGGTAGGGTCCAGCGGCTGGAAGAGCACCGCACGTCGC
GTGGTGTCCGGTGCGCCCCCGGCGGCCCTTGAAAATCCGGAGGACCGAGTGCCGCTCACG
CCCGGTCGTACTCATAACCGCATCAGGTCTCCAAGGTGAACAGCCTCTGGTCGATGGAAC
AATGTAGGCAAGGGAAGTCGGCAAAATGGATCCGTAACTTCGGGAAAAGGATTGGCTCTG
AGGGCTGGGCTCGGGGGTCCCAGTTCCGAACCCGTCGGCTGTCAGCGGACTGCTCGAGCT
GCTTCCGCGGCGAGAGCGGGTCGCCGCGTGCCGGCCGGGGGACGGACTGGGAACGGCTCT
CTCGGGAGCTTTCCCCGGGCGTCGAACAGTCAGCTCAGAACTGGTACGGACAAGGGGAAT
CCGACTGTTTAATTAAAACAAAGCATTGCGATGGTCCCTGCGGATGCTAACGCAATGTGA
TTTCTGCCCAGTGCTCTGAATGTCAAAGTGAAGAAATTCAACCAAGCGCGGGTAAACGGC
GGGAGTAACTATGACTCTCTTAAGGTAGCCAAATGCCTCGTCATCTAATTAGTGACGCGC
ATGAATGGATTAACGAGATTCCCACTGTCCCTGTCTACTATCCAGCGAAACCACAGCCAA
GGGAACGGGCTTGGCAGAATCAGCGGGGAAAGAAGACCCTGTTGAGCTTGACTCTAGTCC
GACTTTGTGAAATGACTTGAGAGGTGTAGGATAAGTGGGAGCTTCGGCGCAAGTGAAATA
CCACTACTTTTAACGTTATTTTACTTACTCCGTGAATCGGAGGCGGG
>ath_circ_017038
TCAACGGGTGAGTAAACCCGTAAGGCGCAAGGAAGCTGATTGGCGGGATCCCTCGCGGGT
GCACCGCCGACCGACCTTGATCTTCTGAGAAGGGTTCGAGTGTGAGCATGCCTGTCGGGA
CCCGAAAGATGGTGAACTATGCCTGAGCGGGGTAAAGCCAGAGGAAACTCTGGTGGAAGC
CCGCAGCGATACTGACGTGCAAATCGTTCGTCTGACTTGGGTATAGGGGCGAAAGACTAA
TCGAACCATCTAGTAGCTGGTTCCCTCCGAAGTTTCCCTCAGGATAGCTGGAGCTCGGAC
GCGAGTTCTATCGGGTAAAGCCAATGATTAGAGGCATTGGGGGCGCAACGCCCTCGACCT
ATTCTCAAACTTTAAATAGGTAGGACGTGTCGGCTGCTTTGTTGAGCCGTCACACGGAAT
CGAGAGCTCCAAGTGGGCCATTTTTGGTAAGCAGAACTGGCGATGCGGGATGAACCGGAA
GCCGGGTTACGGTGCCCAACTGCGCGCTAACCTAGAACCCACAAAGGGTGTTGGTCGATT
AAGACAGCAGGACGGTGGTCATGGAAGTCGAAATCCGCTAAGGAGTGTGTAACAACTCAC
CTGCCGAATCAACTAGCCCCGAAAATGGATGGCGCTTAAGCGCGCGACCTATACCCGGCC
GTCGGGGCAAGAGCCAGGCCTCGATGAGTAGGAGGGCGCGGCGGTCGCTGCAAAACCTAG
GGCGCGAGCCCGGGCGGAGCGGCCGTCGGTGCAGATCTTGGTGGTAGTAGCAAATATTCA
AATGAGAACTTTGAAGGCCGAAGAGGGGAAAGGTTCCATGTGAACGGCACTTGCACATGG
GTTAGTCGATCCTAAGAGTCGGGGGAAACCCGTCTGATAGCGCTTAAGCGCGAACTTCGA
AAGGGGATCCGGTTAAAATTCCGGAACCGGGACGTGGCGGTTGACGGCAACGTTAGGGAG
TCCGGAGACGTCGGCGGGGGCCTCGGGAAGAGTTATCTTTTCTGTTTAACAGCCTGCCCA
CCCTGGAAACGGCTCAGCCGGAGGTAGGGTCCAGCGGCTGGAAGAGCACCGCACGTCGCG
TGGTGTCCGGTGCGCCCCCGGCGGCCCTTGAAAATCCGGAGGACCGAGTGCCGCTCACGC
CCGGTCGTACTCATAACCGCATCAGGTCTCCAAGGTGAACAGCCTCTGGTCGATGGAACA
ATGTAGGCAAGGGAAGTCGGCAAAATGGATCCGTAACTTCGGGAAAAGGATTGGCTCTGA
GGGCTGGGCTCGGGGGTCCCAGTTCCGAACCCGTCGGCTGTCAGCGGACTGCTCGAGCTG
CTTCCGCGGCGAGAGCGGGTCGCCGCGTGCCGGCCGGGGGACGGACTGGGAACGGCTCTC
TCGGGAGCTTTCCCCGGGCGTCGAACAGTCAGCTCAGAACTGGTACGGACAAGGGGAATC
CGACTGTTTAATTAAAACAAAGCATTGCGATGGTCCCTGCGGATGCTAACGCAATGTGAT
TTCTGCCCAGTGCTCTGAATGTCAAAGTGAAGAAATTCAACCAAGCGCGGGTAAACGGCG
GGAGTAACTATGACTCTCTTAAGGTAGCCAAATGCCTCGTCATCTAATTAGTGACGCGCA
TGAATGGATTAACGAGATTCCCACTGTCCCTGTCTACTATCCAGCGAAACCACAGCCAAG
GGAACGGGCTTGGCAGAATCAGCGGGGAAAGAAGACCCTGTTGAGCTTGACTCTAGTCCG
ACTTTGTGAAATGACTTGAGAGGTGTAGGATAAGTGGGAGCTTCGGCGCAAGTGAAATAC
CACTACTTTTAACGTTATTTTACTTACTCCGTGAATCGGAGGCGGG
>ath_circ_017090
CAGAACTGGCGATGCGGGATGAACCGGAAGCCGGGTTACGGTGCCCAACTGCGCGCTAAC
CTAGAACCCACAAAGGGTGTTGGTCGATTAAGACAGCAGGACGGTGGTCATGGAAGTCGA
AATCCGCTAAGGAGTGTGTAACAACTCACCTGCCGAATCAACTAGCCCCGAAAATGGATG
GCGCTTAAGCGCGCGACCTATACCCGGCCGTCGGGGCAAGAGCCAGGCCTCGATGAGTAG
GAGGGCGCGGCGGTCGCTGCAAAACCTAGGGCGCGAGCCCGGGCGGAGCGGCCGTCGGTG
CAGATCTTGGTGGTAGTAGCAAATATTCAAATGAGAACTTTGAAGGCCGAAGAGGGGAAA
GGTTCCATGTGAACGGCACTTGCACATGGGTTAGTCGATCCTAAGAGTCGGGGGAAACCC
GTCTGATAGCGCTTAAGCGCGAACTTCGAAAGGGGATCCGGTTAAAATTCCGGAACCGGG
ACGTGGCGGTTGACGGCAACGTTAGGGAGTCCGGAGACGTCGGCGGGGGCCTCGGGAAGA
GTTATCTTTTCTGTTTAACAGCCTGCCCACCCTGGAAACGGCTCAGCCGGAGGTAGGGTC
CAGCGGCTGGAAGAGCACCGCACGTCGCGTGGTGTCCGGTGCGCCCCCGGCGGCCCTTGA
AAATCCGGAGGACCGAGTGCCGCTCACGCCCGGTCGTACTCATAACCGCATCAGGTCTCC
AAGGTGAACAGCCTCTGGTCGATGGAACAATGTAGGCAAGGGAAGTCGGCAAAATGGATC
CGTAACTTCGGGAAAAGGATTGGCTCTGAGGGCTGGGCTCGGGGGTCCCAGTTCCGAACC
CGTCGGCTGTCAGCGGACTGCTCGAGCTGCTTCCGCGGCGAGAGCGGGTCGCCGCGTGCC
GGCCGGGGGACGGACTGGGAACGGCTCTCTCGGGAGCTTTCCCCGGGCGTCGAACAGTCA
GCTCAGAACTGGTACGGACAAGGGGAATCCGACTGTTTAATTAAAACAAAGCATTGCGAT
GGTCCCTGCGGATGCTAACGCAATGTGATTTCTGCCCAGTGCTCTGAATGTCAAAGTGAA
GAAATTCAACCAAGCGCGGGTAAACGGCGGGAGTAACTATGACTCTCTTAAGGTAGCCAA
ATGCCTCGTCATCTAATTAGTGACGCGCATGAATGGATTAACGAGATTCCCACTGTCCCT
GTCTACTATCCAGCGAAACCACAGCCAAGGGAACGGGCTTGGCAGAATCAGCGGGGAAAG
AAGACCCTGTTGAGCTTGACTCTAGTCCGACTTTGTGAAATGACTTGAGAGGTGTAGGAT
AAGTGGGAGCTTCGGCGCAAGTGAAATACCACTACTTTTAACGTTATTTTACTTACTCCG
TGAATCGGAGGCGGGGTACAACCCCTGTTTTTGGTCCCAAGGCTCGCTTCGGCGGGTCGA
TCCGGGCGGAGGACATTGTCAGGTGGGGAGTTTGGCTGGGGCGGCACATCTGTTAAAAGA
TAACGCAGGTGTCCTAAGATGAGCTCAACGAGAACAGAAATCTCGTGTGGAACAAAAGGG
TAAAAGCTCGTTTGATTCTGATTTTCAGTACGAATACGAACC
>ath_circ_017100
ACAGCAGGACGGTGGTCATGGAAGTCGAAATCCGCTAAGGA
>ath_circ_017121
CTATACCCGGCCGTCGGGGCAAGAGCCAGGCCTCGATGAGTAGGAGGGCGCGGCGGTCGC
TGCAAAACCTAGGGCGCGAGCCCGGGCGGAGCGGCCGTCGGTGCAGATCTTGGTGGTAGT
AGCAAATATTCAAATGAGAACTTTGAAGGCCGAAGAGGGGAAAGGTTCCATGTGAACGGC
ACTTGCACATGGGTTAGTCGATCCTAAGAGTCGGGGGAAACCCGTCTGATAGCGCTTAAG
CGCGAACTTCGAAAGGGGATCCGGTTAAAATTCCGGAACCGGGACGTGGCGGTTGACGGC
AACGTTAGGGAGTCCGGAGACGTCGGCGGGGGCCTCGGGAAGAGTTATCTTTTCTGTTTA
ACAGCCTGCCCACCCTGGAAACGGCTCAGCCGGAGGTAGGGTCCAGCGGCTGGAAGAGCA
CCGCACGTCGCGTGGTGTCCGGTGCGCCCCCGGCGGCCCTTGAAAATCCGGAGGACCGAG
TGCCGCTCACGCCCGGTCGTACTCATAACCGCATCAGGTCTCCAAGGTGAACAGCCTCTG
GTCGATGGAACAATGTAGGCAAGGGAAGTCGGCAAAATGGATCCGTAACTTCGGGAAAAG
GATTGGCTCTGAGGGCTGGGCTCGGGGGTCCCAGTTCCGAACCCGTCGGCTGTCAGCGGA
CTGCTCGAGCTGCTTCCGCGGCGAGAGCGGGTCGCCGCGTGCCGGCCGGGGGACGGACTG
GGAACGGCTCTCTCGGGAGCTTTCCCCGGGCGTCGAACAGTCAGCTCAGAACTGGTACGG
ACAAGGGGAATCCGACTGTTTAATTAAAACAAAGCATTGCGATGGTCCCTGCGGATGCTA
ACGCAATGTGATTTCTGCCCAGTGCTCTGAATGTCAAAGTGAAGAAATTCAACCAAGCGC
GGGTAAACGGCGGGAGTAACTATGACTCTCTTAAGGTAGCCAAATGCCTCGTCATCTAAT
TAGTGACGCGCATGAATGGATTAACGAGATTCCCACTGTCCCTGTCTACTATCCAGCGAA
ACCACAGCCAAGGGAACGGGCTTGGCAGAATCAGCGGGGAAAGAAGACCCTGTTGAGCTT
GACTCTAGTCCGACTTTGTGAAATGACTTGAGAGGTGTAGGATAAGTGGGAGCTTCGGCG
CAAGTGAAATACCACTACTTTTAACGTTATTTTACTTACTCCGTGAATCGGAGGCGGGGT
ACAACCCCTGTTTTTGGTCCCAAGGCTCGCTTCGGCGGGTCGATCCGGGCGGAGGACATT
GTCAGGTGGGGAGTTTGGCTGGGGCGGCACATCTGTTAAAAGATAACGCAGGTGTCCTAA
GATGAGCTCAACGAGAACAGAAATCTCGTGTGGAACAAAAGGGTAAAAGCTCGTTTGATT
CTGATTTTCAGTACGAATACGAACCGTGAAAGCGTGGC
>ath_circ_017150
GCCTCGATGAGTAGGAGGGCGCGGCGGTCGCTGCAAAACCTAGGGCGCGAGCCCGGGCGG
AGCGGCCGTCGGTGCAGATCTTGGTGGTAGTAGCAAATATTCAAATGAGAACTTTGAAGG
CCGAAGAGGGGAAAGGTTCCATGTGAACGGCACTTGCACATGGGTTAGTCGATCCTAAGA
GTCGGGGGAAACCCGTCTGATAGCGCTTAAGCGCGAACTTCGAAAGGGGATCCGGTTAAA
ATTCCGGAACCGGGACGTGGCGGTTGACGGCAACGTTAGGGAGTCCGGAGACGTCGGCGG
GGGCCTCGGGAAGAGTTATCTTTTCTGTTTAACAGCCTGCCCACCCTGGAAACGGCTCAG
CCGGAGGTAGGGTCCAGCGGCTGGAAGAGCACCGCACGTCGCGTGGTGTCCGGTGCGCCC
CCGGCGGCCCTTGAAAATCCGGAGGACCGAGTGCCGCTCACGCCCGGTCGTACTCATAAC
CGCATCAGGTCTCCAAGGTGAACAGCCTCTGGTCGATGGAACAATGTAGGCAAGGGAAGT
CGGCAAAATGGATCCGTAACTTCGGGAAAAGGATTGGCTCTGAGGGCTGGGCTCGGGGGT
CCCAGTTCCGAACCCGTCGGCTGTCAGCGGACTGCTCGAGCTGCTTCCGCGGCGAGAGCG
GGTCGCCGCGTGCCGGCCGGGGGACGGACTGGGAACGGCTCTCTCGGGAGCTTTCCCCGG
GCGTCGAACAGTCAGCTCAGAACTGGTACGGACAAGGGGAATCCGACTGTTTAATTAAAA
CAAAGCATTGCGATGGTCCCTGCGGATGCTAACGCAATGTGATTTCTGCCCAGTGCTCTG
AATGTCAAAGTGAAGAAATTCAACCAAGCGCGGGTAAACGGCGGGAGTAACTATGACTCT
CTTAAGGTAGCCAAATGCCTCGTCATCTAATTAGTGACGCGCATGAATGGATTAACGAGA
TTCCCACTGTCCCTGTCTACTATCCAGCGAAACCACAGCCAAGGGAACGGGCTTGGCAGA
ATCAGCGGGGAAAGAAGACCCTGTTGAGCTTGACTCTAGTCCGACTTTGTGAAATGACTT
GAGAGGTGTAGGATAAGTGGGAGCTTCGGCGCAAGTGAAATACCACTACTTTTAACGTTA
TTTTACTTACTCCGTGAATCGGAGGCGGG
>ath_circ_017198
TCGATCCTAAGAGTCGGGGGAAACCCGTCTGATAGCGCTTAAGCGCGAACTTCGAAAGGG
GATCCGGTTAAAATTCCGGAACCGGGACGTGGCGGTTGACGGCAACGTTAGGGAGTCCGG
AGACGTCGGCGGGGGCCTCGGGAAGAGTTATCTTTTCTGTTTAACAGCCTGCCCACCCTG
GAAACGGCTCAGCCGGAGGTAGGGTCCAGCGGCTGGAAGAGCACCGCACGTCGCGTGGTG
TCCGGTGCGCCCCCGGCGGCCCTTGAAAATCCGGAGGACCGAGTGCCGCTCACGCCCGGT
CGTACTCATAACCGCATCAGGTCTCCAAGGTGAACAGCCTCTGGTCGATGGAACAATGTA
GGCAAGGGAAGTCGGCAAAATGGATCCGTAACTTCGGGAAAAGGATTGGCTCTGAGGGCT
GGGCTCGGGGGTCCCAGTTCCGAACCCGTCGGCTGTCAGCGGACTGCTCGAGCTGCTTCC
GCGGCGAGAGCGGGTCGCCGCGTGCCGGCCGGGGGACGGACTGGGAACGGCTCTCTCGGG
AGCTTTCCCCGGGCGTCGAACAGTCAGCTCAGAACTGGTACGGACAAGGGGAATCCGACT
GTTTAATTAAAACAAAGCATTGCGATGGTCCCTGCGGATGCTAACGCAATGTGATTTCTG
CCCAGTGCTCTGAATGTCAAAGTGAAGAAATTCAACCAAGCGCGGGTAAACGGCGGGAGT
AACTATGACTCTCTTAAG
>ath_circ_017258
CAAGCGCGGGTAAACGGCGGGAGTAACTATGACTCTCTTAAGGTAGCCAAATGCCTCGTC
ATCTAATTAGTGACGCGCATGAATGGATTAACGAGATTCCCACTGTCCCTGTCTACTATC
CAGCGAAACCACAGCCAAGGGAACGGGCTTGGCAGAATCAGCGGGGAAAGAAGACCCTGT
TGAGCTTGACTCTAGTCCGACTTTGTGAAATGACTTGAGAGGTGTAGGATAAGTGGGAGC
TTCGGCGCAAGTGAAATACCACTACTTTTAACGTTATTTTACTTACTCCGTGAATCGGAG
GCGGGGTACAACCCCTGTTTTTGGTCCCAAGGCTCGCTTCGGCGGGTCGATCCGGGCGGA
GGACATTGTCAGGTGGGGAGTTTGGCTGGGGCGGCACATCTGTTAAAAGATAACGCAGGT
GTCCTAAGATGAGCTCAACGAGAACAGAAATCTCGTGTGGAACAAAAGGGTAAAAGCTCG
TTTGATTCTGATTTTCAGTACGAATACGAACCGTGAAAGCGTGGC
>ath_circ_017399
TGGCTAGATTATTTTCCGTTCTGTACTCAAATCCCAAGACGAGAGGGAAATACAATTTAC
TTTTTGCACTAACATCTGGTGGACCCTACAACTACGAAGGAACTCAAAAG
>ath_circ_017627
CTTGCAACCAACAGTAGGCAACAAAGATCGATCTGTGAGAGGATGTCCAAAAAGACCAGC
GACAAATTTCACTCTGAGTATTCTTTCAACAGCATCATTGATCCGAGCCATTGGTATTTC
CCCTGACTCTACCAGATCTGTCATGTCCTGTATGAACTGTTCGTACTTAAATGGTACCAT
AACCTGCAACATGGATTATATAATCTTCGCTTCTTCAATCATCCGAGATGATGAAAATCA
TTTACTAAGCTGAAATATTTTGTGTACGGGGTTCACACTCTACCATGTCAATGCCAGCAT
TAACCGCAGTTTTAATGCAGTAGCGGTAGTTTGATCCCTGAGGCTCACTAAGCCGGTCCA
AACCTTCCCAGTCTGAGACTAGAAATCCCTAGTAACATATACAAGCAAACTAGCTTAATG
CATACACCTCTAGCTTATTTTTCTTTCTATTCAATTAAATTTACACGAACCTTGAAACCA
AGTTTTTCCTTTAGAATTTCTGTCAAGAGAAAACGGTCGGCGTGCAGTCTAGTTCCATTC
CAACTGGAGTAAGACGCCATAACCGTGGAAACTCCCTGAGCAAGACACTTCAGATAAGGA
GGAATATGTATCTTCTCTAATTCTTCATATGAAGCGATGGTGTTCCCTTCATTTATGCCC
TTGTCAGTACCACCATCTCCAACAAAGTGTTTGACACACGCGACGACGTTGTTTCTATAA
CCCCAATAAACAAATCCATGAGAAATGACATCAAACCTATTAATGTCCCAAATAAGTTTA
CAGTGTACTGATTCATATGATACCTTCCTGCAACAAAAGGATAACCATTTGGGTGTTCTT
CTGGTGGCACACCTTGTAGGCCCGAGACAAGAGAAGTCATCTCACAGACAAGTTCAGGAT
CTTCTCCATAACTCTCATAGCATCTTCCCCACCTCGGATCTCTCAAAACCTGCACAAAGA
CAAAACAACAACTTTCACATTCAATATTTACAAATCATTTCGTTCAATTTCAGTTGTTAA
ATTATAAAAAGGAACGAACTTACGGCCACGCAAGGAGAAAATGCCCAATGAACCCCGCTC
GCTCTTACTTCAAGTGCAGTTGCTGCTCCAATTCTTCTGACCAAATCTGCGTCTCTACAG
AGTTACCACAATAACTACTACTGTTTTCACATTAATAGCGGCCAAACACAGCATGGCTGC
AATAGAAGCACCAATCTTGAACACAAACAGATTCTACTCATCCATAGCCACTGCAATACT
ACTTCTACTTTGTTTTAAGAAGCAAGCTCAGAAATTTAAACTAGACCTGAATCAACTAAG
TAGCTTCGGTAAGGTAAGTTTCCATCAGATAGACCAGTAACAGAACAAAGCTTTAAGAGC
ACACTTCTAGTTTGCTTATGGTAAATCGAGAATAAACCTGGTGGCTCCGAGGCCAATGTT
GTGAGGGAAGACAGTGGCGCCGTAGACATTATTGTTGCCGTGGACAGCGTCAGTGCCATA
GATAATTGGAATTCCCAAACGCGACGCTAACGCTGATCGCTGAAAACCATCAATCATATC
AGCCCAATCCGATGACTTAGCGTCCTCGAACGGTACACTACCTCCAGCGTTTAGTACACT
TCCTGCAAACACCAAATCCATAAAGTTACTAATTTTAGTAAATTGCAAATGCATTTTTCA
AAATTGAAAGTTCAAAAAAAAAAAAAAAAAATGTGTGTACCGATGAAGAAATCTGTAAAG
GCGGAGGGAGAAGCGACTCTGCGTTCGATTTGAGTCATCTGACCGATCTTCTCCGGCAAA
GTCATGCGAGAGAGAAGGTCCTTCACACGCGCCTCCACTGGCGCGTCTCCGTTCTTGTAA
ACGCATGATGACTCCTCGACGACCATTTTCTTTACTCTTCTTCTTCGTTGTAGTTGTTGT
ACGACTTTCTCTTTATCTATAACAAGATGAGACGTGACACATTGATTTTGACTCAAAATG
CTTAATTAATGATTATTGCTTTATGTAAAAAATTCATCAATTTGATTAACTTATTAAATT
AAACGTGTGGTTCATATGGTAATCGCATATTTTTAATACAAGTTAACCGGTGAAGTTAAA
CCAGTTAACCGAAATTGGAAGTGAGACCGAAACCAAGAGGAAACAATGGGTCATACGAAT
TTGCTTCAGCGTTTAACGGCAACTGGTCAACGCGTTTGAACCAGCTCACTGGTAACTTCC
CTTTGAAGTCATAATCTCCGAAAATCACATCACTCATCCCTTGCCCTTCAGTTCCAGGGA
ACCAAGCAGCGACCAAAGCTTCAGTCTTTTCAAGAACCGTTGGCTCTAAAACCATTGGAC
GTCCTGAGAACAAAATCACTAGAGTCGGGATTTTCTCTGCAACCGCGGTTATAATGTTGT
TACCATTGAAAGGTATAGTGAGTTCCGAGTTATCTCCCTTCATTTCTGCGTATGGAGGTT
CCCCCACTGCAACAATGGCGTATGAGAAGCCATCACTTGATGCTAAGGTTTCCTTTGTTG
GAGTTTTCTCGAAGATGACTTCAGTTTTGTCTCCAACTGCTGCTTTTATTGAATCCAAAA
GCGTCGTGCCTGCATTTCAAAACAAACAAGTATATAAGTGTCCACATCATTTTTTCTGAT
ATCTTCTAATTCGATTCAACTACCAATTGTGATTCTGCCGCTTTGACCGGATTTTATCTT
TGTCCATCCTCCACACTGATTTCCAAGATCGTTTGCATGCATTCCAACCACTAGAATCCT
CTTGGCATTGCGGTCTAGTGGTAGAAATGGTGTATCAGCATTTTTACCATTCTTCAGCAA
CACTAATGACTTTCTAACCGCTTCACGTGCCACTTCTCTATGTTC
>ath_circ_017631
CCTCGCTCTTCTTCGGCACAGGCGTCGGAGCTGAGTTTTTACCACCGCGAACGGTTCCTC
GGCCTCCGGTGGTGGTGCCTTCTTTCTCATCCAC
>ath_circ_017805
CTCTTCCCCATATTTCTCATCAGGAACACCGAATGCAACACCCTGAGAAACGTCAGGATG
CGTTAAGAGTACTGCATCCACTTCAATTGGAGATATCTTCTCACCTGAAATAGATTATAA
TTAAGTACACATAGAAAATCTAACTCATTCATACAAAAGATCATGATACTGCACAAAGTA
GCCTCTTTCTTTGTCTTGTCTCATTTCTAATTTGTTGGAGGGTTTTCTTTGACAAGTCTA
ACATAGTACTGCACAAAGTAGCCTCCACCGAGACTATACAAATAAACTGCTAGACATAGA
CTAGTATTCTTGTGAAACAGTAAAGCCATCAAAATAGAGTAAATGAGACTAACCTCCACG
GTTAATAAGCTCTTTGATCCGACCCACCAGATGCAAATACCCATCGGTATCAAAGTAACC
GATATCACCAGTGTGGAACCACCCAAACTCGAAACCTGCCTTGTTGGCTTCTGGGTTATT
CTTGTAACCCTTGGTCACATTTGGACCTCTTATACAAACCTCTCCTTTGTTATTTGGCTC
TTGGATCTCGCCTTTCTCATTAAGGATCGCCATTTCTTGACCTACCGGTTTCCCAACAGA
CCCAGGCTTGTGTGGACCTTCCTCTGGTAAGGGGTTTGAGCTCATCAAATGTGTTGCCTC
TGTCATTGCATAGGCCTCGAGCACCGGTGCTCCAAACGCTTCCTCAAGCCTGGACAATAT
CACCTAACAAAAACCAAGACAAAATAAGTCATTAAGTTATTGAAAGCCAAAGCAATCCAA
CGTTTTACAAAACACTGTGCATTACAAACGCCTCAACAATTGACTGGAAACAAGAGCATT
ACCGGAGCCAAAGAAGCACTGCAACTCCTGATGAACCGGAGTTTAGGATATTCCGTCTCA
GGGTGGCTCGCGTGGCGGTCCAATATGATCTGATGAATGGTCGGCACAGCAGTATACCAT
GTAGCGTTATACTTCTTCATATCTGGCCAAAATGTTGTTGCTGAGAATCTACCAGCAGCT
GGAAGAGTTACAGCAGCACCAGCTCCAAGCGAGCTAAGCAACCCAGCTAACAATCCATGA
ACATGGAACAGAGGGAGAACAATCACCGTAGAATCAGACTCAGTAAGCTTGTACACAGCT
TTAATGTTCTTGACGGATGAAGCTAGATTGAGCTGCGTAAGCGGTACACCCTTTGGACGG
CTCGTAGTGCCAGAAGTGTGGAGGAAGAGAGCACCGTCGTCCGGGTGATTAACGAGTTCC
GTCGCTGAGTCAACGACGGAATCTGAATCCGCAACGGATAGTACAAGGTCCGAGCCAGCG
TCAAGCAGCGTAGCGGTGACGTGAGAGATTTTCAGCTTTGAAGCTGCTTCTTGAGCCGGT
GCGTTTCCTTCTTTAGAGGTTAACAATAGCTTTGAATCTGAATCGGAGAGGTAAAACTCA
AATTCCTCCGCCGTGTACGCTGCGTTCAACGGCGCCGCCGTGGCTCTAGCTCTTATCACC
GCTAAAAACATTATAACAAA
>ath_circ_017855
ACTGATGAACCGATTGTAGAAGATGTTAAAGATGATGAAGACGATGATGATGATGACGAA
GAAGAGGAAGACGACGATGCTCAAG
>ath_circ_017980
GAGGATTTCCCACATAATGCACACCATAGAGAGATAGCAATTTCGATAAGCAATTACACA
TTGAAGCATGGTGATACGGGTTTGGTTATTGTTGGTGGACGGATGGAGATGCAGCCATAT
GTATGTAGGATGAAAAATTCCTCTGTTGATTTCCTATGTATCTTCCATATGTTACCAATA
GATTATTCTTTTCGTTTTAGAATCACATGGACCCATTTGAGGAACTTGGCATGACAGCAC
AAAATGCTGATCAACACAGAAGAAGTGCTACTGAGAATCAGGTACGACTATATGATAGTT
TCCTTGGACTGTTTCGTAGCTGTGTATATTTATAGTTTCCTTATACATTTTCTCTAGAAC
TGAACAATTCTGAAGAAAGAGCTATTCGTTTGTAGTTATACATGTTCCAATGTGCATAAG
AACTTTGTTTGGACAGTTTAGAAGAATTTTAAGCTTCCTTTCAGGCCTCTGAAGATTCTG
GAGCCATAAACTTGCGTCACTTTTCTGTCTATGCATTTGCTGGCAAGACTGGCCTTCTTC
GATGGAGTAAAAAGACTGAT
>ath_circ_018053
CTTAAGAGGTGGAGCAGAGTATATATAAGATAGCAATGATCCTCCCAAAGCAAGATAGAA
GACAGTGGGAGTGGTATGCCCTGCCTGATAAGGGAAGATTTTAGCAAATCTGATGTGCCC
TTTAACTGTACTAGTTAATGTCAGAAGGGCCAACTTACCCACACATCTAATATTCCAGCA
ATACCAAGACCTCCCAATAATAGCACCCAGACTTGTGTAATAACCTGCATTTTAAGGAGT
AAGGAGAAATCAGAATCACAAAAGAGATAAAAGCTCACAATGTTCTGTCTCAGTTACCTC
TGGCTCTGATATTGCTCCAGATGGAATTGGACGATATGGCTCATTAATTGCGTCGATATC
TCTATCATACCAGTCGTTGATTGTCTGGAAATCGACAAGTCTAGGTTATTGTAGCACCAA
GCAAATGCACTAGAATAAGAACAAGTCAGCTTTTTGTTGTGTAAAACCAGACCTGTGTAT
AGCCAGTAAGACAAGGACCAGACATCATCATGCAAAGAATCGACTTAGCAACATCCTCTG
GGGTCCAATGAAAGTTCCCTGCCAGAAGAAACAATTGGAAGGAAAATGAAAAAACTTTCT
GTACAGTATTGCATGATCCAAAAGAGGTTCGTATGATTACCTGAAGCAGCAGCACCACAG
ACGACTCCCCAAACCAGTGGAGGCCAAGTGACTGGTTTTGTAAGCTGAAGACGAATCTTC
CATTTATTCTGAATACAGAATATAACAACAAACTCTTTTTAGCTAACAAACAACATTTTC
ACATCATTTCTAAGCTAAAAACAAGACTTGTCCTCAAAAGAGATTACCTTTAGTAGGAAA
ATTCCTAAACTAACACATCATTATCCACAAATATGATAATTTAAAAGATTCTGAGGAGAT
GAACAAAATTACAGTTTCTTGAGATGCTCCTTTGATACCGAGAAGCTGGTTAATGCTTGA
ACCACCGGCTGGTGCCTTGTCAGGTGTCTGAGATTTAA
>ath_circ_018115
GTGCTAGAGGCCGCAAAGCTTCTTCACATTAAGGAACATTCTGTTATCGATGCATCCGAA
ACTGTCTTTAAGTTGGCTGCACCAGTAGAGTGCAAAGGGATTGTTGGGAGTGATAACAGG
CATTATCTCTTGGACTTGATGAGAGTGACACCTCGTGATGCCAATTATACGGGCCCAGAG
TCACGCTTTTGTGTCCTAAGACCAGAACTGATCACATCATTTTGCCAG
>ath_circ_018153
CAAATTGGTGGTAGAACGGTGAAAGTGAACTTCCCGGAGGTGCCGAGAGGCGGTGAGAAC
GAAGTAATGAGAACCAAAATCCGTGATAATAACCGGAGTTATGTTGATAGTCCTCATAAG
GTATATGCAGGAAACCTTGGTTGGAATCTAACCTCACAAGGTTTAAAGGATGCATTTGGT
GATCAACCTGGTGTGCTTGGTGCTAAAGTTATCTATGAAAGAAATACTGGGAGGTCTAGG
GGGTTTGGTTTCATCTCGTTCGAGTCAGCGGAAAATGTTCAGTCTGCTTTGGCTACAATG
AATGGCGTG
>ath_circ_018156
GAGAAAGATCGTGGATTTGTAGGGTTGATGATACGCGCCGATGGGACCGTGAG
>ath_circ_018201
CTGCCCATGTCTTCAAGGTAGACTGCTGCAACGCACGTCCGAATGAGAAAGACAATGACC
ATGGCTTCTTGGTCTTCAACTGGTTCATGGCGTTCAAGTTCCTGGTAGCTTCTTCCTCGC
T
>ath_circ_018202
CAGCTGCTGGGACGGTTCTCTGAAGGGCACGGACGGTGTGCTCAGCGATGACTTCAGGTG
AAACCTTGGGGCTGTCAGATCCGGGAGTAACCATGTTAGGCTTCAAGAGTGTACCCTCGA
GCAAGACGTGGTGGTCGCTAAGAGCCTTGTAGCAAGCTGCAAGGACACGCTCAGTCACGG
CAGCACAC
>ath_circ_018254
GTTATATCCAAAAAAGATCAAGCACAATACTGGTGGCACGAGGATTTACCTTACAGTTTT
GTCTCGGTAGAAATGTTGTCGAAGAAGTTCAAGGACTTGAGTATTGGGAAAAAGATCGAA
GACACTCTGTCAAAGCCATATGATAGATCCAAAAGCCATAAGGATGCTTTGTCCTTCAGT
GTGTATTCTCTTCCAAACTGGGAGCTGTTCATAGCATGCATATCAAGAGAGTATCTTCTC
ATGAAGAGAAACTATTTCGTCTATATTTTCAAGACTGCTCAG
>ath_circ_018280
GGCTTGCTATGGTGTGTTGAGGTTTGTTATGGAGAGTGGAGCTAAGGGATGCGAGGTTAT
CGTGAGTGGAAAGCTTCGTGCTGCCAGAGCCAAGTCTATGAAGTTCAAAGATGGCTACAT
GGTGTCATCTGGTCAACCAACTAAGGAATACATAGACTCTGCAGTGAGACATGTTTTGCT
TAGACAA
>ath_circ_018305
AGTGAAGAGAGACATGTCGTGGAACAGCAGCTATTATCGAAAGAGATACGGAATGTATTA
GCGGTTGGAGGACCATCGAGAAGCG
>ath_circ_018715
CTGAACGTTGCTTTCATCCATTAAGATCTCCTTAGCTTTCTCACATAATGCTCTGAC
>ath_circ_018717
AGACTTGCAGCTGATTTCATGTCAAACTATATATTTTTGGCTGTGGGAAGAGTTGGTTCA
AGCACTGATTTAATTACCCAAAGGGTTGAGTTTGTCCAAGAGTCTGACAAGAGAAGCCAT
CTCATGGACCTGCTTCACGCGCAAAGAGAGACCCAAGACAAGGTAATGCATTATTTACCA
TCTGTTCACTTATCCAAGATTTATTATCACTGAAGCTCTGACTAATTCTGCCTTTCTTCA
CTTTTTATACACAGCAATCATTGACATTAGTTTTTGTGGAGACAAAGAGGGGAGCTGATA
CTTTGGAAAATTGGCTGTGCATGAATGAGTTTCCAGCAACCTCCATTCATGGCGATAGAA
CACAACAG
>ath_circ_018785
CTGTGACTTAGTCGTATATCAAGACCTTTCGAGAGAGTGTTGATTACAGGGCGATACCCT
CTAACCATAAGACCATGTCCACCGGGCAACAGTTCTTCCTGTGAATGTTTCAATTAACAA
ATCACTAAACGGGGACATACCTCAACCACTAAACCGAGGACAGACATAGAAGTTAAGTTA
CTAACCTGATCCCAACACTTTGCCGAGATGGTTTCAGCATCAGCAGCAAACCATCCTTCC
ATGCGGCACAAGTACCACTGAAGCACATTATGGGCAAGTCCCTCCAACCTATAAGTGAAA
ATCTAATTAAGCATGCAACAAATATAAAAGCGGATAAGTAACAAATCAACGGAATGAGTT
GAGACAATATGTTTCCATACCTCAATTCAGGGTTCCTCTTAAATACAATAGAAAAGGCTT
GAGCTATTGACATGTCTTCGTCCTGCTCATCCCTGACTTTACAGATCTGCATTTGTGAAA
CAACTGTTTAGTAAATCAAAGAGGCGCAACATCCATAAAACATAATAAAAGAGAAAGTGG
ACACCAAGTACACACCTCTTCCAGAATGTGCTCAAAATTTTCGCCAACTTTTGTCACCAA
CTCTTGAGAAACTTGGTTACCAGCCTTGTCGAACAGAGCATAACTGCAGAAAACATAATT
GCGCCATGAGTTTCCAACAAAGAGAGAAGATTACTTAATATACACATTTAGAATATCCAC
AACGGTTGTACACACCTCTCAAGATCGTGATCATACAAAACCGAATTGTCACCGCTAGTA
CGATAAAGAGGTAATCCTAATCTACCAATTACTGCAGCCAAAGGATTCTCTTTACAGACA
CCATGCAAC
>ath_circ_019109
CTGATCATTTTCTAGGTCTCTGGGACCAATCTCAATCCTCAATGGAACACCCTTCATTTC
CCAGTCTGAATACTTCCATCCAGGAGAGTAGTTGTCCCTTAAATCTTCTTCAGCACGGAT
ACCGGCTTCACACAAGGCAGATGCAGTAGCAGTACAAGCATCATAAATTCCTTGGGTATT
AGCATCTTTGTAGGGAACAGGAATCACAACAACTTGCACAGATGCGACTTTAGGAGGGAG
TACCAGGCCTTTGTCATCTCCATGAGTCATAATCATCACTCCAATCTATAAAAGGTTTGA
AAATGATAAGTTAACAGTTGTAGAGCACATGAGAAAAATAATCTAAGTACTTCCAAGTAT
TTACCGTCCTGGTACTGTAGGCCCAAGAATTCTGCCACACCATTTCTGTCTCTGCTTTCT
CATTCTCAAAGTTGATCTCAAACATCTTCGCAAAGTTTTGTCCCAAACAATGAGAGGTTG
CACCTTGTACACCACGACCAGTGTTTGGAATGAAAGCCTATAAAATCAAAGTTCAACTTC
ACAGAGAGTAAACCCACAAGAAAAAAGGTTAAGTCTCAGAACAAAAAGATTACATACCTC
TACACTTGTAGTGTAAAGTCCACCAGCAAACTTCTCATTTTCACTCTTCATACCTTTCAC
AACTGGAACTGCAAGATATTCTTCATATATGCGACGGTAAAGCTCCAAAATTTGAAGGAC
>ath_circ_019183
CTCCGGTTTACACTAAGCCAACTATCCCACCCCCAGTGTACACCCCACCCGTTTACAAGC
CAACTCTCTCACCTCCGGTTTACACTAAACCCACTATCCCACCTCCCGTTTACACCCCAC
CGGTTTACAAGCCAA
>ath_circ_019439
GCGGAGGAGGCACCACCATCACGACGGATTGTGTGATTGTCGGCGGAGGTATTAGTGGTC
TTTGCATCGCTCAGGCGCTTGCTACTAAGCATCCTGATGCTGCTCCGAATTTAATTGTGA
CCGAGGCTAAGGATC
>ath_circ_019457
CTCCCAGGTGAAGTCAGGGTCGTCTCTTCCGAAATGTCCATACGCTGCCGTTTTCTGAAA
CCTTCCATTTC
>ath_circ_019472
AAGTCTCATGTAGATGATGATGATGATGGTGAAGAAGAAGAAGATAGACTCGAGGGTTTG
GAAAACAGATTAAGTGAGCTTAAAAGGAAAATTCAAGGAGAAAGAGTTAGGTCTATTAAA
GTAAGAGAGTTTCTATACTTGATGTTCTTTACTAATTATACTAATGTCTAAAAAATTTGA
AATCATTTATCCGTTTTTGATTGTTTTCCTGGGAATGTAGGAGAAATTTGAGGCTAATAG
AAAGAAAGTGGATGCTCATGTTTCTCCCTTTTCATCTGCTGCATCGAGCCGAGCTACCGC
AGAGGATAATGGAAATAGCAATATGCTTTCTTCGAGAATGAGAATGCCACTCTGCAAGTT
AAATGGTTTTTCTCATGGTGTGGGAGATAGAGACTATGTTCCTACTAAGGATGTTATATC
AGCAAGTGTCAAGCTTCCTATTGCTGAGAGAATACCGCCATACACTACCTGGATATTTTT
GGACAGGCATGCACCTTTTCTAGTTCTCATTTTTGCGTTGGTAGCATGCTATTCTAAATT
CAGTTGAACAATAGACTAGAACATCAAATTCAGTTTTCATATTATGTGTTGTTTTTCTTT
TCTGAAAAAATATCTTAACCATGCAGAAATCAAAGAATGGCTGAAGATCAGTCTGTGGTT
GGTCGAAGACAAATCTACTATGAACAACATGGTGGTGAGACGCTAATATGCAGCGATAGT
GAGGAAGAACCAGAACCTGAGGAGGAAAAACGTGAATTTTCCGAGGGTGAAGATTCCATT
ATATG
>ath_circ_019506
TCAGCGGTTTGTGCAGGTGGTGCAGCGGCAGGTATGTCTCCTCCAGGACCCTTGGCAAGA
CGCTCCTCTCGTCGAGCATGTTTCCTCTCTCGGCTAGCCTTGTTCTTAGCCCTCTTAGCC
TCAAACTGGTCAGACAATGTCTTCTCTCTAGCCTTCTCAGCCTTGGATTTGTGAATACTT
TCCATCAACACACGCTTGTTCTTGAAGACGTTTCCCTTGACTTTCATGTACATGTCATGG
TACATATGTCTGTCAATCTTCTTGGTCTCCCTATACTTCTTCAACAGACGCCTCAGCACT
CTCATCCTCCTCATCCACAAAACTTTTGTTGGCAACCTTGCCTCTCGGGTACCCTTCCTC
TTACCTTAACCATTATACAACAGCCACATAAATCATCTGTGGAGATGTTTCAAGAATGTG
GATCAAATGTTACATGTCACATACCATAACCAGAGTGACGTCCCTTTCTCTTGGCTATAT
TCAATTGACGTGCCCTGGATCGTGAGTGGATCTTCGTTGGCTTCCTGATGATGAATCCAT
CCTTCACAAGCTTCCTGATGTTTTGAC
>ath_circ_019553
GTTGAGGAGAGCTTGAAAAGTTGTTTGTCAACATGGAGCGCAAGACTATTGACTTGGAGC
AAGGATGGGACTATATGCAGACTGGAATTACTAAGCTGAAACGGATTCTGGAAGGATTGA
ATGAGCCAGCATTTGACTCTGAGCAATATATGATGCTTTATACGTAGGTTTTATACTTGT
TTATTACCTTATATAGCGGTTTGGCTGTTTGTCCTGATACTTATGATGGGGAATTTATTT
GATTCTCAGGACTATCTACAACATGTGCACCCAGAAACCTCCTCATGATTACTCACAGCA
GCTTTATGACAAGTATCGGGAAGCATTTGAGGAATATATTAACTCAACAGTGAGTCTGAT
TGATATTTAGTTTCTTTCTTATAAACTTCTCGTTTTTACTACCTCTGAATTTTAAGATGC
CACTTTTGTGCATGGTTTCATATGTCAAGAAGTCCTGTCCCCTCTTGGTTTTAAGTTGAT
TCAAACGGTTTTGAATGTTTGCTCTCTTGTTGTCTGTGGTTAGGTTTTGCCTGCGTTGAG
GGAGAAGCATGATGAGTTTATGCTGCGGGAGCTATTTAAAAGATGGTCAAACCATAAAGT
AATGGTCAGATGGCTATCCCGCTTCTTCTACTACCTTGACCGTTACTTCATTGCTCGGAG
ATCACTTCCACCACTGAATGAAGTTGGCCTGACATGCTTCCGTGACCTGGTATGGCATTC
ATTCCTGTGGCTTTATAGCTTTCAGTTGTATTGAAATATTTTTAACTTTTCCTTGATTCT
GTTCGCTTCAGGTTTATAATGAGCTACATTCTAAGGTCAAACAAGCTGTAATAGCTCTTG
TAAGTATGGCGTCAATATTGTTGTGCAGTTACATCCAACTCTGGCTTTTGCCTGATTCAA
GGTCTAACATGACCTGTTCTTCTGTCAGGTTGATAAAGAACGGGAGGGCGAGCAGATTGA
TAGGGCCCTGCTGAAAAACGTATTAGATATCTATGTAGAGATTGGAATGGGGCAGATGGA
GAGGTATGAAGAAGATTTTGAAAGCTTCATGCTTCAAGATACTTCTTCGTATTATTCTCG
CAAGGCATCAAGCTGGATTCAGGAAGATTCTTGCCCTGATTACATGTTGAAGGCATGACT
CGTGATATCATTTTCTAAAATTTGTTTTTATTTCACAATAGTTGAAATTATTTATTAACT
TCTGTGCTTTCATGTTACAGTCTGAAGAATGTCTAAAGAAGGAGAGGGAGAGAGTGGCTC
ACTACCTACACTCAAGCAGTGAGCCAAAGCTGGTTGAG
>ath_circ_019599
CATTCCACGCTGAATGTCTTCTCTCTTTAGCCCACGCAGAAGAAGTCCTACATTATCACC
AGCCTAGCATAATAGAAGCCAAGGTTTGATCAGTATCTTACATGCCCAGAACTTGTCTTT
GTAATCTTTTGATATTGGCTTTACCTGTCCATTATCCAAAATCTTCTTGAACATCTCAAC
CCCAGTTACAGTCGATTTCAGTGGAACACCCCCCTGAAAATCAAATCTTGCAGTTATGCT
AAAGAAAATGCTTAATTGTAATAGCCCCCCAGAAAACACCAGTTTGGCAGTACAAACACA
ATATTTATGCACTCTCACCTCACGTAAACCCAATATCTCAACTTCTTCACCCACTTTAAT
GACTCCCTGTTCGATACGACCGGTTGCAACAGTTCCACGTCC
>ath_circ_019614
CTGAAACCCCGCAATAAAGAGAGAACCATCAGTTGAAAACTGAGAGACATATGCTCGGCT
GTCCATTTGATCTACAAGCCAAGGACCTTTTGTAGGCAAATATCTGCTTAGCATATGGCA
ACAATCAGCGGCTGAAAACCTTCCTCTTCCAGAGAAATTACTTTCTCGACCTGCCAACAT
CCTCACAGTAGACACAGGTAACTGATGTCTCCCAGGGACTTCACGGCTATACCGTTGATG
AGGACTAGATTTCAATTTAGTAACCTGGCTGATTTCATGGTCTAGATCAGCCAAATGTTC
ACTTGATCTGTGACTACCACTACTACTACCAACTCCACAAACGTCTTTTCCAGTATCACA
TAGATCGGATTCTATCTCAAGTCTACTCATTGCATAACCCATTTCATCAGCATCAAACTC
ACTTGGTCCAAAAAACATTATAGCAGATAACAACCATTGATATTCTCTTACACCACAGTT
TCATTCATAGTTCTCTTGAACCATAGCTTGC
>ath_circ_019637
ATGTCTTCAGATGGTCCGAACCACAACGAATTCGATTTTGAGTTCTTAGGGAACACTACC
GGCGAGCCTTACATAGTCCAGACCAATATCTACGTGAACGGAGTTGGAAACAGAGAACAA
AGACTCAACCTTTGGTTCGATCCCACCACTGAGTTTCACACTTACTCAATCCTCTGGAGT
AAACGCAGTGTTGT
>ath_circ_019744
AACTGAGATCACTTGTGCTGCGTGCGATGGACATTTAGGCCATGTTTTCAAAGGAGAAG
>ath_circ_019753
CTGCAGCGCTCTAGGTCATCTGTGGAGGCTCCAAATGCAGGTTGAACTTCATAGATAGCG
TGGAGAAAATCCTCCATAGTGATCTTGATATTCTCTTCTTCCACAGGCTTTGTAAGATCA
TCCATGCTTAGTTGTCTGTTTAATGCATATGATGTAGCACTTTTAACAACACCTTCAAGC
TCTGCACCACTGTAATTTTTTGTTCGAGCAGCTGCCAGACAATATTGATATATCACGTCA
GAGAAACATTTATGCTAGCAACTAATCCAAAGCTTAAGACTGAATTTCTTAGGTCTTCCT
AATACAAATTACTAGACGATATTCAAAAGAGTACATCTGTCATGTAGTGAGGTGGTGATA
TTTGGAATTACAGAACAGGTCTACCAAACATTCCATGGTTTAAACAATTATAATCTATGA
AGACATACCAAGCTCTTGGAGATTGATATCAGTCCCAAGGAAAGAATTTTCCTTCATCTT
ATTTGTATGAATCTGAAGAATTTGTAGACGCCCAGCTTCATCAGGAAGGCTTATCTCAAC
CTGAACCTCCAATCTTCCAGGCCTATAGTCCAAGAAAATAAAAGTCTAAATTCGTATGTA
CTACAACCATTCCAAAATTTCATGTAAGAGCATATACGCTTTGGATGGAATCTTTTCAAA
TGACCTAAGATAAAACGCAACTTCAAAACCTTCCGTACTGCTTCTGGTGTAACTAGAGTA
TAAAAGAAAGGGCTGCTATATATTAGCACAATGATAGAGATACCTTAAAAGAGCTTCATC
AAGCAAATCCTTTCTGTTTGTCATTCCAATCAGCAAAACATTGTTTAAGGCCTCCACACC
ATCTATCTATAAAAAAAGGTGTTAGTCACGTCCGTGAAAACTCCGAATAAACTGATAATA
GCTTGATCTTTGACTGACCTTTGTCAAAAGCTGGTTTACAATACTATCATGGACACCTGT
GCCATCTCTGGTTGAACCTCTTGA
>ath_circ_019990
CTGTCTAAGAATTTTTCTCTCATGCAATGCATATGATGTATCATCAATACCATTTTCTTG
AGCTCCATTGATAGGAGGAAGTGTACTGTTAGTAGCCAAGTCTAAAGCATGATGAGTCTC
TTCATACCCATAATGAAGCAAATAGTTCTTTACAAGCCTGATGATCAAAAAAAACCAGAA
GCTTCTTAGCTACGCAGAAATTTTATTACCAATGCAATAAAAGAATAGAAGAAAAAACTT
CACCTCAGTAACTACAGAACAAGAGTGTACTCACCCAAGACTCATGTTCGATGGTATGGA
TATCTTTTCGATTGCTATTTGTTGCTTATTCCTCTCCGATGATTCATATCCCTAACACAA
CAGAAAAAAAGAGGAACAGCTAAATCATACGTAATCACTCCTGTAACCTTAACCTCAAAC
AAACCTAAGGCAGAAAGAGAAGCACAAGTAAACACATATTACTCTCTACCTCAACTTTCT
ACACATATTACACATACAATTCTTAATCGTAGAGTCTAAGAGAAGATGTTTAATCACTGT
ATTTTTTTACAGTGAATCATCTGCCACATTATATGTTTGTACCATATCAAAAAGATGCAT
ATGTTTCTTTACTATACGATAGTTATACTTCGGACTATCCCATCGATAAATTACACAAGC
TAAGAGCTAGAAACTCCACTAGTATACCAAAAATATTCAAGGATCTTACCTTAAAATCAA
AGGCAAACTTCTCCTGCCCGAAGTTGACTGTAACC
>ath_circ_020051
AGCCCCATACTCATCTATGACTTCCAAAGGTGGTGGATAATTCCGTAATTTCTTAGCCAT
CTTTTTCCCATCCTCAGCAAGTACAAGACCATTGCAAATCAGATTTTTAAACGCTGGTTT
TTCAAATAATGCAGTAGACAACACCATAAGAGTATAAAACCTGTAGATACCCAGCGACAA
GTTTAGTAACTATTTATTTTCTACTTAGGAAAAAAATATTGTTTATTATGCCCGTTTCAA
AACACTTCTAGAATCACATTTCATAGTAAATTGATCACACCTTCCTTTAGCATCGACTCA
TAACTTAATTAAGTGCAATCATTGAGGTAACTAAGATCCAGATATCATAAAGTAGAGGGA
CGGAACAAACCCAGAGATAAGCAAGAAATAATTTGTCAGAAGAGCTTATAGGATATATCA
ATGTAGAAATCCACTCTTGAAAAAATATGAGAACTGAAATGATATGGGTTTTTTGCAACT
ATCTTGGGTTGACATGATAAACACTAACTAAGATTTGCAATACTACAAGGTAAAAGGTTT
ATTTCCATTCTCAAAGACCTTAATAAAAAGCAACCTTTTTTCATCACGTAACCACCAAAA
TATCAATCCAATAATTTTAAATGCTAAAGCTTAACTAATATTTCTCCCCACAGTCAAGAT
ATGGAATGACATACCATCCACGAGTCTGATCAAGACCTTCAGCCACAAAATCACCAGGAA
AGTTCTTCTCAAATAACTCCTTGTTTTCAAACGGATAATGGATATACGCGTAAGGCATTG
ACCCACTCTCAAACCAACAATCAAAAACCTGTAAAAGCGTATATAAACTTAAGCTTGGGA
TAAGACCCCGGATAAGTGATAAATGAAAGAAATTGGTTCATCTTACATCTTCTACACGAC
GGAGCACACCAAACTCATCGCCACGACTAGATGGAATTGTAATATGATCAATATGGTGAC
GATGCAGGTCAAAGAC
>ath_circ_020101
ATCTTGGTCCATATGAAGGCTTGACTCTTCCAGGCTCTTGTAAGATAAAGGATCCAACAG
TCCGTTTTTCCTCTTATCGAAGTAATCCCAGATATGAGCCTGCTTATAAAAAAAATTATC
AATGTGAGGCAAAGCTGCAAAGAGCACGACTTCATAACGAAACAATGCGTTTTTCATCAG
CAAAAACTAGAAATAGAAATGAAACATCTCAAAAACACACCTTTTCTTGCGGTACCCCTG
TCATAGCACAAACCTTCTCATAAAGTTCCCTTATAGAGGCCTGAAACACGAACAACCCAT
GTAAGAAAGGGACCAAAGTGGGGCCTAACAGTTTAAACACAAAGATTCATTGGCTATGCA
TAAGCACCATAAGTAGGTCGTAGCAAAACAAAGAGCCTGAGTAGTATGATCGGGGCCACC
TAATACCTGTTTTCCCAACCGTATTACAGTTCTACTTTCATCTCGTCCGTCTGTCAACAT
AAGGCAGAGTGGATAAACCTCTACACTATAACTCCTTGTATAAAAGCCTTGACAGATCAA
CTTCCTTTCTATCGGAGGACCTCCGCTATACCTGCAAGAGACATAAGACCAGGTATATAA
ACAAAGAAATTAAATGAAACAATCATGCAGCAAAACCTGGACCTTGTCCCAATCAGAAAG
AACCAAAAGCTCACCATTCAACAAGTCTTTTCCAAACTTGTTTAGGAACTAAAACGTAGT
CCTCCCCTTCCACCAGCAATCTACGAAGTTGTGGATCATTAATGTCGCTATCACTTTCGA
TAATATCATGGTTATCAATCGGTCCAGGCCTCGGAGCTTCCGAAGACTCTCCAGTTGAAC
ATTCATTAGCCGAATTCTCAACATATTCCTGCCAGCTTGTATACCACCTACACTAACACA
AACGTTAATTACGATAATTCCTTACCTAATCTTACAATCTATAGAATTCAACAAACCATC
AAACAATAGATCAAGACTATCCAAAACACAGATACCAAAAAAGGAAAATCTACACATAGA
TTTGAACAGAGAAGCATTACATTCAATCATGCAATGATGCTAATTGGATCAAGATTCACA
AAGATCGGAACAGAGAAGCATTGATTCATGGAATGATACTAAACTGGATCATCATCAAGT
AAGTAAGTAACGAGAGAACCTTTTAGAGATGACAAAATACAAGTTGCCTTGTTTCAAATT
ATCCTCCGATTCGCTAGTAAGCTCCGATACAATCCGTTTCTCTTCCTCAGGAGTAAAAGG
CAAATCACAGACTCCGTTTTCTAACATGAAATCGGAATTAGGGATCGTCATCTTCGAAGA
GGAGCCCCCAATTTCAAACGAAATCAGAGAGAATTTGAAGGAACCCTAAATTGGAGGAGA
AGAAGGAAGAAGAGAGTCAGAGAAATGTCTTGTTGGTTGGATTCACGATTTCCAATTAAC
AATGGCCAATTTCCAAAGAAGTAACAATTTCTTTTCTTGTAAACAATGAATTAGTGTAGT
TTTAATTGCGAGACCCTCTTTGTTTAATGATAGCCTTAACGTAATTATATCTGTGTTTTT
TTGCTACCAACCAGGCAACCATGAACCATTGCCAATACAGTATACACCATTTGAGTATAG
TTTTAGCATCAAACTTTTACCTAATACTCCCTTTGTCCTTTTTTTTTTTTAAGAAAAACA
AATTATTTCAAAAAAATTGAGTTTTTAGGTTTTCAATGCAATAATTATTAGTTATAATTG
ATAACTTGTAAACTTCAATACAAATTATTAAATATTATTGGTTTAGAGTTCTTAAAAATT
GTAAATCACAAAAAATAATACATTTAAAACAACATTTAATACGTTTTCTTAATATTTGTA
TTTTTCCTAAAAGATCAAACAAAAAGGAACAGAAGCATAATAAAAATACAATTTTCTATT
ACTAAACTATTTATTTAATATTTTTATTTTATTTGATCATTTTGATAAATATTACTATTT
TATAATTAATTATTAGTTAATATAATGTAAAAATAGATAAATTAAAAATGATTAATTAAA
TATATTCTTTATTAAAGTGATGAATTAAAATTTTATTTTACAATTACATTACTTATTATT
GTTATATTAAGCTTTCGGATATCAGTATAAATAAAATGTTTCAAACATATTAAATAGAAA
ATACCAAATAGATTTGTTTCTTCTCAAAAATATGGCCACAACCACAAAGTTCATCAAACA
CATCATGTTTCCTTTGTTGTTATTAACTTATTATTCGTGTAATCGTGTTCATTGTGTTTC
CATTTACAAACGTGATGCTTTTCAAAGACATATACCATTTTACACGGAGACAACTGATGT
GGACTTCTGCTTGAAATACATTGGATTCGTTAAACTTACGGGATGTTTAATATTAAATTT
TGGCTGACAACTTTTTTATAATGATCTTTTTTGTATACTAATACGTAGAATTGTAACTTG
AAATAATTAATACAGTTTTTGAATTTTTTATAATAATTTCATCATTTTCTAAAATGAATG
AAAAGAGAAAAAGAGCAAAGGTACATCTAGAAATATTTAAATGTTTGTGAAACAACTTGA
CCCATTTTTTTTTTTTAAATATAATTAAATATTCTCATAAATATTTAATTAAACCAACTA
ATAACATAATAATTAAACTGCAAGTCAAAAATACTATTTTATGAATAAATAAATAAATCG
ACCAACAAAACCAAGAATAACTGACAATCCTAACCGGGTTCCAATAACCAAAAACACCAA
AAATAAAACAAACGAGTTCCTAGATCATCCTCTCTTCCTTGTTATGATTCCACGATCACA
CTTTATCTTTACATGCATCAACAACACAATGAGATGCGTAAGTATTATCATAAATACTTA
GTGAGGCGATACTCCCATCTACGAACTATACACACAAGCAAATACAAAGGTATAATCACG
AATACAATACAAACAAACCAGTCATTGAACAATTCACCCAAAACACATTCACAACACTTA
CATATCATCACACAAAACAAATCACACAACCCAATCGCTTAGATAAGCTCATGGTCACGC
ACTCACCTTAACAAATTGATTCTAATAGCAATTAAACCCAGGAGAGACTCTCCTTGCGTC
GGAAACAGTCCAGAAACGTCCTACAACAAGTCCACAACCAAAAGCAACCTTGAAGCAAAC
TGGACAGGAAAACACCAGAAACAAACAGTCTCAAAGACGAAACCCTAAAATACAAGCTAA
CCGTTAACTATTCAATCGCTCCGGTAAAATCCTAGCTGCAGACGTCACAAAGCTGCCCAC
AAAATCTCGTGCCGATCGGAAAACAGACGAGACCACGATCTCAGTTTCAATCTCCGCTGG
TCCTAATTCGCGTCTGAGAAAACGTGTCTCACGAAACTGCGAATAACTCAACCAATTTTA
ATCCAAATTCAATTCTGTAAACTGGAGAATAACGATAAAGGATTTGGGAATAACTCTACC
AAATTTTGTTACCTTTTACCACGATTTGATATGACGAAACTGATTTCTCCCAAACCCTAA
CGATTCTGCTCATTCTCCTTTTCTCTCTTTTTCTCCTTTATAAAACGAAAAGTGGCTAAC
TAAAGCCCTAATTTCGAGTTTCCTTCTTTTATAGGCACACTCTAGGGTTTCCAATTAACC
CAACCAATTAAACCGGATGATTTAAAAACAAATCCTAACCGATTTTCTGGTTCACGGGCG
TTACAATTCTCCCCCACTAACATAGATTCGTCTTCGAATCTAGCTTCACCCTTCCACTCC
GAGGAACTCCGTGCAACCATCACTACAGTCTGCATTCCCTCCAACCAGACCCCCTCTAGG
TCTCTCTATCCAGTCGATATACTCACGATTTACTAGTCATTGTTGCTCACAACTTACTCT
CCACTCTCAGACCGCAATCTTCGAGCATAAACCGTCACTCTCAGGCCTCGGCCTACGGTA
TCTCGGATATCACACATATTATCTTCCCCACTCAAAGTCAAACCCTGAGTTGTGTCGGCT
CACTCTCAGCCACAAAGTCATCGAGTTACGACACTTGGAGAAAATAATACCACAAAACTC
GCTCTCGGATCGTCACCCTAAAGCGTGCTCTCGGATCGTCACCCGAAGCCACCGTACCCC
TCGTACTCTAAAGACACCATGTCCCTCGAGTTACCGGTACCTTAGGAGCATACCCCGCTC
CTCACGAGTCGTTGGGACCCTCATTTCCTTCGAGCAACAATACTAAACGCTTCCGAGCAT
ATCTCCAGACTCTCTCATGGATTCGCGTAAGACACCTCTATGCCTCACCATCCATCATAC
CCCCTCAAAAATATCCTTATGACCAACTCCCGGCCATCTCGTAAACACACCTTTCTCTTA
TGTTGTTTACTCAAACTTTCCAAAAATAGACAAGTCCTTTCTAGGAAACTTTCCATTTTT
GGAAACCGCACAACACAATCTTAAATAAGACAACTCAAGTCAAATCCAAGAAAAAAATAC
TCATCTTATTAATCATCAACTGTCATGATCGTTACAACTCCAAACGAAAATACAAATGAA
AGAGAAATAAGAACAACAACTCAAAAGCTCAAAAACTCAACAACACTGAAACTGGAAACC
AAGGAAAGGCAAACTCATGCAGCAACCTGCTTCTCGAACCACTTCTTGAACCTTGCCTTC
ATCCTCGCCTCTGGCTCCCAAGTCTCCTCTGTCACACCATCGCAGTCCCACAGGACTTTG
ATCAAAGGAATCTTCTTCTGCCGAAGTTCCTTGATCCTCCTCTCGAGAACTCTCACTGGT
CTCGCCTCCAAAGTCATGTTGGGCTGAAGATCCTCTGGAATCTTAGCCAACGCCTCATCA
TCCTTGTGAAGACACTTCCTCAGCATCGACACATGAAAGACCTTGTGAAACGCACGCATA
ACATCAGGCAACTCTAACCTGTATGCCACTGGTTCCACCCTCTCAACAATCTTGAACGGA
CCCATGTACCTCGGACTCAACTTAGTCTCTGAGATAGACCTGTTCGGACCTCGCAACATG
GCCATCTTAAGATACACTCTGTCCCCAACCTCAAACTCAAGCTCTCTCCTCCTCTTGTCA
GCATAACTCCGTTGTCGATCCTGAGCTTCCTTCATGTTCAGCTTAAGAACCCGGATCCTC
TCTGTGGTCTCCTGAACATAATCTGCACCATATATGCTCCTCTCCCCCACTTGGGTCCAG
CATAACGGTGTCCTGCATGGCCTCCCGTACAACGCTTCAAAAGGAGCCATCCCAATACTC
GCCTGATAGCTATTGTTATAAGCAAACTCTACCAGACTCAAGTGATCCGCCCAATGACCT
CCCCAATCCAAGACACACATCCGCAACATATCCTCAAGCGTCTAAATAGTCCTCTCAGAT
TGCCCATCTGTTTGTGGATGATAAGCCGTGCTCATCTGCACCTTAGTACCCATCTCTGCC
TGAAAGACTCTCCAAAATGCAGAAGTAAACTTGGAATCCCTGTCTGACACAATACTCACA
GGTACTCCATGCAACTTCACGATCTCGCTCACAAATTTCTTAGCCAACACCGCCGCTCCA
TCGGTTTTTCTGATGGCCAGAAAATGTGCTGACTTAGTCAGACGGTCCACGATCACCCAA
ATAGCATCTTTGGTTCGCGATACACGCAACCCAACCACCAAATCCATCGTGATAAAATCC
CACTTCCACTCAGGAATGGGTAAACTCTGCAACATGCCACCTAGCACCTGATGCTCAGCC
TTAACTAACTGGCAAACATCGCACTCTGCAACCCAATTAGCTACATCCATCTTCATCCCG
ACCCACTGATAGTACCGCTTGAGGTCTCGGTACATCTTAGTCGCTCCTGGATGAATGGAA
AACATGCTCGCATGAGCCTCACTCAAGATCTCCCGTCGCAACTACTCATCCTTAGGCACA
CAAACTCGCCCATGCACAAGGATAGTCCCATTAGCTGCAAACTGATACTTAGAGCCCTCT
GCCTTATAAGCCGCACTCAACCCCTCATCCTTCTTCTGAGCCAACCGAACTCTAGTCAGA
AGATCTGCTCGATCCACAGCTTCCAATCCTAATGGCTCTCGTGCCACAGCACACAACCGC
AAAGCACCAATCTCACTCACCAAGACCTCAACACTCTGCCCTAGAGCCGCGCCCACGCGC
TTACGGCTCAACGCGTCTACAACCACATTAGCCTTACCGGGATGGTAAGCTATCTCCAAA
TCATAATCAGCCACCAACTCCATCCATCGCCTCTGCCTCAGGTTCAGCTCTGGCTGAGTG
AAGATATATTTCAAACTCTTATGATCCGTGAACACCTGCACTTTCCCGCCATAAAGATAA
GACCTCCAAATCTTCAAGGCAAAGATTACTGCAGCCATCTCCAAATCGTGAGTAGGATAG
TTGCCCTCATGCTTCATCAACTGTCGTGATGCATAAGCAATAACCTTCCCATGCTGCATT
AGAACACAACCCAAACCAACTCTCGAGGCATCAGTATACACCATATAAGGTTGTCCATGC
TCTGGCAATGCTAACACTGGTGTACTCGTCAACATCTCCTTCAGGCTCACGAAACCCTCC
TCGCACTCCTGTGACCACACAAAAGGAACATCCTTCCCTGTCAGCTTAGTCATCGGCTGT
GCCATACTCGCAAACCCCTTGACGAACCTCCTGTAATACCCTGCCCACCCAAGAAAACTC
CTGATCTCAGTGGCATTCGTCGGTCTAGGCCAATCTCTGATAGCCTCAATCTTCTCTGGA
TCCACTGAAACTCCCTCTGCAGAAACAATGTGACCCAGAAAACCCATTTCTCTCTGCCAG
AAACTGCACTTACTCAACTTAGCGAACAACTTCTGCTCCCGCAGCTTCTCCATCACTCTC
CTCAGATGTACCTCCTGCTCCTCAGGACTTTTAGAATATACCAGAATGTCATCAATAAAG
ATGATCACAAACTCATCCAAAAACTCCTGGAACACGCTGTTCATCAACCTCATGAACACT
GCAGGTGCATTAGTCAACCCGAAAGGCATCACCACAAACTCAAAATGTCCATATCTCGTC
CTGAAAGCAGTCTTGCGAACATCTGCCTCCGCTATCGGGATCTGGTGATAACCCGACGTC
AAATCGATTTTGGAGAAACAAGTAGCACCCCTCAACTGATCCAACAACTCATCGATCCTT
GGCAAAGGGTACCTGTTCTTCACAGTGACCCGGTTCAACTCCCGGTAGTCAATACATAAG
CGGAAACTCCCGTCCTTCTTCTTCACAAATAACACCGGCGCTCCCCAAGGTGAAGTACTA
GGACGAATGAATCCCTTACCCAACAAATCCTTTAGCTGCTTCTTTAGCTCTGCCATCTCT
GCTGGAGCCATCCTGTAGGGTGCCTTAGACAACGGCGCTGTCCCTGGTTCCAACTCAATC
GTGAAAGGATCAGACTGTGATGGTGGTAATCCCTGCAACGATTGAAACACATCCTGGAAC
TCCTGAACAACCCGAATGTCGCTCACTGCTACCTGCCCCACAGACTCCGGCATAGATATC
GTCACCAGGTAAGCCTCGCAGCCCTTCTCGATCATTTTCTCTGCCTGCACTGCTGAGATG
ACGAGACTCCCTGAGATAGGTCTCACTCCCTGATAAACCAACCTTCCCTCTGGCCGCTCA
AAAAAAACTCTCCCACGGTGCCAGTCAAGATGTACTCTGTAATAATCCAACCAATCCATT
CCCAGAATAACATCATACAACTCTACAGGGCTGATAATCAAATCTGCTGGCATTGACTCC
CCTGCAATCTGAATATCTACACCCTTCGCTCTCCCCAGAACCGCTAGAAACTGCCCTCCA
GCATCCTTGACGTGGAGATGTCCCCTCTCCCTGCAGTGGTAGCACTCCCTCGTCTAAGCT
CGCTGCGTGCAATCCGCCACCTTGTGGTCAAGGCTCCCACAAGAAAAACATCGTGCACGA
CCACCCTGTCCAGCTCTGGAAGGATGATCCCACTTCCTCTTCTGCCCCTGTGCAGGCTTG
CCGCCCTTGCTAGGTGTCACCTGCTGCTGAGTCTTCTTCGGTTGTACCACTGGACTCACT
CCCACCACCTGCCTCTGAAAGTCCTCCTCGACCTCAGCAGCCGTCTCCACCAGTGCCGCC
TTCGTGGCGTACTGCGACACTCTACACCGCACTCTCAAATCCGGTCGAAGTCCCCTCAAG
AACCTCCTCATCTGGGCCTGGTCATCCTCCATGCCCTGACCCGCATACGCTAAGAGTCGG
TCAAACTCAGCTCAAGAAAACGTGCCTCCATACGGTCGAGCGCCTCCTGCGGAAAGTACT
TGGCCTTAAACTCAGCCACGAAATCTGCCCAAGACATATCCGTCTGCCTCCTCCTGGCAG
TCACACTCCGCCACCACAAATGTGCATCCCCCTCTAGAAAATGCACTGCTAGATCTACCC
GATACTCCGCCGGGCATCTGCTCGAACCGAAGTTCCGTCCAACCCGCGACCTCCAACTGT
CGGCCTCCTCAGGACTAGTACCACCAGAAAAATAACCGGTGTCAATCCTCTGCAACTGCT
CCATCATCCTCAAATAAGAAAGAACCTCCTCAGCAACCGCAGCCCGCTGCTGCACCTCCG
CCACTCGTGGCGCAACTGGAGTCTCCACTGGTACCACACCTGGTAACCGCTCCAACAACT
GCCTCAACAGGCCCGCCAAACCAACCTCTGGAACCTGGGCTCCTCCAGCTGCGGCACCCA
TCACTCCTGGGCCCTCAGCACCAACGGCATGCACACCGGTACCGACACCAGCTCCACCAG
CCCCCACTCCGGTTGCACCAGCTATATCGGCACCAAGACCGTTCCTAACCCCGGGCTCCA
CAAACTCAGGCTGCGAACCCACACTCTGCTCAACTTTGGCACTGTGGCCATCACTCTCGC
CGGTACCCTTGAGGACTCGTCCCCTACCGCGACCACGACTACGAACTCCAGCTCCTCTAA
CCATCTGCGCTACTCAAGAACAAATGGCTAAGAAACTAAAACAAACGAATATATCACAAA
CAACTTACCGTGGAATCTCATTTAAGGCTCGGAGAAGATGATGCTAGGACTCCAACAACA
CACAATTGACTAAACACTCCATAATCAATCCTCAATATGCTAACACCCTAGCTCATCCCA
CATCAATCAACAGGAAAATAATTCATCAATTAATTTTTCTACACATCCTAGAACCGTAAT
CGCTCTGATACCAAATTGAAACAACCCGACCCATTTTTTTTTTAAAAAATATAATCAAAT
ATTCCCACAAAATATCTAATTAAACCAACCAATAACATAATAATTAAAGCGCAAGTCAAA
AATACTATTTTATGAATAAATAAATAATTCGACCAACAAAACCAAGAATAACTGACAATC
CTAACCGGGTTCCAATAACCAAAAACACCAAAAATAAAACAAACGAGTTCCTAGATCATC
CTCTCTTCCTTGCCATGATTCCACGATCACACTTTATCTTTACATGCATCAACAACACAA
TGAGATGCGTAAGTATTATCATAAATACTTAGTGAGGCGATACTCCCATCTACGAGCTAT
ACACACAAGCAAATACAAAGGTATAATCACGAATACAATACAAACAAACCAGTCATTGAA
CAATTCACCCAAAACACATTCACCACACTTACATATCATCACACAAAACAAATCACACAA
CCCAATCGCTTAGATAAGCTCATGGTCACGCACTCACCTTAACAAGATTCTAATAGCAAT
TGAACCCAGGAGAGACTCTCCTTGCGTCTGAAACAGTCCAGAAACGTCCTACAACAAGTC
CACAACCAAAAGCAACCTTGAAGCAAACTGGACAGGAAAACACCAGAAACAAGCAGTCTC
AAAAACGAAACCCTAAAATACAAGCTAACCGTTAACAATTCAATCGCTCCGGTGAAATCC
TAGCTGCAGACGTCACAAAGCTGCCCACAAAATCTCGTGCCGATCGGAAAACAGACGAGA
CCACGATCTCAGTTTCAATCTCCGCTGGTCCTAATTCGCGTCTGAGAAAACGTGTCTCAC
GAAACTGCGAATAACTCAACCAATTTTAATCCAAATTCAATTCTGTAAACTGGAGAATAA
CAATAAAGGACTTGGAAATAACTCTACCAAATTTCGTTGCCTTTTACCACGATTTGATAT
GACGAAACTGATTTCTCCCAAACCCTAACGATTCTGCTCATTCTCTTTTTCTCTCTTTTT
CTCCTTTATAAAACGAAAAGTGGCTAACTAAAGCCCTAATTTCGAATTTCCTTCTTTTAT
AGGCACACTCTAGGGTTTCCAATTAACCCAACCAATTAAACCGGATGATTTAAGAACAAA
CCCTAACCGATTTTCCGGTTCACGGGCGTTACAGTTTGGAACAGAAATATTTAATAGAAA
TAAAAGAAAGTATCTCTAATAAAATTGGGTAAATATATAAGATGAAAAAAGGAAAGCAAT
CTCTTGTGAAAAATAAAATATTAACTAAATGGAACATTGCTGATTTTTTGAATAATTAGA
AATTTTTTTATCTTATTAAGTTAAAATTTATTTTAATATCTACATATACATTTTTGTAAC
CATTTTGTGGAATAAATCCTGGAGTTGGGACTTATTTACAATGCTTGCCACTGGCATTTA
TTATTTAGTTAAAAAAATTAAAAAAGATATTAACCAAACTATATCTTGCCTAATTTGTTT
CTAAAAATCTCTACACAATCTTTTCATATATCTTTTTGAAAAAAAATCGTGAATTTTACT
TCACAAAATATGCATAAATCCAATTTATAGCAAATATTTATATTAACATTTTGCATAGCA
ATAAAAATACTAATTTATAATAATTAAAATATTCACATAAAAAATCATATACACATACAG
GAAAAAAAACTATATTTATCATCACTTAAACCGTTCTTTTATTTAAATTAAAAGCACAAA
ACTTGAAATCATATACTTTATATGATAAATTTAAAATCTATATTAGTAATATATATTTTA
AATCATTCAAGGAACGGTATACCACGGGTGAGATCCTAAATTATTGGAATTAGAACAATA
ATAATTTATTTTCTTGGATTTTATAACACTAATAATTTAGCTAACGAGATAATATATACG
GATTTATATGGGATGACGGGTTTTGATCAATATTAATAAAGAAAGGTATATTACGGATGA
AATCATAAAATTAACAATCAAAATACAATCATACAACCTTAAACACAAAAACATACAATA
TTAACAAAACAAATATAACTCAAAATACAAGCTATAAAAAATTGACCCGCGGTATACTGC
AGACAAAATATTCAAAATTTTAAAATCTACCACACATTGTTACTTAAAAAAATATAGGTT
TTCATATCTATACTTCAAAATTTGAAACCTAAATAATAGTAATCATATACTAAATAATAC
AAGGATAGATATCTATATTTTAAAATACAAATTAATATGATATATCTTCAGTTAATCTTT
TAAAAAATAAATTTATATTTTTTAAAGCATAATAGCACCGCGGGTTAAATTCTTAGTTTT
ATTGATAATAGTAAACGCAAGTTCATATGATGATTGTTAGGCCGAACATGTACCGTTTTC
TCGTTATAGAATAGAACCAACTAACCAAGGTGTATCAGGCTTCATGTATGAGGATGTCTA
GGGAATTTTTGTGACACAACCATACTCGTGTCCTAATGATAAATTCAAACATCAATGTTT
CCTCATAGCTGAAGCTACAAAAGTTATTTCTATATAAAAAAAAGGGAATTATTAATAAGC
TTTTTTTTTTTGCATGTCTGCTCAATAATATGATATTATGTATTAATATCAATGGGTTCC
AAAAGGATACACATCTTCTTGGTGTTGAACATCACAACAAAGGATCAATCTATATTTCTA
CACTTCTAAAGCTGTTCAAAAATATTACCCCCTCACCTATAAAATTCGCAAATCAAAACA
ATTTCCGTTACCTATTACCTCAAATTCCACAGAGATCATAATAACATCATTAAACCGGAA
GCAGAACCTCCAACCAAACCACCAACTTCAAAATCAATAAAGAATAGAGGTGTCATCACC
TGACATGCGAGACAGATGCGTCTTTGAGAAAAATGCATCAACTCTTTGTGTCTAATCCAT
ATCAGTCGACATCTCCACTGTTTGTGTCTCTGTTTCACTTCTCACTCTTCGGTAGAAAAG
AACATATGCAGCTGAGTTTTTTATTTCAGATTCATTTACAGATGACACATGACTGTCGTC
GAAATGGTACCATTCATTGTCATCAATCAACTGCATGAAAAATGACACCTAATAATCAGA
TAAAGAACTCACAGAAGAACTAGTAGCAAGCACAAAGGGACAACTGTCGAGTCTGTAATA
TGATGCATTTATGCATATGAAGAGGTAAAAATAAACCAAAATAGATAGTGAGACCAAATG
TTTAGTCAGCAAACCTTAGCGTAGGCAGTGTAGTGGCCACCACCAAGTCCACCATAATGA
TTACTAACGGCATACAGTTCATATAGATATGACTGGTCATTCTTGTTTTTCACATACTTG
CTCAAGTCTAGATCATGAACTGGGAAATTCACAAACGTATCAATCTTATTCTTGAGATAT
CTGCTGTAAGTGAACCTTTTTAAATGAAACACAAGAATATCTGGTAACTTCCACAGGTCT
AGCTTTTTGTTCGCTTGTCTGTGTTCTTTGCAGCTCGGACAAAACCTGATTCAGAACCGT
AAGAAAGAGGGTCAAAGCTAAATCTTAAAATGAGTATCTCAGTTCATGTGATTTTAAGTT
CAGGCTACGAGCTATACCACATGTCATCTGGTCCCAGAGGTTCTTCTGCTAAAAACGCCT
CCAAACACGAAAACAGGGATATCGATTCTTGCCTTGTCTTCTTTGCAGAGAAACTTGTTT
TATGAACCTCCGGAAGATCACTCAAGTAGCTGGAATCATATCTTTCATGCTCACCCTCAT
TCCACTCGACTAAAACTCTTGTAGCGATACCCAGGCTTATGGAAGATTCAGACTGCAGTG
GTTTAAAGTTCAAACCACGTTCATCTGTCAAGAATATCCTGAAGGATAACTCTCTATCAG
ATGCATCGTCTATCTCGGTATCTGGGGATGATAAAATTTCGGATGCTTCGTCAACAGTAG
CATCAGGAAGGTGGCCATTTTCACTTCCGTTATGAATCTTAGATGGGGCATGGACCTTGT
GCAGAGGCGACAGAAATCGAGAGAGAACTGCATCAATGTCAGCTCCACTTAGTGGTTCTG
TGTTGACATAAGTCACAAAAGGAGTTCCAAAGAGCTTCACATCTCTGCCTCTAACACTCT
CCAGAATAGGCCTGTGGAATCCAATAATTATGATCCATAAAGGTTTACATAAGAGGAGAG
GAAAATAAAGGAGCTCTTGAGTAACAAATAAAACCAAGCATGCTCACCTTTTCTGCCCTC
CATGAAGAATTTCGAGTTTTGCTTTCCCTGATCCTTTCGGCATCTGATTTAACCGATAGG
CTACAATATGCTCATCATCTTTTATCGAACTCAGTGAATCCAGGGGATTCTCAAAATATT
TAAAAATCTTGTGGTCATATACCTAAGAAAACAATTACAAACAATCGGCAGGGATTTCAT
TTCAGCCCCAAAAAATAGGATGGAGAAAAATATTAATACAAGAAAGGAACACACCAAAAA
TCATACCTCTGCAAGTAAAAGACTCTCATCTTCGGCTAATAAACAAGCAGTACCTAATGC
GGTAATGAGATCTCTAATAGATCCATTTTTAGGCACTATTACTGTGTATGGCATCGGAAG
ATGACTTCCATCGCAATAAAACACCGTAACTGTCATGGATCGCGTAAGTGTTGATGGCAA
AGGTACAGACAAGTACATGAAGGGATCAAAAGTGATTGATATTTTTCCGCAAGCTGGACA
AACCAGAGTGGACTTGTATTGGCCCTGAAAGAAATTGAACACCTCATAAGAACTGGTCGG
GAAAATAAAATAGAGAAACTTGTAGTACTTGTATGAAAAACAAGAACCAGATGAACATTC
AATGGAAGGAAATGGTAACCGATACTTACTTGACAAACATCAACTATTACAGAATCATTT
CGGGCCTTATGATAATTCCAAAGCTCTTCAGCAACTTCATCATCCGGACGACTGTCAGAA
TCTTTAAGTTCGATGTAAGGTTTTCGTTTGACCTTATTCAGATCTTCATGCAGCCCATCC
AATAAGAAAGCAAGCAGTTCCTGAGACAACAATATAATACTGTCAAAGAGGATAGCATAG
AACAACAACAATGTCAGGAACAAAGACCTTAATTATGCACCATCATACAGATTAGAGGAA
ATGACTAACTTGAGAATCATGCTGATTGTAACCACTAAACTGTGGAGCAAATCTAGCCAA
TTTTGTCTTAAATGCGCGTGGTGCAACTGAGTTCCTTCCTGATGACCATAATTTCTTCAA
CAAATCACCAAACGCGATAGCAAGCTCACCCTGGAAAATTAAGAGTTAGAATTATATTCA
AAATGCATGTGAGTACCATCACATGAGTAAATAGAAGATTTAAGTAGCAAGCACTTACAC
ACATTCCCAAAGGATTATCTCTATTTATGTCGTCACTGTAATCTTGCAAGAAGTATTCAA
CAATTGGAGGTGTGTGGGCCAAACACTGAAGAGCGCTATTCATAAAGCAGGTATTTCCCA
AATTACTCAATCCTGCTAATCCTCCCTTTTCTCCTTTTCCAAGAATACTCAAAGAATTGC
TGCCGTCGTCTTCAGAAGTTATTCTCGGAAAGAGACTAAAGTTGGACGTAGTGGAATGAC
CATTTGATAGGGTAGGCCCCCCAGCAATTGTAACACTCGACCTGGAAGGTTCCAGAGGTA
CCAGAGCTAACTCATTTCCTGTCGAGCTCATAGCAGACTGAGAGGAAGACGACCCATCAA
CTTCAAGTAGAAT
>ath_circ_020126
CCTAACTCCAATTCGATACTCTTCATCTCCCGCCGATCACTCACCCGCCACCGCCGTGGA
AGCGATCACGAATCGATCCAAAAC
>ath_circ_020132
AAAACACAGGTGTATCAGGATGATCCGGAGAATGCAAGTAAACAAACAAGAGCTTAAACG
AACTCCTAGATCGCTGAAGCGCATCCATAAATCCTTCCACAACAAAATCAATCTTAAAAG
CATTATTACTCCCATAATCTCTATCAAACAAAGCAACAAACTCCATCGCTTCACCAACAG
CAGAAGAAACCGAAACAAGCCGAGCCGATTCCGAACCACCAC
>ath_circ_020171
GGAGTTGTTGGGCTTTCTCGACTGTGGGAGCAGTGGAAGGCTTAAACAAGATCGTGACGG
GAGAGTTAGTCACTTTGTCTGAGCAAGATTTGATCAATTGTAACAAAGAAAACAATGGTT
GCGGAGGAGGCAAACTCGAGACTGCCTATGAGTTCATCATGAAAAATGGTGGTCTTGGTA
CCGACAACGATTATCCTTACAAAGCTGTTAACGGAGTCTGTGATGGCCGCCTCAAGGTCA
GTATAGTTACGATTTATATATAACAATATTAAAAGAAAGAATCAATTTTGAACTTATTTT
CCAAAAATATTTGTGTAGGAAAACAACAAGAATGTTATGATTGATGGGTATGAAAATTTG
CCCGCAAACGACGAATCTGCTCTCATGAAAGCGGTTGCTCACCAGCCTGTGACTGCCGTT
ATCGATTCCAGTAGCCGAGAGTTTCAGCTTTATGAATCGGTAAAAGATTAATTTTTTGTT
AAATTTTCATGTAGAAACCTTCTCTAATTGGAAAAAGATTTCATCAAATTTTTTAATATT
TTTTTTATGTCAAAGGGAGTGTTTGATGGCTCGTGTGGAACAAACCTAAACCATGGAGTT
GTTGTGGTCGGGTATGGAACTGAGAATGGTCGTGACTACTGGCTCGTGAAAAACTCTAGG
GGCATTACATGGGGAGAAGCTGGCTACATGAAGATGGCTCGAAACATTGCCAATCCAAGA
GGCTTATGTGGCATTGCAATGCGAGCTTCATACCCTCTAAAGAACTCCTTTTCTACCGAT
AAAAGCTCCATCGCCTAATAAAATGAGCTAAATGTATGTTATGCAAAGGATCCAGTGAGC
CAGCAACCTATTCGATTGTGAAATGAAAAATAATGTAGTCGATGGGTTTTGTTTTGTAAT
ATATTTTGGATTTGTATGGAGGGCAATGTTTGAAGTTTGTATAATATTTATGGATATTTC
GTTAGGCTCTAATTATGAATGCCTTCTTTTTAGGAAGAAATGCCAAAAATGATAATTGAA
CTACATTTTTGCCCCTAATAAAAATATTACATTTGAGACGGACGAGATTGATTAGCGATT
CTACCATATTTGCAACACCCGATTTTTATCAAAAAATGTTACATGCAGAAAGGTTTAAAA
TAGTAATAATTATGTTTTTATAAAAAGAAGTAAAATAATACCAAAAAAAAAGTTATGCAT
TTTTTTTCATAGAAAAATTCATAATTAAGTGTATTGAAATTAAATAATTTTATGAAAAAT
TGTGTTATTGAAGACTACAAAAGAATTGTAAGGATATAGAGGATACACAACACAATGATT
TTGTCTAGAACGCGCCAAACAAACTTTTTTACTTATTCTTATTGATAATAAATCTTTTAC
AAAAATCAATTATCTTAGAAATAATTTGACCTATTCTACATGAATGATCAACTCCGACTA
AGAAGAAATGTATGCCTAATTCTCTCTTCTGTATTTTCTACCACACATCTGTGAAAACCA
AGAGAATTACAAACACTCACATTTTAGGCTTTTGCTAGGCTTTGAAGATAACACACGTAT
ACCAATATTCTAGAATGCTTAGGTGGCTCAATGCAAACTCCATAATATTTATACTATTTC
CAGAACCCTAACCCTTAGGATCTCCGAGAATCAATAAGCGGGATCTTCTTTGATCTTCAA
GCTTATCTCTTTCCTTATTTGTTGAGAAAAATATTCACCAACTTAATCGACTTTCGTCTT
TGATCTCCACGCTAAGTCAGCAAAGCTCTTCGGCTCGTCACATCAACCAATTCATCTCTG
CCATGTCAGCTTATGCGTCTATGTCAGCAACTCAACCGTCTGATGTGATCTGATGCAGTT
TCCTGATATACAACAATTTCCTAAAATACAACAGGTCTCTGATGTCCATCAACTCGTTAT
TGTTAGAATCTACATCTTCAAAAATTCCTTGTGAACTGTAGAGTCATTCGTCGCGTATGA
AATTTGGCGTAAAAAGGGAGACTAATAGGCAGAATGTGAGTATGGGAGGAAAAAGATGGA
GGTCGCCAGTACATTACAAGTGTTCATAAGGTCACACTATTGGGAGTAACGGGTTTTGGT
GCAACAAAGATAACTATTTAAAACTGATTTTTTAATATTGAGCATGTACAAAAAAACACG
GAAAAAGATTTTGTGGTGTTCTAGCGGATCACTTGACAAGTATATATGCAAGCTTTTGCG
CCATAATGGTTTTAGATGTACTTTAAAATTCTGCCATATTATGTTATATATATGAGTGTT
TTTTGTTCCATGATCTAAATGATGACATTTTTTTTTTTTTTTATCTAATGCCTATCTTTA
AAATATTTTCTGGATCCACCACTAACCTCAATTGCATTCAAAAACGACCAAATTGGTGTA
TCATCTTCGGAAAACACCTAAAATATATAGAATATCGGTTCAAAAGAATGACCTGGACCT
CTTTTTTACTCATTCACCCAAGCGAACTTTGGGCATGTTTCTATACCCAATCGAAAATAT
ATCGAACAGCCAAAAAAACGAATTTTTAGATACAACATATATTTGAAAAAGTTCTTATTT
ACAAATCATTGGTGAAAAATTTAGACACTACTCGACACAAATGCATGAGTAGGTTTACCC
ATTTGTTCACACCAATGGACACGTTATAAATAACAATTTTAATATATCTGAGCGCTGAGT
ACTATAAATACTGTCATGTGTTAGCCAAAAAGAACATAACACAAAATCCTCTTCTCTTCT
TTAATAACTTTTAGAAACACAAATAAAAGTTTAATTACTTTTAAGCCCAACAAAAATGGG
TTATGCTAAATCAGCCATGCTGATCTTCTTACTAGCATTGGTCATCGCATCTTGTGCCAC
GGCCATGGACATGTCCGTTGTTTCCTCCAACGATAACCACCACGTGACCGCCGGTCCCGG
CCGCCGTCAGGGTATTTTCGACGCTGAAGCCACCTTGATGTTCGAGTCATGGATGGTCAA
ACATGGGAAAGTGTACGACTCCGTTGCCGAGAAGGAACGGCGTTTAACTATTTTTGAGGA
CAACCTCCGTTTTATCACTAACCGGAACGCTGAGAATCTCAGTTACCGGCTTGGTTTGAA
TCGGTTTGCGGATTTATCTCTCCATGAATACGGAGAAATTTGCCATGGGGCTGATCCAAG
ACCTCCTAGGAACCACGTCTTCATGACTAGCAGCAACCGATACAAGACTAGTGATGGTGA
TGTTCTTCCTAAGTCCGTTGACTGGAGAAACGAAGGCGCAGTGACTGAAGTCAAAGATCA
AGGCCTTTGCA
>ath_circ_020172
GAAAACAACAAGAATGTTATGATTGATGGGTATGAAAATTTGCCCGCAAACGACGAATCT
GCTCTCATGAAAGCGGTTGCTCACCAGCCTGTGACTGCCGTTATCGATTCCAGTAGCCGA
GAGTTTCAGCTTTATGAATCGGTAAAAGATTAATTTTTTGTTAAATTTTCATGTAGAAAC
CTTCTCTAATTGGAAAAAGATTTCATCAAATTTTTTAATATTTTTTTTATGTCAAAGGGA
GTGTTTGATGGCTCGTGTGGAACAAACCTAAACCATGGAGTTGTTGTGGTCGGGTATGGA
ACTGAGAATGGTCGTGACTACTGGCTCGTGAAAAACTCTAGGGGCATTACATGGGGAGAA
GCTGGCTACATGAAGATGGCTCGAAACATTGCCAATCCAAGAGGCTTATGTGGCATTGCA
ATGCGAGCTTCATACCCTCTAAAGAACTCCTTTTCTACCGATAAAAGCTCCATCGCCTAA
TAAAATGAGCTAAATGTATGTTATGCAAAGGATCCAGTGAGCCAGCAACCTATTCGATTG
TGAAATGAAAAATAATGTAGTCGATGGGTTTTGTTTTGTAATATATTTTGGATTTGTATG
GAGGGCAATGTTTGAAGTTTGTATAATATTTATGGATATTTCGTTAGGCTCTAATTATGA
ATGCCTTCTTTTTAGGAAGAAATGCCAAAAATGATAATTGAACTACATTTTTGCCCCTAA
TAAAAATATTACATTTGAGACGGACGAGATTGATTAGCGATTCTACCATATTTGCAACAC
CCGATTTTTATCAAAAAATGTTACATGCAGAAAGGTTTAAAATAGTAATAATTATGTTTT
TATAAAAAGAAGTAAAATAATACCAAAAAAAAAGTTATGCATTTTTTTTCATAGAAAAAT
TCATAATTAAGTGTATTGAAATTAAATAATTTTATGAAAAATTGTGTTATTGAAGACTAC
AAAAGAATTGTAAGGATATAGAGGATACACAACACAATGATTTTGTCTAGAACGCGCCAA
ACAAACTTTTTTACTTATTCTTATTGATAATAAATCTTTTACAAAAATCAATTATCTTAG
AAATAATTTGACCTATTCTACATGAATGATCAACTCCGACTAAGAAGAAATGTATGCCTA
ATTCTCTCTTCTGTATTTTCTACCACACATCTGTGAAAACCAAGAGAATTACAAACACTC
ACATTTTAGGCTTTTGCTAGGCTTTGAAGATAACACACGTATACCAATATTCTAGAATGC
TTAGGTGGCTCAATGCAAACTCCATAATATTTATACTATTTCCAGAACCCTAACCCTTAG
GATCTCCGAGAATCAATAAGCGGGATCTTCTTTGATCTTCAAGCTTATCTCTTTCCTTAT
TTGTTGAGAAAAATATTCACCAACTTAATCGACTTTCGTCTTTGATCTCCACGCTAAGTC
AGCAAAGCTCTTCGGCTCGTCACATCAACCAATTCATCTCTGCCATGTCAGCTTATGCGT
CTATGTCAGCAACTCAACCGTCTGATGTGATCTGATGCAGTTTCCTGATATACAACAATT
TCCTAAAATACAACAGGTCTCTGATGTCCATCAACTCGTTATTGTTAGAATCTACATCTT
CAAAAATTCCTTGTGAACTGTAGAGTCATTCGTCGCGTATGAAATTTGGCGTAAAAAGGG
AGACTAATAGGCAGAATGTGAGTATGGGAGGAAAAAGATGGAGGTCGCCAGTACATTACA
AGTGTTCATAAGGTCACACTATTGGGAGTAACGGGTTTTGGTGCAACAAAGATAACTATT
TAAAACTGATTTTTTAATATTGAGCATGTACAAAAAAACACGGAAAAAGATTTTGTGGTG
TTCTAGCGGATCACTTGACAAGTATATATGCAAGCTTTTGCGCCATAATGGTTTTAGATG
TACTTTAAAATTCTGCCATATTATGTTATATATATGAGTGTTTTTTGTTCCATGATCTAA
ATGATGACATTTTTTTTTTTTTTTATCTAATGCCTATCTTTAAAATATTTTCTGGATCCA
CCACTAACCTCAATTGCATTCAAAAACGACCAAATTGGTGTATCATCTTCGGAAAACACC
TAAAATATATAGAATATCGGTTCAAAAGAATGACCTGGACCTCTTTTTTACTCATTCACC
CAAGCGAACTTTGGGCATGTTTCTATACCCAATCGAAAATATATCGAACAGCCAAAAAAA
CGAATTTTTAGATACAACATATATTTGAAAAAGTTCTTATTTACAAATCATTGGTGAAAA
ATTTAGACACTACTCGACACAAATGCATGAGTAGGTTTACCCATTTGTTCACACCAATGG
ACACGTTATAAATAACAATTTTAATATATCTGAGCGCTGAGTACTATAAATACTGTCATG
TGTTAGCCAAAAAGAACATAACACAAAATCCTCTTCTCTTCTTTAATAACTTTTAGAAAC
ACAAATAAAAGTTTAATTACTTTTAAGCCCAACAAAAATGGGTTATGCTAAATCAGCCAT
GCTGATCTTCTTACTAGCATTGGTCATCGCATCTTGTGCCACGGCCATGGACATGTCCGT
TGTTTCCTCCAACGATAACCACCACGTGACCGCCGGTCCCGGCCGCCGTCAGGGTATTTT
CGACGCTGAAGCCACCTTGATGTTCGAGTCATGGATGGTCAAACATGGGAAAGTGTACGA
CTCCGTTGCCGAGAAGGAACGGCGTTTAACTATTTTTGAGGACAACCTCCGTTTTATCAC
TAACCGGAACGCTGAGAATCTCAGTTACCGGCTTGGTTTGAATCGGTTTGCGGATTTATC
TCTCCATGAATACGGAGAAATTTGCCATGGGGCTGATCCAAGACCTCCTAGGAACCACGT
CTTCATGACTAGCAGCAACCGATACAAGACTAGTGATGGTGATGTTCTTCCTAAGTCCGT
TGACTGGAGAAACGAAGGCGCAGTGACTGAAGTCAAAGATCAAGGCCTTTGCAGTAAGTG
TACTCTGGTCTAACTATTCTTTATTTATTTTAATTATAGTAAATAGTAGAATTATTGCAA
ATTTATTTTAAAACACCTTTTAATAAAAAAAAATATACAAGTTTTTGATGCATGTTTTTT
TCTGGTGTGAAGGGAGTTGTTGGGCTTTCTCCACTGTGGGAGCAGTGGAAGGCTTAAACA
AGATTGTGACTGGAGAGCTAGTAACTTTGTCTGAGCAAGATTTGATCAATTGTAACAAAG
AAAACAATGGTTGCGGAGGAGGCAAAGTCGAGACAGCCTATGAGTTCATCATGAACAATG
GTGGTCTTGGTACCGACAACGATTATCCTTACAAAGCTCTCAATGGAGTCTGCGAAGGCC
GCCTCAAG
>ath_circ_020183
CTTCCTGCTTGCGAGCTTCCTCTTCTTCCTGCAGCTTCCTAATCCTTTCTTCTTCAATTT
TCAAATAATATATCTGCTTCCTCTTGATATCCCTTTCTTGCTTCTTCTCTCGGATTATTT
TACTGATACGCTCCTCTCTCTCCGTCCTGATTCTGTCAAACTCTGCTTGTCGACGACTAA
TCACTTGTGCTTGGAATATTTC
>ath_circ_020291
CCGACGACAAAGAAGGCGTAGCCACTCATGTGATAGCTTTGCATCTTAGTGTCATTGTTC
TGAAGAACGACTTCCATGAATCCACGATAAGTACCATTGATAATCGAAGTCGCCACTTTA
GCTGGTCCAGTTAAAGGTCTCTTAGGGAAATCAAGCTTATACACATCTTTAACTTTAAGC
TTATCAGCTAGTCTAATAGGTGTTGAAGGATTCTTGAACGATATGCCATTAAGCGTTGTT
CTTCTCTTCCCACTAATCGTCACAGGCGGCATGTTCCTTAGAACGTAGACATCGGTTACA
TTGATCGAACCGTATTTAAATGATCCTTGCGGGTTAGGACGTGCACCACTTGCTGATACA
TTCCAT
>ath_circ_020294
CTGATGGATCTTGCTTGATTCATGGAGAAAGTTTTGTCGAATTCGTCTTGTGGTCCAGGG
GGTAACTGACCTTTAGCTTTTCCTTTAGAGTTGGTATACTTCAAGATTCCAACTCCAGTG
ACTCTTCTCCATATGGTTTCGTTAACAACCCGAGCACTCGCGACAATGTAGTAATCAGAG
CTCGCGTTTTGATCCATTGTAACCAAGAAAGAATAAGACTGTCCAACATGAATATCCAAG
CTTGTATAGTTTTGTTGAACTGTGTATGATCCTTCTGATTCCGCAAGAACTAAGTTGTGA
CCTTGAATCCTAAAGTTCAAACTCGTCGAGATTCCCACATTCGACACTCGAAGTCTATAA
GTTTTTCCTGTTACCATCAGAAGAGAATATAGTCCATTAAAAACCTGTAAACAAACCAAA
ACAAAGACTCTTGGATTATAAAGACTCACCAGGATGGACTGTGATTGTTTCGAAATCGAT
CCCATCAGCAACAAGCGTGTCATTGTATCGGTAAGGTCCTTTTCCATTAATGAGAACTCC
ATCAGGCATTCCAAGATCTTTACCATCATCCAAAGCCTTCCTCAAAGCCTACATTTTCAC
AAAATGTTAGAAAGAAACCTCTCAAAATGTCAATTGCTTGAAGAGAAAGCGAAGATGGCT
AAAAACTACTAACCGTGTGGTTCCTTATGTACCAATCACCAATGGTAACGGTAATATCAC
CGTCTGGAGTAGAGAAAGGGACTGGAATAATAGCTCTAGGATTGACAACAAAGGAGCCAA
AACCACCAGAAGCTCTCTGGAAATGTAGAGATGGAAAGTAGAAGAAACTACCAATTTGGT
CTTTAACTTGAAACTCATAAGTCCAATTCCACTTTGGTGGGATTGGACAATTGGTTCCTA
AAACTCCATCTTGCCATGACACACGTCTCTGTTGGATTCCATTCCTATAATATCAAAACA
TATTCATTAGAGCTTTCTTCTTTCTTATTTCTTCTTCTTCACAACAATGTGAAGTCTCAT
AAATACACAAACTTTTTGTGTTTCTTCTTACCAATGAAGAAGAAGTCCCTCGTCTAACTT
GTTTCTGACATTAACAACCAGATTTTCATTGGTTGTAACATTGATTGTAGGACCAGGAAA
CTTTCCATTTATAGCAATGAC
>ath_circ_020298
GTTGATACCAAGAACGTTAGCCCTCAGAGCAGTGCATAGACAAATCGCAGCGTCGACGTC
AACCAAACCTTGGATGAGCGAGCAACATTGTTGAGAGGATGGCTGTCCCAACTGGATGTT
GAGTAGACTGCTTAAGACATTTGCACATACACCGAGCTTGAGAGCATCAATAGGACAGCT
GTTTCCGGATGAACCAGGGGTGCGTGGAGGTGTGACCGGCCTAGGATTAGGACTTGGGAC
TGAAGGACGGGGTGGAGGAGGACATTGGACCGGCTTGGGCTTAGGACTTGGGACTGGCTT
TGGTTTAGGACTTGGCTTGCAGTTGCAATTTGTTGCAACGGTTAAGGTGAAAAAGAGGAT
GTTGAGCGCAAAGAAAAGAGCAAGAGAGGCTGAGTTCTTTGAAGCCATTTGTTTTTTTTT
TCAAAGTTATATTCGGTGTTGTAAGGGTTATTGAATAAATAGATATGAAGAGAAGATGTT
GGTATTTATAGGATTTTAGAAGGATGGGAAGAGGACCAACTTGATTTAGTTTAAAATTTA
TTTATAGATATTTGTAATTATTTGTATATATATATATATATATATATAAATTCTGACCAT
TTTTCCTATATGCATGTAGCTAGGTACGTAGAACCTTGAAATTATTTGGATTTTGTTTTT
TGTAAACCATTTTAAAATTAAGAAAATACTTTATATATACGTGCATTCATATAAGTATTA
ATGTCAAGTTGTCAATGCTGTTATTATCAACACCATCATGAGTTCGTGGATGCACAAGAT
ATTCAGATTTATCTTGGTTCGTAGCTCTTTTACTTGACGGCTTCTATACGTCAGGTCGAG
TAATATAATAAATTCCTAGTGTAGTTATAATCAAGCTGAGCCCGGCCATGGAGACACACC
CAAAGTATTTAGAAACTTACTCGAAAATTTGTGATATGTATATAATATATGATTAATATA
TATGTAATGTTTATGAATTTAATTAAGATTCTTTAATGCATAAATTATGAAGACATTAAA
ATCCTCCTACATGATTCGGTTTTTAGGGGTGTGTATCAAGAACCCACAAATTTGTTCTCT
ATGCAAAAGGTTAAAACAGAGCGGTCGAGCAATTAACTAGGACAATATCATGGAAACCGC
AACTCATCAATTTTGATTGTTTTTTTTTGTTATTTTTTTTTAACATGGTTTACTAAATAG
TTAGGTTAGTTTCATGATTTAATTATTTAAATCAAACCATGGTTTGAGAACAAATATGTT
TAATTATATATAAAGAACTACGAAATTTTAACATTTTAACATTTTGATTCTTGGTAGTGT
CCCCACATACATCCATTTGCTTCTGTCGTTGAGCTGGTTTACTGTTTCTCAAAATCAATA
AAAACTATTCGTCCCAAAAGAACATTTCATCTTTGATTCTTGATTGAATCCCCACCAAGT
GGTTTTCACCTAGATACATCCATTTATGAGTCTTGTATACACCGAAACAACTATATATGT
CTTGCATGCCTTAAATAACTTCATGGTCATATGCATATGTATATAACTTCATATATGATC
TACTGGGAAAAAAGGCCGAGACGGTTTTGGTATGCTGCTCAATGAGGCGATTGCGTGTAT
TGAGGCCACACAATAATCAATAATGTGTATTAAGCAATTCATTATGTAAACGTTTAATAT
GTAACTATCAAAATCCTATATATCTATTGTACGGTTTGAACCCTTCGTGTATGTATATTG
GTCTCAGTAAGTAACATTAATACAATAATTTAAATTCATATTTTTATTTTTGGCTGAGCT
CAAAGACGTGTTTGTTGTCGGCTAAGACTAGATATTTTATATTTCTACTCAACATTATTC
ATCCATAAGAATCGTCTTATGTTAGATGTTGACGATTATAATTTCTAAATATGTTTCGAG
TTTACGTAGGAATTGACGCTGTGACTCTGTGAGGTCCAAATATAAGCAAAAATATTAGTG
GTTCCAAATAAAGTCAACCCGATGACGACTGATTAATCCTAATCGCTCATTTTCGTTTTT
TTGTAAGAATTCGTTGAATCCTCCTCATCATAAAGAACAAAAAAAAACATTTTTTCACGA
CGTTTGTCAAAAAGAAGAGATGTGTTTGCATGTTTTGTCAAACTACAAGCAAATTGCGAT
ATAGTACCTTAGAAGTTATAACTATATGATAGTGCATGTATACATGAACTTGTCACTGTC
AAGTCCTATCGATATCTAATAGATGTACGTAAAGAAACTTTGTGTGTTTCAAGTTTTAGC
TTTTGGAGTTAGGGTTTAGGATTTGTAGCTTCAAATTTAATGTTTAGGATTTGCAGTATA
GTTTTTACTTTTAGGGTTAAGTTTGATGTAGTGTACATTGAAGATCAACAATAACTACGT
TTATGATAGAGAAATAAAAACAGAACTATCTGTAGTAATTTTCGTTTTTATATACAAAAA
CATCAATTTGGTTTAAGAAAAAAATAATTATTTTCTTGAAACAAATCTTCAGTGAATCTA
AAGGTACCTTAAAAGTTTCATATATCTTATTATATAAAGTATGGTTTTTAAAATTACTAA
CTCATAAGATTATGCCATGTGTCAAGTCTATCGATCAGATGTTGACACGTGTAAGAAAAT
AATTAACTTTTTTCTTCTTAAAGAAATAGAAATACTAAAAAAGAAATCAATTAACTTTTT
TCTTCTTAAAGAAATAGAAAACTAAAAAATAAATCATTATTAACATATACTAATTTATAT
GTCTATATGACTATATCTAAAAAATATTACATTTTGTTTTTCTTAACCAAAAGAAAAATT
AACCAAAAATATTTATATATGTTATTGGTCAAATTTTTAATATGTATGGTATTAAAAAAA
AATTTATTATTATTATTTATGGTTTGTTAATTGTTAATAATTTTTAATATTAACTAAGAT
ATAGATTTGATCTCATATATATATTATTTTGACATGAAATCATTATCAAGTAAGATGAAG
TGTGTAGAATTAAAATCGAGTTTTTTATGAAATAGATAGTTAAATTGTATACAAAATTGA
ATATGTAAGATAAAAATTTGTTTTTTTCTTCTAAATACTAAATTATAATAAAGAAAAAGT
GTGTAGGTTACTATTTAGACTTCAAATATCATCAATAAGATTGAATGGGTATAATAAAAT
AAAATGCATAAGACTACTATTTTACTATTCAAAATTATATATCAAGAACAATGTATAGAT
TATTATTTTACTATTCAAAATTTAAATATTATCGATAAAAAATTACAGTTACATCTTACA
CCCGCCTATTTAGACGGGCCTTATCTAGTATTATATAAGAGCTAGATATATAGCATATAA
TGATATTTTGTTTTAGTAGTTGTATTTAAGAAAATAACTACTATACATAGATAACGTTTT
TAAAAGTTATTTCTCAATGTTGTTAGATTTATTTTATGGTATACGATTAGTAATTACGAA
ACTTTAAATTTTTCGAATTAGTAAGTTATTATGCTCATATTTTGGTACGTTTTTCTCTTA
ACATTTCCGAGTAATAAAACTAATTGTCATTCAATTTACAGTACTAGATTATATTAGTAC
TGTAAACCATCTTGTTCCGTTCTATGATTCATTCTTTGCGACTATATTTGTAAAATATCT
TTTGCAAGACTCCAAATTTTCCAGTGTCCCCACATACATCCATTTGCGTCTGTCATTGAG
CTTAATGTATGTAACTCACATTCACATCATCACGGGTCATAAAACCCCGAACATGAACTT
CTATTGGTATGAATGTTAAAACTGATGATAACAAAACAAAACAAAAAACATTTTCTTTAA
ATTTCCATCAAGTAATTCTAGATGATATTGACAGATATATTTAACGTTCATAAAAAGTTG
TTGAAAATTTACTAATCAGTAATCACCTCATGTGTTGATCGAGTTCAGTTAATTCACTAT
CAAGAATATACAACATGCGTAGCTTTACTCTACAAGTTCTTGAACTCGTGATGATGGAGT
TTCAAAACAGAGGAAGAAGAAGCAGAGTTACAAGCTCTTATATCCAATTCTTATAATAGT
AAACCCTTCATCCGAATAAGAGGCTCTCTCTTAACCCTCGATACCGCATTAACCAGTCTC
CCGTTTTCTGGTTATGTTTTAATCTAAACCGAGTTAACCGGAGTTCTAAACGAATCACTT
CTTCAACAGTACCGCTCATTCATGGATAAAATAGATTAGGCAAAGACTTGATTTCCGGTT
CAAAGTTTTAGCTAAAAATGGGTTCATGGCCATCCATATTATTTTTCAAGATCTCTCGGT
CTTGGGCTAATGATTTAATGAAACCACATAAACATGATCACTCAAACCGTATTTCACCCG
GAAAAAAAAAGGAAGAACAAATCAACTTATGTTTGGTTGATAATGGTCCACTCATAATTT
AATGTTTTAAATACAGTTTTAGATTACGGAAGATCATGGTTTAAAGGGAAAATTCAAACT
AAGCTCGAGATATGTAATCGTTAGGTTAATATCACGTACAATGATCAATAGTTTTTTCTT
AAGCAGAAATCAACTATTTCGTAAACAAAAAAAAACGTATTCTACAGAATGAATATGTCA
ATTTAAAGATTTAAATTATAATTTGTAACGCAAGAATTTGAAAATGAGTACAAAATCTCT
TTTATTAAACGGGTTGAAAATAGTAATAGATTGCTACAAAAGCATACAAGACCGGAATAC
AGGAACGTTGACGGAAAAAAAAAACTAAGAAAGTCTCACTCTCACACATTGGTTATTTCA
CTTTAACAAATTCAAAATTTAAAACATAAACTCTATAGCTTACATGCATTTATTCATACT
GTAACAATTTCGAAGAAGATATTTGTGCACGGGCATCACATCGTATGCATAGCTGATATC
CTTCAAGCACATTGGAAGCCAGACGGAACCTTTCTGTTACAAACGTTGAGAAGAACACTG
AGAGATATCGGGACGTTAAG
>ath_circ_020308
CTCGTTGCTGAAGTAGAATCTCCGAGCACGGAATGATTTCGGCGGGATAAAATTAGCACC
GACTTTAAGATTCCGAGCTCTAATAACAACTTGC
>ath_circ_020325
ACCGTTAAGCCTCCGTCTACGGTATCTTGGAACGTTTTGTCGGCGCCGGTTGACTTCAAG
ATGTCGGAGAAAGCTTTGCACCCTTGTTTTTCGAGGATTGTGGTGAGGATGAGGTCGCTG
GGACTCGCCGTGGGAGCTTCTGCTTCCGGCGAGGTTAAGACTTGGCTGATGTGAAGAACA
GAGATGTTGTAAGGCTTTTCAAAGACGGATTTGACGTAGTGAGCTGTGAGCTTGCTATCG
TCGTCTTGGACACCAAAAGCGA
>ath_circ_020326
AAAGCTTTGCACCCTTGTTTTTCGAGGATTGTGGTGAGGATGAGGTCGCTGGGACTCGCC
GTGGGAGCTTCTGCTTCCGGCGAGGTTAAGACTTGGCTGATGTGAAGAACAGAGATGTTG
TAAGGCTTTTCAAAGACGGATTTGACGTAGTGAGCTGTGAGCTTGCTATCGTCGTCTTGG
ACACCAAAAGCGACTTTACCGCCTTTTATATCGGTGATGTTGATGTATCCAGAAGTTCCG
>ath_circ_020342
ACAAAAAGAACAATGGCAGCGAGTGCATCTCCAATGGCGAGCCAGCTAAGGAGCAGCTTC
TCCTCCGCTTCTCTTTCTCAGCGTCTCGCCGTCCCGAAGGGCATCTCCGGTGCTCCTTTC
GGTGTTTCTCCGACCAAAAGAGTCTCTTCCTTCACTGTCCGAGCTGTTAAATCCGACAAG
>ath_circ_020449
CGTCTTCATAGTTTAAATATTCAGTCACACTGATTGTCTTCATGAGTGTCCAATTTTCCT
CAGTTCCAAGCTGGGTAGAGGGAAACATCACCTGCATAACAAAAAATTTAGCAGTTGAAA
ACAACCAAATACAAAAGATAAACATTTCTTAAGAAGACCTTGAGGATAGCTTCAGAAAAG
ACAAGAACCAAACAAACTTTTGGTGTTCTATTTCAGTATAAAAGAAAGGTAAAGAAAAAG
GAAATAATTAAAACCATTGGCACAAGTCCTTGGTGGTAAACAAATTTCTGAAATGTTATA
TACTCACAGTGTGAAATGGCACATTGTCTTTCCCCATAAACTGATAAAGCTCCACATTCT
CAGGATTCTTCCACCACTTCTCCCATTCAGATGTGTAGCAAGACGTTATTGAGACGTATC
CAATAGGAGCATCAAACCAAACATAGAAGACCTATAACCATGATTGGAATTAGTAGTTGA
TCTTTAAATTTTTATGAAACTGGCTGGCAGTGAGGTTCCTACTTTGTCCTTGTATTTCTC
ATGTGGGACAGGCACTCCCCACTTAAGATCCCTCGTAATGCATCTCTGTCTAAGCCCATC
CCTAAGCCATGCATTTGTCGTTTGAATAGCATTTTGACTCCAAGATCCAGTAACAGAGGT
CTTTTTAATATACGCTTCCAACCTATCTTTCAGTAACGGAAGCTCAATAAACAGGTGGTC
TGTGTCGCGAATTCGGGGTGTGTTTTGACAGACCTGTTTGAAAAGATAAATCATTAGTAT
TCACAGTAATTACAAACATAGTCTTGCACCTCTGTAGAAAGCTATATCAACAAACACAAT
GGCCTATACAGTGAACTCTGTGAACCAGAAAAACAAAGTATGCTCCAGACAAACAAAATC
AGCTAGCCATTACCAGTAATATATTACAAGCATATGCAATAAATCTGTACGGCCACAACA
CTAGAACTGCATAATAACTGTCTTCACTTGTTAACTAGTGCAATTGCGCCTCATGTTTCC
ACATTTAAGTTATATTGATATCTCTACAATAGAAGGTACCCAAGATCTTTTTTGTGAACG
GGAATTTGTACAGGCGTGAAGAAGCATGCAATGTCCCAGAGAGACTTTACGAATACTGTA
ATGTATTGCTATAAACAGTATAAAACCACACAAATACAATCCCTTAATGGGATGATGGCC
ATGAAGAAGAGAAGCATAGCCCACCTTGCACTTCGGATCTTTAAGTTCAGTAGGATTCAG
GAGCTTTCCACATTTTTCGCACTGATCTCCACGAGCAGAATCATAATTACATCCTTCGAA
CGGACAAGAACCCTCAACAAGCCGGTCAGCTAAGAACTTCTTGCATGTATCGCAGTAAAG
CTGAAGATACAATGGGCCACAAAGACATGAGAGTTAAAACCCCGCTAACTGAGTGGTGTA
GATCTTTTACTTACGAAGAACATATGTATGCACTTGCGATCAAATAAGTCTAACTGGCAT
TGGAGTAAAAGCATTCACCTGCTGCATGGTGTTCTCTGAAAGCCACTTGTTGTCCCACAA
CTTGTTGAAAATTGCTTGGCACACCTCAGTCTGTTCTGGAGTTGAAGTTCGCCCAAACTT
GTCAAAACTTATACCAAACCAGTCATAAACTTCTTTATGAATGGCATGGTACCTTAATCC
CCAACAACAAAAACAAAAGAAAAGATGGTAAGCAGTATAAATGACTAAGGTCCAGACTTC
TCTGATCTAGAAATTAAGATTCAGAATCCTTGTCAAGATACAAATCCCATAAACCTACAC
ATTGCAAATCCGCTGATAAAAAAAAACACTTCAAGACAAGTCTAAATCCCATAAACCTTC
ATAACAGACAAATTCTATCTACTTTTAGGCAGTAGATGCTGACAAACTGAAACAGAAAAA
AAGAAATCAAGATACATTACTTGTCACAGATTTCCTTGGGGGTGCAATTCTCCTCCAAAG
CTTTGGTCTCAGTTGCAGTCCCATATTCATCGGTTCCACATATGTAAATCGCATTATAGC
CACGGAGACGACAGTATCTAGCATACACATCAGCGCTCAGAACAC
>ath_circ_020461
CGATTCTTACACCTCCGGGAGCAAGAAAACTAGTGTCTCCGAATACCGCATTCCTGTTCA
AAGTAATGTAGCACAATTCACAAACCTTCTCAACCTTGTTACCTAGCAGAAGCAGAAACA
GAATTTAACATCAGGAAATTAGTTCAGTATAAAATATGGTCTCAAAGGTTAGTGATTATT
CACTTACCGGTCAATCCAAGAGGGCGAAGATCCCAAAGAATAAGGTGGTTATCAGTTCCA
TCGGTTACAAGAGTATATCCCTTATTTATTAGGTAGCTTGCAAGGCAAGCAGCATTAGCT
TTCACCTGTTTTGCATAAACTTTGAAGCTAGGAGCCATAACCTGCTTCAACGCAACAGCT
AGAGCACCAATCTTGTTATTGTGAGGACCACTTTGAAGCGCAGGGAATACCGCAGAGTTG
ATTTTTGCGTCGAAATCGTAGACTTCACCCTCGGGTTGGCCCTTCTTGGCTGGTTTTGGT
CCCTTTCTATAAAAGATCATACCAGCCCTTGGACCTCTCAAGCTCTTGTGAGTTGACGTT
GTCACAACGTCACAGTACTCGAACGGGTCTGCGGCTTCCTGAGCAGCAACGAGGGCACTG
TTATGAGCCATATCACAGAGCAAAAAAGCTCCAACCTTGTCGGCGACAGCCCTGAATCTC
GCGTAATCCCATTCCCTAGGGTAAGAAGTGCCTCCACAGATAATTAACTTAGGCCTAAAA
TCCATAGCTTTCTCCTCAAGTTTGTCGTAATCAATGTAACCAGTCTTGGAATCCACCTTG
TAGGGAAGGTTTTCAAAGTAGATCGAGGTCGCGGAGATGTTCTTCCCACCAGAGCTATAG
TAACCATGCGTTATATGACCACCTGATGGCAAATCAAGCCCCATGATACGATCATGAGGC
TGGAGCAAGGCGGTGTAGGCTGCGAAATTCGCAGGGGAACCAGAGTAAGGCTGAACGTTA
ACGCCCCATTTCTCTGGATTGCAATGGAAGGCTTCGAGAGAGCGTGAGCGGCAGAGACTC
TCTATCTCATCGATGAACTCGGTACCTCCGTAGTAACGATTACCAGGCATACCTTCCGAG
TATTTGTTGGTTAAGCAACTTCCGAGAGCTTCCATGACGGCCACGGAAGTGAAATTCTCG
GCTGCTATGAGTTCGATTCCTCGACATTGACGATGTTTCTCCTTCTCGATTAGGTCGTAG
ATCTCCGGATCGACGAAGTCAAGATGCGTGTTTCCCCAAGAATAGACTGGTTCCATCTCT
AAGATTGTTGGAAGGATAGAGAGACTTTTGGCGGGTCTTTATATAATGTGTGTACCCACA
AAACTAACCATTTGACTTTTCTGAATTTTTAGAATTAAGTATGACTTTTTGATGCCTTTA
GCAAGTTATTCCAAGTCAAGTCTGTCTTTTAAACAGAGCAAAAGACATAAACATTTTTGT
ACTCCAATGTGTTCACCTAGGAAACTAATTTAGTATTGCCATGACAACTAATAGTCATGA
CAATTTTATTCTTAATTGCAATTTGCAAGATATATATAGCAATTGCCCTTAAGATATACC
TTAACGCAAACATTATTCATTTTTAAGATAACCATATGCACTAATAGATAACGTGTTGTA
TTCCTTTTTCCCCATACTTCATAACTCTTTAATCATTCTCTGCTTGTTTTAGTTCAGACG
TTTCCCTCATACAGAGTGGCATGTCTTAGTTACAAGACACAATTTATACTGATTTTGTAT
GATTGATAATTCTTTAACTATCTTTGATACATTACTCTACCATTTTCGTATGATTATTGT
CTTCGTTAAAAGGTTGAGTATTTAATAGAAACGGCATATTTATAATTTATGTATGCTTAG
TCAGAACCACGTCTATGGGACTTGAATATGCTATGTTCTCATGATAAGAGATTTTTATAT
TGAGCAATCTTCCTTTGATCAGAAAATATATTAAGATCCATTCTCACTCCATCTTTATGT
GTCAAATTAAGCTTGAAATCAATCAATCTAAATCTGTCTGTTTAGGATTCACGTTACGTG
GCTAACAAGTTTTACGTAGGATTTATTTCTTTTATGAGATCTTGATTTTGAAAATTTGCT
GAAGCGGTTACGATATGCAGCAACCGATAGTTATGCTTTTATAGCATCTTTACCACTTTT
TACGTGCTCACAAGGTAACGTTTGGTATATTTGACTGCTTCAGATCTCTACGGACGATTG
CTTGAGTATAGCCTTTGGATTAGTCACCAAAAGAAATTATGTTGTTCAGTGTGGTTTAAG
TTTCTCATTAAAGAAAAGAGTTTTTTTTTTTTTTTTTTGTGCAGCAATCGTGATTAGAGA
CAAAGACACAGGAAGGTCCAGAGGTTTTGGATTAGTCACCTTCTCCAGTGAATCTGAAGC
CTAATCTTTCATAACAGAGATGAATGATCAGGTTTATATGACTCCATTTGTGGTAGTTGT
TCTGTTTATATGATGATGGCTTTGGTTTTGAGTTTTCAGATGATGGATGGTCGTAAAACT
GAAAGTGAAATCTTGCTGTACAGAAACATACAATGTAGCATTTGAAAGTGAATTGCATCA
TTTAATACCATTACACAGACTTTCTCTTGATGTCATTATAGTCTACTCTAACCTTTAACC
TTCCTTATAAGCAAGGGACGGTATCAGCATATGTAGCAATGCTTCTCAATTAGATTCTTA
CTCACCAAAGACTAGCTTAGGGCAGCCAGTTCCACGTAAAAAATGGGGTTTGTTTGTTTC
TATTCAAGCTTTTAAAAGAGGAATAGAACCAAGATTCTAAAACAATAAAACATGTTCCGA
TATTTCTAGGAAGAGCGGAAAATGATCAATCCAAAGGGATTGAGTGATTAACCCCCACCG
TACGGTCGAGATATTGCGTTTGTGGTTTTGAATAATCAAAGGAATCTTCAGCAATTATTA
ACCCACACCACACGGCTGGAAGAATTGGCGTTTGTGGAAATTATATAGTTTTTGTGGAGA
AATACCTCATATTGCTGTCTTCAAAGGAGACGTGTAAGACAAGCTTTAATCTCCTCCACA
AATGTAATTAAGAGTCACTCCAATCATATAGAGTCAGGTACTCGATTTTCTGTGGAAGCA
ACTAGTCTTCACAGGAGACTTTTTAAGTCAAGCTTTAATGGTTTCCCACAAATTTTATAT
GAGACAATCCAATCATCAAATCGTTTCACGTACAGAAAAACAGAAACAAAACAAATCAAA
CAAAAAATATGATGTATTCTTGTAGAGAGAGGAGGATGATAACAGTAAAATGGAGCTTGT
GTTTAATCTTCTGCCTTTCAAACTCAATACTTGTTTTTGCTAAACACTTGTGTCTTCCAG
ACCAGAGGGATTCTCTTTGGGGGTTCAAGAACGAATTCCATGTCCCAAGCGAGAAGTGGA
GGAACAACACTGATTGCTGTTCTTGGGATGGTGTTTCTTGTGATCCTAAGACGGGCAATG
TCGTTGGGTTAGATCTAGCGGGCAGTGATCTCAATGGCCCTTTGAGATCTAATAGCAGCC
TGTTTAGACTACAACATCTTCAGAAGCTGTATCTTGGTTGTAATACTTCATTCGGAAGTC
TTTCTTATAATGATGGTTTGAAGGGTGGTGAGCTACTGGATTCCATCGGCAACCTCAAAT
ATTTGAAGGTTTTGAGTCTTCGTGGTTGCAATCTCTTTGGAAAGATTCCTTCTTCACTCG
GAAATCTTTCTTATCTCACTCATCTTGATCTTTCTTTTAATGATTTCACCGGTGTGATAC
CAGATTCGATGGGCAATCTCAACTATTTGAGGGTTTTGAATCTTGGTAAATGCAATTTCT
ATGGAAAGGTTCCTTCTTCACTCGGAAATCTTTCTTATCTCGCTCAACTTGATCTTTCCT
ATAATGATTTCACCCGTGAAGGACCAGATTCAATGGGGAACCTTAACCGACTAACCGATA
TGCTTCTCAAGTTGAACTCGCTCACCGATATCGACCTTGGTTCTAACCAGTTGAAAGGTA
TGCTCCCATCTAACATGAGTAGCCTCTCCAAACTGGAGTATTTTTATATTGGTGGAAATT
CATTTTCTGGATCCATTCCCTCTTCTCTCTTCATGATCCCTTCGTTGGTTGAACTTGACC
TGCAAAGAAACCACTTCAGCGCTCTTGAGATTGGGAATATCTCTTCACAATCTAAACTTC
AAGTATTAATTCTTGGAGGAAATAATTTCAATCCGGACATTGTTGATTTGAGTATTTTCT
CACCTCTCTTGTCACTTGGTTATTTGGATGTTTCAGGGATTAATTTGAAGATCAGTTCAC
CCGTCAGTCTTCCCTCACCCATAGAATACTTGGTTTTATCGTCGTGTAATATTTCCGAGT
TTCCCAAATTTCTACGTAACCAAACCAAGTTGTATTCTTTAGACATCTCTGCCAATCAAA
TTGAAGGCCAAGTACCGGAGTGGTTATGGAGTCTGCCAGAGTTGCAGTCTATTAACATCT
CTCATAATTCTTTCAATGGTTTCGAAGGACCAGCAGATGTTATTCAAGGAGGTGGAGAAC
TATATATGCTTGACATAAGTTCAAACATATTCCAGGATCCATTTCCTTTGTTACCAGTAG
ACTCTATGAATTTCTTGTTCAGCTCCAATAATCGATTTTCGGGAGAGATTCCTAAAACAA
TATGCGAATTGGATAATCTTGTGATGCTTGTTTTGTCAAACAACAACTTCAGCGGTTCTA
TTCCTCGGTGTTTTGAGAATTTACATCTTTATGTCTTGCATCTTCGGAATAACAACCTCT
CTGGTATTTTTCCAGAGGAAGCTATCAGTGATCGCTTGCAATCACTTGATGTTGGTCACA
ATCTTTTCTCAGGAGAACTTCCCAAATCATTGATCAACTGCAGTGCACTCGAGTTTCTAT
ACGTGGAAGATAACCGAATCAGTGACACGTTTCCATCCTGGTTGGAATTGTTGCCCAATT
TTCAGATTCTTGTCCTTCGTTCTAACGAGTTCTATGGGCCAATATTTTCTCCTGGAGATT
CTTTGAGTTTCCCCAGGTTGCGAATCTTTGATATTTCGGAAAATCGCTTCACTGGAGTCT
TGCCATCAGATTACTTTGCGCCTTGGAGTGCAATGTCGTCAGTCGTGGATAGAATAATTC
AGCATTTTTTCCAGGGATACTATCATAACTCTGTGGTTCTGACGAACAAAGGATTAAATA
TGGAGCTGGTTGGGAGTGGTTTCACAATCTACAAAACCATTGATGTCTCCGGAAACAGAC
TCGAAGGAGACATCCCCGAGTCCATCAGTCTTCTCAAGGAACTGATTGTGCTCAACATGT
CAAACAACGCTTTCACAGGCCATATTCCACCATCTCTATCAAACTTGAGCAATCTCCAAT
CATTGGATCTATCTCAAAACAGATTATCCGGCAGTATCCCAGGAGAGCTCGGGGAACTCA
CATTTCTAGCGCGGATGAACTTCTCTTACAACAGGCTTGAAGGTCCAATACCACAAACCA
CTCAGATTCAAACCCAGGATAGTTCTTCTTTCACAGAGAATCCTGGACTCTGTGGTCTTC
CTCTAAAAAAAAACTGCGGCGGAAAAGAAGAAGCAACAAAGCAAGAGCAAGATGAGGAAA
AGGAAGAAGAAGAACAAGTATTTAGCTGGATCGCAGCTGCAATAGGCTACGTACCTGGTG
TTGTGTGTGGACTCACCATCGGCCACATTCTGGTTTCACACAAACGTGACTGGTTCATGA
GAATTGTTTCCCTCTTTACTTAAGTAAGCATTCAATAAACTTTCTCAAGACTTGTTTGAA
AATCATATTATCAATCTACATTCTACACTTATTTGAAAGATAAAATATCTCCTTGTCCTT
TTAAATTAATGTTCTAATATCGTCGTAACGAATTTGGTCTGCAACGTTTTATATGTAGAA
ACAAAAACTGTATAATAGTTATAGCATGAAACTTTGATTAAGAATTAGTAGTGGTTACAG
AGGATTGTTGTATTACAGAGGATTAATTTTATGAACAAAACAAAAAGAAACCAATACAGT
AGAACCGAAACGGTCTAAATTTAAATGTTTGTGTATATGTGTAACTCTAATGTTTTGAGT
TGTATTATAAGTGTGTTATGCATTCGAGTTAGTTCTATTAGTTTCCTATAATTTCGTTAC
AATACTACTGTATCTCTCTGTCCTCTTCTCTTCTTTGCTTTCATTTTTTTTTCAGATTCA
GTTCCATCATCACAACAAAGAACCCTAAATCAATTTCACATTACGTTTCATCACCAAGAA
AAAAAAACGGAAAAAAATCATTTATTACGTCTTCTACATTTCTTGATTTTGTTTTGGTGT
ACAAAAATGGAAGAGATGAAAAAGGTTTGATACGATTCGAATATTCTATTGCTACTTCTC
TAGCTTCCAGATATTTTCTTCTTTTTGATTTTGTTTCATTTACTGGTGATTTGATTTTAT
TATTGTGGACAAGGTAACGTATAAAAAGTGAAATTTTTGTGGGTCTTTTTCTTTTGATTC
GCTAATCTTTTGAGAAACATGAGTAGCCTTTCCAAACTGGAGGCTTTTGATATAGATGGA
AATTCATTTTCTGGAACTATTCCCTCTTCTCTCTTCATGATCCCTTCGTTGGACAGACTT
AACCTGGGAAGAAACCACTTCAGCGGTCCACTTGAGATTGGGAATATATCTTCACAATCT
AATCTTCAAATTTTATACATTGGAGAAAACAATTTCGATGGACCAATCCCAAGATCTATA
TCGAAGCTAGTCGGGCTCTCAGAACTTAGCCTTTCTTTCTGGAACACAAGGAGGAGCATC
GTTGATTTCAGCATCTTCTTGCATCTCAAGTCACTAGAGTCACTTGACCTCTCCTATCTG
AATACAAGAAGCATGGTTGAGTTCAGTCTTTTCTCACCTCTCATGTCACTTGGTTATTTG
GATCTTTCGGGGATTAGTTTGAAGTTCAGTTCAACTCTCCATCTTCCCTCCTCACTCATA
GAATACTTGATTTTAACGTCCTGCAATATTTCCGAGTTTCCCACGTTTCTACAAAACCAA
ACCAGTTTGGAGTATTTAGACATCTCTGCCAATCAAATTGAAGGCCAGGTACCAGAGTGG
TTATGGAGACTACCAGAGTTGGGGTTTGTAAACATTTCTCAGAATTTCTTCAGTGGAGAA
GTACCTATGTTACCAAAGTCTATCATTCATTTTATAGGCTCTGATAATCAGTTTTCAGGA
GAGATTCCTAGAGCAATATGCGAATTGGATAGTCTTGATATACTTGTTTTATCCAACAAC
AACTTCAGCGGTTCTATTCCAAGGTGTTTTGGGAATTTACCACTTTCTGTCTTGCATCTT
TGGAATAACAGCCTCTCTGGTATATTTCCAGAGGAATCTATCAGTGCTAGCTTAAGATCA
CTTGATGTTGGTCACAATTGGCTATTGTGGATGTCGGATTCGGCCCATTTCGGCCCAATC
CGCATTCAATGGGCTTCGAGGTGAATTGGGCCCAATTCATAGCCCAGCGTAAGCTTGGCC
GTTTAAAGAACGATCCGACATTAATACAGAAACGGAAGGATCACGACTTAAACAGCGCAT
TAAAGTCCCGAGTTGAAGATTCGTAACGAACGACATTAATAACGCGAGATCCGCGGCGTG
AAGTCAGCGAGTAATTTAATACGTTTGATCCGATGTATTGAGTATAAATACGAGTCGATG
ACATTTGTAAAGGGGACGAAAAAGAATACACTAATACTATACACAAAATTCAAAAACACT
CATTCCTCTTTTCGATTCGATCATTGTTTGTTTAACAAGACTAAAGATCCCCGTAAAAAC
AACCACAAGATTCTAATTGCGGATTCCGACATCCACAGCTATCAGGACAACTTCCCAAGT
CTCTGATCAAATGCACTGACCTCGAGTTTCTGAACGTGGAAGATAACAGAATCAATGACA
AATTTCCATTTTGGTTGAGATCGTTGTCCAATCTACAGATTCTTGTCCTTCGTTCTAATG
AGTTCTATGGGCCAATATTTTCTCCTGGAGATTCTTTGAGTTTCCCCAAGTTGCGAATCT
TTGATATTTCGGAAAATCGCTTCACTGGAGTCTTGCCATCAGATTACTTTGTTGGTTGGA
GTGCAATGTTATCGGTCGTAAGCATTTATGATAGTACACGTGGGTATGCGGTTCTAGGAG
CTATCCGAGAAGCCTACCATAAATCTGTGGTTCTGACGAACAAAGGATTAAATATGGAGC
TGGTTGGGAGTGGTTTCACAATCTACAAAACCATTGATGTCTCCGGAAACAGACTCGAAG
GAGATATTCCAGAATCGATTGGTATACTCAAGGAACTGATTGTGCTCAACATGTCAAACA
ACGCTTTCACAGGCCATATTCCACCATCTCTATCAAACTTGAGCAATCTCCAATCATTGG
ATCTATCTCAAAACAGATTATCCGGCAGTATCCCAGGAGAGCTCGGGGAACTCACATTTC
TAGCGCGGATGAACTTCTCTTACAACAGGCTTGAAGGTCCAATACCACAAACCACTCAGA
TTCAAACCCAGGATAGTTCTTCATTTACAGGGAATCCCAGTCTATGTGGTGCTCCTCTCG
AAGAACCCTGCGGCCGAGAAGAAGATGAAGAAGCAACGAAGCAAGAACAAGATGAAGACA
AGGAAGAGGAAGATCAAGTATTTAGCTGGATAGCAGCTGAAATAGGCTATGTACCTGGTT
TGTTTTGTGGACTCGCCATCGGCCACATTCTCACTTCATATAAACTTGACTGGTTCATGA
GAATCTTTTCCTGCTTTTCTTCTCCGCTGATAAAATGATCAATAATAAGTGTCTCCTACT
TTTCTCATTACCTATATCTATTGTGTCGCTGAAACCTTCAAGATCTTGTTTCTATTATAT
ATACTCCTTATTTTCCTTCTAGTATCTACCACCTCATCTTCCATCTCTTGAGAGATATTC
TTACGTACTCTACGCTTATTAGGCTCCATTTATGGTAACTATTCGGTCTATGTGGTTAAA
ACTTATGATTGCTTTGCTTTTGACTGAGGCTGACTGGCTGAGACTCTGAGAGTTAGTCAT
ACTATACTTAGTAGTCATGTCAGAAAATATTCCTCTGGTGTGGCGAACCTAAAGTCGAAA
ACATCTCTATTCAAAAGTCGAAAACATTCTACACTAGTGCTTTAATGTGTTTTCAGTTTC
AGTTTTTTTGTTTCCTTGTTGTGATCTAAGTCCTTTCTTTCAAGTGTTTTGTTCCTGATT
TGCTTTGATTCGAGCCTCTTGTGTGGAGAAGTTTCCTCTATTTATCAGTGTATTGTGCTT
TGTGTTTCTAAGATTTGTTCATGAAAGAGTTTGAAAAGAGTTTTCTCAAGTCTTTTACAT
CGGTATTCCAAGTTTAAATCAACGTACTAAGAAGAGCTTACCATGGAGCCCATTAGGTTC
CACAGAGACTTATAAGCCGAGAGTGAGTACTGATTAAATGGACTAGCAATAGCAACTAGA
TACAATGTTCATATCTATTTTGCAAATCCTCTAAGAGATGCATCTAGTATACTAGATTTA
TATCATCATTTTAATTACTAACTCTTGGGGTTATAGGCTAATCTCTAAGCTTCCTCCTTC
ACGTTATTAGCCACTGACAGCATCAGAAAGGTTCTCTAGAACTCTAGAACCTAAGCAAAT
GTCACAATGCTCTCGATTATCTTATTACTCACCAAAGATAAGCTCCAGTTTTTTGAACTA
GTTAAATGTATTATAATTAGAACGATGTGAGACTTTTGCTTCAAGGTCGTTGAGTGTGAG
AAATGGTTTTCTTTGATGTTACCTGGTAAAGATGCCATGAAGCATAAGCATCCGTTGTTG
TTTATGCTCCTTTGACCTCCCAATTCAAGCCTAATTCTGTTTGGCTTCAGGAGCTGCAAA
GTAACAGTTTTTAAAGCGAAATATAACCACATTCCCAAAGTTCTAAATAGAAAGAAAAAA
ACAAGCTTTGAAATCAACAAGATAAGGTGGATAATGGGTACCTCTTTGCAATCAAGTGTC
TCAGTTAGCGAGGCACGGCCCCATTTTTCTGAATCAAGGTTTTTGTGGGCTAAACGTAAA
AGATCTTCGACATCTTTGATGGATACACCATTGTCATGGAAAAGCTTAACAAAGTCACAG
TCAATTCAAACACCACATATAAGAACTAAGTTAAGTATGAGCATATCCATACTTAACTAC
AGAATAATATTGTCCAACATGAACTTTGATCACTTCAAAACCTTAACAAGTCAATAGTCA
ATGTATAGATTTCTTAGCTACAGAATCAGTAGCTAAGTATGGATATGCTCATATACTAGG
TTGTTGTATCAGAATTGTAAAATTTCTTGGCCTGGTTTATAAAGTGGTATGTGTTTAAAA
GAAAAATAAAAGAAGTAAAATGTTATATTCAAGATTCATGGGGCACATTGTGACCAGTAA
AGGACTCGATAAACTCAACAATTTTGAGGGCTTTGGGTGTGGTCAACCGAGTGAAACTGT
GCAAGGAAGCACGCTCATGCAACTTGAAGTTTTAATGTATGTCTTGTTCGTTTTGTAATT
TTAAATCTCTGTTGGCTGCGGTGTGGTGTGTCTCCGTTTAGATGCAGTTTTGGTTCCGGT
GTGTCATGATGTAGTGCTAACCTTTAACCTTCTTTATAATCAGGATATGTAGCAATGCTC
CTCCATTAGCTCTAACTCACCAAAGACAAACTTTGTGCAGCCAGTTCCACGTAAAAAGTG
GGGTTTGTTTGTATTATTACCTGATGATATATAATCGGTTGCTGCTTATTTAACAGAGGA
TGCATGGGCCTCCTAGTTTCCGAACCTGATGATGTTCGGTTTCAAGAGCTGAAATTGAAT
TGTAACAGAATGATCAATATAGTTAGACCAGTTGTCACTATTGTTCTGTAGACTCACTAT
CGGCCACATATATACAAAGGACTAGATTCTAAGCATCACTATAAAAAAACCAATAAACTT
TCAGAGGGTTTCTAATAAACTAAAAGATTTCACCATAACAGTGGCGGCTGGTGCCACAGC
TCACACGCCTGTCTTCATCAACTCAGGTTCCAGTTTCATTCTCACACGGCATTTCAATCT
CTAGAACGAGGGAACACATGCAACAAAAGCCTCAAAGATTAACCTCCACCACACGGCAAG
AGAACTGCGATGAATAGTCAAAGGAATATTCGATTTTCTGTGGAAGCGATTAGTCTTTAC
AGAAGAATTTTCAAGTCAAGCTTTAATTTATTTCGAAAATATGGAGACAATCCAATGATC
AATTCGTTTCACAGAAAATAAATAAAAACCAATCACAGAAAAAACATTCTACAGCAAGAT
GATAACAATAATATGGAGCTTGTGTTTAATCTTCTGCCTTTCAAACTCAATACTTGTTAT
TGCTAAAGACTTGTGTCTTCCAGACCAGAGGGATGCTCTTTTGGAGTTCAAGAACGAGTT
CTCTATCCCAAGCCCCGATTCTGATTTGATGCTGATTCTTCAGACGACAGCGAAGTGGAG
GAACAACACTGATTGCTGTTCTTGGGGTGGTATCTCTTGTGATCCTAAGACGGGAGTGGT
GGTTGAGTTAGACCTCGGAAACAGTGATCTCAATGGCCGTCTGAGATCTAATAGCAGCCT
GTTTAGACTACAACATCTTCAGAGCCTAGATCTTTCCTACAATGATCTTTCGTGTACCCT
ACCAGATTCCAGCGGCAACTTCAAATATTTGAGAGTTTTGAACCTCCTTGGTTGCAATCT
CTTTGGAGAGATTCCTACATCACTTAGAAGTCTTTCTTACCTCACTGATCTTGATCTTTC
TTATAATGATGATCTCACCGGTGAGATACTGGATTCGATGGGCAATCTCAAACATTTGAG
GGTTTTGAGTCTTACTAGTTGCAAATTCACCGGAAAGATTCCTTCTTCACTCGGAAATCT
TACTTATCTCACTGATCTTGATCTTTCTTGGAATTATTTCACCGGTGAGTTACCAGATTC
GATGGGCAATCTCAAATCTTTGAGGGTTTTGAATCTTCATCGTTGCAATTTCTTTGGAAA
GATTCCTACTTCACTCGGAAGTCTTTCTAATCTCACTGATCTTGATATTTCTAAAAATGA
GTTCACCAGTGAAGGACCAGATTCGATGAGCAGCCTAAACCGACTAACAGATTTTCAACT
TATGCTACTCAACTTGAGCTCACTCACCAATGTCGACCTTAGTTCTAACCAGTTCAAAGC
TATGCTCCCATCTAACATGAGTAGCCTTTCCAAACTGGAGGCTTTTGATATTAGTGGAAA
TTCATTTTCTGGAACCATCCCCTCTTCTCTCTTCATGCTCCCTTCGTTGATTAAACTTGA
CCTGGGAACAAACGACTTCAGCGGTCCACTTAAGATTGGGAATATCTCTTCACCATCTAA
CCTTCAAGAATTATACATTGGAGAAAACAATATCAATGGGCCAATTCCAAGATCTATATT
GAAACTAGTCGGGCTTTCGGCTCTTAGCCTCTCTTTCTGGGACACAGGAGGCATTGTTGA
TTTCAGCATCTTCTTGCAGCTCAAGTCTCTTAGGTCACTTGATCTTTCAGGGATTAATTT
GAATATCAGTTCATCGCACCATCTTCCCTCACATATGATGCACTTGATTTTATCATCCTG
CAATATTTCTCAGTTTCCTAAGTTTCTGGAAAACCAAACCAGTTTGTATCATTTAGACAT
[truncated: 3,640,441 more chars]
