# Supplementary material for: CircCode: A Powerful Tool for Identifying circRNA Coding Ability
Source: Front Genet. 2019 Oct 10;10:981. doi: 10.3389/fgene.2019.00981 (PMC6795751; doi:10.3389/fgene.2019.00981)
Supplement: Supplementary Data 1 — The sequence of the predicted translated circRNA and short peptide. [file DataSheet_1.zip › Supplementary_data_1/ath_pep.fa.ffn]

>ath_circ_000010_2_223_-
TGTAACAACGGACAGTTCTTCGAGTGTCTCAACATGGCTGCTCTCTATAAACTGCCTATTATCTTTGTTGTCGAGAATAACTTGTGGGCCATTGGGATGTCTCACTTGAGAGCCACTTCTGACCCCGAGATTTGGAAGAAAGGTCCTGCATTTGGGATGCCTGGTGTTCATGTTGACGGTATGGATGTCTTGAAGGTCAGGGAAGTCGCTAAAGAAGCTGTC
>ath_circ_000021_3_101_-
TCCAAGTATTATACGTCCTACTCCAATAGGCATGAACATTGGACCGTCGTGGCCAGTGAACATGACTCTTCATCACGGACCTCCTCCTCCTTACCCTTC
>ath_circ_000039_533_805_-
ATGTTTATATGGAAAACATGTGTATCATCTTTTGTCGTCAGAAAACATGTTTATCTATATTCGTATTTTGTTACTCGAATATTTGTTACAAATGTTTTCTTGTTTGAAATTAATAATATTAATGATTTTTTTTTGCCGTATGTTAGGTATAGGTTTCATATGTTTATTATTCCAAAAATAAAATTATCAAAAGTGGATTTTATAGAGAAAATGTCTGAAACAGGGCATATCAACGGACAGGATCATAGATGTTCGGCGGCTGTTATCGGTTAA
>ath_circ_000043_1_237_+
CTGAGAGAGAATGCAGAGGAGGGATTGGACATGGTTACGAGAGATGGAATCACCGATAAAAGCCAACCATTTGTTCCTCATATTGTCAAGGAATTGCTCAGGGTTAAACCTCGGGAGATCGCAATCGCGAGGTTGCCATCTCCATCGAAGGTAATTCACATCTGGCCTTCCGTTTTTCAAGCAATTTTGGTAATCTTGGATATGACGGCAAGAGACATTGGTGTAGATTGGCCCTGA
>ath_circ_000056_1_294_-
GGGCACATAAACCCAGCGGTGACATTTGGTCTGTTCTTGGCTCGTAAGCTGTCATTGACGAGAGCTGTCTTTTACATCGTGATGCAATGTCTCGGAGCCATCTGCGGCGCCGGAGTTGTCAAAGGCTTCCAGCCAAATCCTTACCAAACTCTCGGCGGAGGAGCCAACACAGTCGCTCACGGCTACACTAAGGGCTCTGGTTTGGGTGCTGAGATAATCGGAACCTTCGTCCTTGTCTACACGGTCTTCTCCGCCACTGACGCCAAGAGAAGCGCTCGTGACTCCCACGTTCCG
>ath_circ_000354_1_288_+
AACACTGTTGCTGATGCTGCTCCGATCGTCCCTGTCTCAGCACAACTGAAATACAACATTGATGTGGTGTGCGAGTACATTGTCAAGAAGATCCCAATCCCTGAGAGGAATTTTGTGTCACCCCCAAATATGATAGTGATTCGGTCTTTTGATGTCAACAAACCTGGTTATGAGGTTGATGAGATCAAAGGTGGAGTTGCAGGTGGAAGTATCCTACGGGTATCTATTCTCTCTCTCTCCCTTTCTCTTGTTGTGCCTCTTAAGTACATCAAGCTTTATATGGTGTAA
>ath_circ_000571_1_249_-
GTGGCTAATTCTCGATCTGCTAATCACCAGAGGTTCTTAGCCACTGGGATCAAAGTAGCTCTGACCTCAACTATATGTAGTAAAGAAATTGAGAAGAATCAACCTGAGCCTTCCAACAACCAACAGAAGGCTAATCAGATTCCTGCTAAATCCACAAGCCAGCAGCAACAACAACCTTCTTCTGCTACTCCACTTCCCTGGGCTGTTGACGATTTCTTTCACTTCTCTGATATTGAATCCACCGACAAG
>ath_circ_000588_1_180_+
ATTGCAGAGCCATTGGATAGAGGACTTGCAGAGGACATTGAGAATGGCGTTGTAAGCATTGACTGGAACAGAAAACAACTTGGTGACTTCTTCAGGACGAAATATGACTGGGATTTACTTGCTGCACGTTCCATCTGGGCTTTTGGCCCTGACAAACAGGTGAAATGCTTGTATTCTTAA
>ath_circ_000658_2_139_-
GCTGTGCCGGCTGAGCCAATGTCATGGGAGGTCTCAGAGGAATTATCTGATCTATATGCTATTTATTCAAAGAGTGATCCCAAACCCGCACCGGAAAAAGTTTTGAGGCTACAATATCTGCTGGGAATAGATGATTCA
>ath_circ_000873_1_315_+
ATTCCACTAGGAGTTACAGAAGACAGACTCATTGGGTCTGTTGATGTTGAGGAGTCTGTGAAAAGGGGGACAACTGTTTTCCAACCTGGTCTTTTGGCTGAAGCCCATAGAGGAGTGTTGTATGTTGATGAAATAAATCTCTTAGATGAGGGAATTAGTAATTTGCTTCTCAATGTATTGACGGATGGTGTTAATATAGTTGAAAGAGAAGGAATCAGCTTTAGGCACCCGTGCAAACCACTTTTAATTGCAACCTATAACCCTGAAGAAGGTGCTGTTCGAGAGCACTTGCTAGACCGTGTTGCCATTAATTTA
>ath_circ_001089_1_300_+
TTGAAGAATCTGACTTACTTGGACGCTTCAACAAATCTTCTACAAGGCGATTTATCGGAGCTTAGGTCTCTGACTAATCTCGTTTCACTACAAATGTTCGAAAACGAATTCTCCGGTGAGATTCCGCTGGAGTTTGGTGAATTCAAGGATCTCGTGAATCTCTCTCTGTATACAAACAAGTTAACCGGTTCTCTGCCTCAAGGACTCGGTTCACTTGCTGATTTTGATTTCATCGACGCATCAGAGAATCTCTTAACCGGACCGATCCCTCCAGATATGTGCAAGAACGGGAAGATGAAA
>ath_circ_000354_326_577_+
TTGAGAGTCAACCAATTAATCGAAATCCGACCTGGTATCGTTACCAAAGACGAGCGTGGCAACTCAAAATGCACTCCAATTTACTCTCGCATCATTTCACTCTACGCGGAACAGAACGAGCTTCAGTTTGCTGTTCCTGGAGGTCTAATAGGAGTTGGAACAACAATGGACCCAACTCTCACTCGTGCAGATCGATTAGTTGGTCAAGTCCTTGGTGAAATCGGTTCACTTCCTGATGTATTTGTTGAACTC
>ath_circ_000571_455_643_+
TTGACAAGATCTAATGAGATCTGTAGAGAAACTTACTTGGCAGATATCGCAACGAGGGAATTTGGTGGAGAGGGAATTAAGATGAAGACGTTGGTGCTTGCTAGCGAGTTTGTTAGCGGCGTGAATCTCGATGTCGCATTGAGGACAGAGAGCAGCTTCGTCGGCGCAACAAATCACCGTCGCCGGAGC
>ath_circ_000588_352_501_+
TTGTTCAAGGGTAATCATCTTTCTTCTGTTACACTTTTCTTTTACTCGATTTTGTTGGCTTTAGCTAAGTGGCTTCGTTTTATTCCTCTTGCAGGTTCCAGTGGGGTGCTCGTGAAGGTCCCCTCTGTGATGAGCCCATCAGAAATGTAA
>ath_circ_001440_1_135_-
AAAGGAAAACTTAACGGAATTGCATTGCGTGTGCCAACTCCAAACGTTTCAGTGGTTGACTTAGTCGTGCAAGTCTCCAAGAAAACTTTTGCTGAAGAAGTCAATGCTGCTTTCAGAGATGCAGCTGAGAAAGAG
>ath_circ_001533_1_252_-
TACGAAGATCAATCTCCAGCGGTGAATGCAGCAATACGCTTACAACAGCGATGCAGTGAGAAAGTTGGTAAAGATGCAAATGATTTAGCAATCTCTACGCGTTTACTTGTATCGAGTTCCCAAATCGGGTGTCTCATTGGAAAAGGTGGAGCAGTTATATCTGAGATGAGGAGTGTAACAAGAGCTAATATTCGTATTCTTCAAAAAGAAGATGTACCAAAAATTGCTCGTGAAGATGAAGAGATGGTTCAG
>ath_circ_001625_2_214_+
TCGAGTCACACTAAGGATCGTGAGAACGGCTCTGCATTGTTGAAACACCATGTTTCTGAGGCATCGTCAAGTAATGTGGAACGGTTTTTGGATTCGGTGACACCATCTGTTCCGGCTCACTATTTATCTAAGGTTTGCTTCTACATGTCTAGTCAATACCTTTTTCTAAAAAGACAAAAACTTTCAGCTAATTGGTGTGAAATTTATGTGTAG
>ath_circ_001094_2_142_-
ATGTTCTCTTCTTGTTCTAAAGAGTTGTTACTTGTTGTATCTTTTAATTCTTTTAGATGGTATCAAATAAAAATCAGCATGAGATGGGAGGATGGTGACAACAACTCCTGTGGAATTCCTTCACGAGTTGTTCAGTATGAA
>ath_circ_001144_1_150_+
GATAAGATGGTTAGGAAACCCATCGATCCAGAAGAGGAGCTCCGGTGGATGTCCCAAGAAGTACGGGGTTACGTTGAAGCTGTTCTTAACAGCCTTGCAGCCAATGTTCCAAAGGTGAACTATCCTTATGCAAAAGCTCGAAAGCTCTAA
>ath_circ_000588_505_663_-
ATGGAAAGGGATTATGTACCTCCACATAGTAGACAGGTTCCATTAGCCTTGGAGTTGCCATTAGAAAAGCTGAATATGCAACACGTCTTGCTGTTGGAATCATCTGACCAGATCCTCTATGCAATGGCTCTGGTGCTATCCGTGCATCAACAATCTTGA
>ath_circ_002030_1_312_-
TCAGTCCTCGAACTCGGCGGTGTGTTTAAGGCTATGGGGACTTCCTACACAGAGACGGAACTCAACCGCGTGCTCGAAGAAGTCGATACAGATCGCGACGGTTACATCAACCTCGACGAATTCTCAACTCTCTGTCGCTCGTCTTCCTCCGCCGCAGAGATCCGTGACGCTTTCGATCTCTACGATCAGGACAAAAACGGACTGATCTCCGCCTCTGAGCTTCACCAGGTGCTTAACCGTCTCGGGATGTCTTGCTCTGTTGAAGACTGTACTCGTATGATCGGACCTGTGGATGCTGACGGCGATGGGAAT
>ath_circ_002056_131_280_-
TTGATTTCAGATAAAGTTTTTGGACCAGAGAGTTTAACAGAGAATGTGTATGAAGATGGTGTTAAGAATGTTGCATTGTCTGCTTTGATGGGCATAAATGGTACTTGTCTTTTTAATGATTCTTCTGTCTTTTACTCGGATTTATCATAG
>ath_circ_001625_335_442_+
TTGAATAACAATAAAGATCGTGTCTTTCAATACTACGTGCCCTCGCTTTCTGGTATTCAAGTATACGCTGATGTTGATGCTTTAACTTCATCTCTTCAAGCAAGGTAA
>ath_circ_001094_152_358_-
ATGTTACGCCGTCTTGGATGGTTAATTGGACTGAGCCAAAGAAGTAGGCAAACAAAGTCGATTGATGCTGAGCCTTACGTAGCCAGGGTTAAGCCAGTGCTAATGATCGACACTGTTCAGGAGATTGCTATCTATATCCATAGGTTTCATAACCTTGATCTTTTCCAGCAAGGGTATGATAGTTTCTCTATATCTAGTTCTGAGTGA
>ath_circ_001144_239_550_+
TTGTCAAGTAGAGAAAGCAAAGGAAGACATGCTGAATCAACTCTACAGTTCTATAAGGTTCAATATCTTTTCGTTCCCTGTGCCTTGTTTCGTTTCAGTTGTGGTGTGCTTACTTGTGCTCTCCTGTATTTGATCTTTAGTGCAATAGGCAATGAAAGGATTGAGTCATTGATACAAGAGGATCAGAATGTCAAAAGACGAAGAGAGCGTTACCAGAAACAATCCTCTCTTCTTTCTAAACTCACGAGGCAGCTTAGCATTCACGACAACCGAGCAGCAGCTGCTTCAAGTTATTCGGACAACAGTGGCACT
>ath_circ_000588_708_830_+
ATGGTTTTGTCGCAGATACAAACACCAATCGACTGTGTAACTGCAATCTACACAGTTTTGTCACGTAGACGTGGGCATGTCACATCTGATGTTCCTCAACCCGGTACTCCAGCTTATATCGTG
>ath_circ_002488_3_131_+
CCCAATCTAAACGGTCTATTTGGAAGACAATCTGGTACAACTGCTGGTTACTCTTACTCTGCTGCTAACAAGAACAAAGCTGTGGAATGGGAAGAGAAGGCCTTGTACGATTACTTGCTCAACCCCAAG
>ath_circ_002056_347_598_-
GAAATGACTATAAAAACACCGGGAACTCCGGTTTCGAAGATGGACAGAACACCAGCTGTAACACCAGGTGGAAGCTCAAGATCCAGGGAAGAGAAGATTGTTGTTACTGTAAGGTTAAGGCCAATGAATAAGAGAGAACTGTTAGCTAAAGACCAAGTTGCTTGGGAATGTGTAAATGACCACACCATTGTGTCTAAACCACAAGTTCAAGAACGTTTGCATCATCAGTCCTCATTTACATTTGGTAATTGA
>ath_circ_001625_476_805_+
GTGGTTTTAGTCTATAAAGCTCAAGTCTTGTCTTTCTCTAAGAAATTTGGGGTGTTCTGTTTATTAATGTGCAGGCGGCAAGGTGAGGAGAGCGAAAGCGATTTTAGGGATTCAAGTAGTGAAGGAAGCAGTAGTGAATCTGAAAGAGGACTCTGTTATTCAAAAGAGCAGATCTCCGCTAGAATGGACAAACTCTCCTTAAGAAAGGAGCATCAAGAAGATTCGTCTAGTGATGATGGCGAGCCTTTAAGCTCTCAAGGTCGTTTGATATTTGAGTATCTTGAACGTGATCTTCCTTACGTCCGTGAACCCTTTGCCGACAAGGTTTAA
>ath_circ_001094_434_523_-
GCTTGGTTGGCTTTGAGGTTTCACTTCAAAGAGTTTGCATCTGCTAATGTAGACAAGTTTTCGTGGAGATATGAGATTTCCAACAAATAG
>ath_circ_001853_1_129_+
ATGAATGCGCTCAAAAACTTGGGATTGAATGTCGTCAAGGCAAATGTTTACCTTGATTCTTCCGGCAAGCACAACAAATTTGCCATTACTAGAGCGTATGTCTTTTCATATCATCAAAGAGTATTTTGA
>ath_circ_001239_3_473_-
TTGATTGATGTTTTGTGTTTGGGCCAGTACCTGGAGAAAGCATTAGTCATCAAGGATGAAAGTGAAGCAAACCTTTCTGCTGCGAGTAGAATATGGGAAGCTGTTCAAAGCAGAAACATACGAGAAATCTATCGACTTATAGTTACTACTGGGGATGTAAATATCATCAATACCAAGTTTGATGATATAACTGATATCGATGCATATCACCATATTGATGCAGCAGAGAAAGCAGTAAAGAAAAGACATGATCCAACTGTATGTCAGAGAATTAAAGAATCCAACGAACCAAGAAGCTGTCTTCAAGGATGCTCCTTGCTCCATGTGGCTTGTCACATTGGTGACTCTGTCTTGCTTGAATTGTTGTTGCAGTTTGGTGCTGACCTAAACATAAGAGATTATCACGGAAGGACTCCGTTGCACCATTGCATATCATCAGGGAACCACAAATTTGCAAAGATTCTACTGCGA
>ath_circ_003053_2_517_-
ATGGAAAACAAATTGCCTCCTGTTACCTTGGGAGATGGAATATCATCATCAAAGTCAGCTTCTGGACATCAAACTGCATGGTTTGGAGCTCCAGGCCAGAGGTCTATGGCTGAAGTTGTGAAGATGGGTAGACCACAGAACAAGACAACAAAGCAAAATGTCAATGTGGGTTCTGAGATAAATCATGAACACGAAGTTAATGCAAATCAGCAGGCCCCTGTTAAAGATGAATGGCCGTCGATTGAGAAGCCGCTGGCTCCTAGTACATCTTCTTTATCAGTAGCACCAGCAGAATCAGAAGTACGCAATGGTCTAGCTGATTTCCAATCCGATAGAGGAGATCAATATCTGAAGGACCGGTTAGAAAATATTCATATAGCAGAAAGTGGCCCGTCTGAAAGTCGTGGGGTCGATCATGTGCAAGCCGACTCTGTTCAAGAAGATGAATCTGTAGTTTCGTCAGAAATTGATGATAATCCATATCAGACACAGAGCCATCCAGTAGAGCACCACAAA
>ath_circ_003318_1_141_-
TTCGACAACTACGGGAAGTACGGATTGTTATGCGGGTCAGACGGTTTACCGCACTTGATAGTGAACGGAGACCAGCGGCATTGGGGAGAGTTCATTACTCCAGGGATTCTTTTCCTCTACATTGCTGGATGGATCGGGTGG
>ath_circ_001625_959_1111_-
ATGGATGCTTTGGAACGAACAGAAGAGTTGTTGCATTTGACTAATAGCATTACTTTCATAAATAAATCTTGGATGTTACTTCAACTGTTTGTTTTGAAAGTCACAACTTATCTAATAACAGTAAAATTAGTACAAAAGAAGCTCAAAACATGA
>ath_circ_001761_2_106_+
TGCAAGGACGAGAAGAACCCTAGAGCCAAGCCATACAAATTCACTAACCAGAAGATTAAGGACTTAGGCTTAGAGTTCACTTCCACCAAGCAAAGCCTCTACGAC
>ath_circ_001853_268_474_+
TTGCTTGAGGCCATTCGTCTCACAGTCATAAACAATCTGCTTGAGTTTCATCCTGTAACTACTTCACATCCTAATATCCTCTCTTTCTATTTTTCCTATATCTTGCATAATTTTTTAACTCACACATTGCTTCTCGATGATTTGGATCAGGAATCAAGTTCTCAGTTGGCAATGGGAGCAGCTTTTGGTGTTCTTCCTCCAACTGAA
>ath_circ_001239_608_703_-
GAAGACGGATCAGCATTGTCGCATGCTTCAGTTTCAAAACCATGTCCAGAAGATTCCTTTAGTGTGAAGGAGAAATACATTCTAGGAAAGGTATGA
>ath_circ_003053_908_1183_-
ATGCTTATGTGCTTCTGTTGTTCAGATTCTGGAAACTTCCAGGGAAAATCTACAAATAAGAAAGAAAGTGGAACGCAGGGTTATACAAGTTCTTGGTCTTCTGCTTCTGGAGTGGCGAACACCTATCAAACACCACACAGGTTTCCCCTTGAGCGATTCTTTACTTTTGAGATGGGAATTGGGATGCTGTTGAAATATTTAGTGGAAGTTCTGTGCTGCGTATTGAATCAATTAATTGATTTCATATTTTACTCATATGGTTACTCATTGTATTAG
>ath_circ_003823_1_294_-
TTGGTGAAGTTTTTAACACCTACCTCGGGTCTCCAAGGATACTGGGATCCATATCCAATCGATATGGAATTTAAACCACCGTGTATTGTTTTATCGACAATCGGGATATCAAAACCCGGGAAACTAGAAGGCAAAAGCACACAGCAGTGTGCAACACATCTTCATCAACTCCATGTCTGTTTACCTTCTTCTAAAAACAAGACAAGACTTCTATACCGAATGTCACTAGACTTTGCTCCTATATTAAAGAATCTTCCATTCATGGAACATCTGTGGAGACATTTCGCTGAACAG
>ath_circ_001625_1227_1400_-
ATGGATTCTAAGAGAGACAATGCGGTAATGTGGAACAAAGTACATACGCATGTCACAAAGAACTCATACCATGCCACAGAAAACCAGCTTGAAGGAAGCAAATCACAGCTTCTTAGCGTCTTCAGCTCGGGAAATCTAGAGGCAAGGTCAGACATCTGCAAAGGTAACAATTGA
>ath_circ_002413_2_208_+
GAATTTGCAACTCAATACGAGGTTCAGGGTTTCCCAACAATCAAGATTTTCAGAAACGGAGGAAAGGCTGTTCAAGAATACAACGGACCTCGTGAAGCTGAGGGTATTGTTACTTACTTGAAGAAACAAAGTGGACCTGCTTCTGCTGAAATTAAGTCAGCTGATGATGCTTCTGAGGTTGTTAGTGACAAGAAGGTTGTTGTGGTA
>ath_circ_002462_2_79_+
TGTGTAGCTGCTAAGGGTGATGATGCTCCAGAATGCGATAAGTTTGCAAAGTTTTATCGATCTCTTTGCCCCAGCGAA
>ath_circ_002020_1_138_+
ACTCTTGGTGAGTGCAAGTACACCATTTCAGAAGGTGGTGAGGGACACCGTGATTGGGTTAGCTGCGTCAGATTCAGCCCTAACACGCTTCAGCCGACGATTGTATCTGCTTCGTGGGACAAGACCGTGAAAGTGTGG
>ath_circ_003053_1547_1639_+
ATGACAGCTAGTAATAAAAAAAATCATTGCCAGATGTGTCAACATAGAAATTGTGTACAAGAAACAGAAGTTGATTGTATCACACATGGTTGA
>ath_circ_004403_1_414_-
TTGGAAAAAGAATATTTGTTATCTATTGAGGGTTACTACAACGCATCTACCGGTGTGATACAATGTCTTCAGTTCATAACTAACAAGAAGACTTATGATCCAATCGGATACAATGAGGGTGCTAGGTTTACACTTAGCGCTAGCAGGAGCAAGATTATTGGGTTTCATGGATTTGCTGACAAGTATCTCAACTCTCTTGGAGCATATTTTATCAAGATTCCTTCAATCCAATCAGCAATCGAAGGTGCTAAAACCACAGGAAAAGGTTTTGATGATGGTGGTGACTACGACGGCATAAGAAAAGTGTACGTTACAACTGATGGCTCTGCAATTAGGCATGTAAGGTTCGACTATGACAAAGCCGGTCAAGTGGAAACTCGTGAGCGCGGGGCGAAGACCGGAACACAACATGAG
>ath_circ_001625_1634_1885_+
ATGCACTATCTATCTTTGGCTCTTGCAGGTCCAGGCGTTACAACAGGGTCTATGCATGTGGTGCAGCCAAGGGAAAGTGTTGAGAAGATGGAACTGCCTGTCTTTGGTCTCGCCTCATACAAGTTGAGAGGTTCTGTATGGACAAGCTTTGGTGGCTCGGGCCACCAGCTCGCGAACTCTCTCTTCCAAGCCGCAGATAATTGGCTGAGGTTGCGTCAAGTCAACCATCCTGATTTCATCTTCTTCTGCCGC
>ath_circ_002761_2_163_-
ATGCTAAAACAAAAAGAGACTAATAGATATGTCACTGTCCATTCTATATATTCAGTATTGGGGAATCACGACTATAGAGGAGATGTTGAGGCACAATTGAGTCCTATCCTCAGATCTATGGATAGCCGTTGGATTTGCATGAGATCCTTCATCGTTGACGCT
>ath_circ_002988_3_194_-
AAAGAAGAGTTCAACAACAACAACAAGAACGATGAAAAAGTCAACAGCAAGACTTTCTCCACTCCAAGCCTGAGCGAGACCGAAGAGTCTTTCAACAACTACGAGGAAAATTACCCGAAGAAGACAGAGAACTACGGCACTAAAGGTTATAACAATGAGGAGTTCAACAACAACAACAACAAGTACGATGCA
>ath_circ_002478_2_133_+
TATGTGAATAACAAGTTTAGTCAACAGTACAAAGCTACGATCGGAGCTGATTTTGTCACTAAGGAGCTTCAAATTGATGACAGGCTTGTCACATTGCAAGTGAGTTTCTTTGTTTGTTTTTTTTTGGTTTAA
>ath_circ_003053_1648_1809_+
ATGATACAGAGATTGTGCCATAAGTTTGCACTTAAAACGCCAACACTGGACACCAAAAGCACACAACAAAACACCCCTGGGTCTATTATCCATAAGAATACGATTTGTAACATGGACTCACCTCTTTCTTCTTTTCTTTCTTGCTCTTTACCTCGTGAAATG
>ath_circ_004403_469_732_-
ATGGCCCTCAAGGTGGAAGCTAAAGGTGGAAAGGTAGGGATCCAGTGGGATGATGGATCTGACTATCATGATGTAACAAAGATATATGTACGAGGTGGTCTTGAAGGTATTCAGTTCATCAAGTTTGAGTATGTCAAGGCTGGGAAAAAGGTTATTGGACCAATCCATGGTGCTTCTGGTCGTGGTTTCACAGAGACGGTAAGAATTGTGTTTGGGAAATATACAAAATTTATATTCTTTTATTCGATTTTTTTGGGGTTATAA
>ath_circ_002141_1_87_-
ATGGAATTGCAGGTGGGGGATAAGTCGGATTGTGTCAGCTTCGATCTTCGTCCTTCTGATGCAATTAATATAGCTGTTAGATGCAAG
>ath_circ_002761_185_358_+
ATGATTGGAGACATTATTACCAAGGTACCAAGGCTTTTGCAGGCTAGGAGAAGTGTAGATATTACTAAAGGAGAGTTGAAAGGCGGGATCATCGATACTTTTCATCCCGTTATCGTAGATGTTATCACCCGTCGATACCACAAAATTGATATCCATCTCCTCCCCGATTCTCCC
>ath_circ_003643_1_291_+
ATCAAGAAACATATCACGACGAGCTTCTATAGGAGAGGAAGTTCTCTGAAGAACATTTATGCCCTCGAGACCTCTGACGGCGCCATTAACGTGGAGGTCGATGATGATGAGGAAGAAGAAGCGTGTGAGCTTGTTAACGGAACAGAAGTGTCCGTTGACGGTGTTGAAGGTTATCTTTTAACGGCGGTGAAGAACAATAACGGAACTGGATTGCTTCTACTCTCTGATGTCTTTGGCTTTCAAGATTCAGCTACACGCGATTTCGCTTACCGTGTGGCTTGCAATGGCTAT
>ath_circ_002478_166_405_+
ATGAATTATTATTATTATTGTAATTGTGTTAAGATATGGGACACTGCTGGGCAAGAGAGGTTTCAAAGTCTTGGTGTTGCTTTCTATAGAGGTGCAGATTGTTGTGTTCTTGTCTATGATGTGAATCACTTGAAGTCATTTGAATCTCTCGACAATTGGCACAACGAGTTTCTTACACGGGTTTTTTTTTTTTGCTTTCTCCATCACATTTTCTCTTCATCCAAAGATTCTTTCTTTTAG
>ath_circ_003665_1_135_+
TACAATGATGAGGATGTTATTAGAATCTTGTCCACAAGAAGCAAAGCTCAGATCAATGCTACTTTTAACCGTTACCAAGATGATCATGGCGAGGAAATTCTCAAGAGTCTTGAGGAAGGAGATGATGATGACAAG
>ath_circ_005915_3_92_+
GCTAGAGTTATGATTTTCCGTTTTACAGAGATGGGTTTGGTTGTTTGGGTATGGAACAATGGAGGAGAAGCAGTGATGGAGAGTTTTGGA
>ath_circ_002141_185_262_+
ATGCATTTCTATGCCAGAAGTTACAAACCTTTGAAAGGTATAACTCTGCGAAATATGCCTCGTGAACTCTTGTGGTAA
>ath_circ_003474_3_257_-
GCAGAGAGTGAATATGAGCTTGTGGAAGTGAGTACTGGTGGGAAACTTGGGAGGCACAATGTTCATGTGCAGCAGCTTGGGCCTGATACGCTCACAGAGCTAACCACGTTTCATATGTGTGTCAACGAGCAGACTCTTGATCTCCATAGCAAAATTATCTTAGACCATCCACGAGGCGCTTCACGACAGCTTCACAAGTGTATTGTTGCTCATTCCTCTGGTCAAGCTGTTTTCGATGGCAATGTCCGAGTTAAC
>ath_circ_004126_3_137_-
TTGCAGATATTTGTTGGCGGTCTTGATGCTGATGTTACTGAAGAAGACCTCATGCAACCTTTTTCCGATTTTGGGGAGGTTGTTTCAGTGAAGATCCCAGTAGGGAAAGGATGTGGCTTTGTCCAATTTGCTAAC
>ath_circ_002478_576_749_+
TTGCTATATATTTCCTTTCTTTGTGTTCAGGTATCTGAGAAGAAGGCTAGAGAATGGTGTGCTGAAAAGGGAAACATAGTCTATTTCGAGACATCGGCTAAAGAAGATTACAATGTCGATGACTCCTTCTTGTGCATCACAAAACTTGCCCTTGCAAATGAACGCGACCAAGAT
>ath_circ_004319_13_348_-
TTGACCTTTGCTCTGAGGATCTTCGGAAGAAACTGGAAGCTCCTCGCCAGGTTTGCTCTGTCTACTGAGGTGACCTCAAATTATCTGAACTGGTTAACCAAATCAACTGACAGCTGTGTCTTTCAGAAACTTAGAGAGGAGGAAGGTAAAAAGCTTGGTCTTCAAACTAGTGCTAAGAGTGGCTCAAAGGACAGTGATGTGAAAATGACTGATGCAGAGGTACAATATCTATTGGACTTAGAGATCTTATATCAAGTCCAATCTTCTAAGAATATTTTTTGCTCTGCATTTGTTTGCAGGCGTCTGCAAATGGAAGTGGAGAATCATCCACAGTAA
>ath_circ_006257_2_256_-
TTGACTGAATTTTTCATATGGTATGGTGTTGTGCAGGTTGACCTGTTCTTTTACAGGGAACCTGAGGAGACTAAGCCAGAGGATGAAGATGAAGCTGGCCCTCAGGCAGAATATGGTGCACTTCCTGCTCCAGAATATGGAATGGTAGGTGGAGACCAATGGACCACCGCTCAGATCCCTGATGCTGCATGGCCAGGAGAAGGTCAGGCACCAATCTCTGCTGCACCTGCTGCTGCTTCTTGGAGTGATTCCGCT
>ath_circ_002141_382_579_-
ATGCCTAGTGTGTTACTTATGGCAGCAATGACAAATGTTCAAATAGTAGGGCTTCTGTTATTCTTTGCGTTATGCTTCTGTTTGAATCAGTCAAGAGTTGTGAAGAGAGGGTTTATGGATTTTTTTTGGTTACTGCTTGTAGGCAAGGCCCACTATGTATCAAGTGGTGAAGGACATGGTAGACAAAATGGGTTATGA
>ath_circ_004053_2_169_+
GAAGTTCTTCCTGGTTTGGGTACGGAGAGAGATCTGAACGGCGGGAGAAGAGAGACGACGGAGCTCCGAGGGAAGAGAAGAAGAACCGAGTTTGGTGGATCCGAGAATGGATTTCGAAGTGAGAGAAGACGACGCCATGATCAGGATTCCAAGGCAGAAGAAAGATGA
>ath_circ_004126_159_347_+
GTGAGGTATACTGTTATTAGCAGAGGAATAGCTAAAAGAGAACTCACTGTTGAGTTATTTGATTCTCCATCAGACATTGAACCATTCCCTCCATGTCCACCAGCAAGTGTAAGAGCTAATCCAATGAAAACATTACAATTCACTTCAGATGCTATGTTTAACGCATCAAGACAAGTTATTAAACCTTAA
>ath_circ_003018_2_274_-
TTGATCGCTTTAGGGGGCAAAACATTTTTGGTACCCGGAGGCTTCCCAGCAGGATGTTCCGCAGCGTGTCTTACTCAATATCAGAACGCGACAGAAGAAGACTACGACCCCTTGACAGGTTGTATCCCACGGCTCAATGAACTTGGAGAGCACGACAACGAACAACTTAAGACAGAACTCAAACGACTCCAAAAACTCTATCCTGATGTCAACATCATTTACGCTGACTACCATAACTCCTTATACCGGTTTTATCAAGAACCAGCTAAATAT
>ath_circ_004319_794_1075_-
TTGCATTGTCAAGAAAGTGGCGAAGAAAGCTCAGAGACAGAATCTGTATATTCTCTAAAATGTCATATATCACATGAAGTGAACCACTTGCATGAAGGATTAAAACATGTGAGCAACTTTTATAATTCCATTATAGACTTTGTTTCTGATTTTTCAGCATGTTTCTCGGATACAAAAAAAATAGGACAGCGTTTGCTATATTCTGCTTATTATAAATTTTTTTTTTTTGATGAACGGCTTCAATTTTTCTGGTTTACTGAAGGGACTGAAAGGGGAACTTGA
>ath_circ_006257_292_519_-
ATCAAGGAAGGTGCTTTGGGAAACATTCCAATCATTGCTTTCTGTGACACAGACTCTCCAATGAGATTTGTTGACATTGGTATCCCAGCCAACAACAAGGGAAAGCACAGCATTGGGTGCCTTTTCTGGCTTCTGGCTCGCATGGTCCTTCAGATGCGTGGAACCATTGCTGCTGGACAGAAGTGGGATGTCATGGTAAGAATATCATTCTTGGAGCTCTTAGATTAG
>ath_circ_002141_676_825_-
ATGGTGAAGATGAAGGATGGGAGGCAACTTCGATGTGTCCACAATAATCCTCAAGGAGGGAATCTTCCAAATTATGCTCCACATTCTGCAATTGTGCTGAAAATGGAAGATGGAACTGGTCTTCTTCTCCCCATTATCGTCTGTATGTGA
>ath_circ_004053_259_360_+
ATGGCTCTTGTGGTCTTCTTCTTCGTTGTGCAAATGCAAATGCAAAATTCTCCACCTACCAACAACACTAACCCAAAACGACGAGGACCAAACCATAACTGA
>ath_circ_004126_495_983_-
TCTTCTGTGAAAGTTATACGCAACAAGCAAACTTGTCAATCTGAAGGATATGGGTTTGTTGAGTTTCTTTCACGTTCAGCAGCTGAGGAAGCTCTTCAGAGCTTTAGCGGTGTTACAATGCCGAACGCGGAACAGCCTTTCCGTTTAAACTGGGCATCTTTCAGTACTGGTGAGAAAAGAGCATCAGAGAATGGTCCTGACCTATCCATATTTGTTGGAGATTTGGCTCCAGATGTGAGTGATGCTGTCTTGCTTGAGACTTTTGCTGGTAGATATCCATCTGTCAAAGGTGCTAAAGTTGTGATTGATTCCAACACTGGGCGTTCCAAAGGTTACGGGTTTGTTAGGTTTGGTGATGAGAATGAGCGATCAAGAGCTATGACAGAAATGAATGGTGCTTTCTGTTCAAGCAGGCAAATGCGTGTTGGTATCGCAACCCCGAAAAGGGCTGCTGCTTACGGCCAACAAAATGGTTCACAAGGTAAGTGA
>ath_circ_003664_3_107_+
AGAGCTATCTTGTTGTGGACTCTTGAACCCGGTGAGCGTGATGCTTTATTGGCTAATGAAGCTACAAAAAGATGGACTTCAAGCAACCAAGTTCTTATGGAAGTT
>ath_circ_005768_328_420_+
ATGAATCTGGAAATAAAATTTTGGGTCAAAGCATGCGGTTTACCGGGTCTTTCTCAACCAGATGCCGAAGAGTTGACACAGATAGACGCCTAA
>ath_circ_006935_2_157_-
GTGGAAGATTCCGACACAACGTGGGGTCTAGTCATGGAAGGTGTCGATTCTGGTTCTAAATTCAACGTTTCAACGTTCCTCTCACGGCCGAAACACAACGCGACGTTGAGTTTTATTCGGTTAGAATCAGACGGAAACATCAGAGTTTGGAGTTAC
>ath_circ_002141_941_1258_-
GTGAAGATGAGGTCGCTTCAAGCACCGGTTGTTTGCCCTAGTGTTCGTCCCAGACAATTGGGTGTCTCTGCTTTACTTGTCAACTGCTCTGTTTCGAAAACTAGGAGTCTCAGAAAACAATTCTGGGGTAACCAGACCAAAAATGACAAGTCTCAGGCTGCTACAGTGAATCTTCGTCTGCATCTTCGGAGGTATAAGAGTATCAAATGTCTTTTCAGCTCGCACTCTGATGGTACCGGAAGCACAGCAGAGAATTTCAACGAGAACGATGAGGATTATGTCAAGTCTAGTGTATTGGAAGCTGGTAATCCTGGTTAA
>ath_circ_004053_733_861_+
ATGCAGCTATTGCCATTGTTTCTTCAATTAACACAACTTCCAAGCACCGGTTATCGCAGTGTATTGTTTGTTCTGTTCATTCTTAGAACCAAAACGTTAGACATCATGGGACCTGTTTGGAGTGGATGA
>ath_circ_004738_1_441_-
TTGTGGTCTTCATTTGATAGATTGCACACAAGTGAATCATCTTTCAAGAACGTTCTATTACTAGGTTATACAAACGGGTTTCAAGTTCTTGATATCGATGATTCAAATGATGTTACCGAATTCGTGTCGAGGCGGGATGATCCGGTTACATTTTTACAGATGCAGCCATTACCTGCTAAATGTGATGGAGTTGAAGGGTTTAGATCATCACATCCTATACTTTTAGCTGTTGCTGATGAAGCTAAAGGTTCAGGTCCTATTGTTACTAGTAGAGATGGATCTGTTAGAAATGGTTATGAGGATCCTCTTGCACTCTCTCCCACGGTTGTGCGATTTTATTCGCTTAGATCGCATAACTATGTTCATGTTTTGAGGTTTAGATCTACTGTTTATATGGTTAGATGCAGTCCTCGGATTGTCGCTGTTGGCCTCGGTTCGCAG
>ath_circ_004292_2_325_+
GAGGACTACACAAACTACGCTGAGCTTCTATTCCAAAGATTCGGAGACAGGGTCAAATTTTGGATCACTTTAAATCAGCCTCTCTCTCTTGCACTCAAAGGCTATGGAAATGGATCTTATCCACCAGGACGGTGCACCGGCTGTGAACTTGGAGGAGATTCTGGAGTTGAACCTTATACAGTTGCACATAACCAACTTCTAGCTCATGCAAAAACTGTCTCTTTATACAGAAAAAGATATCAGGTACGTGTATACTGTAAAGTCTCTCATAACTTCTTGGTGCGTCAATTTTACTTTTATGTGGTGCATATTTGTAGTCTATAA
>ath_circ_005768_486_593_+
ATGAAAAGAAGAGATAGCAAAAATGAAAAACCTGTCTTGATGCCAGCGTCATTAAAAGATTTTTTACATGTATATGTACTGAAACTGCTTGTGGAGCAAAAAGAATAA
>ath_circ_007681_2_250_+
GCGAAAGCATTTGCCAAGGATGTTTTCATTAATCAAGAACGAAAGTTGGGGGCTCGAAGACGATCAGATACCGTCCTAGTCTCAACCATAAACGATGCCGACCAGGGATCAGCGGATGTTGCTTATAGGACTCCGCTGGCACCTTATGAGAAATCAAAGTTTTTGGGTTCCGGGGGGAGTATGGTCGCAAGGCTGAAACTTAAAGGAATTGACGGAAGGGCACCACCAGGAGTGGAGCCTGCGGCTTAA
>ath_circ_002591_84_473_+
TTGACAGGCATAAAAATATCAGGTGGAATCCCTTGTGCCTCTCTTCCTCATCTATCTTCTAGTGTAAGTTTTTCATATTCTCTCTCCCTCAAAGCTCATGATAGAGGTATGTGTGCATACAGGTCTTCTCTGGTTGACAGAATGCCGGTACTGGATGAGGCTACTTTCAATGTGAGGAGGGCCGGCTCTTTTCCTGCATCAGTTTCAACCATGGCCAAGCCTTCAGTTAGCCTTCAAAATGGTGTTGAGAAACTTCCTGTCGCTCCTCTTGTGGACTTGCTAGACCTAGATTCTGACGATATCATGGCTGCACCTAGTCCATCTGGTACAGATTTCCTTCAGGATCTTCTCGGTGTAGACTTAGGTTCATCGTCAGCACAATATGGTTAG
>ath_circ_004053_928_1269_+
ATGATTGCATCTCAAATCTCACTCAGTTCAGGTACACACAAACAAACACTACTCTTGCTTTCTAATAATGTTACAGAGACAAGAAAAATGGAAACAGATAAGCTTGGATCAGAAGAAAAAACAGTGGAGATTTTAGAGTTTTTTTGTTTAATGCTTTGTGATTCTTTCAAGGACTTGGAAGTAGTCGGGGAAGGTTTTCCTGGTGCAACCGGGGTCATTGATGGTGATTGGAACATCAGCACAAGCTGCAAGAGAGAATGCCATTGCCATTCTATGATCATCATATGTATCAATCTCTGCCGGTTTCACCTTTTTCGGCGGAGTAATCACACAATAATCTGA
>ath_circ_006115_2_88_+
TTTTTGATTGTTTCTTTTCTCTTACTTCTTCAAAGCTGTGGAGATAACCTCAGTGTATTTGTTGATGTATTCATGCAGCTCCAATGA
>ath_circ_004292_339_473_+
ATGCAGAAATTTCAAGGTGGTAAGATAGGAACAACCTTGATCGGGAGATGGTTCGTCCCGCTAAATGAATTTAGTGAACTCGACAAGGCTGCTGCAAAACGAGCATTCGACTTTTTTGTTGGATGGTATATATGA
>ath_circ_005768_698_805_+
ATGATGGTGGCAAAGAGAAAAGCATTCACATACTCAAGTAGTGTTGGAATCTCTTGCCAGGAACTAATCTCTGCAATAACAGACTGCAAAAACTTTATTTTAGAATGA
>ath_circ_007681_504_605_+
ATGCCCTTAGATGTTCTGGGCCGCACGCGCGCTACACTGATGTATTCAACGAGTTCACACCTTGGCCGACAGGCCCGGGTAATCTTTGAAATTTCATCGTGA
>ath_circ_002591_478_888_+
TTGGCGGTTCTACAGCTCTTGCGTTCATATTATGGCGTGCTCATCTGCTATGTGTCTCTGAATGAACAAGTTTTTAAAAAAATCATTTTCCTCATTGCCTTGCAAAAGGATAACTCATGTTTGGTCTTCCATTTTTTATCCAATGATTCAGGTGCAACCCAGGCTCCAAAAGCTGGCACAGATCTGTTGCTGGATATTCTATCAATTGGAACACCTTCTCCTGCACAAAACAGCACATCATCTATTGGTTTATTATCAATAGCTGACGTTAACAATAATCCCTCAATTGCGCTAGACACACTTTCTTCACCAGCTCCACCTCACGTAGCAACAACTTCGTCCACCGGTATGTTTGATTTGCTAGATGGTCTTTCTCCAAGCCCATCGAAGGAAGGTAGGAAAAAGTCTTAA
>ath_circ_004053_1324_1470_+
ATGAGCACTGTAAACAGAAAGAGAGAGAGAGAAGAAGAATTTTACTTTTCTAAGCTCTGTGCAAATGGCAATCATCCTTTCCGTCTCCTTTACTCTCCAGCTAGCCACTATATTGACCAAATAGAATTAAGTGACCATGAATCTTGA
>ath_circ_006332_2_310_+
TTCAGGTTCGTGAAGCGAGCAGGATGGGATCCGAAGCTGGTGAAGGAGTCGTATCCATGGGTGGAGAGAGAGATTGTTCATCAGCCAAAGTTAACGTTATGGCAGAAAGCTCTCAGAGACAGTCTTTTAGAGGTTGGAGTCAGACCTTTCAATGGTTTCACTTACGATCACGTTTCCGGAACCAAAATCGGCGGTACAATTTTCGACAGATTCGGCCGTCGTCACACCGCGGCGGAGCTTCTCGCTTACGCTAATCCTCAGAAGCTTAGAGTCTTGATCTACGCCACCGTGCAAAAAATCGTCTTTGAC
>ath_circ_004292_579_824_+
ATGAATCTTTTCTTACATGAATTAAGGTTCTTGGATCCATTGGTGTACGGAAAATATCCAACAATAATGAGAGAGATGGTAGGAGATAGATTGCCAGAATTCACACCTGAGGAATCAGCTTTAGTTAAAGGATCACTTGATTTTCTAGGGTTGAACTATTACGTTTCACAATATGCAACTGACGCACCTCCTCCGACACAACCTAATGCAATAACGGATGCACGAGTTACTCTTGGATGTAAGTAA
>ath_circ_005768_972_1151_-
GCATTAGGACTTGCCTTGGACATTTTGTTGACTGAAGAAAGTGGATGGATCGATCTTTCTCAAGGCATTGGACGCCTTATTAATGCTATTGTTGCTGTCCTTGGCCCTGAGCTTTCTCCTGGCAGCATTCTGTTTTCACGCTGCAAGGTACTATTCTGGACCTTCCAACCTTGTCTTTGA
>ath_circ_007681_619_801_+
TTGCAATTGTTGGTCTTCAACGAGGAATTCCTAGTAAGCGCGAGTCATCAGCTCGCGTTGACTACGTCCCTGCCCTTTGTACACACCGCCCGTCGCTCCTACCGATTGAATGATCCGGTGAAGTGTTCGGATCGCGGCGACGTGGGTGGTTCGCCGCCCGCGACGTCGCGAGAAGTCCACTAA
>ath_circ_002591_1147_1272_-
GTGCAGCTGGAGGAACTGGAAGTTACACAAAAGAAAGAGAAGGTTAAAGAAAAAATTGAAATCTATTTACTGCTTTATCAATTGGGAAAGATGAATAAAGGGGAAAAAAGCAAAAAAAGAAGATAG
>ath_circ_004053_1499_1711_-
GTGAAATTTGCCGAGGTTCTTGAGAAAATGGGATGTAAAGTGTCCTGGACAGAGAACAGTGTGACTGTGACAGGGCCGTCTAGAGATGCTTTTGGAATGAGACACTTGCGGGCTATTGATGTCAACATGAACAAAATGCCTGATGTAGCAATGACTCTTGCCGTCGTTGCTCTCTTTGCCGATGGTCCAACCACCATTAGAGATGGTAAGTAA
>ath_circ_007115_1_81_+
CTTGAACTGATTATCGGGGTCGTGAGCTTGGTACTTCTTCTTCATCCTCACGCGCCTCTTGTACTTGGGGTGGGGAGCCAG
>ath_circ_004292_1181_1345_+
ATGAACCATCGATCTAGATGTGTTTATTATAAATTTTGTGTAACATTTTTAGGAGTTGCTGATCTTGATCTTGGAAACGTAACGCTTGCAACTGCTCTTGCCGATAATGGACGGATTCAAAACCATTGCAGCCATCTCTCTTGTCTCAAATGCGCCATGAAGTAA
>ath_circ_006172_3_110_+
GTGAAATCTAATGCTGTTGGTCTAAAGGACTCGTTCGTTGATAGCATCCTTTGCAAATCAGATACCAATTCCGAGGGTATAGATGAGAAAGATTCATTTGTTATATAG
>ath_circ_007681_911_982_-
ATGCCGATACGCGAAACCACGGATCCGGCGGGCAAGGAATCGGCTAAGAAACCGGCCCACCGAGAGTGGTGA
>ath_circ_002591_1533_1634_+
TTGCAGAAATCTCTTGTGATGCGCATGAGGATTGGGTACAAACTGAACGGAAAAGATGTATTAGAGGAAGGACAAGTCAGCAACTTCCCTCGCGGGTTGTGA
>ath_circ_004053_1843_1938_+
ATGATTCAGTGTACAAATATTACCTGCAAACTGGTCGTTCCACAACCTTCAACAGTGACAGTTTCACCGGTAATGGCAGCACCAGCCAGGAAATAA
>ath_circ_007733_2_190_+
CGATCAGATACCGTCCTAGTCTCAACCATAAACGATGCCGACCAGGGATCAGCGGATGTTGCTTATAGGACTCCGCTGGCACCTTATGAGAAATCAAAGTTTTTGGGTTCCGGGGGGAGTATGGTCGCAAGGCTGAAACTTAAAGGAATTGACGGAAGGGCACCACCAGGAGTGGAGCCTGCGGCTTAA
>ath_circ_004292_1481_1609_+
ATGGACAATTACGAATTCGGAAATGGTTACACCCTCCGGTTTGGTATGAATTGGGTCAACTTCACTAATCCTGCTGATCGTAAAGAGAAAGCTTCTGGAAAATGGTTCTCTAAGTTCCTCGCAAAATAA
>ath_circ_006172_259_480_-
ATGACTATGCAGGAATACGACGTCGAGGATTCAATACTGCCAGTCCAGCCATCTCTAAATTACACTGCACCTGAACTGATGCGCAGCAAAAGTCCTTCAGCTGGAGCTTCGTCGGACATTTTTAGTTTTGGATGCCTTGCCTATCATTTAGTTGCTCGGAAACCGTTGTTTGACTGCAATAATAATGTCAAGATGGTAAACTCTAAAATCCGAGCTTGTTAG
>ath_circ_007681_1115_1213_+
ATGCTGTGCTGCGAACTGAAGTCTAAAACGACTCTCGGCAACGGATATCTCGGCTCTCGCATCGATGAAGAACGTAGCGAAATGCGATACTTGGTGTGA
>ath_circ_002591_1638_1934_-
ATGGTTATGGGTCATAAATCACATCTTTTTTATAGTCTCAGAGACATGAGAGACAAATTCTACTTCTTGACCACTTTCCGATTCCAAACATCAAAACTTTTGTACAAAAAGAAAACCCAAGAACCTCAAATCACAAGCAAAGGCCAAAGTACTACTTGTTTCATAAAACGGATGAAAAAATTGGAAGGAGAAAGCTGCATCAACGGCTTGGGCAAGACTTGTCTTTCTTTTTTAGTTGGGTTTGATAGAAAGAAACACTCAAGTCCTTATGCTGAAAATACAATGGCTGATCGATGA
>ath_circ_004053_2062_2280_-
GTGAAGCTTTCTGGATCTATTAGTAGTCAGTACTTGACCGCTCTGCTCATGGCAGCTCCCTTAGCTCTTGGAGACGTCGAAATTGAAATTGTCGATAAATTGATTTCTGTTCCGTATGTTGAAATGACATTGAAGTTGATGGAACGTTTTGGGGTAAGTGCTGAGCATAGTGAAAGCTGGGATCGTTTCTTTGTTAAGGGTGGGCAAAAATACAAGTAA
>ath_circ_007733_267_410_+
ATGGGTGGTGGTGCATGGCCGTTCTTAGTTGGTGGAGCGATTTGTCTGGTTAATTCCGTTAATGAACGAGACCTCAGCCTGCTAACTAGCTACGTGGAGGCATCCCTTCACGGCCGGCTTCTTAGAGGGACTATGGCCGTTTAG
>ath_circ_004292_2208_4682_-
ATGGAGGCAAATCTCGATGATCTGCACACAACTATGGAAGAACTTAAGAATGGACGAGATGATTTGTTAAGAAGAGTTTCCATAGAAGAAGATAAAGGTTTGCAACAGCTTGCTCAAGTCAAAGGATGGATTTCAAGGGTAGAAATTGTTGAATCTAGATTCAAGGATCTGCTTGAGGATAAATCAACTGAAACTGGAAGATTGTGTTTGTTTGGATTTTGTTCTGAGAATTGCATATCAAGCTACAATTATGGTGAAAAGGTAATGAAGAATCTGGAAGAAGTTAAAGAACTTCTATCTAAAAAACATTTTGAAGTGGTGGCGCATAAGATTCCTGTACCTAAGGTAGAGGAGAAGAATATCCATACCACAGTTGGTTTGTATGCAATGGTTGAAATGGCATGGAAAAGCCTCATGAATGATGAAATAAGAACCTTGTGTCTTCATGGTATGGGGGGAGTAGGAAAAACCACACTCTTAGCTTGCATCAACAACAAATTCGTTGAACTGGAGAGTGAATTTGATGTTGTGATATGGGTTGTGGTATCTAAAGACTTTCAGCTTGAGGGTATTCAAGATCAGATTCTTGGTAGATTACGTCTCGACAAGGAATGGGAAAGAGAAACAGAAAATAAGAAAGCCTCACTCATAAACAATAACCTTAAGAGAAAAAAATTTGTGCTGTTGTTGGATGATCTCTGGAGCGAGGTAGATCTGAACAAGATAGGAGTTCCACCTCCAACTCGTGAAAATGGAGCGAAGATAGTTTTCACCAAACGTTCAAAGGAAGTTTCCAAGTACATGAAAGCTGACATGCAAATAAAAGTTTCTTGTTTGTCACCAGATGAAGCGTGGGAATTGTTTCGAATTACTGTTGATGATGTCATATTAAGCAGCCATGAAGATATTCCTGCACTCGCAAGAATAGTTGCTGCAAAATGTCATGGCTTGCCACTTGCACTCATTGTCATTGGGGAAGCCATGGCATGTAAAGAGACTATACAAGAATGGCATCATGCGATTAATGTTCTGAATTCGCCTGCAGGCCACAAGTTTCCAGGTATGGAAGAAAGAATTCTTCTCGTTTTGAAGTTCAGTTACGATAGCTTGAAGAATGGTGAAATCAAATTGTGTTTCCTATATTGTTCTTTGTTTCCTGAAGATTTTGAAATAGAGAAGGAGAAGTTGATAGAATACTGGATTTGCGAAGGATATATAAATCCGAACAGATATGAAGATGGAGGTACCAACCAAGGTTATGATATAATTGGCTTGTTAGTTCGTGCACATTTGTTGATTGAATGTGAACTCACCACCAAAGTTAAAATGCATTATGTGATACGTGAGATGGCTCTTTGGATAAATTCTGACTTTGGAAAACAGCAAGAAACAATCTGTGTGAAATCTGGTGCTCATGTACGTATGATACCGAATGACATCAATTGGGAGATTGTAAGACAAGTGTCTTTAATCAGTACTCAGATTGAGAAGATATCTTGTAGTTCCAAATGCTCCAACCTTTCAACCCTATTACTCCCGTATAACAAGTTGGTGAATATTTCAGTTGGATTCTTTCTGTTTATGCCAAAACTTGTGGTCTTGGATCTTTCTACAAACATGAGTCTTATTGAATTACCGGAGGAAATTTCTAACTTATGTTCTCTTCAATATCTTAATTTATCAAGCACAGGGATAAAATCGCTACCAGGTGGTATGAAGAAGTTGAGGAAACTAATCTACTTGAATCTGGAGTTCAGTTATAAACTTGAGAGTCTTGTTGGCATATCAGCAACCTTACCAAATCTGCAAGTGTTGAAATTATTTTATTCCAATGTTTGTGTTGATGACATATTAATGGAGGAACTACAACACATGGATCACTTGAAGATTTTAACGGTAACCATAGATGATGCCATGATTTTGGAAAGGATACAAGGTATTGACCGATTGGCGAGTAGTATTCGAGGTTTATGTCTAACAAATATGTCAGCACCTCGTGTAGTATTAAGTACGACAGCTCTGGGAGGTCTTCAACAACTTGCAATTCTGAGCTGCAACATATCTGAGATAAAGATGGATTGGAAAAGCAAAGAAAGAAGGGAGGTTTCACCAATGGAGATTCATCCATCTACAAGTACAAGTTCTCCAGGCTTCAAGCAACTCTCCAGTGTTAATATAATGAAATTGGTAGGGCCAAGGGATTTGTCATGGCTGTTATTTGCTCAAAATCTAAAGAGTCTACATGTGGGCTTTTCACCAGAAATAGAAGAAATTATAAATAAGGAGAAAGGATCGAGTATTACCAAAGAAATTGCCTTTGGAAAATTGGAATCACTTGTAATATATAAATTGCCTGAACTCAAGGAAATTTGCTGGAATTATCGGACTCTTCCTAACAGTAGATATTTTGATGTCAAAGATTGTCCAAAGCTACCTGAAGATATTGCTAATTTTCCCATGCATGCAGAGGAATAA
>ath_circ_006172_491_685_-
GTGATTTCCCTGCAGAATGTTCTTATTACTTCAGCTGGTTCTTGGAAGCTTGCCGGGTTTGGTTTTGCTATTTCAGCAGCACAGGCTGGGAATTTGGATAACATGCAATCGTTCCACTATTCTGTGCGTTTATTAAACTTGAAATATTATTTGACTGTTGTATATCTGATGTATTCAACTCTACAAGCGAGATGA
>ath_circ_007681_1215_1424_+
TTGCAGAATCCCGTGAACCATCGAGTCTTTGAACGCAAGTTGCGCCCCAAGCCTTCTGGCCGAGGGCACGTCTGCCTGGGTGTCACAAATCGTCGTCCCTCACCATCCTTTGCTGATGCGGGACGGAAGCTGGTCTCCCGTGTGTTACCGCACGCGGTTGGCCTAAATCCGAGCCAAGGACGCCTGGAGCGTACCGACATGCGGTGGTGA
>ath_circ_002591_2395_2469_-
ATGTTTAGAATGAAAATATGGAAAAGTGAAATTTATATCATGGTACTATTAGTCAAAACCACTTTGATTTTATGA
>ath_circ_004053_2287_2472_+
ATGCAAAAAATGTTCGATGCGTCAATAAAGAAACCATACAAGGAAAAGGGTAATCAAGAGAGAAAACTAATCCCTACTAAAAAAAAACAATTCGTTTTCAGGAACAATACATTGACAACAAACAAAAAAAATGAAATCTTGTCAAGTAAGGCTATGATGAACACAAATTGCTGCAAGTGTTTATAA
>ath_circ_007733_444_545_+
ATGCCCTTAGATGTTCTGGGCCGCACGCGCGCTACACTGATGTATTCAACGAGTTCACACCTTGGCCGACAGGCCCGGGTAATCTTTGAAATTTCATCGTGA
>ath_circ_004292_4729_5061_+
GTGAAGATCTTGTTCCAGGGTATTAGTAGAAGCCAATCCGCCATTTTGCAAAAACTTCAAGAAAGAAACCCCAAAGATTACTGCCACAAGGCGATGCAGGAAACAACACGAGAGAAGGCAGAAGAGAAAGAGGAATACAATCGTGAATACATGTACTGTATCAAAAAAACTAAAAGTCAGACAACAATTACTATTAGTTTATTGAGAGTGGCAGCTTCCAAGAAACTGCAACCGTCACCAATAGTTGTTGAAATGAGATTAAATAGTTTATTAAAAGTAGTGGTAGCTTCAAGAAAAAGTCAGAAGTTTGATATCCACAAAGATGAAATTTAG
>ath_circ_006737_2_976_+
TATCAAGATACTCCTGGGATATGGACTAAAGAGCATGTGGAGGCATGGAAGCCAATCGTTGATGCTGTACATGCCAAAGGTGGTATCTTCTTCTGTCAGATCTGGCATGTTGGCCGCGTTTCTAATAGCGGGTTTCAGCCAAATGGAAAAGCTCCTATCTCTTGTTCGGATAAGCCATTGATGCCTCAAATTCGCTCTAATGGCATCGATGAAGCTCTCTTTACCCCTCCAAGACGGCTTGGTATCGAAGAAATCCCCGGCATTGTCAATGATTTTAGGCTTGCTGCAAGAAATGCTATGGAAGCTGGTAAGCACATTTTGGATTTGGAATTCAAGAAGCTGAAACCATTCAAGATTCTTATATGTGTCCTTGTTGTTGCAGGTTTTGATGGAGTTGAGATTCATGGAGCTAATGGCTATCTGATTGACCAGTTCATGAAGGATACGGTGAATGATAGAACTGATGAATACGGTGGATCATTGCAAAACCGTTGCAAATTTCCTCTAGAAATAGTCGATGCAGTTGCTAAGGAGATCGGACCAGACCGTGTTGGAATCAGGCTCTCTCCATTTGCTGACTACATGGAATCTGGAGACACTAATCCAGGAGCATTAGGGCTTTATATGGCGGAATCTTTGAACAAATACGGAATCCTCTACTGTCATGTGATTGAAGCGAGAATGAAAACAATGGGAGAAGTACATGCTTGTCCTCACACACTAATGCCGATGAGGAAAGCGTTTAAGGGGACTTTTATCTCCGCAGGAGGTTTCACGAGGGAAGATGGGAATGAGGCTGTGTCAAAGGGAAGAACTGATTTGGTGGCTTATGGTCGATGGTTTCTAGCCAACCCGGACCTGCCAAAGAGGTTCCAAGTGGATGCACCGCTGAATAAGTACGATAGACCAACGTTTTACACTTCTGATCCAGTCGTCGGTTACACCGATTACCCTTTCCTCGAATCAACAGCTTAA
>ath_circ_007681_1915_2214_+
ATGGGGGCCGGCGATGCGTCCTGGTCGGATGCGGAACGGAGCAATCCGGTCCGCCGATCGATTCGGGGCGTGGACCGACGCGGATTACGGTGGCGGCCTAAGCCCGGGCTTTTGATACGCTTGTGGAGACGTCGCTGCCGTGATCGTGGTCTGCAGCACGCGCCTAACGGCGTGCCTCGGCATCAGCGTGCTCCGGGCGTCGGCCTGTGGGCTCCCCATTCGACCCGTCTTGAAACACGGACCAAGGAGTCTGACATGTGTGCGAGTCAACGGGTGAGTAAACCCGTAAGGCGCAAGGAA
>ath_circ_002591_3087_3242_+
TTGACAAAACGTGGAATAGTTGAACCCTTTTATTACAATCGTCAATACAACGATAATATTAAAGTTTTATTTAATGCATATATATATATGGAAAGCTTCATGGGTAAATACATCGTAAACGTTGGGGAAAGAAATAAAACACATCGACGTAAATGA
>ath_circ_004053_2475_2636_-
ATGAGAGAGAGACCTATAGGGGATTTGGTTGTTGGTCTTAAGCAGCTTGGTGCTGATGTTGAATGTACTCTTGGCACTAACTGCCCTCCTGTTCGTGTCAACGCTAATGGTGGCCTTCCTGGTGGAAAGGTGAGATCTTGCAAATGGCATGTGAATTTATAA
>ath_circ_007733_559_741_+
TTGCAATTGTTGGTCTTCAACGAGGAATTCCTAGTAAGCGCGAGTCATCAGCTCGCGTTGACTACGTCCCTGCCCTTTGTACACACCGCCCGTCGCTCCTACCGATTGAATGATCCGGTGAAGTGTTCGGATCGCGGCGACGTGGGTGGTTCGCCGCCCGCGACGTCGCGAGAAGTCCACTAA
>ath_circ_004292_5395_5667_-
ATGGTGCAGCACTGGGATGGTGACCCAGCTGTGAGAACCAAAAGTCACATAGAGATGTTGCACCCTGCTTGTGAGATGTCCTGGAACTTGAAGCAACATGACGACACCGCTGCAAGCTTAATGGTGATCCAAAGTCCAACATCTGATCCAGTTTTCAACCCGGTTCACACCATTAAGCAATTTGGGGAACGTTACACCCAAGATTTTGTGATACGTGAACGTGATAAGAGTTTTGGTGTTTTGATTCATTGGTATAATTTACCCTCAGATTGA
>ath_circ_006737_1337_1453_+
ATGTTATGTAATCTCCAATGGATCAAAAGTAGAATCCCAACTGTAGAAGATGATACTATCATGCTAGGTAGAAGACAGCATGGAATATGGGGTAAGTTCAAAGTGGTTACACTCTAA
>ath_circ_009633_223_390_+
ATGTATTCTTACCAAAATCAGGGCTATATACTCGGGAACCCAATAACATATTTTGAAGTCGACCAAAACTATCGCATTCCATTTTCTCATGGAATGGCACTTATTTCAGATGAACTATACGAGGTATGGAATATATGGAATGCTCAATTAGTAAAAAATGTCGTTTGA
>ath_circ_002591_4277_4444_+
ATGTGGACCAAGAGTTTTTTATCAAAAGGAAGTTGTTTTGAACCTTTGACAACAAAAAAAGTGGACGTCGTTTTGAGCAATGTGTGTTATCAGATAAATATCAGTCAATGCTCACGTCACTCAACTTACTCGAATAATCACTTTTTAGTTACGATATATTACAAATAA
>ath_circ_004053_2718_2978_-
GTGGACAACTTGTTGAACAGTGATGACATCAATTACATGCTTGATGCGTTGAAGATATTGGGACTTAATGTGGAAACTCACAGTGAAAACAATCGTGCTGTAGTTGAAGGATGTGGCGGGGTATTTCCAGCTTCCATTGATTCCAAGAGTGATATCGAACTTTACCTCGGCAATGCAGGAACAGCAATGCGTCCACTTACCGCCGCAGTTACTGCTGCAGGTGGCAACGCAAGGTATATTGAAGGAGTAAATGCTGAATAG
>ath_circ_008332_3_269_+
GGGAAACCGGAGGTGTTCAAGGAGAGGAGAGAGATAGACGATGAGAATATGGCGGTAACGTTCAGAGGACTCGAAGGTCACGTGATGGAGCAGCTTAAAGTGTATGACGTCATCTTTCAGTTCATTCAAAAGTCACCTGATGATATCATCTGTAAGATCACTATGATCTGGGAGAAGCAAAACGATGACATGCCTGAGCCCAGCAACTACATGAAGTTCGTCAAGAGCCTCGCTGCTGACATGGATGATCACGTTCTCAAAGCCTAA
>ath_circ_004292_6195_6428_-
ATGGAAAATGTTATAGCTAGAAATCAATCCCCTAAATCTATCATGGCGAAGATATATGTAAACCTGGTATGCAGAGGTAGCTGCACCAAAAGTAAAATTTTTTTGGGAAATCCATTTCGGTTGAATGCAAGAGTTTTGTCGCAGTTGAAGGGTTCTTTGGCCTTGCATTCTGGATTGCATACTTTTTGGCTCCTCGAAACGGCAAAAAGAACGACAATGATGGCTAAAGAGTAG
>ath_circ_006737_1476_1577_-
TTGATCAGAGAATCAGGAACGCAAGTGTTTCTTTCTGTCTTTAACGACGTGGTCGTCATTGATGACGCATCCAACCACTTAGATTTTTTTATTTCTTCATAA
>ath_circ_009633_458_544_+
ATGTTTTATTCTTGTTTTAACAGTCAATTAGGAGAGACTGCAAAGGAAATTATTTCAACGTGGATCCACGTAACACAAAATGTTTGA
>ath_circ_002591_4892_5032_+
ATGTGTTCTTTTATTTATCTAATTTCATATGTGATGGTGGAGAACCGAAATAACTGTATAATGCACATATCTTATATATATATGGTCTTCTTGCTAACAGAAATCCGTCTTCGCCATGAAACCTTGAAAGGAGTCGGATGA
>ath_circ_004053_3027_3287_-
CAGTCGTGGGGATTGAAGAAGAGTGATCTGATGCTAAATGGTTCTGAGATTCGTCCTGTGAAGGTTAGGGCTTCTGTTTCCACGGCGGAGAAAGCTTCGGAGATTGTGCTTCAACCCATTAGAGAAATCTCGGGTCTCATTAAGCTTCCTGGCTCCAAGTCTCTCTCTAATCGAATTCTGCTTCTCGCTGCTCTATCTGAGGTATATATAAATGTATCACTTCATTTCTTCCTTCTCTGTACTCCGAATTTAGATTATTAA
>ath_circ_008332_553_666_+
ATGTATCAGCTTCCACAAGCTCACATTGTATACAGCATTTGTGGTTGTATTATTCATCATTTTGTACGTTCAATTATGGTTATTATTCATACACAGTATTCATTATATTTATAG
>ath_circ_004292_6958_7059_+
ATGCTAAATTTAGAGGGCAGACTAATTGGAGGAGTCGACGAGAATGGGATCACATACTACAACAATCTCATTAACGAGTTGAAAGCAAATGGTAAATTCTAA
>ath_circ_006737_1859_1981_+
TTGACGAGACAGAAATCGTACGGAAGCGTTCCTCAGCCTCACGCTATCTTGTATTACTCTCAGAGAACGTCACCGGGAGGTTTTCTCATCGCTGAAGCCACCGGGGTTTCAGATACAGCTCAA
>ath_circ_009633_606_779_-
ATGGAGAAAGATATATTACTTACAAAGCAATCAGGAGATGTCGTGTCGCAATCTGGTGATAATATATTGAATTCATTTAGTTCGTCGGTACACTATAAGTTTAAGGAAAAAAAAGCAAAATTTGAATTAGATGATCACTATGTGAGGTGGGAAAAAAAAATAATCACTATGTGA
>ath_circ_002591_5550_5771_-
ATGACAATGAAAATGAGTGGCACTGAAATCCAGAAACACTTCAAGACGCTTAAAGGAACCATTGCTATTACTTCGATAGAAGATGGCGATGGTAGCCACGTGGTATGGACATTCGACTTCGAGAAGGTTCACAAAGACATCGATGATTCACATTCCATCATCGACGAAACTGTCAAGTACCTAAAGGAGTTGGATGAGGTTCTTCTTAAATTTCACGAATAA
>ath_circ_004651_3_287_-
AGTGAACAAGAAGATCTCATTGTGTGGATGAGAACCGCAGCATTGCCAACATTTAGAAAACTTTACGGAAAGATAGAGTCTGACCTCGAGATGGGTGACACCATACACGTTAAGCTGAACAACAACTACAACACGTACAGCTTCAATGGAAAGAAGAAGCTTGTTTTGTCAACCACTAGTTGGCTGGGTGGGAAGAACGATTTCCTTGGCATTGCTTACCTGACAGTTGGCGGGATCTGTTTCATTTTGGCCCTCGCATTTACCATCATGTACCTTGTGAAACCC
>ath_circ_008332_898_966_+
ATGAAACCAGCATTTAGCAAAGATGAGGGGTCTATGTGGGATGGGGGTCTTGTTGGTTCAATGATGTAA
>ath_circ_004292_7100_7225_+
ATGTTTGTGATATATAAACATTTAACTTACATGAATACAGGCATAGAACCATTTGTGACTATATTTCATTGGGATGTTCCTCAAGACTTTAGAAGACGAATATGGAGGCTTCTTAAGCCCACGTAT
>ath_circ_007397_324_419_+
ATGAAAGACGAACAACTGCGAAAGCATTTGCCAAGGATGTTTTCATTAATCAAGAACGAAAGTTGGGGGCTCGAAGACGATCAGATACCGTCCTAG
>ath_circ_009633_808_996_+
ATGCTTATTTTGTCTAAGGCAACAAAACAAATTGTCATTAAAATACTACTTCCTACTCCAAGAAACGTAGTTTCAAGGTTGCTTGTGCAGTTATATCCATATTATCTCCTTGGCTACTGGATCAACGACGAGAGCGTTCGCGATGCTCTTCATGTTAATAAGGTATACGATTATTATTTTAAAATCTGA
>ath_circ_002591_6042_6116_-
TTGGAGCTTTTGGCTAAAGTTGGTGAGATTCCTTACGGTGAAGAAAGTAAAGTGGATGGAGTTAACTTAAGTTGA
>ath_circ_006073_1_144_-
ATGGCTCCGGAGTACTTAGCACATGGTCAGCTAACAGAGATGGTAGACGTTTACAGCTTTGGAGTTCTTGTACTAGAGATTGTAACTGGAAAACAGAACACCAAAAGCAAAATGTCAGATTACTCAGACAGTTTGATCACAGAG
>ath_circ_008332_1343_1429_+
ATGAAATATGAAAGTATCAGTTTAATAAATACTAAATGTAGAAAAATTACAATCGTGACAGTTAGCTTAACTCAAACTTTATACTAA
>ath_circ_005481_2_79_-
ATGATGAGTGACTACAAGGTGGAGATGATCAATGATGGCATGCAAGAGTTCTTTGTCGAATTCAGTGGACCCAAAGAC
>ath_circ_007397_843_944_+
ATGCCCTTAGATGTTCTGGGCCGCACGCGCGCTACACTGATGTATTCAACGAGTTCACACCTTGGCCGACAGGCCCGGGTAATCTTTGAAATTTCATCGTGA
>ath_circ_009633_1007_1111_+
ATGCGTGATGATAATAAAGAAAATAAACCTAAAAATGTAAAATATGGACGCTTTATGAATACAGAGCAGTATTGGAAAATGGGAGCGATGTACTTATCAAAATAG
>ath_circ_002591_6829_6969_+
ATGACTATATGTGCGAACCAATGTGCACGTCACTTTTGCTGGTATGCTGATGAGGATGTCTTAACTCTTAACTTTTGCTATTTTTTTTTCTTATCAGAAATAAATATTACAGGAAATTTAGCGTATGTCTCAATTAAATAA
>ath_circ_006073_230_511_-
ATGCAGCAGCACACTAAACCTGTCTTCATTATTACTTTTGCAGACGTGAACAGAGGGAAAACATTAGACTGGCAGAGAAGATACACGATCATCGTTGGAACCGCTGAAGGATTGGTGTATCTGCATGAGCAGTCGTCTGTGAAAATTATTCACAGAGACATAAAAGCAAGTAATATTCTGCTAGATTCAAAGCTTCAAGCTAAAATCGCCGATTTTGGTCTGGCGAGATCATTCCAGGACGATAAGAGCCATATTAGCACTGCCATTGCAGGGACCTTGTAA
>ath_circ_008332_1493_1663_+
ATGTGCGGGTCAGGATCTAGTGATTCTTTAAATTTGGAAACTCGAATATCTCAAACGATATTAATTATTCAGGATATTGATATTACATGGATGGATCATGGAAATAAAGCGACAAATTGTTTGGAGCAGAATGGTACTATACATCATCAAATGGAGAGACGTCAACCATGA
>ath_circ_006170_1_120_-
TTGCAGGATAGAACTGACTTTGAGCTGATAACACTTCCGGCTCTTGTTCCTGTTCTGAGTACTGCTTCAGGAGATACATTACTGCTGCTTGTGAAACATGCAGATCTTATTACTAACAAG
>ath_circ_007397_958_1140_+
TTGCAATTGTTGGTCTTCAACGAGGAATTCCTAGTAAGCGCGAGTCATCAGCTCGCGTTGACTACGTCCCTGCCCTTTGTACACACCGCCCGTCGCTCCTACCGATTGAATGATCCGGTGAAGTGTTCGGATCGCGGCGACGTGGGTGGTTCGCCGCCCGCGACGTCGCGAGAAGTCCACTAA
>ath_circ_009633_1687_2037_+
ATGATGAACAGTGGTGATCATGATTTGGTGGTTCCTTTCCTTGCAACTCAAGCCTGGATAAAATCTCTAAATTACTCCATCATTCATGAATGGAGACCTTGGATGATTAAAGATCAAATCGCTGGGTATATAATATATTTTTGTGTTGTAGGTTTCTCTTGTTCATTCATTTTCTCATCGTATCTCAAAGCTTATAAAACTCCCCAAAAAATCACTCATGCCATTTTTTTTCTTAACAGATACACGAGAACTTATTCCAATAAGATGACATTTGCTACTGTCAAAGCAAGTCTTCTTTCAAAAACATTTATATTAGTCATTTCATTAAATCAAAATTATTATATTTTGTAA
>ath_circ_002591_7710_7802_+
GTGGATGTCTACGTGGAAGAAAATAACAAATTGTGCAAAGATGATTCATTTCATCTGCTTAATGTAGCAAGTAAATGTGAAAAAAGGATTTGA
>ath_circ_006073_549_770_-
GTTCTTCCAGACGGAAGAGATATCGCTGTGAAGCGGTTATTCTTTAACAACAGACATAGAGCAACCGATTTCTACAATGAAGTCAACATGATCAGCACTGTTGAACATAAGAACCTTGTTAGGCTGCTTGGTTGCAGCTGCTCAGGACCAGAGAGTCTCCTTGTCTATGAATACCTTCAGAACAAGAGCCTTGATCGATTCATCTTTGGTAACTACTACTAA
>ath_circ_008332_2237_2383_-
ATGGTTATGATCTTCCCTGAGACTCAAGATAGCTACAGTTGGAAGGATGAAGTAGCTAGACCCCCAAAAAGACCGCTTCAAACATTGCAATTACCTGGCGCCAAATCACTCCCTTCTTACTTCTTAGCGAAAGTATACATGGCATAG
>ath_circ_006170_363_470_-
ATGCAAAAGTCCGAGTTCTTAAAAGCATTATCAGATATGTGGAAAGATTTTGATTCCCGTGTATTACGGTATAAGGTAGTCACTTTACTGACTTATCTTGTGTCTTGA
>ath_circ_007397_1250_1321_-
ATGCCGATACGCGAAACCACGGATCCGGCGGGCAAGGAATCGGCTAAGAAACCGGCCCACCGAGAGTGGTGA
>ath_circ_009633_2047_2142_+
GTGTTTTCATTACAGGGAAGTGGGCACACAGCAGAGTATAAACCAAACGAGACTTTTATCATGTTTCAAAGGTGGATTAGTGGTCATGACCTTTAA
>ath_circ_002591_7891_7980_-
GTGATAAAAGTTCCCTGGAACCCAACTTTTATTAAAGAAGCCGATAAGGGTAAAATCGTCCGCGCAGCTGTCTTTCAAGCTCAATTTTAG
>ath_circ_006324_1_216_-
GTGGAAATGCCTGCTGCTACATGTTTGGATTTGTTGGCAATAATTTTTCGTATCGATTATAGGAAGAAAAATGAAAGCCAAGAAAGTCACTTTAAGGATGCTGTTGGTGTCTGCTTACCTTTGATAAACGCAACTATCAGAGACATTGCGAAAGGAGTTTTCCCTAAAGACTGCTCTCTCAACATAGAAATTCCAACATCACCCTCATCAAACAAG
>ath_circ_008332_2708_2836_+
ATGAACAAAATAGAAGATATTGTTTTAAAAATATCAATGAAAGTCACAGCTGGCAGGAAATCTACGGTATCGTTATCTGGTGGACTTTTCGGCATTCAAGGAACAATACATCATATCAACAAACAATAA
>ath_circ_006170_715_870_+
TTGCCACAAGAAAGAAGGAAACCTCGTCAAAGTTATCTCCACTTACCTGTGAAATCTAATGCTGTTGGTCTAAAGGACTCGTTCGTTGATAGCATCCTTTGCAAATCAGATACCAATTCCGAGGGTATAGATGAGAAAGATTCATTTGTTATATAG
>ath_circ_007397_1454_1552_+
ATGCTGTGCTGCGAACTGAAGTCTAAAACGACTCTCGGCAACGGATATCTCGGCTCTCGCATCGATGAAGAACGTAGCGAAATGCGATACTTGGTGTGA
>ath_circ_009633_3181_3297_+
ATGACAAATTATAATGCGAGACGTGTTATATGGCAGGACACTTTTAAATTAATAAAAATTTTAAATATCATTAACTACATTTCAATAAGAGTTAAACTCTCATATATTATTTTTTAA
>ath_circ_002591_8646_10178_+
TTGATTGGAGTTGAACTGGTTGTATTTTCAGGAGCGATGAAGAAGAAGATCCACACTAAGGTACATTTTGATTTTGGAGGATACTATTCTGAAGTGAATGAGTGGATTGGTAAAAATTCACTATATGCTATATCGTTTAAGACGAGTAGTTTGGAGAAGATTAGCTATTCGATGTTAGTTGACAAGATCATGAAGAAGGTTGCGATTGATGAAGCTTTTGTCAAGTTGAAACTGAGTTACAATCTGTCTAAATTTAGGAGAGAGACATATATTGTAGATGATGAGGATGTCTTCATATTTTTAACAGAATCTGATGAAGAGAGTCGGATTCCTGTTTTGCATGTGGAGGAATTAAATGGTATAGGAGTTGAGAGGAGAGAGGAAATTTCTGTACCGGAGCGTCGAAGTTCAGTTGGTGTAAATGTAATAGAGGATGATGTTTTAAATGAAGTATGTGAGATGGTGCATGATGGATATGATAATGATGTGAATGATTGTGAGAATGTAGTAGGTACGGAGATCGTGGCTGTCGAAAGGCCGATGGAAAGGCCGGTGAATTCTGTTGAGGAAGAAGATGAGGATGATAGGATTGATTATGATGATATTCACGATATTCCACGAAGTGTAGAAGTTACTCCGCAGGTTATAGAATGGGATGATGGTACGGGTATTGAAATTGGTCAAGAATTTTGTTCAAGGGAGGCTGTGTGGGAATTGGTTAACAGAGCTGCAAAGAAAGAAGTTTTTGGAGTCTATACTATTAAGTCAGACCCGATGAGACTTATGCTACGATGCCGCCAAGCTTCTAAAGGGTGTACTTGGTATCTAAGAGTTGCGAGAACTAAGAAATCTCATTTTTGGAGTGTTAGAGTGCATAGAAAGATGCATACATGCTCTCGGAGTGTTGAGACTACAAGCAACAGTATACAGCGAGGCACACCAAGATTAATAGCATCGGTTTTGCATTGTGATTATCCCGGAAATTTAGAGACCCCAACTCCAAAAAACATTATGTCGATTGTAAGAGGAAGACTTGGGGTGCATTGTTCATACTCCACTGCCTTAAGAGGCAAAATGCTACATGTTAGTGATGTGCGAGGGACTCCGGAAAGAAGCTACACGATGTTATTTTCTTATCTTTACATGTTAGAGAAGGTAAATCCAGGGACAGTAACTTATGTGGAGTTGGAAGGAGAGAAAAAGTTCAAGTACCTCTTCATTGCATTAGGCGCTTGCATTGAAGGTTTTAGGGCAATGCGGAAAGTGATAGTTGTGGATGCAACTCATCTTAAAACTGTGTATGGTGGGATGTTGGTTATTGCAACAGCACAAGATCCTAATCATCATCATTATCCACTTGCGTTTGGAATCATTGATAGCGAGAAGGATGTAAGTTGGATTTGGTTCTTAGAAAAGTTGAAAACTGTATATTCGGATGTTCCCGGATTGGTCTTTATTAGTGATAGGCATCAAAGCATAAAGAAGGCTGTCAAGACGGTGTACCCGAATGCGCTTCATGCAGCTTGTATATGA
>ath_circ_006324_513_587_+
ATGCTAACCAGTATAGGTTTTGACCAAGCAAAAAGCGCTCCAGATAATCCTAATGAGATGCAGTCCACAGGAGTC
>ath_circ_008332_3203_3388_+
ATGGCGACATCGGGAACATATGTGACGGAGGTTCCATTGAAAGGATCGGCGGATAAACACTACAAGCGGTGGAGAGATGAGAACCACCTCTTCCCCGATGCCATCGGCCACCACATCCAAGGTGTCACTGTCCACGACGGTGAATGGGACTCTCATGAAGCCATCAAGATTTGGAACTATACATGC
>ath_circ_006170_1019_1246_-
TTGGGTATGACTATGCAGGAATACGACGTCGAGGATTCAATACTGCCAGTCCAGCCATCTCTAAATTACACTGCACCTGAACTGATGCGCAGCAAAAGTCCTTCAGCTGGAGCTTCGTCGGACATTTTTAGTTTTGGATGCCTTGCCTATCATTTAGTTGCTCGGAAACCGTTGTTTGACTGCAATAATAATGTCAAGATGGTAAACTCTAAAATCCGAGCTTGTTAG
>ath_circ_007397_1554_1763_+
TTGCAGAATCCCGTGAACCATCGAGTCTTTGAACGCAAGTTGCGCCCCAAGCCTTCTGGCCGAGGGCACGTCTGCCTGGGTGTCACAAATCGTCGTCCCTCACCATCCTTTGCTGATGCGGGACGGAAGCTGGTCTCCCGTGTGTTACCGCACGCGGTTGGCCTAAATCCGAGCCAAGGACGCCTGGAGCGTACCGACATGCGGTGGTGA
>ath_circ_009633_4294_4428_-
ATGAAGTATCTGTTTTTTTTTTCCTTGGTCTCTTGCGTTAATAGTTGTGCACTAAAACGCCCTTATTATGATCTTGGAGATTGGTTAGGTGAAGCACATGTGTCAGAAGAAAATAAAATAGCTAATTATAAGTAG
>ath_circ_002591_10194_11072_+
ATGAGAGATCGTGTGACAATTGACAAGGATGGAGCTGCTGTCAAGTTCAGGGATTGTGCTCATGCATATACTGAGAGTGAGTTCGAGAAAGAGTTTGGTCATTTTACAAGTTTATGGCCTAAAGCTGCTGACTTTCTTGTGAAAGTAGGGTTTGAGAAATGGTCGAGGTGCCATTTTAAAGGAGACAAGTATAACATTGACACTAGTAATTCTGCGGAGTCCATTAATGGTGTGTTTAAAAAAGCGAGAAAATACCACTTGTTACCAATGATTGATGTGATGATTTCTAAGTTTTCTGAATGGTTCAACGAGCATAGGCAAGCTTCAGGTTCTTGTCCAATCACAGCACAAGTTGTGCCTACTGTGGAGAACATATTGCACATTAGATGTCAAGTTGCAGCCAAATTAACTGTGTTTGAGCTTAACAGTTACAACCAAGAATACAACGTGATTGATCTCAACTCGGTAAGTTTTCTGGTGGATTTGAAAATGAAAAGTTGTTCATGCAAATGTTTTGATATAGACAAGATCCTGTGTGTCCATGCTATGGCCGCAGCAAGGCACCTCGCCCGCAAGGAAGGGAGAAATGCGAATACAACCATCTACGGACTCTGCTCTGTGTATTACTTGATAGATAGTTGGTCATTGGCCTATTACCGGACGTTGTATGTAGTCCCACATGAGTCGGTTTGGGTTCTTCCTGCCCATATTAAAGAGTTAGTTGCCTTTCCGCCGGAATACACACCAAAAGGACCAGGACGAAATCAAGAGAAGCGGTTTCCATCAGCTGGTGAAGCGCGAAAGAGGAGAAAATCGCAACCTGGAATAAACTTGGAGGCTTGGCTGCAGCCTGAGGAAGGGTTCAACCAATACAACTAA
>ath_circ_006986_1_168_-
ATGTCCATTCGCTTTGATGAGGATATTGGAAAGCCTAACAAAGAGGATGAACATAACAAGAAATATAAGAAAAATAATAAAAGAAAAACCCAGGAGGAGCAAAATCAAGTGCAGGAAAATGAGAGGAAGAAATCAAAGAAAGATATGATGTCTAAGATCAGAGACGAG
>ath_circ_009171_1_78_+
GGTTTTGACGAATACATGAATCTAGTTTTGGATGAGGCTGAAGAAGTGAGCATCAAGAAGAACACCAGGAAACCACTT
>ath_circ_006170_1251_1445_-
GTGATTTCCCTGCAGAATGTTCTTATTACTTCAGCTGGTTCTTGGAAGCTTGCCGGGTTTGGTTTTGCTATTTCAGCAGCACAGGCTGGGAATTTGGATAACATGCAATCGTTCCACTATTCTGTGCGTTTATTAAACTTGAAATATTATTTGACTGTTGTATATCTGATGTATTCAACTCTACAAGCGAGATGA
>ath_circ_007397_2254_2607_+
ATGGGGGCCGGCGATGCGTCCTGGTCGGATGCGGAACGGAGCAATCCGGTCCGCCGATCGATTCGGGGCGTGGACCGACGCGGATTACGGTGGCGGCCTAAGCCCGGGCTTTTGATACGCTTGTGGAGACGTCGCTGCCGTGATCGTGGTCTGCAGCACGCGCCTAACGGCGTGCCTCGGCATCAGCGTGCTCCGGGCGTCGGCCTGTGGGCTCCCCATTCGACCCGTCTTGAAACACGGACCAAGGAGTCTGACATGTGTGCGAGTCAACGGGTGAGTAAACCCGTAAGGCGCAAGGAAGCTGATTGGCGGGATCCCTCGCGGGTGCACCGCCGACCGACCTTGATCTTCTGA
>ath_circ_009633_4488_5816_+
ATGGAGCCAACGTTCCATGCTTTTATGTTTCCCTGGTTTGCTTTTGGTCATATGATTCCTTTTCTACATCTTGCAAACAAACTAGCTGAGAAAGGTCATCAAATCACTTTCTTGCTACCTAAGAAAGCCCAAAAACAGTTGGAACATCACAATCTGTTCCCAGACAGTATTGTCTTTCACCCTCTCACAATCCCTCATGTCAATGGCCTCCCTGCTGGTGCTGAGACAACCTCGGATATCTCAATCTCGATGGACAACTTACTGTCGGAAGCCTTGGATCTCACTCGCGATCAGGTTGAAGCTGCGGTTCGTGCTCTGAGACCGGACTTGATCTTTTTTGATTTTGCTCATTGGATTCCAGAAATTGCCAAAGAGCATATGATCAAGAGTGTGAGTTACATGATAGTATCTGCAACAACAATAGCTTATACATTTGCCCCTGGTGGTGTATTAGGTGTTCCCCCACCAGGTTATCCTTCATCAAAGGTGTTGTACCGTGAAAACGATGCTCATGCCTTAGCAACCTTATCTATCTTCTACAAGAGACTTTATCATCAGATCACTACAGGTTTTAAGAGCTGTGACATCATTGCATTGAGGACATGTAATGAAATCGAAGGTAAATTCTGCGACTATATATCAAGTCAATACCATAAGAAGGTTCTCTTGACTGGTCCAATGCTCCCTGAGCAAGACACAAGTAAACCACTAGAAGAACAGTTGAGTCATTTTCTGAGCAGGTTCCCACCGAGGTCAGTGGTGTTTTGTGCACTTGGTAGCCAGATCGTTCTTGAAAAGGATCAATTCCAAGAACTCTGCTTAGGGATGGAGCTGACAGGTTTACCGTTTCTTATAGCGGTAAAGCCACCGAGAGGATCATCGACGGTCGAAGAAGGGTTACCAGAAGGGTTCCAGGAGCGGGTGAAAGGGCGTGGTGTGGTTTGGGGAGGATGGGTGCAACAACCATTGATATTGGATCATCCGTCAATAGGCTGCTTTGTGAACCATTGTGGTCCGGGAACAATATGGGAGTGTCTTATGACTGATTGTCAAATGGTTTTGCTTCCATTTTTAGGTGATCAAGTTCTCTTCACAAGATTGATGACCGAGGAATTCAAGGTGTCTGTAGAAGTGTCGAGAGAAAAAACAGGATGGTTTTCAAAGGAGAGCTTGAGCGATGCGATCAAGTCTGTGATGGATAAAGATAGCGACCTCGGAAAGCTAGTGAGGAGTAACCACGCCAAATTGAAGGAGACTCTTGGTAGTCATGGATTATTAACTGGTTACGTGGATAAATTTGTAGAGGAATTGCAAGAGTATTTGATTTGA
>ath_circ_002591_11308_11385_-
ATGATCAAGTTTATTAATAACAATGTTGTAATATCATATTTTGGATTTATTCAATGTTTAGATGTTGATAATAGCTGA
>ath_circ_006986_383_550_-
AGACTCTGTTGCTCTACTATCAGGTATCTTTTCTCAAATGAAGGGAAACATGGTGGTGAGCTGACCGTGCAAGCTGTACGCCTGATTGCTGATCATGTCAAAGCTCACAACTGCCAACTTCATCCTAATGCTATCGAGGTATTCATTGGTATTATTTTAACATTCTAA
>ath_circ_009935_2_148_-
TTCATAGAACTAGCGAGAAAATCAGGGAAGTTCGACGAAGAGACACTCGGTTTCAAGAAGAGGATCTTACAAGCCTCAGGCATAGGCGACGAGACATACGTCCCAAGATCCATCTCTTCATCAGAAAACATAACAACGATGAAAGAA
>ath_circ_006618_1_213_+
GCTGCTGAAGAAGAAAGGCTACGAGAGGAGTTTGAGAGGGAGGGTAGAAGACTCCCTCCTAAAGTGGACTCTCAAGTGTTTGATTCTAATGTTATTACACCTGGAACGGAATTCATGGGTGTTCTGTCTATTGCGCTGCAATATTATGTACACCTTAGACTTAATCATGATGTTGGTTGGAAAAATATCAAGGTATTTGTGATTCCCTATTAG
>ath_circ_007397_3512_3673_-
ATGAGTACGACCGGGCGTGAGCGGCACTCGGTCCTCCGGATTTTCAAGGGCCGCCGGGGGCGCACCGGACACCACGCGACGTGCGGTGCTCTTCCAGCCGCTGGACCCTACCTCCGGCTGAGCCGTTTCCAGGGTGGGCAGGCTGTTAAACAGAAAAGATAA
>ath_circ_009633_6004_6213_+
GTGGTTAGTTTGGAAGAGCTTATAATTCTTGTAATTTTACAAATGAGTAAATGTCCCACCTTGGAAGCATGGATTTTTTTTTATTTTTCCACTAGTGACACCATGGAGTACGAGATGGATGAGTATGATGCAAAAGTACACAAGAACTTGTCATTGTTGCTATCAAGTTATACAAATGTAAGTTTTCAAACAATTTATAATACTTTCTGA
>ath_circ_002591_11521_11673_+
ATGTTAAAACTTATGGGACCAACTAAAAAAATGAGTTGGTTTTTCAGATTCAACTTCAAAAACACAAAATTTAGAATAGTTCAACTGTTTGTCATTCCGGCCAACTGTACATATACATACAACTATGTGTATTCTGAATATTCGAATAAATAA
>ath_circ_007728_3_209_+
AAGTTGGGGGCTCGAAGACGATCAGATACCGTCCTAGTCTCAACCATAAACGATGCCGACCAGGGATCAGCGGATGTTGCTTATAGGACTCCGCTGGCACCTTATGAGAAATCAAAGTTTTTGGGTTCCGGGGGGAGTATGGTCGCAAGGCTGAAACTTAAAGGAATTGACGGAAGGGCACCACCAGGAGTGGAGCCTGCGGCTTAA
>ath_circ_010369_1_432_-
TTTGAGGATTACTTTGTGAACCGTGTCAAGCAATTGATATACACATTTCCTGAAGATGCTGCGACTAGTACCGGAGCTCCATTCTGGTCTGCTCCAAAAAGATTCCCTCGTCCACTCCAGTACTCGTCGTCCGACCCAAGTCTCCTTAACTTTATCACAGCGACTGCTATTTTACGAGCAGAGACATTTGGGATCCCGATACCTGAGTGGACTAAGAACCCAAAGGAAGCAGCAGAAGCTGTTGACAGAGTGATAGTCCCAGACTTTGAGCCAAGGCAAGATGCAAAGATTGTGACTGATGAGAAAGCTACCACTTTAACCACTGCTTCGGTGGACGACGCTGCAGTCATCGACGATCTCATTGCTAAGATCGACCAGTGTAGGCATAACTTGTCGCCAGACTTCAGGATGAAACCTATTCAGTTCGAAAAG
>ath_circ_006618_217_345_-
ATGATTTTATGCTCTCCTTCACCTGGAACATTTGCGTCTGAAAGGATGACCTTTGCAGTTCAACAGTTAAGTATAAAATTAGTCACAAACTCAATCCAATACGTTAAACTGCATAACTGTATGAAGTAA
>ath_circ_007397_3712_4008_+
ATGGAACAATGTAGGCAAGGGAAGTCGGCAAAATGGATCCGTAACTTCGGGAAAAGGATTGGCTCTGAGGGCTGGGCTCGGGGGTCCCAGTTCCGAACCCGTCGGCTGTCAGCGGACTGCTCGAGCTGCTTTCGCGGCGAGAGCGGGTCGCCGCGTGCCGGCCGGGGGACGGACTGGGAACGGCTCTCTCGGGAGCTTTACCCGGGCGTCGAACAGTCAGCTCAGAACTGGTACGGACAAGGGGAATCCGACTGTTTAATTAAAACAAAGCATTGCGATGGTCCCTGCGGATGCTAA
>ath_circ_009633_6405_6545_+
ATGCCAATTATTGAATTGGCTTGTGGATTTGCCATTCTTGGTGGGTTGGAAAGACGGTTTTTACCTTTAGGGAGATGGGCAGGAGTTGTGAGTTCAAACGGTTTTTGGGAAATAAGTGGATTAGATTACAAGTTCTTATAA
>ath_circ_002591_12381_12665_+
GTGAATTATATTTATGAAGTCTTCTCTCTTTCGCAGGCTGAAGAGTACGAGTCCCGAAACCACCTTATTCAGTGGTGGGATCAGGCGGTAACTGAGGAGCTTGAGAAGGTAAATCACAAACTTGATTCCGCACTAAGACATGGACAACTAGCATGCAATCATGCTTTGGAGTCCATCCGGGAAACTATTCATCTCATGCAAGGCGAAATTGAAACCCTTAAAGAAAGGTTACTCGCCAAAGAAGTCGAGATTGATAGGCTTAGGGCATTACTTTCTACATGGTGA
>ath_circ_007728_286_429_+
ATGGGTGGTGGTGCATGGCCGTTCTTAGTTGGTGGAGCGATTTGTCTGGTTAATTCCGTTAATGAACGAGACCTCAGCCTGCTAACTAGCTACGTGGAGGCATCCCTTCACGGCCGGCTTCTTAGAGGGACTATGGCCGTTTAG
>ath_circ_010667_2_142_-
ATGTCATACAAATCCCAAAATATAATTTGGGTAAAGCAAAATACAATGATAAATAATTTGCATGAAACATCAAATAAACAATCGAATTTCTCAAATTCAGAAGCAGGCGTCGAGGACACAACAGCAACACATGGCCGCAAG
>ath_circ_006618_851_1021_+
ATGGGCCATTTTGCTTCAAATTGTGAAGGAAAACCAAAGAAGAGGGCAGGAGAATCTGATGAGAAAGGCGATGGAAATGATTTTGTCAAAAAGCCATATCAGGTTGAAATTCATAACCAAGTTCATAACACACGTATCAGCAGGTTCTTGAGATACAGCCTAGAAGTGTGA
>ath_circ_007983_210_311_+
ATGCCCTTAGATGTTCTGGGCCGCACGCGCGCTACACTGATGTATTCAACGAGTTCACACCTTGGCCGACAGGCCCGGGTAATCTTTGAAATTTCATCGTGA
>ath_circ_009633_6713_6910_+
ATGGACTACATTATCTTCTCGTTTTTTAGAAAACAAAATCTTTATATACAACAGTTAGATGATTTTTCTACATATGTAAAGCATTCAATCAAAAAGAAGAAATTAAAAGTGAAAATGGCTAAAAGTGTAAATGCTACTGGTTTCATCACTTATATGGTGATTTTCTTGATTTTAACAGGTATACATTATGATATATGA
>ath_circ_002591_13786_14337_-
ATGGATGAGAGAAAAATGTTGTCACGCGTTGTAGAGAAGCATGTTGATGATGGTATTGGATATATCGATCCGATTGTTGATAGTTGGAGAGAGAGGCTTATCGTAGAGAAAAAGAAGATTTTCTGGCGTAGTCTCTACCAAGCAGACATTGATGGTAGACGTATTGAAACTGTTGATGATGTTCCAGCTGTACCTGAACCTGAAATCCCTGGAACATCGATTCTCTCGTTCAAGGAAGCTATGGAGAGAGGATTTGACAAGCTCACGGACAAGCTTGCTGTGATGGATAGCGAAATCAAGCGGATTTGTGTGAGAGTACAAGGAATAGAGGAATATGTGGCAGATCAGCTTGAGAAAGAGGCAGAAAAAGACAAATATGAAGATATGCGTCCTGGTTCAGCTGCTGATTTTGTGCCACCGTCTTATCAGCCAAGGGATACTCAGAGCAAGGCCTTGGTTATTCACAGTGGAATCCGTGACCCAGCACCTCCAACTATTGAGTCTCTAAGTGAGTTTTTGTTGAACTTTTGTGTAGTGATGCTTTCACAATAG
>ath_circ_007728_463_564_+
ATGCCCTTAGATGTTCTGGGCCGCACGCGCGCTACACTGATGTATTCAACGAGTTCACACCTTGGCCGACAGGCCCGGGTAATCTTTGAAATTTCATCGTGA
>ath_circ_010667_408_476_+
ATGATCGTTAAAAGAATAGTTGAAAGTCTCCAAATCATGATGGAAAAGAGACAAGTGAAGATGGTATAA
>ath_circ_006618_1104_1271_+
ATGAGGATTCCCAACCCACCATTTGAGATTGATCTAGAGCGCATTGTTGATGATTTTATCTTCATATGTTTCTTTGTGGGCAATGACTTCTTACCACATATGCCCACATTAGAGATTCGAGAGGTTTGTGTTCCTGAATTTGGATTTCATTATGAATTGTTCGTTTAG
>ath_circ_007983_325_507_+
TTGCAATTGTTGGTCTTCAACGAGGAATTCCTAGTAAGCGCGAGTCATCAGCTCGCGTTGACTACGTCCCTGCCCTTTGTACACACCGCCCGTCGCTCCTACCGATTGAATGATCCGGTGAAGTGTTCGGATCGCGGCGACGTGGGTGGTTCGCCGCCCGCGACGTCGCGAGAAGTCCACTAA
>ath_circ_009633_7035_7190_+
ATGTGTCACCTGGTCCTTGTAGTAACAGTCTATGCACACAAGATTGCAGGCCTGCTGGTTATCACACTGGCAAATGTAAAGTTGAGTGGTCAACACCAATTTGTAAATGTTATGGATGCAGAAAGGTGTAGACTCGGCAGATCTTATGTGCAATAA
>ath_circ_002591_14339_14485_-
ATGAAGGGATTTACTTTGGAAGAAATAAATGAAGCACTTGGAGATATAACGGTTAGCTTTGTTCTCTTGAAATCTATGTTTATAATCTTTGTGGTGTTTGAAATATATGTTTACTTGACAGGATATTTCAAGCATCTTGGAACCTGA
>ath_circ_007728_578_760_+
TTGCAATTGTTGGTCTTCAACGAGGAATTCCTAGTAAGCGCGAGTCATCAGCTCGCGTTGACTACGTCCCTGCCCTTTGTACACACCGCCCGTCGCTCCTACCGATTGAATGATCCGGTGAAGTGTTCGGATCGCGGCGACGTGGGTGGTTCGCCGCCCGCGACGTCGCGAGAAGTCCACTAA
>ath_circ_010667_1687_1812_+
GTGTCTACCGGTCCATACGTGGCACCGCCACCGCTCGGTTACCCAACGAACGACACGACTCATGCTACGGTGGCTCCTGTCGAGACAAAGTCTAAAGGTGAAGCTGCTGATGGATTCTTGAAAGGC
>ath_circ_007824_1_156_+
GATGCCGACCAGGGATCAGCGGATGTTGCTTATAGGACTCCGCTGGCACCTTATGAGAAATCAAAGTTTTTGGGTTCCGGGGGGAGTATGGTCGCAAGGCTGAAACTTAAAGGAATTGACGGAAGGGCACCACCAGGAGTGGAGCCTGCGGCTTAA
>ath_circ_008663_3_158_-
TCCGCGATGTCATTGGTCACACCACTTAACCAGACCCGTTCGTCTCCTTTCCTTAAGCCATTACCTCTGAAACCATCCAAGGCTTTGGTTGCAACTGGAGGCAGAGCACAGAGGCTTCAAGTTAAGGCCCTCAAGATGGACAAGGCTTTGACCGGT
>ath_circ_009633_7918_8184_-
ATGAACACAGCCCGAGCCAATCGTGAAAACGGTGCGGGAAACATATATATCGGCTTTGGAGACAGCCAACTGAGCTTAATGGACAGTCATCAAGCGCGCCCCGAACCGGTACATACCGTTTGCTCGAAGCCACCTCTCAAACGACCACCGAGCCGTGAAGAACACCTGAGGCAAAGACTTGTAAAAACCATTCATTCTCAAAGGATCATTTCCGGTAAAATAAGATCTTTTATGGGACTTTCGGAAATGATAAAGGAGAATGTTTGA
>ath_circ_002591_14641_15489_-
ATGCAGGATGATGGTGATGATGATAACCTGCCGCAGAATATGCAGGATGGTGATGATGATCTTCAGCCGCAGAATATGCAGGATGATGATGATGATGATGATGATGATGATAATCAACCATTGCCGCCAGAAGTTATGTACTTTGATCCAACTACCTACACGAAGGTGTGTAAGATAGGAACGAGGTGTCAGTTGGTACAAACAGTGGAATTTATAGAGACTTTGGATGCAGAACTGAAGTGGTTTAGGAATCATGACCAATTTAAGCACATATTCCACATGCCTAAGGAGCCCAATCACATGATTCAAGGCATGTGGATGCTTATGGTTCGCACGGCTAAGACAGAATTGGCGAGAGAGTGTTGGTTTGTTGTCAATGGAGTACCTATAAGGTACTCAATTAGAGAGCATGCATTGTTGACCGGTTTGAACTGCCGTGAGTACCCAAAAAACTATAAGACTTTAGGCAGTTTGAAGTTTGTTGAGAAGTTGTTTAAGAGGACTGAGGACATCAAGATTAAAGACGTGGAAGAGAAGCTGGAAGAGTTTAAGAGTGAGAAGTCTACTGCTAGGTTGAAGTTGACAATTCTGTTATTCTTAGCTAAGGTTATGAAAGCTGATTCTAAAGGGGATTCGAAGATAGAGGAGTTGCTTCTTAGGATTGTGGATAATGTCAGAGCTTGTGAGACATTCCCGTGGGGACGTTTTTCTTTTGAGCAGTGTATGGAAGGGGTGCGGAGAGTAATGAAGAACATGATAGGTGTGGTGAAACCCAAGGCACAAACTGCTTTTTATGGATTTATTACTCCACTTGAGGTAAGTAGTCGAGTAAATTATATGAGTGGCTAG
>ath_circ_007728_807_1172_+
GTGAACCTGCGGAAGGATCATTGTCGATACCTGTCCAAAACAGAACGACCCGCGAACCAAAGATCACCACTCTCGGTGGGCCGGTTTCTTAGCCGATTCCTTGCCCGCCGGATCCGTGGTTTCGCGTATCGGCATGCTCGGGAGCTTTTATCTCGGTCTTGTCGTGCGCGTTGCTTCCGGATATCACAAAACCCCAGCACGAAAAGTGTCAAGGAACATGCAAACGAACGGCTGGCATTCGCCTCCCCGGAGACGGAGTGTGGGCGGATGCTGTGCTGCGAACTGAAGTCTAAAACGACTCTCGGCAACGGATATCTCGGCTCTCGCATCGATGAAGAACGTAGCGAAATGCGATACTTGGTGTGA
>ath_circ_010910_65_355_+
ATGGCCGCCTCGACAATGGCTCTCTCCTCTCCTGCTTTGACCGGAAAGGCCGTTAAGCTATCCCCGGCGGCCTCCGAAGTATTTGGAACCGGCCGAATCACCATGCGCAAAGCCTCCAAGCCCACCGGTCCATCCGGCAGCCCATGGTACGGATCCGACCGAGTCAAGTACTTGGGTCCATTCTCCGGTGAGCCTCCGAGCTACCTCACTGGAGAGTTCCCCGGTGATTACGGGTGGGACACTGCCGGTCTATCCGCCGATCCCGAGACCTTCGCTAGGAACCGTGAGCTA
>ath_circ_007824_525_707_+
TTGCAATTGTTGGTCTTCAACGAGGAATTCCTAGTAAGCGCGAGTCATCAGCTCGCGTTGACTACGTCCCTGCCCTTTGTACACACCGCCCGTCGCTCCTACCGATTGAATGATCCGGTGAAGTGTTCGGATCGCGGCGACGTGGGTGGTTCGCCGCCCGCGACGTCGCGAGAAGTCCACTAA
>ath_circ_010130_1_153_+
GATATGCTTCCTATACTAACTGACCTCCGCCATGCAAGAGTAATGCAGTCAAATCTTGAAGACCTTGTTGAAGATGGAAACTATTGCAAGGTTGGTAGTTTACCATCGTCTCTGTTGTATACTTCCATGGTTTTCTTATATGAATTATGGTGA
>ath_circ_009633_8536_8655_-
ATGGAGACGAAGTGCGAAACAGAAGAATGTTTGATGAAAACGACGTCGGATGCTCACCTTGATTACATCTACACCCAAACACATCCTCCAAAACCGCATGCATTTAAAGTTAATCCCTGA
>ath_circ_002591_15523_15606_-
ATGGTGCTTCAGATAAAACAAGTAGTACAACTAGGTCGTAAATTTGTGAATGGTCATTCAGGAACAAGTAGTACAACTAGGTAG
>ath_circ_007728_1186_1383_+
GTGAACCATCGAGTCTTTGAACGCAAGTTGCGCCCCAAGCCTTCTGGCCGAGGGCACGTCTGCCTGGGTGTCACAAATCGTCGTCCCTCACCATCCTTTGCTGATGCGGGACGGAAGCTGGTCTCCCGTGTGTTACCGCACGCGGTTGGCCTAAATCCGAGCCAAGGACGCCTGGAGCGTACCGACATGCGGTGGTGA
>ath_circ_011876_2_142_-
TCAACGGTCATACACTCAACCGCAGTAGCACGAGGAGGACAACCAAAACTTATGAATAACACAAACACATTGAACCCTGAAACTACTCAAAACATTCCTTTTAATCATGCAACAATACAAGCACAACAAAGAAACCTCTCA
>ath_circ_007824_817_888_-
ATGCCGATACGCGAAACCACGGATCCGGCGGGCAAGGAATCGGCTAAGAAACCGGCCCACCGAGAGTGGTGA
>ath_circ_010130_163_312_+
ATGAAACTAACAAGAGATGGGAATTTATTCCTTATTATGCAGGCATTTCAAGTCCTATCAGAGTATTTGCAGCTGCTTGACAGTCTATCTGAGTTCTCAGCAGCCCAAGAGATGACCCGTGGTGTTGAGGTAGTTATAGCTTATTCATGA
>ath_circ_009633_9191_9412_+
TTGCTCTGGAGAGTCGAGTCCGGACGAGCCACTGAAGCAAGAACCACGGAGCTAAGTAAAACTGCTGCAACGATAAGAATGTTAATCTTTGACATAATATCTTCTTCCTCAATAATCCTTTCTCTCTTTCTTTTTTTTTGGTTTGTAATATATAGAGAGATTGTTACAGGAGAAGAATCAAATTACAAGGCAAAATTAGGTAAGACTTTTGGAGCAAGATAG
>ath_circ_002591_15682_15942_-
ATGGCTAGAGTAAAAGACTCATCTGGAGAATATGAATCAACTAGGGTTGAAGCGACCGGCGAAATTTCTACAACAGAAGAGGAAGCCGGAGAAATTCAGCCTACAACCGGCGATTGTGACGCCGCCGATTTGGGTAATTCAAACGCCGTCGCATGGGAATCAAATGACGATCTTTCAGACCCAAATGCCGATTCTTGTGCAGAAGAAGAAGAGGCAACGAATGCAGTTGTTCAACATGATGATGGAGCAAATAAGGTATGA
>ath_circ_007728_1874_2227_+
ATGGGGGCCGGCGATGCGTCCTGGTCGGATGCGGAACGGAGCAATCCGGTCCGCCGATCGATTCGGGGCGTGGACCGACGCGGATTACGGTGGCGGCCTAAGCCCGGGCTTTTGATACGCTTGTGGAGACGTCGCTGCCGTGATCGTGGTCTGCAGCACGCGCCTAACGGCGTGCCTCGGCATCAGCGTGCTCCGGGCGTCGGCCTGTGGGCTCCCCATTCGACCCGTCTTGAAACACGGACCAAGGAGTCTGACATGTGTGCGAGTCAACGGGTGAGTAAACCCGTAAGGCGCAAGGAAGCTGATTGGCGGGATCCCTCGCGGGTGCACCGCCGACCGACCTTGATCTTCTGA
>ath_circ_012832_3_74_-
AGTGCTGTCTTGGACGCCACAGTTGGTGATTCTGAAAGAGTGAACAGCCCAGTCCAAGTAGAAAGAGTGTTC
>ath_circ_007824_1021_1119_+
ATGCTGTGCTGCGAACTGAAGTCTAAAACGACTCTCGGCAACGGATATCTCGGCTCTCGCATCGATGAAGAACGTAGCGAAATGCGATACTTGGTGTGA
>ath_circ_010465_2_142_+
TTCACTGCGGTTGGTGCCAAGATCCCGAAAGGTGTTCTTCTTATTGGTCCTCCTGGTACCGGGAAAACCCTTTTGGCAAAAGCCATTGCTGGTGAAGCTGGTGTGCCTTTCTTCTCCATCTCTGGTTCTGAGTTTGTTGAG
>ath_circ_009633_11271_13325_+
TTGATTTCAAAAAATGTGGTTTTTTTTTTTTTAGGTGTTTCTCCAAGTGACTACAAGGTGCCTGAGGAAGTTAAAGCAGCAGGCTTTGACATTTGTGCAGACGAGTTAGGATCAATAGTGGAAGGTCATGATGTGAAGAAGCTCAAGTTCCATGGTGGTGTTGATGGTCTTTCAGGTAAGCTCAAGGCATGTCCCAATGCTGGTCTCTCAACAGGTGAACCTGAGCAGTTAAGCAAACGACAAGAGCTTTTCGGAATCAATAAGTTTGCAGAGAGTGAATTACGAAGTTTCTGGGTGTTTGTTTGGGAAGCACTTCAAGATATGACTCTTATGATTCTTGGTGTTTGTGCTTTCGTCTCTTTGATTGTTGGGATTGCAACTGAAGGATGGCCTCAAGGATCGCATGATGGTCTTGGCATTGTTGCTAGTATTCTTTTAGTTGTGTTTGTGACAGCAACTAGTGACTATAGACAATCTTTGCAGTTCCGGGATTTGGATAAAGAGAAGAAGAAGATCACGGTTCAAGTTACGCGAAACGGGTTTAGACAAAAGATGTCTATATATGATTTGCTCCCTGGAGATGTTGTTCATCTTGCTATCGGAGATCAAGTCCCTGCAGATGGTCTTTTCCTCTCGGGATTCTCTGTTGTTATCGATGAATCGAGTTTAACTGGAGAGAGTGAGCCTGTGATGGTGACTGCACAGAACCCTTTCCTTCTCTCTGGAACCAAAGTTCAAGATGGGTCATGTAAGATGTTGGTTACAACAGTTGGGATGAGAACTCAATGGGGAAAGTTAATGGCAACACTTAGTGAAGGAGGAGATGACGAAACTCCGTTGCAGGTGAAACTTAATGGAGTTGCAACCATCATTGGGAAAATTGGTCTTTCCTTCGCTATTGTTACCTTTGCGGTTTTGGTACAAGGAATGTTTATGAGGAAGCTTTCATTAGGCCCTCATTGGTGGTGGTCCGGAGATGATGCATTAGAGCTTTTGGAGTATTTTGCTATTGCTGTCACAATTGTTGTTGTTGCGGTTCCTGAAGGTTTACCATTAGCTGTCACACTTAGTCTCGCGTTTGCGATGAAGAAGATGATGAACGATAAAGCGCTTGTTCGCCATTTAGCAGCTTGTGAGACAATGGGATCTGCAACTACCATTTGTAGTGACAAGACTGGTACATTAACAACAAATCACATGACTGTTGTGAAATCTTGCATTTGTATGAATGTTCAAGATGTAGCTAGCAAAAGTTCTAGTTTACAATCTGATATCCCTGAAGCTGCCTTGAAACTACTTCTCCAGTTGATTTTTAATAATACCGGTGGAGAAGTTGTTGTGAACGAACGTGGCAAGACTGAGATATTGGGGACACCAACAGAGACTGCTATATTGGAGTTAGGACTATCTCTTGGAGGTAAGTTTCAAGAAGAGAGACAATCTAACAAAGTTATTAAAGTTGAGCCTTTTAACTCAACAAAGAAAAGAATGGGAGTAGTCATTGAGCTGCCTGAAGGAGGACGCATTCGCGCTCACACGAAAGGAGCTTCAGAGATAGTTTTAGCGGCTTGTGATAAAGTCATCAACTCAAGTGGTGAAGTTGTTCCGCTTGATGATGAATCCATCAAGTTCTTGAATGTTACAATCGATGAGTTTGCAAATGAAGCTCTTCGTACTCTTTGCCTTGCTTATATGGATATCGAAAGCGGGTTTTCGGCTGATGAAGGTATTCCGGAAAAAGGGTTTACATGCATAGGGATTGTTGGTATCAAAGACCCTGTTCGTCCTGGAGTTCGGGAGTCCGTGGAACTTTGTCGCCGTGCGGGTATTATGGTGAGAATGGTTACAGGAGATAACATTAACACCGCAAAGGCTATTGCTAGAGAATGTGGAATTCTCACTGATGATGGTATAGCAATTGAAGGTCCTGTGTTTAGAGAGAAGAACCAAGAAGAGATGCTTGAACTCATTCCCAAGATTCAGGTAACTTTTCAAGATTTAGATATTTTTTGCTTTCTTGATAAGTCTTTAAACCATAACTTTTTTTTTTCTTGA
>ath_circ_002591_16785_16901_+
ATGATCAAAATAGAGAAACCGGTGGAGTGTGATGCCGTGCAAGAGGTTTTTATGGCGATGGTTCATGTTGATAAAGAAGGTAATTTGATTTCTTCTGCATTCATCTTCATTGTCTGA
>ath_circ_007728_2609_2731_+
ATGAACCGGAAGCCGGGTTACGGTGCCCAACTGCGCGCTAACCTAGAACCCACAAAGGGTGTTGGTCGATTAAGACAGCAGGACGGTGGTCATGGAAGTCGAAATCCGCTAAGGAGTGTGTAA
>ath_circ_013438_3_89_+
ATCGGGACTCGTACCGAGGCGGTGGACCCCAAATCGACGCCGTTTCAGCCATATAGTGAAGTCTTCGGGCTACAAAGATTCAGAGAA
>ath_circ_007824_1133_1330_+
GTGAACCATCGAGTCTTTGAACGCAAGTTGCGCCCCAAGCCTTCTGGCCGAGGGCACGTCTGCCTGGGTGTCACAAATCGTCGTCCCTCACCATCCTTTGCTGATGCGGGACGGAAGCTGGTCTCCCGTGTGTTACCGCACGCGGTTGGCCTAAATCCGAGCCAAGGACGCCTGGAGCGTACCGACATGCGGTGGTGA
>ath_circ_010674_1_174_-
GCAGAAGAAGCCAAATCACAGATAAAAGAGCTGGAGACAAAGTTCACTGCAGCTGAACAAAAGAACGCGGAGCTTGAGCAGCAACTGAATTTATTGCAGCTGAAAAGTAGTGATGCAGAACGCGAGTTGAAGGAACTCTCCGAGAAATCATCTGAACTACAAACTGCTATTGAA
>ath_circ_009633_13332_13550_+
ATGGCTCGTTCTTCCCCAATGGACAAGCATACACTGGTGAAGCAGTTGAGGACTACTTTTGATGAAGTTGTTGCTGTGACTGGCGACGGGACAAACGATGCACCAGCGCTCCACGAGGCTGACATAGGATTAGCAATGGGCATTGCCGGGACTGAAGTGAGTATCATATATCCAAATAAGTCTAATGTTATTATGCAAACGACTCAAACATTTTTTTAA
>ath_circ_002591_17242_17403_-
ATGAAATACTCACATCAAATGTATCCAAACCAGCCTTTGTTTCAAAATATTGTGCAAGTCGTTGCAAGTCTGCTTCACTTTCCTTTTGTAGACTCTGCAAACATGGAAAGAAAATCAGACGGAGAGAAATACATACGTAAAGAAACAAAGAAGAACATATGA
>ath_circ_007728_3132_3293_-
ATGAGTACGACCGGGCGTGAGCGGCACTCGGTCCTCCGGATTTTCAAGGGCCGCCGGGGGCGCACCGGACACCACGCGACGTGCGGTGCTCTTCCAGCCGCTGGACCCTACCTCCGGCTGAGCCGTTTCCAGGGTGGGCAGGCTGTTAAACAGAAAAGATAA
>ath_circ_014114_3_275_+
TCTGTCACTGCTGCTTCTGTGAAATCCAAAGGGACTGTACTTGGTCAGAAGAAACCTGGAGGAGCTCGTAAGGCTCTGAATGATATTACAAACAAGTCTGGGATTCATGCGAAAGCTGCTGCTTCTTCAAAGAACAAGCAAATTGCTTCTGCTGCTGTGAAAGAGATTGATATAGCTGGGGAAAGGTTTTTACATGATCACAGCAAATGCATCAAAGAACAGCAAAATCTTTGGGATGATCACTACTCTGCTGATCTCATGCTACTTCATCAT
>ath_circ_007824_1821_2174_+
ATGGGGGCCGGCGATGCGTCCTGGTCGGATGCGGAACGGAGCAATCCGGTCCGCCGATCGATTCGGGGCGTGGACCGACGCGGATTACGGTGGCGGCCTAAGCCCGGGCTTTTGATACGCTTGTGGAGACGTCGCTGCCGTGATCGTGGTCTGCAGCACGCGCCTAACGGCGTGCCTCGGCATCAGCGTGCTCCGGGCGTCGGCCTGTGGGCTCCCCATTCGACCCGTCTTGAAACACGGACCAAGGAGTCTGACATGTGTGCGAGTCAACGGGTGAGTAAACCCGTAAGGCGCAAGGAAGCTGATTGGCGGGATCCCTCGCGGGTGCACCGCCGACCGACCTTGATCTTCTGA
>ath_circ_010922_3_92_+
GATCTTGCTGTTGTGGAACTGTTTAGTGCTCTCTCTCTTGCACAGCTTGGCTGGGACAGTGGCTGTCTTGATGATCTGAATGCAAGGGAA
>ath_circ_009633_13881_14240_+
ATGATCATGGACACACTTGGAGCTCTTGCTCTAGCTACAGAACCTCCGAACAACGAGCTGATGAAACGTATGCCTGTTGGAAGAAGAGGGAATTTCATTACCAATGCGATGTGGAGAAACATCTTAGGACAAGCTGTGTATCAATTTATTATCATATGGATTCTACAGGCCAAAGGGAAGTCCATGTTTGGTCTTGTTGGTTCTGACTCTACTCTCGTATTGAACACACTTATCTTCAACTGCTTTGTATTCTGCCAGGTAATTTATAACAATCATAAGTTATACTCAAAACACTTAAAAGTGTTAACCTACACTTGTAGATTTTATGGTATGACTAACTTTTGGGTGGTTTGTTCTTAA
>ath_circ_002591_17631_17762_-
ATGTTGTACCTTGTCAAAATGATGCAAGATATGGTGACGGTTCATGAACTCAAAATACTTGCTGCTTGGAGCACCTCTCTAATCAAAAGAAGACAGTTCGTAAGATTTATGGTTCTCAAAGCATCTTTTTAA
>ath_circ_007728_3332_3628_+
ATGGAACAATGTAGGCAAGGGAAGTCGGCAAAATGGATCCGTAACTTCGGGAAAAGGATTGGCTCTGAGGGCTGGGCTCGGGGGTCCCAGTTCCGAACCCGTCGGCTGTCAGCGGACTGCTCGAGCTGCTTTCGCGGCGAGAGCGGGTCGCCGCGTGCCGGCCGGGGGACGGACTGGGAACGGCTCTCTCGGGAGCTTTACCCGGGCGTCGAACAGTCAGCTCAGAACTGGTACGGACAAGGGGAATCCGACTGTTTAATTAAAACAAAGCATTGCGATGGTCCCTGCGGATGCTAA
>ath_circ_014829_1_222_+
TTTTTGTCTTTAAAGGTTACGGATGCAATACTAGTCACAATGGAAGCAGTGCCAGTACAGAAAGCTTCGTCCGCATCGAGAAAGTCCACTAGAGGAATCGTACGTTCCTCGACCTTTATACAACGTGAAAGACCAAAAGGAAATTATTATACATGCATGATGAATATTATTAGTAAGGAGATTTTTTTCGCAAATTACAAGATCAACTTGATATATGTATGA
>ath_circ_008568_1_168_+
GATACCAAGGAGGAGGAGGACGATACCAAGGAGGCGGTGGGCGACAAGGAGGAGGGGGAAGTTACTGCCGCCACGGCTGCTGCTACAAAGGTTACCATGGCTGCTCAAGGTGTTGTTCATATGCCGGAGAAGCGGTTCAGACTCAGTCTGGTCACTAAATCTACATAA
>ath_circ_011488_1_456_-
GTGCTTGGTTACCCAGATGAATACATCAAATCGGTGGAAGCAACCTATCAGAAGCCAAACATTTTTAGCAATACGGCAATTACGTCACTTAAGTTCTTAACATCAAAGGGGAGAACATCATTCTTTGGGTATAATGTGGGTAAGAAGTTTGTGTTGGAGCAAAAGGGTCATAGGCTTGTCGGGTTCCATGGAAAGGAAGATGCAGCTATTGATGCTCTTGGAGCATATTTTGGACCTGTTCCTACTCCTACTCCCTTGATTCCATCTAAGAAACTACCAGCGATAGGCGGCAACGAAGGAGTTACATGGGATGATGGTGTCTACGACGGTGTAAGGAAGATACTTGTAGGACAAGGTAACGATGGTGTATCCTTTGTCAAATTTGAGTACAGTAAGGGCAAAGACCTTGTACCCGGAGATGACCATGGGAAGAAGACATTACTCGGAGCTGAAGAG
>ath_circ_009633_14560_14688_-
ATGGATTCATTTCAAGAACATAGAAACAAAAAAAAATGGATGAGTATATTAATTCTCCTTAGCCTATTTAACTCAAACTTAGTCAACAATATCAAAAAGGAAAAAATTGCAAAAATGCAAGCTTTGTGA
>ath_circ_002591_17975_18052_-
ATGCTCTGTCAGCTAGTGAAAAAAGGATTTGGTATAGATTATGATTATAACAAAATGAGCTCACGTCTGGAGCAATAA
>ath_circ_007728_3838_4341_-
ATGATAGGAAGAGCCGACATCGAAGGATCAAAAAGCAACGTCGCTATGAACGCTTGGCTGCCACAAGCCAGTTATCCCTGTGGTAACTTTTCTGACACCTCTAGCTTCAAATTCCGAAGGTCTAAAGGATCGATAGGCCACGCTTTCACGGTTCGTATTCGTACTGAAAATCAGAATCAAACAAGCTTTTACCCTTTTGTTCCACACGAGATTTCTGTTCTCGTTGAGCTCATCTTAGGACACCTGCGTTATCTTTTAACAGATGTGCCGCCCCAGCCAAACTCCCCACCTGACAATGTCCTCCGCCCGGATCGACCCGCCGAAGCGAGCCTTGGGACCAAAAACAGGGGTTGTACCCCGCCTCCGATTCACGGAGTAAGTAAAATAACGTTAAAAGTAGTGGTATTTCACTTGCGCCGAAGCTCCCACTTATCCTACACCTCTCAAGTCATTTCACAAAGTCGGACTAGAGTCAAGCTCAACAGGGTCTTCTTTCCCCGCTGA
>ath_circ_014829_365_547_-
TGGATACCATTGGCAGAGGCGAAAAAACAAGGTTTCTCTGATATTTTGTTTTTGGATGCTGCAACTGGCAAAAACATTGAAGAACTTTTCGCAGCTAATGTTTTTATGCTCAAGGTAAAAAATAAATATACAAATTTATTGAAAATGCATGTTGAGGTTTATACATGTGTTATAGAATATTAA
>ath_circ_008568_527_754_-
ATGGTCCTTAATGGTCTTGGACAAATTTTCAGACCATTGTCCAATAAGGACCATCCATTAAAACCCATTAAAACTAATGGTCCAATTGGACATGACCATTGGGCTTTGGACAACCCAATTGACACTTCTAGCTTTGAGCGCTATAGATCTTGTAAGAGATTCTTTATAATACTACGTACTTTATATTTAGTGAACTTTGTAACTATTGTGCATGTCAAAATTCGATAG
>ath_circ_012629_1_261_+
ATAATGGAACAGTGTGTGGCTCGGCTAGATGTTGCTATGTTCAATGCTATCCTTCGTGATTCTGATGACAATTTCCCAACAGACCCTGTATCTGATCCCATTGCAGACTTGAGAGTCTTGCCAATTCCTTCTAGAACATCAAGTTTTGGTTCTGGTGCCCAGCTGAAAAACTCGGTCAGTGTACTCAACTCAATAGCTTGGCAATGCTTATTATACTGTGGTCTCTGTAAAGCTCATGCATTTCTAATTTCAAACAGATAG
>ath_circ_009633_14690_14800_+
TTGTCAAAAAATCAAAAACAAAAACTTGGACTAGTACGAGAATTGCAAAGATATATGATTGAAGTGATCATTAAAGAACATAGAAGAAAGTGGACCATACTGTATTTATAA
>ath_circ_002591_18086_18163_+
ATGTCGTCAGACACAACAGCTCAAGCAGCAGGCCAGATGCTTCCATCGATAATTGAGCTCTTAAAAGTGAGCTCTTAA
>ath_circ_007728_4486_4572_+
TTGATTCGCACAATTGGTCATCGCGCTTGGTTGAAAAGCCAGTGGCGCGAAGCTACCGTGCGCTGGATTATGACTGAACGCCTCTAA
>ath_circ_015338_1_81_-
ATGAAGCTAATAGTTGATGAGAAGAGTGATAAGGTTATTGGAGCATCCATGTGCGGTCCTGATGCAGCTGAGATCATGCAG
>ath_circ_008568_1369_1647_+
TTGGCATTTAATGCCTCCCAACAACAACTACGTACAAGTCTCAAGTACTGGTCCTATTATATTGTTGTTAATAAAACATACTTTCTTTTACATGCTGAAAGAACATTATCTTCGCACCAAACCTCGAAAGATATTTCACCTAATGCGATGCATTTTATAATTCTCAGGGACAAAAGTACTATGTATAGTATATTAGTATGTCTCTCTAAAAACGAAGGACATTTGGGGTTAAAAGGCTTTTCACTATTACGAAATAAAACATTGTATCTCCAGTTATAG
>ath_circ_013259_3_89_+
CAAGCTGTTTATGAGAGAAAGAAGCAACTTAGCAAACTCAGAGCTAAGGCCGAGAAGGTTGCTGAAGAGAAGCTTGGATCTCAATTG
>ath_circ_009633_15232_15330_-
TTGGAATTAACAAAAATATCAAAGAATTTGGGAACTGGAATCACTACACATCTAATTTTATCTACACTTCTACAATTTCGTAGTATTGTCAAATCTTGA
>ath_circ_002591_18632_18874_+
TTGAAGAAACTAGACACAACCTTAGCTAAGGACGATAAAAAGGTTTTGGAAGCTGAGAAATACGAAAAGAATAATGATTGGCTGATGAAAATGAAGTTCAGATATGAAACAAAGAGGCAAAATACGAAAACTGAGTTTCGGAGCTGCAATAACATACTGGCCATTAGAAAGGTTGCAAACATAGCCATACCTTTTTCATCTTTTCTTCCCTTTTTATCTAGGTATCCTGTGAATCTGATTTAA
>ath_circ_007728_4958_5167_+
ATGTTATTACTTGGTAAGATTCCGGACCTCGCCAAGTGTTTTGAAAACCCGCAACGCTCGCAAAGGTGCATAGTGAGAAGAATAAGTGAAGAGACAGACTTGTCCAAAACGCTCACGAAGGTGCATAGTGAAAAGAGTAAGTCAAGAGACAGACTTGTTCAAAAAGAAACAAAAGAGAATGCTTGGGGTTACACTCACGAAGGTGCATAG
>ath_circ_015338_212_379_-
ATGTCTTCCAGCATACCACCACTAGCTGTAGTGGGTCTCAGCGAAGAAGAAGCAGTAGAACAAGCAACCGGTGATATTCTGGTCTTCACCTCAGGCTTTAATCCAATGAAGAACACCATTTCTGGGTATGCAAGCATTGAAAGTTCTTTTCTTTTTTTTTTTGTCTAA
>ath_circ_008568_2205_2384_-
ATGGAACACAACGACTATATGGTTCAATATAAACCTTTTGTCACCATTGATCCCAATCTACACACAAGATTTGTCAATCGAAAACTCAAAGAACAATCTCGAGAGACGAGCAAAAAAACAAAATTCCAATATAGAACATTATTGTTAACAGCTTTATTTATTGTAGGTTACCATGTTTGA
>ath_circ_013530_2_154_+
AAGGTCGTGCGTAAATCCATAGCTCAGGTTTTGACAGTGTCTTCTCAGAAGCAGAAGTCTGCTCTAAGAGAAGCATACAAGAACAAGAAGTTGCTTCCTCTTGATCTCCGTCCCAAGAAGACCCGTGCTATTCGTAGACGCCTCACCAAACAC
>ath_circ_009633_16362_16436_-
ATGCAAGTAATGGTTGAACATATATTAACTTTTCATATGCTCTCTAATGATGATGTGTCATTGATCTTTAAATGA
>ath_circ_002591_19025_19384_+
GTGAAATCTCTTTGTCTTCTCACAGGACTCATCTACTTCTTTTATCTTCTCAGAGACAGCACATGCCCGATAGCCCCTATAAGGTCTGATGCGCTTGAATCCGTTTCAAAGGATTGTAAGCTAAACCTAGATGATACAGGAATATGCGATCTAACCGACAAGCAAGTTCAAAGTATTCTGGATTATTCAAAATATCATCAAGTTTCTCGTAACAAAAATGGTGCATGTGTGTTAAATGACAATGATGACATCGCTATGCTCGGTTGGCAAATGAAAAAATCGGTAAACATTTTAAAACTCTTATTTTACCGAAATCTTTTACACCGGATATATGTTCCTATATGGGAGCTTAATCAATAA
>ath_circ_007728_5854_5982_-
ATGGATTTTGTGGTTGGGTTGCCTGTGTCGCGAACCAAAGATGCTATTTGGGTGATCGTGGACCGTTTGACTAAGTCAGCACATTTTCTGGCCATCAGAAAAAACCGATGGAGCGACGGTGTTGGCTAA
>ath_circ_015338_709_774_-
ACTGCTTTTGGTGGAAAGCCTACTAAAGCAGAATACAGCAATGTCGCCTGTGCTGTATTTTGGTAA
>ath_circ_008568_2939_4306_+
GTGAAATTGTTGCTGCAAGCAACAAACCTAAAGAAGGGGGGGGGGGGGTCATCATCCATTCATTGTCCCATGCTGAACAACGCTAATTACACGGTGTGGACTATGAGGATGGAGGCTACTCTCCGAGTGCATAAAGTTTGGGAAACAATCGATCCTGGATCAGATGACATGGAGAAGAATGATATGGCTCGAGCTCTTTTATTTCAATCCGTACCCGAATCAACTATCTTACAAGTCGGAAAACACAAGACCTCTAAAGCCATGTGGGAAGCCATCAAGACAAGGAACCTCGGTGCTGAAAGGGTAAAAGAAGCAAAGCTACAAACTCTTATGGCAGAGTTTGATAGACTAAATATGAAAGATAATGAGACAATCGATGAGTTTGTAGGGAGAATATCTGAGATTTCTACGAAATCAGAATCTCTTGGAGAAGAAATAGAAGAGTCAAAGATTGTGAAAAAATTTCTGAAAAGCTTGCCACGAAAGAAGTATATACATATCATTGCAGCATTAGAGCAGATTCTCGATCTCAACACAACCGGATTTGAAGATATAGTAGGAAGGATGAAAACATATGAAGATCGGGTTTGTGATGAGGATGATTCACCGGAGGAACAGGGTAAACTCATGTATGCAAATTCAGAATCATCTTATGATACAAGAGGAGGAAGAGGTAGAGGTCGAGGTCGTTCTTCTGGCAGAGGACGTGGAGGATATGGTTATCAACAAAGGGACAAGAGTAAAGTCATCTGTTATAGATGTGATAAAACAGGACATTATGCATCTGAATGTCTAGATCGTTTGCTCAAACTTATTAAAGCGCAAGAACAACAACAAAACAATGAAGATGATGATGAAATTGAGTCGCTTATGATGCATGAGGTGGTTTATTTGAATGAGAGAAGCGTGAAGCCAAAGGAGTTTGAAGCTTGCTCAGATAATAGCTGGTATTTGGATAATGGTGCGAGTAACCATATGACAGGTAATCTTCAGTGGTTCTCCAAGTTGAATGAGATGATCACAGGAAAGGTGAGATTCGGTGATGATTCTCGTATTGACATAAAAGGGAAAGGTTCAATTGTGCTCATCACCAAAGGAGGAATACGCAAGACATTGACTGATGTCTACTTTATACCGGATCTAAAAAGCAATATCATTAGTTTGGGACAAGCCACTGAAGCAGGCTGTGATGTTAGAATGAAGGATGATCAATTAACGTTGCATGATCGTGAAGGGTGTCTGTTACTAAGAGCAACACGCTCCAGAAACAGACTTTACAAAGTCGATTTAAATGTTGAAAACGTGAAGTGCTTACAACTCGAAGCAGCAAGTGAGTCAACTAAATGGCACGCACGTCTTGGACATTAA
>ath_circ_014499_3_200_+
ACATCATGGGACGATGGATCCGATTACGATGGCGTGACCAAGATATACGCAAGCTACGGTGGGGAAGGTATTCAATACGTCAAGTTCGACTATGTGAAAGGTGGAGTAACAAAACAAGGAGTTCTACACGGTAAACAACAAAGTAGACAAAATCCAAGAGAGGTAAGCTTACGTACAACTTTCTTTCAAGGTTTCTAA
>ath_circ_009633_16693_16806_-
ATGACATCTAGCTTGATTTTTAGTAAAAAAACAATCACAGCGATTTTTAACCAAACGAGAAGAGCACATGCGATTAGACTTGTGTCCTTTGGTATCTTATACCATATACAATAG
>ath_circ_002591_19553_20425_+
TTGTTACAGAAGTGGGAGAGGAAGACACTTCCTCTTTGTCCTTGGTATTTATGTGCCTTTTGCGAGCCAGAAAAACTTGGAGAAGAGGAAATACTTGATAGAAATGGAGAAAAGAAAATACTTGTTGATAGACATGGTCGTGTACATCATTGCTATGGAGGTACAATTGAAAAAGCATTATGCCACGTACAGAGCCATGGAATTCCAAGGGATGTTGTCACCAATTTCCTTTGCACGGATTATCATCCCCCAAGTGCAGATGAACCTGATATGGAAAGAAGAAAAATTAAAGGATTTCGAAAAATCAACACTTGGAAGGATGTTGTAGAGGCGCTTCAAAAGCAGCAGATAGTGGGGGCAGATTTGCTTAATTACAGTCAACTGATGATGACTTCAGGAAAGTATATTTACAAAGGTCCCATGTCACGAATGAGTGTTTACGTCGGATATCACGCCGTAGTAATAGAGCAGATTAAGAAAATGAATGGAGAATGGGTTGCTGTTTGCAAAATGAGCAATGGCACGTTGGTGGCTGATTATGGATACGCTTATGTTTCCATAGAAGTTCAGTACATGCCTGTTGGTGCATCTGATCTGAAAAGGAAGAGGATACGAGGTTCAGACCATCCAATGCATCTCCTTACCAATTTCATCATCGTAGACATGGTGGAGGCAGATGAGAATGATAGAAAGGATGCAGAAAGTGAAGAATCAGAAGAAAAAGACTCAGAAAATGAGGAGGAAGAGGATTATATTCCTAAAGCAAAAAGAGGTCTTACTAAAGATCCTAAACCAAAAAGAAGTCGTACTGAAGATCCAACAATGGTAAGCATCAAAGTGGCAATCTCACTTCATCGTTTGCTCCATGATTAA
>ath_circ_007728_6142_7806_-
GTGAGCGACATTCGGGAGGATGTGTTTCAATCGTTGCAGGGATTACCACCATCACGGTCTGATCCTTTCACGATTGAGTTGGAACCAGGGACAGCGCCGTTGTCTAAGGCACCCTACAGGATGGCTCCAGCAGAGATGGCAGAGCTAAAGAAGCAGCTAGAGGATTTGTTGGGTAAGGGATTCATTCGTCCTAGTACTTCACCTTGGGGAGCACCGGTGTTATTTGTGAAGAAGAAGGACGGGAGTTTCCGCTTATGTATTGACGACCGGGGGTTGAACCGGGTCACTGTGAAGAACAAGTACCCTTTGCCAAGGATCGATGAGTTGTTGGACCAGTTGTGGGGTGGTACTTGTTTCTCCAAAATCGATTTGACGTCGGGTTATCACCAGATCCCGATAGCGGAGGCAGATGTTCGCAAGACTGCTTTCAGGACAAGATATGGACATTTTGAGTTCGTGGTGATGCCTTTCGGGTTGACTAATGCACCTGCAGCGTTCATGAGGTTGATGAACAGCGTGTTCCAGGAGTTTTTGGATGAGTTTGTGATCATCTTTATTGATGACATTCTGGTGTATTCTAAGAGTCCTGAGGAGCATGAGGTACATCTAAGGAGAGTGATGGAGAAGCTGCGGGAGCAGAAGTTGTTCGCTAAGTTGAGTAAGTGCAGTTTCTGGCAGAGAGAAATGGGTTTTCTGGGTCACATTGTTTCTGCAGAGGGAGTTTCAGTGGATCCAGAGAAGATTGAGGCTATCAGAGATTGGCCTAGACCGACGAATGCCACTGAGATCAGGAGTTTTCTTGGGTTGGCAGGGTATTACAGGAGGTTCGTCAAGGGGTTTGCGAGTATGGCACAGCCGATGACTAAGCTGACGAGGAAGGATGTTCCTTTTGTGTGGTCACCGGAGTGCGAGGAGGGTTTCGTGAGCCTGAAGGAGATGTTGACGAGTACACCAGTGTTAGCATTGCCAGAGCATGGACAGCCTTACATGGTGTATACTGATGCCTCGAGAGTTGGTTTGGGTTGTGTTCTAATGCAGCGTGGGAAGGTTATTGCTTATGCATCACGACAGTTGAGGAAGCATGAGGGCAACTATCCTACTCCCGATTTGGAGATGGCTACAGTAATCTTTGCCTTGAAGATTTGGAGGTCTTATCTTTGTGGCGGGAAAGTGCAGGTGTTCACGGATCATAAGAGTTTGAAGTATATCTTCACTCAGCGAGAGCTGAACCTGAGGCAGAGGCGATGGATGGAGCTGGTGGCTGATTATGATCTGGAGATAGCTTACCATCCTGGTAAGGCTAATGTGGTTGCAGACGCGTTGAGCCGTAAGCGCGTGGGCGCGGCTCCAGGGCAGAGTGTTGAGGCCTTGGTGAGTGAGATTGGTGCTTTGCGGTTGTGTGCTGTGGCACGAGAGCCATTAGGATTGGAAGCCGTGGATCGAGCAGATCTTCTGACTAGAGTTTGGTTGGCTCAGGAGAAGGATGAGGGGTTGATTGCGGCTTCTAAGGTAGAGGGCTCTGAGTATCAGTTTGTAGCTAATGGGACTATCCTTGTCCATGAGCGAGTTTGTGTGCCTAAGGATGAGGAGTTGCGACAAGAGATCTTGAGTGAGGCTCATGCGAGCATGTTTTCCATTCATCCAGGAGCGACTAAGATGTACTGA
>ath_circ_016021_196_408_+
ATGTTATTACTTGGTAAGATTCCGGACCTCGCCAAGTGTTTTGAAAACCCGCAACGCTCGCAAAGGTGCATAGTGAGAATAATAAGTGAAGAGACAGACTTGTCCAAAACGCCCACCACGAAGGTGCATAGTGAGAAGAGTAAGTCAAGAGATAGACTTGTCCAAAAAGAAACGGAAGAGAAAGCTTGGGGAGACGCTCACGAAGGTGCATAG
>ath_circ_008568_4326_5147_+
ATGGTAAGAAAGGAATTGGTTATCGGAATCTCTAATATTCCAAAGGAGAAAGAGACGTGTGGTTCATGCCTCCTTGGAAAACAAGCAAGGCAGCCATTCCCTAAAGCAACTACTTATCGAGCATCACAAGTATTGGAACTTGTTCATGGTGATCTTTGTGGTCCGATAACACAATCTACAACTGCTAAGAAAAGATACATACTCGTGCTGATCGATGATCACACTCGTTACATGTGGTCTATGCTATTGAAGGAGAAGAGTGAGGCATTTGAAAAATTCAGAGATTTCAAGACTAAAGTTGAACAAGAAAGTGGAGTTAAGATCAAAACCTTCAGAACAGATAAAGGAGGAGAGTTTGTCTCTCAAGAATTTCAAGATTTCTGTGCAAAAGAAGGCATCAACAGACACTTAACCGCTCCATACACACCACAGCAGAATGGAGTTGTTGAAAGGAGAAATAGAACGTTGCTAGGTATGACAAGAAGCATCTTGAAGCACATGAAAATGCCTAACTATTTGTGGGGAGAAGCAGTAAGGCACTCAACCTATATCATCAACAGAGTAGGAACAAGATCTTTGCAGAACCAAACACCATATGAAGTTTTTAAGCAAAGAAAGCCGAATGTAGAACACTTACGTGTATTTGGATGTATTGGTTATGCCAAGATTGAAGGTCCACATTTGAGAAAGCTTGATGATAGGTCAAAGATGCTTGTTTATCTTGGAACTGAACCAGGCTCCAAAGCATATCGTCTTCTTGATCCAACTAACCGCAAAATTATCGTAAGCAGAGATGTGTACTTTGATGAAAACATGAGCTAG
>ath_circ_015098_3_140_-
GTGCAAAAACCTTCAGAGACTTCATCAGGGCCGTACACAAGTCCGCCACCAATTGGTTATCCGACTAGAGATGCGGTGGTGGGTGATCCTCCGGCAGCAGCAGTGGAGACAAACTCCAAGGGCGTCAACCCCGAAGGA
>ath_circ_009633_20217_20333_+
TTGGATCAACCTGTTGGAGCTGGCTTCTCCTACTCAAGAGCTCCACTTATTGATACACCTACTGACACAGGAGAAGTTAAGAGGATTCATGAGTTTCTCCAAAAGGTAAACACGTAA
>ath_circ_002591_20519_20626_+
GTGGGCGATACCGGGGATGCCATTAGTCGCCATAACTCAGATTCGACTACAAAAGTGATGGAATTGGTTGCTCTAGTGAAGCTGTTATCTGGCTTTCCTTCTATTTCA
>ath_circ_007728_7809_8363_-
GTGAGTCCAGCGGTACAACCGAAGAAGACTCAGCAGCAGGTGACACCTAGCAAGGGCGGCAAGCCTGCACAGGGGCAGAAGAGGAAGTGGGATCATCCTTCCAGAGCTGGACAGGGTGGTCGTGCAGGATGTTTTTCTTGTGGGAGCCTTGACCACAAGGTGGCGGATTGCACGCAGCGAGCTGAGATGAGGGAGTGCTACCACTGTAGGGAGAGGGGACATCTCCACGTCAAGGTTGCTGGAGGGCAGTTTCTAGCGGTTCTTGGGAGAGCGAAGGGTGTAGATATTCAGATTGCAGGGGGGTCAATGCCAGCAGATTTGATTATCAGCCTTGTAGAGTTGTATGATGTTATTCTGGGAATGGATTGGTTGGATCATTACAGAGTACATCTTGACTCCCACCGTGGGAGAGTTTCTTTTGAGCGGCCAGAGGGAAGGTTGGTTTATCAGGGAGTGAGACCTACCTCAGGGAGTCTCGTCATCTCAGCAGTGCAGGCAGAGAAAATGATCGAGAAGGGATGCCGGTATCTATGCCGGAGTCTGTGGGGCAGGTAG
>ath_circ_016021_557_1141_-
ATGAAGTCTCGGACCTGGTCGACGAATCCTCGGACCCGGTCGATGAAGTCTCGGACCTGGTCGACGATTTCAACCCCTGGTCGACAAATCCTCGGACCCGGTCGACGATTCCTCGTCCTGGTCGACGATTCCTCGGACCCGATAGATTTTTCTCGACGATTTCCACTCCTGGTCGACAAATCCTCGGACCCGGTCGATGAAGTCTCGGACCTGGTCGACGATTTCAACCCCTGGTCGACAAATCCTCGGACCCTGTCGACGATTCCTCGTCCTGGTCGACGATTCCTCGGACCCGATAGATTTTTCTCGACGATTTCCACTCCTGGTCGACAAATCCTCGGACCCGGTAAACTTTTCTCGACGATTCCAAGTCCGGATCGACGATTCCTCGGAACCGATTTTTTTCCCTCGACGATTTCAAGTCCTGGTGGAGGAATCCTGGACGATTACTTGCTAGTTCTTAGCTTTTACAACTTTCTTAGCTTGAGAACTATCTCACACTTCTATCTCCCCAAGCATTCTCTTTTGTTTCTTTTTGAACAAGTCTGTCTCTTGACTTACTCTTCTCACTATGCACCTTCGTGA
>ath_circ_008568_5433_7064_+
ATGGCAGAGATCGAAGGCGAACAAGTTCTATTGGCAATTAATGATGAACCATGGGATTTTAAAGAAGCAAACAAGTTGAAAGAATGGAGAGATGCTTGCAAAGAAGAGATCCTGTCAATAGAGAAGAACAAAACTTGGAGCTTAATTGATCTTCCAGTTAGAAGAAAAGTCATAGGGTTAAAATGGGTTTTTAAGATCAAGCGAAATTCAGATGGCAGCATAAACAAGTACAAGGCAAGGTTAGTAGCAAAGGGTTATGTTCAGAGGCATGGTATTGACTACGATGAAGTATTTGCTCATGTAGCTCGTATTGAAACAATTCGAGTCATCATTGCCTTAGCAGCATCAAACGGATGGGAAGTACATCACTTAGACGTCAAGACCGCTTTTCTCCATGGGGAACTAAGAGAAGATGTTTATGTTACACAACCTGAGGGCTTCACAAATAAAGACAATGAAGGGAAAGTCTACAAATTACACAAGGCTCTTTATGGTTTAAAACAAGCACCTCGTGCTTGGAACACTAAGCTGAACAAAATTCTTCAAGAACTGAATTTTGTAAAGTGTTCTAAAGAACCATCAGTGTACAGAAGACAAGAAGAAAAGAAGCTTCTCATTGTGGCTATTTATGTTGATGATTTACTTGTGACAGGCTCTAGCTTGGATCTAATACTCTGTTTCAAGAAAGATATGGCTGGAAAATTCGAAATGAGTGATCTGGGACAGCTCACGTACTACCTTGGCATTGAAGTTCTCCATAGAAAGAATGGCATCATATTAAGACAAGAGAGGTATGCAATGAAAATTATAGAAGAAGCTGGAATGAGTAACTGCAACCCGGTCTTAATACCAATGGCAGCAGGATTAGAGCTCTGCAAAGCACAAGAAGAGAAGTGCATCACCGAAAGAGACTACAGAAGAATGATTGGATGTCTGAGATACATAGTGCATACTCGGCCGGATCTCTCTTATTGCGTTGGTGTACTAAGCAGGTATCTACAACAACCGAGGGAATCACATGGAAACGCACTGAAGCAAGTTCTAAGGTATCTCAAAGGAACTATGTCTCATGGTCTGTACCTCAAGAGAGGATTCAAGAGCGGATTAGTAGGCTATAGTGATAGTAGTCATAGTGCGGATTTGGATGATGGAAAAAGCACTGCCGGTCATATCTTCTATCTTCATCAATGTCCCATTACATGGTGTTCACAAAAACAACAAGTAGTGGCTCTTTCATCTTGTGAAGCGGAGTTCATGGCAGCTACTGAAGCAGCCAAGCAAGCCATATGGTTACAAGACCTATTCGCAGAAGTGTGTGGGACAACAAGTGAGAAGGTGATGATTCGAGTGGATAACAAGTCGGCGATTGCTCTTACTAAGAATCTTGTCTTTCATGGTAGGAGTAAACATATTCATCGAAGGTATCATTTCATAAGAGAATGTGTTGAGAATAACTTAGTCGAAGTGGATCATGTTCCCGGAGTTGAGCAAAGAGCTGACATTCTAACCAAGCCACTTGGAAGGATTAAGTTCAGAGAGATGAGAGAACTAGTAGGAGTTCAGTGTGTGTTGGAAGATGACTTCAAGCTTAAAGGGGAGTTTGTTGGGATAAGCATGAAGTCAATAAATTAG
>ath_circ_015098_4581_4916_+
TTGTTGGGAGGGACTTATCTCACCAAAACAAAGACTAAAGCAAATGTTGGATACAAAGCTAGTGTCGATGAAGAAACGATATATGCGGTAGCTGCTGAATCTTCTACTGGAACATGGGAAACTAAAGCGATGGGGCATACCAGCCTGGATCGTTTCAAAGATGATGCTACCACATCAAACCCGTTTTGGGAGAAAAAACCTCAATTTATTGCAAATATAATAACTTACCCCTTAGATCTTTTTGATGAATGTTTGGTTACTACCATGTATACCTCGACTGTGGGTAATGTATTTGGGTTCAAAACCATGTTTGTTTTACGTCTAGAGGATATGTGA
>ath_circ_009633_21045_21290_-
ATGCCAAGGATAACAAGACTAGTCGAATTTAAGCATGCCACATATTTCATACCTCGTATAGTTCATCTGAAATTAGTGCCATTCCATGAGAAAATGGAATGCGATAGTTTGGGTCGTCTTCGTGCGTTATCGGGTTCCCGAGTACATAACCCTGTTTTTGGTAAGAATAATATTAATTATCAACTTAACAAAAACATATTATATATATACACAATTATCAATCTCTTTTATTTTGTCGACACATAA
>ath_circ_003422_2_262_-
AGTGACATGGTTATAAATCGGTTTCTCGACGGCTATACCATTCTTAAGAGCTTTGACTTGCTCATACATGAGATCAAAGTCATTGGCGCGTGGGTCCAAAGCGGTGACTTTCTGCTCTTTCCTACCGTACCTATCCAAAGAATGGTAATCATCAAGACAGATCACAGTGGTCGTGTCGCTGATGAGTGTGTTGGAATCAGGGTTCCCGCCTTTTGGTGGCTTAGCAGCGCCACCAAAGACGCTGGTGAGCCTCCGCATAAA
>ath_circ_007728_9200_9535_+
ATGGTCCTGGGCGCCCTTCCTTATATAGGGGGCGAATGGATGCTCCCGAATCAACACATCCGTTCCTTGCACCTTTCCGAAGAGTTGCACCTTTCCGAAGAGTTGCGCCCTTCCGAAGAGTTGCACCTTTCCGAAGAGTTGTATCTCTTCGCCCATAACCGCCCAGTTCGTCCGTCACTCGTCCAGCTACCTCGAGCTCGTCCGTCACTCGTCCAGCTACCTCGAGCTCGTCCGTCACTCGTCCAGCTACCTCGAGCTCAACCGTCACTCGTCCAGCTGCCTCGAGCTCAACCGTCACTCGTCCAGCTGCCCGAGCTGGACTGTCACTCGACCTGA
>ath_circ_016021_1571_2179_+
ATGGTCGATGAAAATCTATCGGGTTCGAGGAATGGTCGACCAGGGGTTGAAATCGTCGACCAGGTCCGAGACTTCATCGACCGTGTCCGAGGAGTGGTCGAGGGTTTGTCGACCAGGACGAGGAATCGTCGACCGGGTCCGAGGATTTGTCGACCAGGGGTTGAAATCGTCGACCAGGTCCGAGACTTCATCGACCGGGTCCGAGGATTCGTCGACCAGGACGATGAATGGTCGATGAAAATCTATCGGGTTCGAGGAATGGTCGACCAGGGGTTGAAATCGTCGACCAGGTCCGAGACTTCATCGACCGTGTCCGAGGAGTGGTCGAGGATTTGTCGACCAGGAGTTGAAATCGTCGACCGGGACCGAGAATTCGTCGACCAGGACGGCGGAATGCTCGACCAGGACGATGAATGGGCGATGAAAATCTATCGGGATAGAGGAATGGTCGACCAGAAGTTGGAATCGTCGACCGGGTCCGAGAATTCGTCGACCAGGACGAGGAGTGGTCGAGGATTTGTCGACCAGGAGTTGAAATCGTCGACCGGGTCCGAGAATTCGTCGACCAGGACGGCGGAACCCTCGACCAGGACGATGAATGGGCGATGA
>ath_circ_008568_7843_8292_+
ATGTTTTGTGATTCTGCAGAGACTCAGCAGTGGTTTGATAAGAATGCTCCTGACTGGGGGTTTACAGAAATGATCAGCCTCACTGAACTTCATGCGGAAGAGGGACTTCTGAGGAACGGAGAACTCACCGTTGTTGCCAAGGTAGAGGTTCTTGAAGTTGTAGGAAAATTAGATGTATCAGAGGAATCTTCACCAGTAATTGAAACCATAGATGTCAATGGATTTCAAGTTCTTCCTTCACAGGTAAAAAAAAATATATTTAAGGAAAACACTTTTTTATTGTTTTACATTTTGCGTTTTGAAACAAGAATAAGAAAACAAAATCATAATTTAAGAGTTTCTCATTTTTTGCTCAGTTTCTTTATATATGTACAAGATTTAATTATGCAATGGTTTAATTTTTATGTCTCCTTTCCACTGGCAGGTAGAATATGCGAAGTCTTTATTTGA
>ath_circ_015098_6395_6601_+
TTGAATAGACATACCTATTTTGCAACACTTGTGTTATATATAAATGCTAGTGTTCAAGAAAGTCAATTTCATATAATTTTTATACAGTGTTTTTTTTTGAAAGACACGTATATAAATAATCATTATGATTATTTGTTAATTATGCGAAAGGTTCTTACGAAACAAGTTAATATGTTAAATGATCTATTCCTAATTTATGCCGAGTAG
>ath_circ_009633_21700_21795_+
ATGATTAAGTCAACAAAAAAAATTGCATTTTATATAACTTCCAAGAAACATACTTTTAAGGTTGCTTTTGCAGTTATATCCATTTTATCTCATTAG
>ath_circ_003826_1_234_-
ATGTTGATAACAAGTGAGAAACCATATCTTATTAAATGTGATTTTGTAGGATGGGAATACTCAACCGATGGAGAATGTAAGAAGATGCCGTCTACAAAGTTACTGAAGGTGAAGATCAAATCATTACCTTGTCTTGAACAAGAAGGTATGATCTGGATTTGGCCCGGTGATGAGCCACCTGCACCTATACTTCCTTCTTTACAGCCTCCATCAGGGTTTTTAATTCATGCTGAG
>ath_circ_007728_9711_11555_-
ATGGCCGCGGTAGTATTTGCCTTGAAAATTTGGCGATCATACTTGTATGGTGCTAAAGTTCAAATCTATACTGACCACAAAAGCCTAAAGTACATATTCACCCAGCCGGAGTTGAATCTAAGGCAAAGAAGGTGGATGGAGCTTGTGGCGGATTACGACTTGGATATAGCGTACCATCCGGGCAAGGCCAACCAAGTCGCCGACGCCCTGAGTAGGAGGCGCTCGGAAGTTGAGGCGGAACGGAGCCAAGTGGACTTGGTTAACATGATCGGGACATTGCATGTGAATGCCTTGTCTAAAGAAGTTGAACCCTTAGGGTTGGGAGCCGCCGATCAGGCCGACCTGCTTAGTAGGATCCGGCTGGCTCAGGAACGGGACGAGGAGATAAAAGGATGGGCACTAAACAATAAGACCGAGTACCAAACCTCGAACAATGGTACAATCATGGTGAACGGTCGAGTATGTGTGCCGAACGATAGGGCATTAAAGGAGGAGATCCTAAGAGAGGCCCATCAATCGAGGTTCTCAATCCATCCTGGGTCAAACAAGATGTACTGCGACCTTAAAAGGTACTACCATTGGGTAGCAATGAAGAAAGACGTGGCCAGATGGGTGGCCAAGTGCCCGACTTGTCAACTGGTCAAAGCGGAGCATCAAGTACCAAGTGGGTTGTTACAAAACCTACCTATACCGGAATGGAAGTGGGACCACATAACGATGGACTTCGTCACCGGACTGCCAACGGGGATCAAGTCCAAACACAATGCGGTATGGGTTGTGGTAGACCGATTGACTAAGTCTGCGCACTTCATGGCGATCTCGGATAAGGATGGAGCAGAAATCATTGCCGAGAAGTATATAGACGAGATCGTGCGGTTACATGGGATTCCGGTTAGTATAGTGTCAGACCGAGACACAAGGTTCACGTCAAAGTTTTGGAAGGCTTTCCAAAAGGCCTTAGGAACTCGAGTAAACCTAAGTACTGCCTACCACCCACAGACGGACGGACAGTCCGAACGAACGATTCAAACCCTCGAGGACATGTTGAGGGCATGCGTCTTGGATTGGGGAGGAAACTGGGAGAAATATCTAAGGTTAGTAGAGTTTGCATACAATAATAGTTTTCAAGCTAGTATTGGTATGTCTCCCTATGAGGCGTTGTATGGACGAGCTTGTAGAACACCGTTGTGTTGGACGCCCGTGGGCAAACGTCGGTTGTTTGGACCTACGATCGTGGATGAAACCACGGAGAGAATGAAGTTCTTAAAAATCAAGTTAAAGGAAGCCCAAGATCGACAGAAAAGCTACGCCAACAAACGTCGAAAGGAATTGGAATTCCAAGTACGAGATTTGGTGTACTTAAAGGCGATGACCTACAAAGGGGCAGGGCGATTCACCTCAAGGAAAAAGTTAAGCCCAAGGTATGTTGGCCCGTACAAGGTGATCGAACGAGTAGGGGCGGTGGCATACAAACTTGACCTTCCTCCAAAATTAAATGCGTTTCACAACGTCTTCCATGTGTCACAATTACGGAAGTGTTTAAGTGATCAAGAAGAAAGCGTGGAAGATATACCTCCCGGGTTAAAGGAGAATATGACGGTGGAAGCATGGCCGGTACGGATCATGGACCGAATGACGAAAGCGACTCGGGGAAAATCAAGGGATTTGTTAAAAGTCTTGTGGAATTGTGGAGGCCGTGAGGAATACACTTGGGAAACCGAGAATAAGATGAAGGCCAATTTTCCGGAGTGGTTCAAGGAGATGGGTAAAGATCAACTTGATGCGGATTCGAGGACGAATCCAATTCAAGGGGGGGAGACTTGTAACGCCCGCGATCCTCAATAG
>ath_circ_016021_2369_2512_-
ATGATTTTCGAAAGTTATTCGGCAACATTTTTTTTTCTCGGACATCCGGCCGTCCTGGTCGACGAATCCTCGGACCCGGTCGATGAAGTCTCGGACCTGGTCGACGATTTCAACCCCTGGTCGACCATTCCTCGAACCCGATAG
>ath_circ_008568_8354_8677_+
ATGAATGTCCTCTTGAGTTTAACCCAAACGATATGTCAATCTCCTCAAGAACTCTCCAATGATGATCTCTCTGATGCAGGCGCTGCATTGGCATATTTGAGAGAAGCAGGGTTTGAGTTGGATTGGTTGGAGAAGAAACTTAATGAAGTAAAGGAAAAGAAAAAGAAAGAAGAGGCTTGTTTGGCCGAGATACAAGACATGGACGAACATGTTAAGCCATTGAAGAAGAAGTACTTAGACCTGGAAGCTCAGATAGATAAGAAGAAGGCAGAGTTGCTAGCTGCAAGAGCTCCTCTCTCCTTGAACGATGACAATGTTGTCTGA
>ath_circ_015478_1_168_-
CTGGGAGCAATGACTAACCCGATGTTCAAGGGGAAAGGACCTTCAATGAACAAGAGTAGTTACCCACCAGCATTTCCATTGAAACATCAGCAGAAAGACATGAGGCTAGCTCTTGCTCTTGGCGATGAAAACGCGGTTTCCATGCCTGTAGCCGCGGCTGCAAACGAG
>ath_circ_009633_22496_22690_+
ATGGTGAACAGTGGTGATCATGATTTGGTGGTTCCTTTCCTTGCAACACAAGCCTGGATAAAATCTCTAAATTACTCTATCATTGATGAATGGAGACCTTGGATGATTAGAGATCAAATCACTGGGTATATATATTTTTTTGTGTTTTTGGGTTTTCTTGTTCTTTCATTTTCTCATCGTATCACAAGCTTATAA
>ath_circ_003826_467_763_-
CATATATCTGAAGCAAGGGTTTCGACTGCTTTAGACAAGTTAGCCCACATGGAAGAATTGGTTAATGATAGGTTGTTACCTGGCAGAGTTGTAACGGAATTAGATAAACCCTCCTCTTCAACCACTGCTTCTGCTGTCGAGTTAGATAGGGAAAAGACAAACACGGGTGCGAAAAGCTTGAATGTTTCTGGTCCGGTTCCGCCTTATAGTCCACACTTGAAGAATTTTTGGTATCCCGTTGCTTTCACTGCAGATCTCAAGCATGATACAATGGTATGTATAGTGGTTCTTGCTTGA
>ath_circ_007728_12020_12130_+
ATGCAAGTCCATGCAATGCTCTATATGCCATACACTACTCGGATCCGTGGAGAGAATTCAGAGAGGGGAAGATCGCGCATCAGTCTGGCCGATTCTCGGCAGGTCAGTTAA
>ath_circ_016021_2934_3053_+
ATGACCGACCGTCCGGCCGCCGGGATTTTCGCCGGAAAACTTTTCCGGCGACTTTTCCGGCGATCGGTTTTGTTGCCTTTTTCCGAGTTTTCTCAGCAGTTCTCGGACAAAAACTGCTGA
>ath_circ_008568_9542_9703_+
ATGGAGACAACAGTTGATACGACGATTACTTGGGTGATTAAAAATTTCTCTTCTTTGCAATCTGCACCAATTTATTCCGACATATTCGTTGTTGGTGGCTGCAAGTGGCAAGTAGATAGACTGTTTTTATTTGTTTTAACCAACGGGTTGTTGGCCCAGTAG
>ath_circ_015728_2_112_+
ATCCGTTCCTCTTCTCCTCTCACTTCCGCTTCCACTCATCACTTCCTTTCCAAACCCACCGCAATCGAATTCCCATTTCGTCTCAGCTCTTCTTCTAGCCACCGTGCAATC
>ath_circ_009633_23336_23491_+
TTGCGCGCATTTAGTACTTTTTCTGTATTGAAATGTAAAATTATATTAACAAAAAAAACTGACTTTGCATTTAGTATCACTTTTAGAGGATTGAATTTGATATCCAAATCATATCAATATTTAGGTAAAGATGTGGCGAGGATAAGAACAAAATAA
>ath_circ_004536_1_207_-
GTGTCTGGAACCGATTTAATTTGGAACCTATCATTCATTGTCTTGATTGCAGAATTCTGGAAGTCAATTCCTACAACTGAGCCATACCGTGTGATTCTTGGCGATGTAAGGGACAAGCTTTATCACACACGTGAACGCGCTCATCAACTGCTCAGCAATGGACACTCTGATGTCCCTGTAGAGGCTACTTTCATTAACTTGGAACAG
>ath_circ_007728_12525_12764_+
TTGCACCTTTCCGAAGAGTTGCACCTTTCCGAAGAGTTGCGCCCTTCCGAAGAGTTGCACCTTTCCGAAGAGTTGTATCTCTTCGCCCATAACCGCCCAGTTCGTCCGTCACCCGTCCAGCTACCTCGAGCTCGTCCGTCACTCGTCCAGCTACCTCGAGTTCAACCGTCACTCGTCCAGCTGCCTCGAGCTCGTCCGTCACTCGTCCAGCTGCCCGAGCTGGACTGTCACTCGACCTGA
>ath_circ_016021_3173_3259_+
GTGGCCGAGAAGAATGGGCGTGTCATGCGTGGGCTGACATGGATTCTTCGAGGCCTAGGGGTGGCGGTATATAACTTGTTCGCATGA
>ath_circ_008568_9774_9860_-
ATGAGCTTTGTTAATTCCCTTGGGGTAGGCCATAATACGCCTGCAAACAAAAAAAAAACAATCATAAAAGATTATCCTGTAGGTTAA
>ath_circ_016096_112_255_+
ATGGAAGGGACGCATTTATTAGATAAAAGGTCGACGCGGGCTCTGCCCGTTGCTCTGATGATTCATGATAACTCGACGGATCGCATGGCCTCTGTGCTGGCGACGCATCATTCAAATTTCTGCCCTATCAACTTTCGATGGTAG
>ath_circ_009633_24329_24481_+
ATGGCGAACATAATATTCTTGGATCAGCCAGTTGGATCTGGCTTCTCCTATTCAAGAACTCCACTTGTTGATAAAATTAGTGACACTGGTGAAGTTAAGAGGATTTATGAGTTTCTTCAAAAGGTAATAACAAAACGTTTATTTTCTTGTTGA
>ath_circ_004536_232_345_-
ATGTCTATGTGGCGTTGCAATGACGAGCTGCGTGCGCGAGCTGATGAAGTTCATGCAAATTCGAGGAAAGATGCTGCAAAACATTACATAGGTAAGAAAAATAACCGATTTTGA
>ath_circ_007728_12940_15570_-
ATGGATCAACTTGGAGGTGCACAGTGGTTTTCAAAAATCGACTTGGCCTCAGGATATCACCAAATTCCCATAGAGCCAACGGACGTGAGGAAAACGGCTTTCCGGACAAGGTACGGCCACTTTGAGTTTGTGGTCATGCCATTCGGATTGACCAATGCACCAGCAGCCTTCATGAAAATGATGAATGGGGTGTTCCGGGATTTTTTAGACGAGTTTGTTATCATCTTCATTGACGATATACTTGTTTACTCGAAATCTTGGGAAGCTCACCAAGAACATCTAAGGGCGGTGCTGGAACGGCTAAGGGAACATGAGCTATTTGCAAAGTTAAGTAAATGCTCATTTTGGCAAAGAAGCGTTGGTTTTCTTGGTCATGTTATCTCGGACCAAGGAGTATCGGTTGATCCGGAGAAAATACGGTCGATAAAGGAGTGGCCACGACCAAGGAATGCCACCGAGATTAGGAGTTTTCTCGGACTAGCGGGGTATTACCGAAGGTTCGTAAGGAGTTTTGCGAGCATGGCCCAACCCTTGTCTCGACTGACCGGAAAAGACACCGCATTCAATTGGTCGGATGAATGCGAGAAAAGCTTCCTGGAGTTAAAGGCCATGTTGACTAATGCACCAGTATTGGTCTTACCGGAGGAAGGTGAGCCATATACGGTTTATACGGACGCATCAATAGTGGGACTAGGATGCGTACTGATGCAAAAGGGGAGTGTTATCGCATACGCATCAAGGCAATTGCGGAAACATGAGAAGAACTACCCTACGCATGATTTGGAAATGGCCGCGGTAGTATTTGCCTTGAAGATTTGGCGATCATACTTGTATGGTGCTAAAGTTCAAATCTATACTGACCACAAAAGCCTAAAGTACATATTCACCCAGCCGGAGTTGAATCTAAGGCAAAGAAGGTGGATGGAACTTGTGGCGGATTACGACTTGGATATAGCGTACCATCCGGGCAAGGCCAACCAAGTCGCCGACGCCCTGAGTAGGAGGCGTTCGGAAGTTGAGGCGGAACGGAGCCAAGTGGACTTGGTTAACATGATGGGGACATTGCATGTGAATGCCTTGTCTAAAGAAGTTGAACCCTTAGGGTTGGGAGCCGCCGATCAGGCCGACCTGCTTAGTAGGATCCGGCTGGCTCAGGAACGGGACGAGGAGATAAAAGGATGGGCACTAAACAATAAGACCGAGTACCAAACCTCGAACAATGGTACAATCGTGGTGAACGGTCGAGTATGTGTGCCGAACGATAGGGCATTAAAGGAGGAGATCCTAAGAGAGGCCCATCAATCGAAGTTCTCAATCCATCATGGGTCGAACAAGATGTACCGCGACCTTAAAAGGTACTACCATTGGGTAGGAATGAAGAAAGACGTGGCCAGATGGGTGGCCAAGTGCCCGACTTGTCAACTGGTCAAAGCGGAGCATCAAGTACCAAGTGGGTTGTTACAAAACCTACCTATACCGGAATGGAAGTGGGACCACATAACGATGGACTTCGTCACCGGACTGCCAACGGGGATCAAGTCCAAACACAATGCGGTATGGGTTGTGGTAGACCGATTGACTAAGTCTGCGCACTTCATGGCGATCTCGGATAAGGATGGAGCAGAAATCATTGCCGAGAAGTACATAGACGAGATCGTGCGGCTACATGGGATTCCGGTTAGTATAGTGTCAGACCGAGACACAAGGTTCACGTCAAAGTTTTGGAAGGCTTTCCAAAAGGCCTTAGGAACTCGAGTGAACCTAAGTACTGCCTACCACCAACAGACGGACGGACAGTCCGAACGAACGATTCAAACCCTCGAGGACATGTCGAGGGCATGCGTCTTGGATTGGGGAGGAAACTGGGAGAAATATCTAAGGTTAGTAGAATTTGCATACAATAATAGTTTTCAAGCTAGTATTGGTATGTCTCCCTATGAGGCGTTGTATGGACGAGCTTGTAGAACACCGTTGTGTTGGACGCCCGTGGGCGAACGTCGGTTGTTTGGACCTACGATCGTGGATGAAACCACGGAGAGAATGAAGTTCTTAAAAATCAAGTTAAAGGAAGCCCAAGATCGACAGAAAAGCTACGCCAACAAACGTCGAAAGGAATTGGAATTCCAAGTACGAGATTTGGTGTACTTAAAGGCGATGACCTACAAAGGGGCAGGGCGATTCACCTCAAGGAAAAAGTTAAGCCCAAGGTATGTTGGCCCGTACAAGGTGATCGAACGAGTAGGGGCGGTGGCATACAAACTTGACCTTCCTCCAAAATTAAATGCGTTTCACAACGTCTTCCATGTGTCACAATTACGGAAGTGTTTAAGTGATCAAGAAGAAAGCGTGGAAGATATACCTCCCGGGTTAAAGGAGAATATGACGGTGGAAGCATGGCCAGTACGGATCATGGACCGAATGACGAAAGGGACTCGGGGAAAATCAAGGGATTTGTTAAAAGTCTTGTGGAATTGTGGAGGCCGTGAGGAATATACTTGGGAAACCGAGAATAAGATGAAGGCCAATTTTCCGGAGTGGTTCAAGGAGATGGGTAAAGATCAACTTGATGCGGATTCGAGGACGAATCCAATTCAAGGGGGGGAGACTTGTAATGCCCGCGATCCTCAATAG
>ath_circ_016021_3270_3566_+
ATGTCCCCACGGGCATCTTTTCACCTCGTCGCCGAAGAGAATGGGCGTGTCATGCATGGGCTGACATGGATTCTCCTAGGCCGTTTGGGTGGCGGTATAGTCGTCCTGCGCACGAAATACCGAGATGTCCCCATGGGCATCGATTCCACCCGCCTAGGTTGGATGGGCGTGCTTCGTTGGAAAGCATGGATCCGCCTAGGCTGTCCCGAGTGTGAGCGAGGTGTGAGTGTCGCCCATGGGCATCGACACCTTGCGGCTAGGAACTGGAACGAGACGGGTGGCAAAGATTTCGAGTAG
>ath_circ_008568_10016_10327_+
ATGGTTCATGTTAGTTTTATGTTTCTGTGTCAATTTGTAAACATTGATATTAACAATATGTTTTGTGATTTTGCAGTGACTCAGCACTGGTTTGTTCAAAAGGCTTTTACCTGGGGGTTTCCAGTAATGATTACCCACACCGAACTTAACGCCAAAATGGGATTTCTGGTAAATGGAGAACTCAAAGTTGTTGCTAAGATAGAGGTTCTTGAAGTTGTAGGGAAATTAGATGTATCAAAGGAATCTTCACCAATAATGAAAACCATAGATGTCAATGGGTTTCAAGTTCTTCCTTCACAGGTAAGAAACTAA
>ath_circ_016096_845_940_+
ATGAAAGACGAACAACTGCGAAAGCATTTGCCAAGGATGTTTTCATTAATCAAGAACGAAAGTTGGGGGCTCGAAGACGATCAGATACCGTCCTAG
>ath_circ_009633_25674_25895_+
ATGATCATCACTAATTCAGATTTCTTGGGTTATTTTCAGTGTATTCATAAACTGAATAAGTATCATATATTATTACCTGACTGCGATATAACATCTCCTGATTGCTTTGTAAGTAATACTTTTTTCCTCCATCTAGTGACCCATATAAAAGGATTGGGAAAAATATCCAGCTTTTATGATATTCCTAAAAATATTAAAGAGGTTGCTTTTGCAGTTATATAG
>ath_circ_004536_431_574_-
ATGTCACAAACTCACAATATATGTGTATTTGCAGGTAACCCAAGGGTTACACCTGAAGTCACCAGAGATGTTTGCTTGTTAGCTAGAATGATGGCTGCTACTATGTACTTTAACCAAATCGAAGATCTTATGTTTGAGGTTTGA
>ath_circ_007728_15669_16253_-
ATGGTACGAGCGGCCGGCGGACAGGCAATGTATCCGACCGGACTTGTTCGGGGCATCTCGGTTGTAGTGAACGGTGTCAATATGCCCGCGGACCTAATCATTGTTCCACTAAAGAAACATGATGTTATCTTAGGGATGGACTGGTTGGGGAAGTACAAGGCTCACATAGATTGTCACCGAGGACGGATACAATTCGAGAGGGACGAGGGTATGTTAAAATTCCAAGGAATAAGAACAACCTCGGGAAGCTTGGTAATCTCGGCAATCCAGGCTGAAAGGATGCTCGGGAAAGGATGTGAGGCATATTTAGCCACGATCACAACCAAGGAAGTGGGGGCGAGTGCGGAGTTGAAAGACATTCCGATCGTCAACGAGTTCTCGGACATGTTTGCGGCCGTTAGTGGTGTACCACCGGACCGGTCAGACCCGTTCACGATAGAACTCGAGCCCGGGACAACCCCCATATCTAAAGCTCCGTACCGGATGGCACCGGCGGAAATGGCGGAGCTAAAGAAACAGTTGGAGGAGTTGTTGGATTCATCAGGCCGAGTAGCTCACCATGGGGTGCGCCGGTTCTGTTTGTGA
>ath_circ_016021_3614_3721_+
ATGTTATTCCGAGAATTAGCAAACCGTAACGAAGATGTTCTTGGCAACCATCTTTTGATGGGAGTCCGGCTGTTCGATAGCCGGCCAAGGGTGATGAACGAAATGTGA
>ath_circ_008568_10391_10891_+
TTGAACAACTTGATAGTTTCTCATTGTGTTATTCAGTTTCTTTATATATTGTGGTTTTACTTTATATATCGTTTTCACACGCAGGTAGATTCTGTGAAGCGTTTGTTTGAAAAAAACCTAGATATTGTATCAAAATTTCGTCTTAAAAATCCATATTTGAAGACTGCGTGCATGAATCTCCTCCTGAGTTTAACCGAAACGCTGTGTCAATCGCCTCAAGAACTCTCCAATGATGGTCTCTCTGATGCAGGTGTTGCACTGGCATATTTGATAGAAACAGGGCTTAAGTTGGATTGGTTGGAGAAGAAACTTGATGAATTAAAGGAAAAGAAGAAGAAAGAAGAGTCTTGTTTGGTCCGGCTGAGAGAAATGGACGAACAGCTTCAGCCATTTAAGAAGAGGTGCTTAGACATTGAAGATCAGATAAGTAAGGAGAAAGAAGAGTTGTTAGCAGCTAGAGAACCTCTCTCTTTGTACGATGACATTGACAATAATGTCTGA
>ath_circ_016096_1364_1465_+
ATGCCCTTAGATGTTCTGGGCCGCACGCGCGCTACACTGATGTATTCAACGAGTTCACACCTTGGCCGACAGGCCCGGGTAATCTTTGAAATTTCATCGTGA
>ath_circ_009633_26130_26336_-
ATGTTTTTAAATGAACAATTGTTCTATATTTTGTTTTATGAATTTGATTACTCAATTATTGGAAGTCCATGTTTTATCGTAAAACCCCTTGTGTTTTCTCACTCTAAATACCACAAAGATCAACCCGTAACTCAAATTTCTATAATTATGTTATTTAGAATGAGCTACATGAAACTAAAGAATTTATTATCTCCTTCAAATTTTTAG
>ath_circ_004536_612_860_-
CAAGCTGCATTCCGAACAGATGAAATCAAAAGAACACCACCTACTCCTCAAGATGAGATGAGAGCGGGAATGAGTTATTTCCATGAAACTATCTGGAAAGGTGTTCCTAAGTTTCTGCGCCGTGTTGACACGGCTTTGAAAAACATAGGGATCGAAGAACGTGTTCCATATAATGCTCCATTGATTCAGTTCTCTTCTTGGATGGGTGGTGATCGTGACGGTACATTTCTACAAGTCCTTCTCGCATAG
>ath_circ_007728_16360_17856_-
ATGGGTAAGAGCAGCAAAACGGGAAAGAGTAAGAAGGACAAGGGCATTGTCGAGGAGACTTTGGTTGAGGAGGAAACGATGATCAACGAGAAAACCAGAGTCGGGACGATGTTCGATGGGACAGACTCGGCCGGACCTGAGGCCGGGAAGAAGTCCATAAATGAGGAAGCACCGGAGAGTAGTGGTGCAAGGGACATCACGGATAACCGGAATAATACTCCAACGGCCCAAGAACAGTGGGATTTGATGAAGGGAATGATGGCGCAACTAGCCACATTGACCAAGGCCGTTGTAGCAGATCCGGTGGTCCTAAAAGGGGATAACCAAAGGGACGATGAATCGGAAGTTGTGGAAGTGAATCCCCAACCGAATTATGGGCGGAAAAGGGGAGACTATCTGAGTCTTCTCGAACATGTCTCAAAGCTGGGCACGAGACACTTCATGGGCAGTACGGACCCTATTATGGCCGATGAGTGGAGGAGTAGACTCAAGAGGAACTTCAAGTCTACCCGCTGCCCTGAGGATTACCAAAGGGACATTGCAGTCCATTTCCTTGAAGGAGACGCCCATAATTGGTGGTTAACCATCGAGAAACGCAGAGGGGACGAGGTCCGGTCCTTTGCGGATTTCGAAGACGAGTTTAACAAGAAGTACTTTCCACCGGAGGCTTGGGATAGGCTTGAATGTGCGTACCTCGACCTAGTTCAAGGGAACCGCACGGTGCGTGAATATGATGAGGAATTTAACCGCCTAAGGCGTTATGTGGGACGTGAACTTGAGGAGGAACAAGCTCAAGTGCGCCGATTTATCCGTGGACTAAGGATAGAGATCCGCAACCATTGTTTAGTCCGGACATTCAACTCGGTTTCCGAATTGGTTGAAAGGGCAGCAATGATTGAGGAAGGGATCGAGGAGGAGAGGTACTTGAACCGGGAGAAAGCACCGATCCGGAACAATCAATCCACTAAACCCGCGGATAAGAAAAGGAAATTTGACAAGGTGGATAACACCAAGTCCGATGCTAAGACCGGGGAATGCGTGACCTGTGGTAAGAGCCACAGCGGAACTTGCTGGAAGGCCATAGGTGCATGTGGCCGGTGTGGAAGCAAGGACCATGCGATCCAAAGTTGCCCGAGAATGGAACCAGGGCAGTCCAAGGTTCTCGGTGAAGAGACAAGGACTTGTTTCTATTGCGGAAAGACTGGACATCTAAAGCGAGAGTGCCCTAAGTTGACTGCGGAGAAGCAGGCCGGACAAAGGGACAATCGCGGGGGAAATGGACTGCCGCCTCCCCCAAAGCGGCAAGCCGTGGCACCGCGAGTTTATGAGTTGTCGGAGGAAGCTAACGATGCCAGAAACTTCAGGGCGATCACTGGTACGTTCTCACAACTCCCTATTCATTATTTCAATAACTGCATTTGCATTGCATCATGCATATGGGAAAGGGGAGGTACTCAGCATTCTAAGGGAATGTGTAGGGACCTTGAGAGTAGGTGA
>ath_circ_016021_3926_4033_+
ATGTTATTCCGAGAATTAGCAAACCGTAACGAAGATGTTCTTGGCAACCATCTTTTGATGGGAGTCCGGCTGTTCGAAAGCCGGCCAAGGGTGATGAACGAAATGTGA
>ath_circ_008568_11016_11171_-
ATGACCCATAACCTAGTCGTTATTGAAGGACGTTTATTTGACCTAATATTGAAACATAACGTTTCATTGTTTCTTCACTCTCAACAAGTGTTTTTCATTAATCCTCAATTTATCAAAGGAGAAGAATGTGTTGATAGGTCAGCACCAAAATTTTAA
>ath_circ_016096_1479_1661_+
TTGCAATTGTTGGTCTTCAACGAGGAATTCCTAGTAAGCGCGAGTCATCAGCTCGCGTTGACTACGTCCCTGCCCTTTGTACACACCGCCCGTCGCTCCTACCGATTGAATGATCCGGTGAAGTGTTCGGATCGCGGCGACGTGGGTGGTTCGCCGCCCGCGACGTCGCGAGAAGTCCACTAA
>ath_circ_009633_26417_26533_+
ATGGATCATATGTCATTGACGATTCTAGTTTTTGCATCTACGGATTTTTTTTTCAACTTTATTGTTGATAAAACCTTATATTTTTTGGAGTATCTGACAAAAAAAAATATTGAGTGA
>ath_circ_006007_581_694_-
AACATAGTAGCCTATGATGAAGGACATACTGTGAAGTTAGCAGACAAGCTTTTGTTGAAGGATGTGATTTCTGATCTTCCTGCAGTAAGTATTGATGTTTTTAGCAAATTTTGA
>ath_circ_007728_18885_19124_+
TTGCACCTTTCCGAAGAGTTGCACCTTTCCGAAGAGTTGCGCCCTTCCGAAGAGTTGCACCTTTCCGAAGAGTTGTATCTCTTCGCCCATAACCGCCCAGTTCGTCCGTCACCCGTCCAGCTACCTCGAGCTCGTCCGTCACTCGTCCAGCTACCTCGAGTTCAACCGTCACTCGTCCAGCTGCCTCGAGCTCGTCCGTCACTCGTCCAGCTGCCCGAGCTGGACTGTCACTCGACCTGA
>ath_circ_016021_4280_4393_-
ATGGGTGTAAACCGAACTCAACAATTCCTTCAAATTAGGTACGAAACACAGGCCCCGGAACTCATCATCGAGCGTAACATCGCCCGTGAATTAACTGAGAAGGATAGGTGGTAG
>ath_circ_008568_12316_12435_+
ATGGAGACAAAAGTTGATACGACGATTACGTGGGTGATAAGAGATTCGTTTTCTTTGCAAGCCGCATCGATTTATTCAGATAAATTCGTCGTAGATGGCTGCAAATGGGTAAGAACATAA
>ath_circ_016096_1708_2073_+
GTGAACCTGCGGAAGGATCATTGTCGATACCTGTCCAAAACAGAACGACCCGCGAACCAAAGATCACCACTCTCGGTGGGCCGGTTTCTTAGCCGATTCCTTGCCCGCCGGATCCGTGGTTTCGCGTATCGGCATGATCGGGAGCTTTTATCTCGGTCTTGTCGTGCGCGTTGCTTCCGGATATCACAAAACCCCGGCACGAAAAGTGTCAAGGAACATGCAAACGAACGGCTGGCATTCGCCTCCCCGGAGACGGAGTGTGGGCGGATGCTGTGCCGCGAACTGAAGTCTAAAACGACTCTCGGCAACGGATATCTCGGCTCTCGCATCGATGAAGAACGTAGCGAAATGCGATACTTGGTGTGA
>ath_circ_009633_27340_27564_+
ATGGTGAACAGTGGTGACCATGATATGATGGTGCCTTTCCTTGCAACTCAAGCCTGGATAAGATCTCTCAATTATTCCATCACTGATGATTGGAAGCCTTGGATGATAAACGATCAAATTGCTGGGTATATATATGTTTTTCTGTTTCTCTTGTTCATTCATTTTCTAGTCGTATCACACACTTATCAAACTCACATAAAAATCATTCTTGCCTTTGTTTCTTGA
>ath_circ_006302_2_88_-
AAACGCGCTGAAACCCCTGCGGGTTACCCTTGCATTCGTCCCATTCATGTCAAAGCTACAGACTTTGTCTTCTCTGGCTTAGGCACT
>ath_circ_007728_19287_20762_-
TTGGTTGAAATAGGTGGGTTCAGGAAAGAACCAAACACCGATTATGGAATGGTACGAGCGGCCGGCGGACAGGCAATGTATCCGACCGGACTTGTTCGGGGCATCTCGGTTGTAGTGAACGGTGTCAATATGCCCGCGGACCTAATCATTGTTCCACTAAAGAAACATGATGTTATCTTAGGGATGGACTGGTTGGGGAAGTACAAGGCTCACATAGATTGTCACCGAGGACGGATACAATTCGAGAGGGACGAGGGTATGTTAAAATTCCAAGGAATAAGAACAACCTCGGGAAGCTTGGTAATCTCGGCAATCCAGGCTGAAAGGATGCTCGGGAAAGGATGTGAGGCATATTTAGCCACGATCACAACCAAGGAAGTGGGGGCGAGTGCGGAGTTGAAAGACATTCCGATCGTCAACGAGTTCTCGGACGTGTTTGCGGCCGTTAGTGGCGTACCACCGGACCGGTCAGACCCGTTCACGATAGAACTCGAGCCCGGGACAACCCCCATATCTAAAGCTCCGTACCGGATGGCACCGGCGGAAATGGCGGAGCTAAAGAAACAGTTGGAGGAGTTGTTGGATAAAGGATTCATCAGGCCGAGTAGCTCACCATGGGGTGCGCCGGTTCTGTTTGTGAAAAAGAAAGATGTTAGCTTTAGGCTATGCATCGATTATCGGGGATTGAATAAAGTTACGGTGAAAAACAAATATCCTTTACCCCGGATAGATGAGTTGATGGATCAACTTGGAGGTGCACAGTGGTTTTCAAAAATCGACTTGGCCTCAGGATATCACCAAATTCCCATAGAGCCAACGGACGTGAGGAAAACGGCTTTCCGGACAAGGTACGGCCACTTTGAGTTTGTGGTCATGCCATTCGGATTGACCAATGCACCAGCAGCCTTCATGAAAATGATGAATGGGGTGTTCCGGGATTTCTTAGACGAGTTTGTTATCATCTTCATTGACGATATACTTGTTTACTCGAAATCTTGGGAAGCTCACCAAGAACATCTAAGGGCGGTGCTGGAACGGCTAAGGGAACATGAGCTATTTGCAAAGTTAAGTAAATGCTCATTTTGGCAAAGGAGCGTTGGTTTTCTTGGTCATGTTATCTCGGAGCAAGGAGTATCGGTTGATCCGGAGAAAATACGGTCGATAAAGGAGTGGCCACGACCAAGGAATGCCACCGAGATTAGGAGCTTTCTCGGACTAGCGGGGTATTACCGAAGGTTCGTAATGAGTTTTGCGAGCATGGCTCAACCCTTGACTCGACTGACCGGAAAAGACACCGCATTCAACTGGTCGGATGAGTGCGAGAAAAGCTTCCTGGAGTTAAAGGCCATGTTGACTAATGCACCGGTATTGGTCTTACCGGAGGAAGGTGAGCCCTATACGGTTTATACGGACGCATCCATAGTGGGACTAGGATGCGTTGTAACGCCCGCGATCCTCAATAGGATCGTTGGCTAG
>ath_circ_016021_4423_4590_+
GTGGGCACAAACATCGGCGCTTGTTCACCTCTCGTCATCGCATTTGTTGCCTTGCTCGCATTGGTGAATGAGTTGCGGGTTGATATCTCGGATGCGGAAAAGTTGTCGACGGTGACTCGAAGTGATTCAGTCCCGCCAAAGCTCATCCGTCCTTCGGGCAAAAGATGA
>ath_circ_008568_13211_13369_-
TTGTTTGCTGGCGGATCCTTCTCATCTTTCACAGCTCCAGGCCAAACGATTGCATTACTTCAAGAGCTTCAAACAATCAAGAAGCGTGAACTTGAGAAGGACCTTCAAATAAAATATCTTATGGAATGCAACAAGCTTTTTCTTCAACATTTTTCATAA
>ath_circ_016096_2087_2284_+
GTGAACCATCGAGTCTTTGAACGCAAGTTGCGCCCCAAGCCTTCTGGCCGAGGGCACGTCTGCCTGGGTGTCACAAATCGTCGTCCCTCACCATCCTTTGCTGATGCGGGACGGAAGCTGGTCTCCCGTGTGTTACCGCACGCGGTTGGCCTAAATCCGAGCCAAGGACGCCTGGAGCGTACCGACATGCGGTGGTGA
>ath_circ_009633_28253_28408_-
TTGAATAAAACGATAAGAAAACCAAAATTACATTTACCCGTTTTAAAAGAATTGATTTTGTCACTTATATCGCCAAATCACATTTATTTTTTGGTCAACTATTTTGAAACAAATTATACATTTAAACGTGTTTGGACTGCAGCAATTTCAGAATAG
>ath_circ_006968_1_303_-
ATGTTGAGAAAAGCTTCAAAGGAGGGCATTGTTGCAGAAACTATCAATCTATATGACCATTTTTTCATGCAAACTGGTGAATGTAGAGCTAAGGTTACAGCAGCTAGGCTCCCGTATTTTGACGGTGACTACTGGCCAGGTGCAGCAGAGGATCTTATATACCAAATGAGTCAAGAAGAAGATGGAAGAAAGGGAAATAAGAAAGGAATGCTCAAGAAAACCATTACTAAAAGGGCTCTAAAAGCTTCTGGTCAGACTGATCTATCTGGGAATGCTTCCAAGGATCTGCTTCTAATGCATAGA
>ath_circ_007728_20821_21597_-
GTGCGTGAATATGATGAGGAATTTAACCGCCTAAGGCGTTATGTGGGACGTGAACTTGAGGAGGAACAAGCTCAAGTGCGCCAATTTATCCGTGGACTAAGGATAGAGATCCGCAACCATTGTTTGGTCCGAACATTTAACTCGGTTTCCGAATTGGTTGAAAGGGCAGCAATGATTGAGGAAGGGATCGAGGAGGAGAGGTACTTGAACCGGGAGAAAGCACCGATCCGGAACAATCAATCCACCAAACCCGCGGATAAGAAAAGGAAATTTGACAAGGTGGATAACACCAAGTCCCATGCTAAGACCGGGGAATGCGTGACCTGTGGTAAGAGCCACAGCGGAACTTGCTGGAAGGCCATAGGTGCATGTGGCCGGTGTGGAAGCAAGGACCATGCGATCCAAAGTTGCCCGAGAATGGAACCAGGGCAGTCCAAGGTTCTCGGTGAAGAGACAAGGACTTGTTTCTATTGCGGAAAGACTGGACATCTAAAGCGAGAGTGCCCTAAGTTGACTGCGGAGAAGCAGGCCGGACAAAGGGACAATCGCGGGGGAAATGGACTGCCGCCTCCCCCAAAGCGGCAAGCCGTGGCACCGCGAGTTTATGAGTTGTCGGAGGAAGCTAACGATGCCGGAAACTTCAGGGCGATCACTGGTACGTTCTCACAACTCCCTATTCATTATTTCAATAACTGCATTTGCATTGTATCATGCATATGGGAAAGGGGAGGTACTCAGCATTCTAAGGGAATGTGTAGGGACCTTGAGAGTAGGTGA
>ath_circ_016021_4636_4773_+
ATGTGGCGGGGAATTGCCGTGATCGATGAATGCTACCTGGTTGATCCTGCCAGTAGTCATATGCTTGTCTCAAAGATTAAGCCATGCATGTGTAAGTATGAACGAATTCAGACTGTGAAACTGCGAATGGCTCATTAA
>ath_circ_008568_14634_14723_-
ATGGCAGCGATTTACGGTCTTTACATAATTAAAAACCCTATTCTACAATATACGATTATTTTTCTTGTTCCCGATCTTGCAGCTGCCTAG
>ath_circ_016096_2775_3128_+
ATGGGGGCCGGCGATGCGTCCTGGTCGGATGCGGAACGGAGCAATCCGGTCCGCCGATCGATTCGGGGCGTGGACCGACGCGGATTACGGTGGCGGCCTAAGCCCGGGCTTTTGATACGCTTGTGGAGACGTCGCTGCCGTGATCGTGGTCTGCAGCACGCGCCTAACGGCGTGCCTCGGCATCAGCGTGCTCCGGGCGTCGGCCTGTGGGCTCCCCATTCGACCCGTCTTGAAACACGGACCAAGGAGTCTGACATGTGTGCGAGTCAACGGGTGAGTAAACCCGTAAGGCGCAAGGAAGCTGATTGGCGGGATCCCTCGCGGGTGCACCGCCGACCGACCTTGATCTTCTGA
>ath_circ_009633_29095_29163_+
GTGACATATATAGTGCAAATGGTTGTCTCAAATAAAGAAGCTGAAAGAATTGAAACAATATTCAACTAG
>ath_circ_006968_306_545_-
GGCTACCTAGAATACTGCAAGTTGCGTGGTTTCACGAGCTGCTACATATGGGCTTGTCCGCCGCTGAAGGGCGAGGATTATATCTTATATTGTCATCCAGAAATTCAGAAGACGCCAAAATCTGATAAACTACGAGAGTGGTCAGTTCATTTACCTTTTTGGGATGAACTTCGTAAACTTTCATATGAAAAAGTCATTTACATCATCCAACTGCCCACGTTGTTATTCGCAGGTACTTAG
>ath_circ_007728_21757_22239_-
ATGATCAACGAGAAAACCAGAGTCGGGACAATGTTCGATGGGACAGACTCGGCCGGACCTGAGGCCGGGAAGAAGTCCATAAATGAGGAAGCACCGGAGAGTAGTGGTGCAAGGGACAGCACGGATAACCGGAACAATACTCCAACGGCCCAAGAACAGTGGGATTTGATGAAGGGAATGATGGCGCAACTAGCCACATTGACCAAGGCCGTTGTAGCAGATCCGGTGGTCCTAAAAGGGGATAACCAAAAGGACGATGACTCGAAAGTTGTGGAAGTGAATCCACAACCGAATTATGGGTGGAAAAGGGGAGACTATCTGAGTCTTCTCGAACATGTCTCAAGGCTGGGCACGAGACACTTCATGGGCAGTACGGACCCGATTGTGGCCGATGAGTGGAGGAGTAGACTCAAGAGGAACTTCAAGTCTACCCGCTGCCCTGAGGATTACCAAAGGGACATTGCGGTCCATTTCCTTGAATGA
>ath_circ_016021_4858_5001_+
ATGGAAGGGACGCATTTATTAGATAAAAGGTCGACGCGGGCTCTGCCCGTTGCTCTGATGATTCATGATAACTCGACGGATCGCATGGCCTCTGTGCTGGCGACGCATCATTCAAATTTCTGCCCTATCAACTTTCGATGGTAG
>ath_circ_008568_15241_15348_+
ATGGAGGCAAGTGTGCAGAAGATCTACAATGATGTACAATTATGGCCGTTCGCCAGGATTCTACGCAGAGAAGATATTGAAAGTTTCCATCAAGCGCGTAGAAAATAA
>ath_circ_016096_4033_4194_-
ATGAGTACGACCGGGCGTGAGCGGCACTCGGTCCTCCGGATTTTCAAGGGCCGCCGGGGGCGCACCGGACACCACGCGACGTGCGGTGCTCTTCCAGCCGCTGGACCCTACCTCCGGCTGAGCCGTTTCCAGGGTGGGCAGGCTGTTAAACAGAAAAGATAA
>ath_circ_009633_29423_29545_-
ATGGTATGGTACGCTGCTTTAATTGTTGTGATTGTATGGCAAATTCCGGGAAGAGATATTGTCCATATTCTAAATGCAGGCAGACAAAAACAAAAATTAACAGTAATTAATATCGTTGTGTAG
>ath_circ_007702_600_782_+
TTGCAATTGTTGGTCTTCAACGAGGAATTCCTAGTAAGCGCGAGTCATCAGCTCGCGTTGACTACGTCCCTGCCCTTTGTACACACCGCCCGTCGCTCCTACCGATTGAATGATCCGGTGAAGTGTTCGGATCGCGGCGACGTGGGTGGTTCGCCGCCCGCGACGTCGCGAGAAGTCCACTAA
>ath_circ_007728_22841_22951_+
ATGCAAGTCCATGCAATGCTCTATATGCCATACACTACTCAGATCCGTGGAGAGAATTCAGAGAGGGGAAGATCGCGCATCAGTCCGGCCGATTCTCGGCAGGTCAGTTAA
>ath_circ_016021_5591_5686_+
ATGAAAGACGAACAACTGCGAAAGCATTTGCCAAGGATGTTTTCATTAATCAAGAACGAAAGTTGGGGGCTCGAAGACGATCAGATACCGTCCTAG
>ath_circ_008568_16239_16352_+
ATGGGGAAGCAAGTTGATAGTAAGACTATTACTTGGGTGATTGAAAATTTCTCCTCTTTGCAATCCGCATCAATTCACTCTGATCAATTCGTGGTTGGTGATTGCAAATGGTAA
>ath_circ_016096_4233_4529_+
ATGGAACAATGTAGGCAAGGGAAGTCGGCAAAATGGATCCGTAACTTCGGGAAAAGGATTGGCTCTGAGGGCTGGGCTCGGGGGTCCCAGTTCCGAACCCGTCGGCTGTCAGCGGACTGCTCGAGCTGCTTCCGCGGCGAGAGCGGGTCGCCGCGTGCCGGCCGGGGGACGGACTGGGAACGGCTCTCTCGGGAGCTTTCCCCGGGCGTCGAACAGTCAGCTCAGAACTGGTACGGACAAGGGGAATCCGACTGTTTAATTAAAACAAAGCATTGCGATGGTCCCTGCGGATGCTAA
>ath_circ_009633_29834_30070_-
ATGTACCTGGATGTTTGTGACATAATCTTGGCCATTTATAGTTTATGGTTGATGCGTTTTGCTGATCTAACTAGCATGGAAACTTTAGTTCCATCAGCACCATATCATGTTTTGTGTCATCAACCTATGTATAACTTGCTCACGAATTTTAAACCGAGAATAAAAAAAAAACAAAAAAAAAAACGGAATTACTTTTGTAAGAGTTTGGTAATAACAGCTTTACTAAAACCGGATTAA
>ath_circ_007702_892_963_-
ATGCCGATACGCGAAACCACGGATCCGGCGGGCAAGGAATCGGCTAAGAAACCGGCCCACCGAGAGTGGTGA
>ath_circ_007728_23771_23881_+
ATGCAAGTCCATGCAATGCTCTATATGCCATACACTACTCGGATCCGTGGAGAGAATTCAGAGAGGGGAAGATCGCGCATCAGTCCGGCCGATTCTCGGCAGGTCAGTTAA
>ath_circ_016021_6110_6211_+
ATGCCCTTAGATGTTCTGGGCCGCACGCGCGCTACACTGATGTATTCAACGAGTTCACACCTTGGCCGACAGGCCCGGGTAATCTTTGAAATTTCATCGTGA
>ath_circ_008568_16388_16660_+
ATGGGTTTAGCTGATTATTTTACTTTGGTTTTTGCTTGCAGGCGTCTTAAGGCCTATCCCAAGGGAAATGAAAAGGCGACTTATTTGGCTTATAGGGCTAATAATTTGGCTCTGTATTTAAACGTTGCTAATAGTAAATCTTTCCCTATTGGATGGACAAGACACACTAAATTTTCTCTTACTTTAGTAAATCAAAAATCAGAAAAACTCTCCAAACTAACAGGTTATTGTTCTCTATGCTTGCTCTATTTTATGGTTTATGTTATGTTGTAA
>ath_circ_016096_4739_5260_-
GGTGAATTCTGCTTCACAATGATAGGAAGAGCCGACATCGAAGGATCAAAAAGCAACGTCGCTATGAACGCTTGGCTGCCACAAGCCAGTTATCCCTGTGGTAACTTTTCTGACACCTCTAGCTTCAAATTCCGAAGGTCTAAAGGATCGATAGGCCACGCTTTCACGGTTCGTATTCGTACTGAAAATCAGAATCAAACGAGCTTTTACCCTTTTGTTCCACACGAGATTTCTGTTCTCGTTGAGCTCATCTTAGGACACCTGCGTTATCTTTTAACAGATGTGCCGCCCCAGCCAAACTCCCCACCTGACAATGTCCTCCGCCCGGATCGACCCGCCGAAGCGAGCCTTGGGACCAAAAACAGGGGTTGTACCCCGCCTCCGATTCACGGAGTAAGTAAAATAACGTTAAAAGTAGTGGTATTTCACTTGCGCCGAAGCTCCCACTTATCCTACACCTCTCAAGTCATTTCACAAAGTCGGACTAGAGTCAAGCTCAACAGGGTCTTCTTTCCCCGCTGA
>ath_circ_009633_31159_31266_-
ATGCATTGGTTAAAAAAAAAAAAAATTACAAACCCGGTTTCAAGTTCGAAAGGAAGAGGGCCTTCAAAACCAGGAAGAAACTTGACGATAGAGGCAGAATCAACATGA
>ath_circ_007702_1096_1194_+
ATGCTGTGCTGCGAACTGAAGTCTAAAACGACTCTCGGCAACGGATATCTCGGCTCTCGCATCGATGAAGAACGTAGCGAAATGCGATACTTGGTGTGA
>ath_circ_007728_24239_24544_+
GTGAATGGATGCTTCCCGAATCAACACATCCGTTCCTTGCACCTTTCCGAAGAGTTGCACCTTTCCGAAGAGTTGCGCCCTTCCGAAGAGTTGCACCTTTCCGAAGAGTTGTATCTCTTCGCCCATAACCGCCCAGTTCGTCTGTCACTCGTCCAGCTACCTCGAGCTCGTCCGTCACTCGTCCAGCTACCTCGAGCTCAACCGTCACTCGTCCAGCTGCCTCGAGCTCAACCGTCACTCGTCCAGCTGCCTCGAGCTCAACCGTCACTCGTCCAGCTGCCCGAGCTGGACTGTCACTCGACCTGA
>ath_circ_016021_6225_6407_+
TTGCAATTGTTGGTCTTCAACGAGGAATTCCTAGTAAGCGCGAGTCATCAGCTCGCGTTGACTACGTCCCTGCCCTTTGTACACACCGCCCGTCGCTCCTACCGATTGAATGATCCGGTGAAGTGTTCGGATCGCGGCGACGTGGGTGGTTCGCCGCCCGCGACGTCGCGAGAAGTCCACTAA
>ath_circ_008568_16912_17127_+
ATGATTCCTCTCACTAATCTGCATACTAATGAGGGATTTCTGGTGAATGGAGAACTCACCCTTGTTGCCAAGGTAGAGGTTCTTGAAGTTGTAGGAAAATTAGATGTATCAAAGAAATCTTCACCAGTAATGGAAACCATAGATGTCAATGGGTTTCAAGTTCTTCCTCAAGTAAGAAATTATATAAATAATTATACCACACTTGTTGTTATGTAG
>ath_circ_017022_216_569_+
ATGGGGGCCGGCGATGCGTCCTGGTCGGATGCGGAACGGAGCAATCCGGTCCGCCGATCGATTCGGGGCGTGGACCGACGCGGATTACGGTGGCGGCCTAAGCCCGGGCTTTTGATACGCTTGTGGAGACGTCGCTGCCGTGATCGTGGTCTGCAGCACGCGCCTAACGGCGTGCCTCGGCATCAGCGTGCTCCGGGCGTCGGCCTGTGGGCTCCCCATTCGACCCGTCTTGAAACACGGACCAAGGAGTCTGACATGTGTGCGAGTCAACGGGTGAGTAAACCCGTAAGGCGCAAGGAAGCTGATTGGCGGGATCCCTCGCGGGTGCACCGCCGACCGACCTTGATCTTCTGA
>ath_circ_009633_31793_31930_+
ATGGCAAACATTATATTCTTGGATCAGCCAGTAGGATCTGGCTTCTCCTACTCAAAAACTCCAATTGATAAAACTGGTGACATAAGTGAAGTAAAGAGGACCCATGAGTTTCTTCAAAAGGTAATAAGAGAAACTTGA
>ath_circ_007702_1208_1405_+
GTGAACCATCGAGTCTTTGAACGCAAGTTGCGCCCCAAGCCTTCTGGCCGAGGGCACGTCTGCCTGGGTGTCACAAATCGTCGTCCCTCACCATCCTTTGCTGATGCGGGACGGAAGCTGGTCTCCCGTGTGTTACCGCACGCGGTTGGCCTAAATCCGAGCCAAGGACGCCTGGAGCGTACCGACATGCGGTGGTGA
>ath_circ_007728_24707_25018_-
ATGGTCTGGAGCTCGCTGCGGTTGCTGTCCTCTCCATCTTTTTGGGGGACCGGGGAGTTCGTTCTCCGGGACCCTCGCCTCCTCTACGTGATCGTCCTCGAGGAGCAGTTGGTGATCCACGTGTTGTTCTTCATGCGCTGGTTCCGCCTGGGACTGTTTGAAGTCGCTCTTGCGTTTATTTTTCCCATTCTTGGGATGATAGACTGCCTCTACTTCACCGGATTTATATTTTCCGAGGAGGATATTCAGAAGATGTTTACACTCTTCAGTGGAATTGTAACGCCCGCGATCCTCAATAGGATCGTTGGCTAG
>ath_circ_016021_6454_6819_+
GTGAACCTGCGGAAGGATCATTGTCGATACCTGTCCAAAACAGAACGACCCGCGAACCAAAGATCACCACTCTCGGTGGGCCGGTTTCTTAGCCGATTCCTTGCCCGCCGGATCCGTGGTTTCGCGTATCGGCATGATCGGGAGCTTTTATCTCGGTCTTGTCGTGCGCGTTGCTTCCGGATATCACAAAACCCCGGCACGAAAAGTGTCAAGGAACATGCAAACGAACGGCTGGCATTCGCCTCCCCGGAGACGGAGTGTGGGCGGATGCTGTGCCGCGAACTGAAGTCTAAAACGACTCTCGGCAACGGATATCTCGGCTCTCGCATCGATGAAGAACGTAGCGAAATGCGATACTTGGTGTGA
>ath_circ_008568_17260_17679_+
ATGATGTGGTTTTACTTTATGCATCCTTTCCACTCGCAGATAGAATCGGTGAATCGTTTGTTTGCAAAACACCTAGATATTGCATCCAAATTTCGTCCAAAGAAACCATATATGAAGACGGCGTACATGAATGTTCTCCTAAGCTTAACCAAGACGCTGTGCCAATCGCCTCAAGATCTCTCCAATGATGATATATCTGGTGCAGGCGCTGCACTGACATATTTGAGAGAAGCAGGGTTTAAGTTGGATTGGTTGGAGAAGAAACATGGTGAGATAAAGGAAAAGAAGAAGAAGGAAGAGGCTTCTTTGAAACGGCTGCAAGAAATGGAGAAACAGATCTTTAACGAAGCTCAGATATATAAGGAGAAGGTGTTGGCAGCTAGAGCTCCTCTCTCTTTGAACGAAGACAATGTTTTCTGA
>ath_circ_017022_1474_1635_-
ATGAGTACGACCGGGCGTGAGCGGCACTCGGTCCTCCGGATTTTCAAGGGCCGCCGGGGGCGCACCGGACACCACGCGACGTGCGGTGCTCTTCCAGCCGCTGGACCCTACCTCCGGCTGAGCCGTTTCCAGGGTGGGCAGGCTGTTAAACAGAAAAGATAA
>ath_circ_009633_32057_32266_-
GTGAGATTTCTTGAACGAGGGCCGGGACAATCATACCGGAATAAGAATCTCCAACTACATATAAAGGGTTGGAGAAATATTGTGGATGCCTGCTTAGCCACTACAAAAAAAAAACAAAAAAAATGCAGTCGAGATGTGGATGTTATAATCAATGAGACAATCGTATACGCAGAATTTTTAAAAAACACCTCAACCGCTTGGTTCAAATAA
>ath_circ_007702_1896_2249_+
ATGGGGGCCGGCGATGCGTCCTGGTCGGATGCGGAACGGAGCAATCCGGTCCGCCGATCGATTCGGGGCGTGGACCGACGCGGATTACGGTGGCGGCCTAAGCCCGGGCTTTTGATACGCTTGTGGAGACGTCGCTGCCGTGATCGTGGTCTGCAGCACGCGCCTAACGGCGTGCCTCGGCATCAGCGTGCTCCGGGCGTCGGCCTGTGGGCTCCCCATTCGACCCGTCTTGAAACACGGACCAAGGAGTCTGACATGTGTGCGAGTCAACGGGTGAGTAAACCCGTAAGGCGCAAGGAAGCTGATTGGCGGGATCCCTCGCGGGTGCACCGCCGACCGACCTTGATCTTCTGA
>ath_circ_007728_25037_25639_+
ATGATTATGGCCGGACCATCTGACGATGAGGATTCAGTCTCGGCTTTAAAGAAGCGAGCTCGACAAGTATGCAGCATTAGGGTTGCCCCAGAAGCTGAGCCATTGAGCCAGGAACCAATTATCTTTACTTCGGAAGATGCGCGTGGGATTCAGCATCCCCATAACGACGCACTAGTCGTCGAACTGGTAATGGAGGACTTCGACGTAGAACGGGTCCTAATCGATACCGGCAGCTCGGTCAATCTGATGTTCCTGAAGACCCTTTCAAAAATGGGAATCTCTGAAAGCAAAGTAATACCTAAAATCCGCCCTCTGACGGGATATGACGGCGAGGCAAAGATGTCAATAGGGGAGATCAAACTTCAAGTCCAAGTGGGCGGCATCACGCAAAAAACCAAGTTCGTCGTCATCGACTCGGAACCAATCTACAATGCCATTCTGGGAAGTCCTTGGATCTATTCGATGAAGGCAATTCCCTCGACGTATCACCTCTGCCTGAAGTTCCCGATAAACACAGGAATCTTCACCCTGTACGGCAACCAGAAGGTCTCACGGACGTGCTACGTGATTGAGAAGAAACAACGAAAGAAGGAATTCTTATAG
>ath_circ_016021_6833_7030_+
GTGAACCATCGAGTCTTTGAACGCAAGTTGCGCCCCAAGCCTTCTGGCCGAGGGCACGTCTGCCTGGGTGTCACAAATCGTCGTCCCTCACCATCCTTTGCTGATGCGGGACGGAAGCTGGTCTCCCGTGTGTTACCGCACGCGGTTGGCCTAAATCCGAGCCAAGGACGCCTGGAGCGTACCGACATGCGGTGGTGA
>ath_circ_008568_17894_18028_-
ATGAAAGCATTTGGTGAGATTGCAATAATATTATTGGTTTCAACGTCGACACTATATTACCGTGACTCTTCATGTGTCACAGCTTGTTTGTTTAGACACAAAACACATTACTTTGTCGTCAAGGAACATATATAG
>ath_circ_017198_148_309_-
ATGAGTACGACCGGGCGTGAGCGGCACTCGGTCCTCCGGATTTTCAAGGGCCGCCGGGGGCGCACCGGACACCACGCGACGTGCGGTGCTCTTCCAGCCGCTGGACCCTACCTCCGGCTGAGCCGTTTCCAGGGTGGGCAGGCTGTTAAACAGAAAAGATAA
>ath_circ_010194_1_90_-
ATGAAACGGTTTATTCGACACCAGTTTAATCCTTGTCTTATCTGGTTTCAGGATCAGAATGCTCTCAATGCTCTCGATAGAGACGATAGT
>ath_circ_007702_3154_3315_-
ATGAGTACGACCGGGCGTGAGCGGCACTCGGTCCTCCGGATTTTCAAGGGCCGCCGGGGGCGCACCGGACACCACGCGACGTGCGGTGCTCTTCCAGCCGCTGGACCCTACCTCCGGCTGAGCCGTTTCCAGGGTGGGCAGGCTGTTAAACAGAAAAGATAA
>ath_circ_007728_25724_26848_+
GTGAACATCGACGAATCAGATCCATCTCGAACGGTTGGAATAGGAAGCGAACTGGAAGGAGAGATAAAGGAAGAACTGATCGCCTTCCTGAAATCGAGGTCATCATCTTTTGCTTGGTCCACAAAGGATATGACAGGAATCGCTCCAGAGGTAACCTGTCATAAGCTTAACACGGATCCAACCTTCAAACCAGTTCGCCAAAAGCGAAGGCGGCTAGGGGCGGACCGCGCCAAGGCCGTCCAAGATGAGGTCGAGCGGCTCCTAAAAGCCGGTCTGATTAAAGAAGTCCAATACCCAGAATGGTTAGCTAACCCGGTGGTGGTCAAAAAGAAGAACGGTAAGTGGCGAGTCTGCGTGGACTATACTGACCTAAACAGGGCTTGCCCTAAAGATAGTTATCCACTGCCACACATAGATCGCCTAGTCGAGGCAACATCTGGAAATCAGCTCTTATCTTTCATGGATGCCTTTTCGGGATATAATCAAATCCTGATGCACAAGGACGACTGTGAAAAAACGGCTTTCATCACTGATCGCGGAACGTATTGCTACATAGTGATGCTGTTTGGTTTAAAGAATGCAGGGGCGACCTATCAACGTTTGGTGAACGAAATGTTCGCCGAACTGCTGGGAATCACAATGGAGGTTTACATTGATGACATGTTGGTAAAGTCTTTACAGGCCACAGACCATATCAAACATCTCACCGCGTGTTTCGATATTCTAGACAAGTATCAGATGAAGCTGAATCCCACGAAGTGCACTTTCGGAGTAACGTCGGGAGAATTCTTGGGATACATAGTCACCGAACGAGGAATTGAAGCCAACCCGAAGCAGATCGATGCGATAATCGGACTGCCGTCCCCCCAGAACAAACGAGAAGTACAAAGGCTAACAGGTCGGATCGCAGCTTTGAATCGCTTCATCGCCCGGTCAACTGATAAATGTCTCCCATTCTACAAGCTCCTGCGCGGAAACAAGGATTTCCATTGGGACGAAAAATGCGAGAACGCCTTCCAGGAGCTCAAATCCTACCTCATGAGCGGGACGATCTTAGCCAAACCTGAGGTCGGGGAAATTGTAACGACCGCGTCCCGCGTTCATAAAGAGGGCAGGTTGTTTTAG
>ath_circ_016021_7521_7874_+
ATGGGGGCCGGCGATGCGTCCTGGTCGGATGCGGAACGGAGCAATCCGGTCCGCCGATCGATTCGGGGCGTGGACCGACGCGGATTACGGTGGCGGCCTAAGCCCGGGCTTTTGATACGCTTGTGGAGACGTCGCTGCCGTGATCGTGGTCTGCAGCACGCGCCTAACGGCGTGCCTCGGCATCAGCGTGCTCCGGGCGTCGGCCTGTGGGCTCCCCATTCGACCCGTCTTGAAACACGGACCAAGGAGTCTGACATGTGTGCGAGTCAACGGGTGAGTAAACCCGTAAGGCGCAAGGAAGCTGATTGGCGGGATCCCTCGCGGGTGCACCGCCGACCGACCTTGATCTTCTGA
>ath_circ_008568_18433_18570_+
TTGTACCTTCAATTCAGTTTTGTTTGGAAGAGTGAAAAATATTGTAATACCTATGTTTTGGCTGCCTTATCAGCGGGCTGGAGAGAGGAGCCACGAGTCTTTGTATCTGTAAGTGTATGTGAAAGAAAAGAAAAATGA
>ath_circ_017855_1_84_+
ACTGATGAACCGATTGTAGAAGATGTTAAAGATGATGAAGACGATGATGATGATGACGAAGAAGAGGAAGACGACGATGCTCAA
>ath_circ_010194_105_278_-
ATGATCTTAAACCAATGTTACAGGCGTCCTACTACACTGCAAGATAGAACAAGGGATAGTGACGAAGAAGACAGGGACTACGATGTTGCAGCTTTGGCGAACAATTTGAACCAAGCATTTAATTACAGAATCTATGGAAATGAGGATAATGAAGAGGTATTTTACTGCTTATAG
>ath_circ_008051_3_281_+
CTCTCGGCAACGGATATCTCGGCTCTCGCATCGATGAAGAACGTAGCGAAATGCGATACTTGGTGTGAATTGCAGAATCCCGTGAACCATCGAGTCTTTGAACGCAAGTTGCGCCCCAAGCCTTCTGGCCGAGGGCACGTCTGCCTGGGTGTCACAAATCGTCGTCCCTCACCATCCTTTGCTGATGCGGGACGGAAGCTGGTCTCCCGTGTGTTACCGCACGCGGTTGGCCTAAATCCGAGCCAAGGACGCCTGGAGCGTACCGACATGCGGTGGTGA
>ath_circ_007728_26999_27280_-
ATGCTTCCCGAAGCATCACATCCGGTCCTTGCACCCTTCCGAAAGGTCACATCCGTTCTTTGCATCCTTTCGAAAGGTCACATCTGTTCCTTGCATCCCTTGGGCGATGCAACCGTTCGTTGGTACCCGCTCGACCTTACACCTTTTGGCCGAGACACCTCTTCACCCGTGAGCTACCACAGTTCACCAGCTCGAGTGTCAGCTGACCGGACCACCCAGCTGGGTCAGTACTTGATTAGCTCACCGAGCTCAATCGAGCTGTCGGTCAGCTCACCTAGCTGA
>ath_circ_016021_8779_8940_-
ATGAGTACGACCGGGCGTGAGCGGCACTCGGTCCTCCGGATTTTCAAGGGCCGCCGGGGGCGCACCGGACACCACGCGACGTGCGGTGCTCTTCCAGCCGCTGGACCCTACCTCCGGCTGAGCCGTTTCCAGGGTGGGCAGGCTGTTAAACAGAAAAGATAA
>ath_circ_008568_18792_18944_+
ATGTCGAAGATATCAGAGAGTAAATCAACACTTTCTCATCATGGTACTGCATATGATGAGGATTTGGACAATGATGAAATCGTGAACATAAAAGGCTTTTGGATTTTCCGATCAAAGGTAAGTAATATATCAATCAATTCTGATTATATGTAA
>ath_circ_018201_3_119_-
CGAGGAAGAAGCTACCAGGAACTTGAACGCCATGAACCAGTTGAAGACCAAGAAGCCATGGTCATTGTCTTTCTCATTCGGACGTGCGTTGCAGCAGTCTACCTTGAAGACATGGGC
>ath_circ_010194_489_707_+
GTGATAAGGGAGAAAATTGATGAAATTACCCGCATGCCCATCTGTACACATTCTCAACAGTATTGCGCTCCTTCAGAACACTACTTTGCCACTCGTTCCATTCACTGTTTTCCTAATGATTTGAGAGAGCAAACTCTCGTCAGCAACACACCAAAAGTAAAAGGAAGAGCACTCTTGATGCTAGCGCCTTTATGTGTGCAGTTAATGAATCTAATGTAA
>ath_circ_008051_772_1125_+
ATGGGGGCCGGCGATGCGTCCTGGTCGGATGCGGAACGGAGCAATCCGGTCCGCCGATCGATTCGGGGCGTGGACCGACGCGGATTACGGTGGCGGCCTAAGCCCGGGCTTTTGATACGCTTGTGGAGACGTCGCTGCCGTGATCGTGGTCTGCAGCACGCGCCTAACGGCGTGCCTCGGCATCAGCGTGCTCCGGGCGTCGGCCTGTGGGCTCCCCATTCGACCCGTCTTGAAACACGGACCAAGGAGTCTGACATGTGTGCGAGTCAACGGGTGAGTAAACCCGTAAGGCGCAAGGAAGCTGATTGGCGGGATCCCTCGCGGGTGCACCGCCGACCGACCTTGATCTTCTGA
>ath_circ_007728_27507_27734_-
TTGGGTGTGTTCGGATGCACTTATCCTTGTGCTTCCTCGAACACTTTTCTCGATCCATCTCATCCGACGATTGGTCTGTCCGACCCGTTCCGTCAGACGATCGGCCTGTCCCATCTGACCCGTCCGACGATCGGTCTGTCCGATCCGTCTGGCCGATCCGATCCGTCTGACGATCGGTCTGGCCGATCCGATCCAACGATCGGTCTACCAGATCCGATTCGTCTCTAA
>ath_circ_016021_8979_9275_+
ATGGAACAATGTAGGCAAGGGAAGTCGGCAAAATGGATCCGTAACTTCGGGAAAAGGATTGGCTCTGAGGGCTGGGCTCGGGGGTCCCAGTTCCGAACCCGTCGGCTGTCAGCGGACTGCTCGAGCTGCTTCCGCGGCGAGAGCGGGTCGCCGCGTGCCGGCCGGGGGACGGACTGGGAACGGCTCTCTCGGGAGCTTTCCCCGGGCGTCGAACAGTCAGCTCAGAACTGGTACGGACAAGGGGAATCCGACTGTTTAATTAAAACAAAGCATTGCGATGGTCCCTGCGGATGCTAA
>ath_circ_008568_19077_19439_+
TTGACTGCCCTACTAGACCTCATTGACATGATAAACATGTTACCTCAGCAATCTCTCTTCGAAGCCGAACTAAAAGAAGCAGAAAACACAATTTTGGACCTTGAAGCTGCCGGTTTCAAGTTGGATTGGTTGAAAAGGAAGCTTGAGGAGATTCGTGTTACTAAGAAGAAAGCGAAGAACCGCACGACTCGGATGAGAGAACTAGACCGAAAGATTCAGAAGCATTTGGAGGAGTTGTCGGTCCTTCAAGAAGAAATGAAGAAGGAGCAGTTTGAGGCTATGTGTGACAAACCTGAATATTATTTAGACTCACTTTGTTTGAATGAAGTCACATGTGACTCTAGTGAACCAATTACCAAATAA
>ath_circ_018717_1_213_+
AGACTTGCAGCTGATTTCATGTCAAACTATATATTTTTGGCTGTGGGAAGAGTTGGTTCAAGCACTGATTTAATTACCCAAAGGGTTGAGTTTGTCCAAGAGTCTGACAAGAGAAGCCATCTCATGGACCTGCTTCACGCGCAAAGAGAGACCCAAGACAAGGTAATGCATTATTTACCATCTGTTCACTTATCCAAGATTTATTATCACTGA
>ath_circ_010194_1464_1565_-
GACATGCTTGTGCTTCTCAGTGTAACGTCTGACAGCAAAGTCTTACCTACAACATATGGAGAGCTGAGGCCGCCTCTTGGAAAGCATCGCTTGAAGGTCTGA
>ath_circ_008051_2030_2191_-
ATGAGTACGACCGGGCGTGAGCGGCACTCGGTCCTCCGGATTTTCAAGGGCCGCCGGGGGCGCACCGGACACCACGCGACGTGCGGTGCTCTTCCAGCCGCTGGACCCTACCTCCGGCTGAGCCGTTTCCAGGGTGGGCAGGCTGTTAAACAGAAAAGATAA
>ath_circ_007728_27784_27852_+
ATGGGTAAGGAACGTGATTCACCATATAGGATCAACATCGCGGCCGCCTTCATGTATCTATCTCCTTAG
>ath_circ_016021_9485_9988_-
ATGATAGGAAGAGCCGACATCGAAGGATCAAAAAGCAACGTCGCTATGAACGCTTGGCTGCCACAAGCCAGTTATCCCTGTGGTAACTTTTCTGACACCTCTAGCTTCAAATTCCGAAGGTCTAAAGGATCGATAGGCCACGCTTTCACGGTTCGTATTCGTACTGAAAATCAGAATCAAACGAGCTTTTACCCTTTTGTTCCACACGAGATTTCTGTTCTCGTTGAGCTCATCTTAGGACACCTGCGTTATCTTTTAACAGATGTGCCGCCCCAGCCAAACTCCCCACCTGACAATGTCCTCCGCCCGGATCGACCCGCCGAAGCGAGCCTTGGGACCAAAAACAGGGGTTGTACCCCGCCTCCGATTCACGGAGTAAGTAAAATAACGTTAAAAGTAGTGGTATTTCACTTGCGCCGAAGCTCCCACTTATCCTACACCTCTCAAGTCATTTCACAAAGTCGGACTAGAGTCAAGCTCAACAGGGTCTTCTTTCCCCGCTGA
>ath_circ_008568_19668_19871_-
ATGCAGCAAAAAAAGGCTTTTATTAACAAAATTCATTTGTTCACGATATATAACGTCATTCCACGGGTGACAATCAAACCCAATGCAAATAAAAATTCACTAAACAGAAAAATTGCACCTCATCGCCAAAGTTATTCCACGGTCCTAGTAGTTTTCTATTCAGAGAAATTGCGCCTCATCGCCAAAGTAATCAAAAATTTGTAA
>ath_circ_018717_261_365_+
TTGACATTAGTTTTTGTGGAGACAAAGAGGGGAGCTGATACTTTGGAAAATTGGCTGTGCATGAATGAGTTTCCAGCAACCTCCATTCATGGCGATAGAACACAA
>ath_circ_010504_3_296_-
TTGTTCGACTATGGATTACTTTTTAGCCTAGAAAAACTCCTTTATAGTGTCTTTATTTCTACAAACTTTGTTGTACTTCTTCGTCTGACTTCTGAGCGTTTGTCCTTTATGTTCAGGTATAAAACTGAAAAGGGACAAAAGCTTGAACCAATTGAAGAGGTGACTATTGAGATTAATGATGAACACGTAGGATTAGTGATGGAAGCTCTCTCCCACAGGCGGGCGGAAGTTATTGACATGGGCCCTGTCCCTGGAAATGAGGGTAGGACGAGACTGTCACTAACTTGTCCTTCA
>ath_circ_009704_1_69_+
TTCAGTAAAACTTTTGCGTTGAAAGCGAATGGCCGGGCAAATCCGGGAAAGTTCCCTCTCTTTGTATAA
>ath_circ_007728_27868_28107_-
ATGGTGGTCGATAAAGCTTTCGGCTTAATGATCCATCCATGCGGTCCGAACGATATCCTTATCACACCCAAGGGTCCGTGGATTCATCCACTGGATCATCATAGGCTAGCCCATGAAATCTTTCTTCCGTCGGCCTTAGGTTTGCTCGCGGGTCCAACATCCGTTTTGTCCATCGGTTCCCACCGTGGACTTTCCCGTTGGTTATCCGTCGAGTCACCCTTTGGTCTTACTGATCTCTGA
>ath_circ_016021_10133_10219_+
TTGATTCGCACAATTGGTCATCGCGCTTGGTTGAAAAGCCAGTGGCGCGAAGCTACCGTGCGCTGGATTATGACTGAACGCCTCTAA
>ath_circ_008568_20143_20226_-
ATGAAATATTTAACACAACAAAAGACTTTTGATTTTTTCTCAATTAATTATGTTAATTTTTTTTATTTAATTAAAGTAGAATGA
>ath_circ_019472_1_171_+
AAGTCTCATGTAGATGATGATGATGATGGTGAAGAAGAAGAAGATAGACTCGAGGGTTTGGAAAACAGATTAAGTGAGCTTAAAAGGAAAATTCAAGGAGAAAGAGTTAGGTCTATTAAAGTAAGAGAGTTTCTATACTTGATGTTCTTTACTAATTATACTAATGTCTAA
>ath_circ_010504_678_839_-
ACTGGAGGAAGAATCGGGGACCGGTTAATGGCAGAAGCTGAAACAAATCTTGCCATAAACGTTATTCCAGGCTTGTCAGAGTCATATGAAGTCCAAGGGAGAGGAGAACTTCAACTTGGTTTGTTCTTTTCCAGTTTGTGTTTAGTGTTTGTTCACCTGTAA
>ath_circ_009704_258_458_-
GTGGAAGAAGATGTTTCCAAACCCGAAGAATGCAGCCAAGAAATCTTCAATGCTGCTGGTGAAGCTGGGAAGAAACTTTACAGTAAGGGTGACTTTGCCAGTTCAAGACTGATGGATTTAGATGCCTATCTTTTAAGAAAGGTACATATATTGAGCCTGTTAATATCAGAATCTTTTCTGCACATGGATACTGGGATATGA
>ath_circ_007728_29142_29366_+
ATGGAAAAACGACAAGGTTGGAAAGAGACCTATGTCGGGAATATTGACCGAGTCCGGTGGGGACCAGGGTCGGAAATATTGACAAAGTCGGAAAAAGACTTTAGTCGAGAATATGATCGAGTCCGGGAAAGGACCAGGATCGGAAATTTGATCGAATGTCGGAAGAGACAAAGATCAGAAAACGTTGATCAAGTCCAGGAAAGGACAAAGATTGGAAAACGTTGA
>ath_circ_016762_490_672_+
TTGCAATTGTTGGTCTTCAACGAGGAATTCCTAGTAAGCGCGAGTCATCAGCTCGCGTTGACTACGTCCCTGCCCTTTGTACACACCGCCCGTCGCTCCTACCGATTGAATGATCCGGTGAAGTGTTCGGATCGCGGCGACGTGGGTGGTTCGCCGCCCGCGACGTCGCGAGAAGTCCACTAA
>ath_circ_008568_21166_21357_+
TTGAATCATCCATTAATAATCCCACTCTTAACTAAATATCTTCATTTAAAAGAAAAAATACAAAAAATCATTTTAATGTATGAAACACTACTTTCATTTTATTTTTCTTATTTTGCTATTTTTAATAGTCATTTGATAACGACTAAAAATTTTCGTGTATTGCAACTTAACTGTTTGCTACTTAACATTTAA
>ath_circ_019472_248_547_+
GTGGATGCTCATGTTTCTCCCTTTTCATCTGCTGCATCGAGCCGAGCTACCGCAGAGGATAATGGAAATAGCAATATGCTTTCTTCGAGAATGAGAATGCCACTCTGCAAGTTAAATGGTTTTTCTCATGGTGTGGGAGATAGAGACTATGTTCCTACTAAGGATGTTATATCAGCAAGTGTCAAGCTTCCTATTGCTGAGAGAATACCGCCATACACTACCTGGATATTTTTGGACAGGCATGCACCTTTTCTAGTTCTCATTTTTGCGTTGGTAGCATGCTATTCTAAATTCAGTTGA
>ath_circ_010675_1_105_-
AAAGAAGAGGAAGATGGGGAATTCATAAAAGTTGAGAAGGAAGCTTTTGATGCCAAGGATGATGCGGAGAAAGCAGATCATGTTCCTGTTGAAGAGCAAAAGGAA
>ath_circ_009704_546_638_-
ATGGAGATGCCTGTGGTGGAAGTTCAGAAACATGGGGTTTGGTTTCTAGCTAATAATGTAATGAGTCTTTTTATAGCATTACTGATGCGTTAA
>ath_circ_007728_29933_30214_-
ATGCTTCCCGAAGCATCACATCCGGTCCTTGCACCCTTCCGAAATGTCACATCCGTTCTTTGCATCCTTTCGAAAGGTCACATCTGTTCCTTGCATCCTTTGGGCGATGCAACCGTTCGTTGGTACCCGCTCGACCTTACACCTTTTGGCCGAGACACCTCTTCACCCGTGAGCTACCACAGTCCACCAGCTCGAGTGTCAGCTGACCGTACCACCCAGCTGGGTCAGTACTTGATTAGCTCACCGAGCTCAATCGAGCTGTCGGTCAGCTCACCTAGCTGA
>ath_circ_016762_782_853_-
ATGCCGATACGCGAAACCACGGATCCGGCGGGCAAGGAATCGGCTAAGAAACCGGCCCACCGAGAGTGGTGA
>ath_circ_008568_21534_21830_+
TTGGAGGTGGTGCTTGAACAGGAAGAAGTGTTGTGGTTTCAGAAATCTAGAAAAACGTGGATAGCTTTGGGGGATAGAAACACAACTTATTTTCACACTTCTACTATTATTAGAAGACGAAAAAACCGCATTGAAGCTTTGAAGGATCATGAGGGTAGATGGGTGGTGAGTTCTCATGAATTGGAAAAGCTAGATTTGGATTACTATAAGAGGCTATACTCAATGCAGGATGTGGAACTTGTTGTGGAATGCTTACCACCTGACGGGTTTGCGCTGTTGACGGGAGAAGAGTTGTGA
>ath_circ_019472_637_783_+
ATGGCTGAAGATCAGTCTGTGGTTGGTCGAAGACAAATCTACTATGAACAACATGGTGGTGAGACGCTAATATGCAGCGATAGTGAGGAAGAACCAGAACCTGAGGAGGAAAAACGTGAATTTTCCGAGGGTGAAGATTCCATTATA
>ath_circ_010983_1_255_-
TTGTCGTCTATCGTTCAACATCCGGTTAGTGCTGGCATCATTACCGCTTTCCAAGCTTTTGATTTCCCTATCGAAATCTTTAATAAGGCTGCAAAGAAGAAGAACAAGGCATCATCATCATCATCATTGGATAATCAAACACCAGATTCAATGAATGTATACCTCTTACAGTCACGCATTTTGTCAGTGAGTTCTTCCAGCTGCCTACTCTGCCTATTAGCATCTTTGATCTTCTCCAGCTTCTGGAATCCATTT
>ath_circ_009704_684_878_+
ATGACGATATTAAAAAAGCAAGGAGGATCTAACCTAGAAGGAGCTGTTGGCCACCGTAATAGAGCAATTGAAGAACCTGAAAAAGGAAAGTCATACAAACTTAATATGAAAGTGTTACAACCTCAGATAAGAACTTATGTACAAGTCCAGAATCATACCCGGGCTCATTTTCACCAACGGAATAGTAAGAGGTAA
>ath_circ_007728_30441_30668_-
TTGGGTGTGTTCGGATGCACTTATCCTTGTGCTTCCTCGAACACTTTTCTCGATCCATCTCATCCGACGATTGGTCTGTCCGACCCGTTCCGTCAGACGATCGGCCTGTCCCATCTGACCCGTCCGACGATCGGTCTGTCCGATCCGTCTGGCCGATCCGATCCGTCTGACGATCGGTCTGGCCGATCCGATCCAACGATCGGTCTACCAGATCCGATTCGTCTCTAA
>ath_circ_016762_986_1084_+
ATGCTGTGCCGCGAACTGAAGTCTAAAACGACTCTCGGCAACGGATATCTCGGCTCTCGCATCGATGAAGAACGTAGCGAAATGCGATACTTGGTGTGA
>ath_circ_008568_21867_22244_+
ATGGCTATAAGAAGCATGGGTAAGTTTAAAGCACCTTGTCCTGACGGTTTCCAACCCGTCTTTTACCAACAAAATTGGGATGTTGTGGGAACATCAGTGAATCGTTTTGTTTTGGATTTCTTCACGACGGGTATCTTGCCAAAAGAAACAAATGATTCTCTGTTGGTGTTAATTGCTAAGGTGGAAAAACCAGAGCTTATTACACAATTCCGTCCGATAAGCCTTTGTAATGTCTTGTTTAAGATTATTTCAAAGTCGATGGTAATGCGTATGAAGAAAGTGATACCAAAACTGATTGGTCCGGCTCAGTCCAGCTTTATTCCGGGTCATTTGAGTACAGTACCTGCCCGAGCGTCGTATCTTTTGTCTCGGTTATAA
>ath_circ_020132_2_220_-
GGTGGTTCGGAATCGGCTCGGCTTGTTTCGGTTTCTTCTGCTGTTGGTGAAGCGATGGAGTTTGTTGCTTTGTTTGATAGAGATTATGGGAGTAATAATGCTTTTAAGATTGATTTTGTTGTGGAAGGATTTATGGATGCGCTTCAGCGATCTAGGAGTTCGTTTAAGCTCTTGTTTGTTTACTTGCATTCTCCGGATCATCCTGATACACCTGTGTTT
>ath_circ_010983_598_696_+
ATGTCCAATCAAGAGTTAATGGATAAAGGAAACTCAATGATGGATGACACAGATCAAGCTATTGAGAGAGGGAAAAAGGTCCGTTTTCAGATTATATGA
>ath_circ_009704_889_1023_+
TTGGCACCAGGAGAAACTATGGATTTACCTGATCCAATGTCATTACCACAAGCAAAAGTCACCATTCCGCAAGTTAACAAACAAAAACTTCGAAAATACGATCAGCAAGTCAGTGTAAGATTGATTTACCTCTAG
>ath_circ_007728_30718_30786_+
ATGGGTAAGGAACGTGATTCACCATATAGGATCAACATCGCGGCCGCCTTCATGTATCTATCTCCTTAG
>ath_circ_016762_1098_1295_+
GTGAACCATCGAGTCTTTGAACGCAAGTTGCGCCCCAAGCCTTCTGGCCGAGGGCACGTCTGCCTGGGTGTCACAAATCGTCGTCCCTCACCATCCTTTGCTGATGCGGGACGGAAGCTGGTCTCCCGTGTGTTACCGCACGCGGTTGGCCTAAATCCGAGCCAAGGACGCCTGGAGCGTACCGACATGCGGTGGTGA
>ath_circ_008568_23744_23836_+
TTGGCCACGTCTGAAAATGCGGAAAAAGGACTTTGGGTCGTGACAGTGAAACTTAGAGATCTTGTCGACAACCAGATCGCTTCACTTGATTAG
>ath_circ_020298_116_454_+
ATGTTGAGTAGACTGCTTAAGACATTTGCACATACACCGAGCTTGAGAGCATCAATAGGACAGCTGTTTCCGGATGAACCAGGGGTGCGTGGAGGTGTGACCGGCCTAGGATTAGGACTTGGGACTGAAGGACGGGGTGGAGGAGGACATTGGACCGGCTTGGGCTTAGGACTTGGGACTGGCTTTGGTTTAGGACTTGGCTTGCAGTTGCAATTTGTTGCAACGGTTAAGGTGAAAAAGAGGATGTTGAGCGCAAAGAAAAGAGCAAGAGAGGCTGAGTTCTTTGAAGCCATTTGTTTTTTTTTTCAAAGTTATATTCGGTGTTGTAAGGGTTATTGA
>ath_circ_010983_873_953_-
TTGGAAAAAAATGAGATTCAGGTAGAAGCAGGACTGTTTGGAAAGAAACAAGTGTGGGCTAACTACACACCTGAGCCTTGA
>ath_circ_010234_1_90_-
TTGACTGTATCAGAGGTCTATGCTGCTAGGGAGAAAAATGGAATTTATATTCCAAAGGAGAGGTATACTCAAGAAGAAGCTGAGAAAAAG
>ath_circ_007728_30802_31041_-
ATGGTGGTCGATAAAGCTTTCGGCTTAATGATCCATCCATGCGGTCCGAACGATATCCTTATCACACCCAAGGGTCCGTGGATTCATCCACTGGATCATCGTAGGCTAGCCCATGAAATCTTTCTTCCGTCGGCCTTAGGTTTGCTCGCGGGTCCAACATCCGTTTTGTCCATCGGTTCCCACCGTGGACTTTCCCGTTGGTTATCCGTCGAGTCACCCTTTGGTCTTACTGATCTCTGA
>ath_circ_016762_1786_2139_+
ATGGGGGCCGGCGATGCGTCCTGGTCGGATGCGGAACGGAGCAATCCGGTCCGCCGATCGATTCGGGGCGTGGACCGACGCGGATTACGGTGGCGGCCTAAGCCCGGGCTTTTGATACGCTTGTGGAGACGTCGCTGCCGTGATCGTGGTCTGCAGCACGCGCCTAACGGCGTGCCTCGGCATCAGCGTGCTCCGGGCGTCGGCCTGTGGGCTCCCCATTCGACCCGTCTTGAAACACGGACCAAGGAGTCTGACATGTGTGCGAGTCAACGGGTGAGTAAACCCGTAAGGCGCAAGGAAGCTGATTGGCGGGATCCCTCGCGGGTGCACCGCCGACCGACCTTGATCTTCTGA
>ath_circ_008568_24251_24460_+
TTGGCAACAACTTCATCAAATATGTGGCAACGATTACATCAACGTCGTAAAAAACGTGGCATCCACGTCAGTAGCCATGAGAAAAGATATATGGTTTCACACGATTCAATAAATTTAGATATAAAGTTTAAATTATTGAAATATTGGATATATATTAGCATAGAAATGTTTGTAGTTAGAATTAAATACAGATACTTTACTTTACTATGA
>ath_circ_020298_2054_2164_+
TTGAATCCTCCTCATCATAAAGAACAAAAAAAAACATTTTTTCACGACGTTTGTCAAAAAGAAGAGATGTGTTTGCATGTTTTGTCAAACTACAAGCAAATTGCGATATAG
>ath_circ_010983_1128_1283_-
GACGATGATGATTGCTATGACACCAATGACGATAAGGAAAAGAAATGCCATAATACATTTGTCAGTGGCAACCTGATAAAAGAAGGACAGAGAGTAAGTGAAAGGGACAAGAAGGAGCTGCAGATAACAAGTAATGATGATATAAAGAAGAAATAA
>ath_circ_010234_115_228_-
ATGATGAAATCAGCTATTATGAAAGATTTGTATTCTGAAATTGAACGTCTGAAGCAAGGTATATATTTGTTACATATTGATGATCTCCTTTGCTTATTAAATACTTATATGTGA
>ath_circ_007728_31782_33452_+
GTGTCAAGTTCGGCGGTGAGCGGAGTACTGGTAAGAGATGATCGTGGTGACGAAAAACCTATCTTCTATACCAGTAAAGCCCTGAATGACGCCGAGACCAGATATCCGACCTTAGAAAAGCTGGCATTGGCGGTGATAACGGCAGCTCGGAAACTCCGACCTTATTTCCAATCACATTCCATAGTAGTGTTCACTGATCAGCCACTACGCACAGTGCTCCACAGCCCAAACCAGTCTGGACGAATTGCGAAATGGGCAATCGAACTGAGTGAATACGACGTGGAATATCGCTCTCGCCCGAGCCTCAAATCTCAGGTCCTAGCGGACTTCATGACCGAACTATCTCCAGATGTGATGGACGTTATCCCGGACGAAAACTGGATACTCTACTCGGACGGCTCCTCATCGTTACAAGGCTCCGGCATCGGAATTCTACTTCGTTCGCCAACCGGAGAAATCCTTGAACAATCACTTCGGCTCCAGTTTAAGGCATCGAATAACGAAGCAAAATACGAAGCACTTCTCGCAGGACTTCGACTCGCTAAGGGGCTCGGAGCTAAACAGATCAAAGCTTTCAGCGACTCTCAACTCGTGGTCAGTCAGTTCAGCGGGGAATTCGAAGCAAAGAACGAAAGAATGCGGGCTTATCTCTCACTGGTCCACGCACTTTCCAGCCAGTTCGAACAGTTCGCCCTGATCAAAATCCCTCGAAACGATAATTCGGCAGCAGATGCATTGGCCGCACTGGCCTCAAGCACCAACCCCGACTTAAGGCGAACTATCCCAGTCGAAAGCATAGCACAACCGAGCATCGAACCGCTGAAGTCGACCTGCGTGATTGTAGACCCCGTAACGGCCATGGACATGGACGGCAATGCAGCCAACGCGCCGGATACAGAAGAAAATCCGGAACCATCCGATTGGCGACTCCCCATCAAAATGTACATTGCCGACGGCATAGTTCCAGCAGATCGATGGGAAGCTCGCCGACTAAAAACCAAAGCGGCGAACTACATGATGATGGGCGGCGAACTTTACAGGCGAAGTGCGACCAAAGCTTTTCTCACTTGCGTGGATCAAAAAGAAGCCCTAACACTCATGAAGGAAACGCATGACGGAGACGGTGGGAATCATTCCGGCGGACGAGCTCTCTGCCTTAAAATCAAAAAAGACGGTCATTACTGGCCAACTATGCTGGCGGACTGCGAAGCCTACGCGGCAAAGTGCGAACCGTGTCAGAGGCACGGCCCGATGAAGAACGTTCCTCCCGAGATACTGCGTTCGGTCACGGCACCGTATCCATTCATGCGATGGGCCATGGATATCGTGGGACCAATGCCCCCTTCTGGATCCAAAAGGTTTATGTTAGTCCTAACTGATTACTACACCAAATGGGTCGAGGCACAGGCGTACCACAAGGTCAAATCACGTGATGTGGTTGCATTCATCTGGAAGAACATTATTTGCCGGCATGGCCTTCCTTATGAAATCGTTACAGATAACGGGAAGCAGTTCGTCTCGCTCATTACTAGAAACTTCCTCGCCAAGTGGAACATTCGCATGAGCAACTCGACTCCAAGATATCCACAAGGGAACGGTCTAGCTGAAGCTACAAACAAAACGATCATAGCCGGAATTAAGAAAAGACTTGGCCCTAAAAAGGGAAACTAG
>ath_circ_016762_3044_3205_-
ATGAGTACGACCGGGCGTGAGCGGCACTCGGTCCTCCGGATTTTCAAGGGCCGCCGGGGGCGCACCGGACACCACGCGACGTGCGGTGCTCTTCCAGCCGCTGGACCCTACCTCCGGCTGAGCCGTTTCCAGGGTGGGCAGGCTGTTAAACAGAAAAGATAA
>ath_circ_008568_24590_24676_+
ATGGATAGATATTTCGATCGCGGTCGGCATGAATTAAGTATCTATAGCCAAGCAATTTGTCAGTCAAAAGCTCCATTAGAAATTTAA
>ath_circ_020298_2496_2642_+
TTGAAACAAATCTTCAGTGAATCTAAAGGTACCTTAAAAGTTTCATATATCTTATTATATAAAGTATGGTTTTTAAAATTACTAACTCATAAGATTATGCCATGTGTCAAGTCTATCGATCAGATGTTGACACGTGTAAGAAAATAA
>ath_circ_011619_1_69_+
CATAAAGAGCATCTCCTTTGTCAACATGTTCAAACTCTGAAAGAGGCATTACAATGGACTGTAACTTAA
>ath_circ_010234_268_456_-
TTGACAAGATTATTGAGAGACTCTTTGGGAGGAAAAACAAAAACATGTGTAATTGCTACAGTTTCACCCTCTGTTCATTGCCTGGAAGAAACACTCAGCACACTTGATTATGCACACCGTGCGAAACACATCAAAAATAAACCAGAGGTCTGTCAAACATATGCTGCTCTATTATTTCTGCCAGTTTAG
>ath_circ_007728_33591_33941_+
ATGATGTCGAACGACCAAAAACTGAACGATCAGCTTTTAGGCGACCATAATGATTTCGCCGAAGAACTTCGCGATCAAGCCGCCATCCGGATCCAGAATTACCAGAATGCAGCGGCGAAATACTATAATCGAAACGTCCGAGAGCGTCGTTTCAACGTTGGCGACCTCGTGCTTCGGGAAGTTTACAGTAACACCGAAGAAAAGAACGCTGGAAAACTCGGAGCTCGATGGGAAGGACCTTACTTGATCTCGAAGGTACTTCATCCAGGAGTCTATCTGCTGATGACCATGAAGCTGAAAGAGGTGGAAAATCCGTGGAATGCAGCCCACCTCAAAAGGTACTATTACTAG
>ath_circ_017121_345_506_-
ATGAGTACGACCGGGCGTGAGCGGCACTCGGTCCTCCGGATTTTCAAGGGCCGCCGGGGGCGCACCGGACACCACGCGACGTGCGGTGCTCTTCCAGCCGCTGGACCCTACCTCCGGCTGAGCCGTTTCCAGGGTGGGCAGGCTGTTAAACAGAAAAGATAA
>ath_circ_008568_24981_25052_-
ATGTTCGAAATGGTGAATTCAACAAAATTTGACTATTTTACAAAAAATATCAAAGAAAACTTTATGATTTAA
>ath_circ_020298_3789_3884_+
ATGAATGTTAAAACTGATGATAACAAAACAAAACAAAAAACATTTTCTTTAAATTTCCATCAAGTAATTCTAGATGATATTGACAGATATATTTAA
>ath_circ_011619_315_401_-
GTGGAATACAATGTCTCGTATGTGTATCACGCTATGTATGCTTACTTTGATCGGGATAACATCGCGCTCAAAGGTCTTGCCAAGTGA
>ath_circ_010234_492_692_+
ATGGTTAGAAACATTAGATCTTGTCTCAAAACTTCCCGAGAGAGAGATATTGAAGGCAGAATCTTTCTGTTACCTATATGGAATGTGACCAGAGTGTTCAACCAAAGCATTTATGACACGTCCAAGTGTGAGCAAACTTTTGTTGATCTCACCAGCTTCCCTGGCTCTACCCTGCAAAATAGTGACTCTTATATTGTTTAG
>ath_circ_007728_34135_34233_+
TTGCATTCTCAATACGGAATTCGCTTTACGATCTATTATGTCAACTCTCGGCGCCCTGGCCAGGCGTTCGATGCGCGTCTCACATGGATGCAGTGGTGA
>ath_circ_017631_2_91_-
GATGAGAAAGAAGGCACCACCACCGGAGGCCGAGGAACCGTTCGCGGTGGTAAAAACTCAGCTCCGACGCCTGTGCCGAAGAAGAGCGAG
>ath_circ_008568_25914_26294_+
ATGGTGAAGCCAGAGAGTGAGGAAACTGTGCAACCTGAAGGTTATGGCGGTGGCCACGGAGGACATGGTGGTCACGGAGGGGGAGGAGGCCACGGACATGGAGGACACAACGGAGGAGGGGGCCACGGACTTGACGGATACGGAGGAGGTGGAGGACACTATGGAGGAGGTGGAGGACACTACGGAGGAGGTGGAGGACACTACGGAGGAGGTGGAGGACACTACGGAGGAGGTGGAGGACACTACGGAGGAGGTGGTGGAGGACACGGAGGTGGAGGACACTACGGAGGTGGTGGAGGAGGATACGGAGGTGGAGGAGGACACCACGGAGGAGGAGGCCACGGGCTAAACGAACCTGTTCAGACTAAGCCGGGTGTTTAA
>ath_circ_020298_4338_4442_+
ATGAAACCACATAAACATGATCACTCAAACCGTATTTCACCCGGAAAAAAAAAGGAAGAACAAATCAACTTATGTTTGGTTGATAATGGTCCACTCATAATTTAA
>ath_circ_012774_3_71_-
AAATATCCCCGTGTTGTGGCAGATGAGTTTGTGCCATGGCCCAGCAAGGGAAAGACCGACAAGGAGGGC
>ath_circ_010234_716_1285_-
ATGGTAACTGAATCCTCATTTGATGGAACATATTTCTTTTGTTGCCAGAATGGTGAAATTCCGAGTGATGCAGGTGTTATCCCTAGAGCAGTTAAACAGATATTTGATATACTGGAAGCACAAAGTGCTGCTGAATACAGTTTGAAAGTTTCATTTCTTGAGCTCTACAATGAAGAACTGACAGACCTTTTAGCTCCGGAAGAAACAAAATTCGCTGATGATAAATCAAAGAAACCTCTGGCTCTTATGGAAGATGGCAAAGGTGGTGTTTTTGTCCGCGGATTGGAAGAAGAGATTGTGTCTACTGCTGATGAAATTTACAAAGTCTTGGAGAAAGGTTCAGCTAAGAGACGCACAGCAGAGACTCTTCTCAACAAACAAAGTAGTAGATCTCATTCAATATTTTCGGTTACAATCCATATTAAGGAATGTACTCCAGAAGGGGAAGAGATTGTCAAAAGTGGAAAGCTGAATCTAGTTGATCTTGCTGGTTCAGAGAATATTTCACGGTCTGGTGCTCGAGAGGTACCTAAAACAGTCAGGAACCATGATTTTTTATTGACAGAATAA
>ath_circ_007728_34835_35374_-
CTGGCTCCGATGCCGGGCATTCTTTTGTCGTATTGTGAGGACTGTGATCGAGACGCCGCTGCCGTCTCAAAGGAGAAGCATCCAACAATCATTGCTGATGGGGACTTCATTCCCAGGACGCCTTCTCTATTCTACCTTGGGCCGGCTGCTACTGATGCTGATACCACGGAGTGTCAGAACTTCGTCAACCAAGTAAGGATTGCTTTGGTTTGTGTTTTGGATATCGGGATGTTTTTAAAGAATTTCGTTGCTTTGACTTCTCAGGTTGGATTTCTGCATCAGGATCAATGCCGCGAGCTGCAGTACTTTCGAACCAAGAAACGAAGGGTGGACTTTCGTCTCGAGGAGCTCGAGACTCTGATTGCTAAGCTGAAGAAGAAAAGAAGAAGGGTCGTCACTCGTCTGGATGAGGTCGAACAAACGATTAGGGCATTGGAGATTCGTTCGGAGGATTGGGAGAAAGCTGGTCTGCAGCTAGTGTGGCCCATGCCAGATCGCCTTCTTCAGGATAATCGCACTGTTTCTGACAGGGCGATCTGA
>ath_circ_018153_1_306_+
CAAATTGGTGGTAGAACGGTGAAAGTGAACTTCCCGGAGGTGCCGAGAGGCGGTGAGAACGAAGTAATGAGAACCAAAATCCGTGATAATAACCGGAGTTATGTTGATAGTCCTCATAAGGTATATGCAGGAAACCTTGGTTGGAATCTAACCTCACAAGGTTTAAAGGATGCATTTGGTGATCAACCTGGTGTGCTTGGTGCTAAAGTTATCTATGAAAGAAATACTGGGAGGTCTAGGGGGTTTGGTTTCATCTCGTTCGAGTCAGCGGAAAATGTTCAGTCTGCTTTGGCTACAATGAATGGC
>ath_circ_008568_26403_26480_-
ATGCAAACAGCGCAGTTTATAATTCAAACAGAGAGACATTATACTAATATTATGGAAATTTATTCCGAACATTTCTGA
>ath_circ_020461_2_106_+
GATTCTTACACCTCCGGGAGCAAGAAAACTAGTGTCTCCGAATACCGCATTCCTGTTCAAAGTAATGTAGCACAATTCACAAACCTTCTCAACCTTGTTACCTAG
>ath_circ_013293_2_136_-
AAAGGAATCCGAGTCGACGTGCCTAGCTCTGGTCTTATATTCTTCGACGTTGGTGTTCTTCGCAAGCAATACTCTTTGTCTTTGTTCGAGACACCAAGAGATTGTGTCGCGGTTCGTGGCGATGCCGAGTTTATT
>ath_circ_010234_1321_1482_-
TTTGGCCCAACATCCCAGCAAAAGGATCTGTATCATCAAGCAGTTTCTCCAATTGTCTTTGAGGTTCTTGATGGGTATAACTGCACCATCTTTGCATATGGGCAAACAGGAACTGGTAAGACATACACAATGGAAGGAGGAGCAAGAAAAAAGGTACGCTAA
>ath_circ_008198_42_203_-
ATGAGTACGACCGGGCGTGAGCGGCACTCGGTCCTCCGGATTTTCAAGGGCCGCCGGGGGCGCACCGGACACCACGCGACGTGCGGTGCTCTTCCAGCCGCTGGACCCTACCTCCGGCTGAGCCGTTTCCAGGGTGGGCAGGCTGTTAAACAGAAAAGATAA
>ath_circ_018305_1_84_+
AGTGAAGAGAGACATGTCGTGGAACAGCAGCTATTATCGAAAGAGATACGGAATGTATTAGCGGTTGGAGGACCATCGAGAAGC
>ath_circ_008568_26613_26765_+
ATGATTACTAAAAACCTAGAGACTATCGAGGTTTTGCATACACCAACACTTACGAAGTTCATTAAATATATGAAACCGATACGAGAGATGGGATCATCAGAGAAGGGAGATAAAGACAGTAGAAGCTTCTTAATTGTCGCAGTTATGTTCTGA
>ath_circ_020461_180_1256_-
ATGGAACCAGTCTATTCTTGGGGAAACACGCATCTTGACTTCGTCGATCCGGAGATCTACGACCTAATCGAGAAGGAGAAACATCGTCAATGTCGAGGAATCGAACTCATAGCAGCCGAGAATTTCACTTCCGTGGCCGTCATGGAAGCTCTCGGAAGTTGCTTAACCAACAAATACTCGGAAGGTATGCCTGGTAATCGTTACTACGGAGGTACCGAGTTCATCGATGAGATAGAGAGTCTCTGCCGCTCACGCTCTCTCGAAGCCTTCCATTGCAATCCAGAGAAATGGGGCGTTAACGTTCAGCCTTACTCTGGTTCCCCTGCGAATTTCGCAGCCTACACCGCCTTGCTCCAGCCTCATGATCGTATCATGGGGCTTGATTTGCCATCAGGTGGTCATATAACGCATGGTTACTATAGCTCTGGTGGGAAGAACATCTCCGCGACCTCGATCTACTTTGAAAACCTTCCCTACAAGGTGGATTCCAAGACTGGTTACATTGATTACGACAAACTTGAGGAGAAAGCTATGGATTTTAGGCCTAAGTTAATTATCTGTGGAGGCACTTCTTACCCTAGGGAATGGGATTACGCGAGATTCAGGGCTGTCGCCGACAAGGTTGGAGCTTTTTTGCTCTGTGATATGGCTCATAACAGTGCCCTCGTTGCTGCTCAGGAAGCCGCAGACCCGTTCGAGTACTGTGACGTTGTGACAACGTCAACTCACAAGAGCTTGAGAGGTCCAAGGGCTGGTATGATCTTTTATAGAAAGGGACCAAAACCAGCCAAGAAGGGCCAACCCGAGGGTGAAGTCTACGATTTCGACGCAAAAATCAACTCTGCGGTATTCCCTGCGCTTCAAAGTGGTCCTCACAATAACAAGATTGGTGCTCTAGCTGTTGCGTTGAAGCAGGTTATGGCTCCTAGCTTCAAAGTTTATGCAAAACAGGTGAAAGCTAATGCTGCTTGCCTTGCAAGCTACCTAATAAATAAGGGATATACTCTTGTAACCGATGGAACTGATAACCACCTTATTCTTTGGGATCTTCGCCCTCTTGGATTGACCGGTAAGTGA
>ath_circ_014514_1_336_+
AATCCAGCAGCTTCCATTGGTTTATACGTTGACTGTGGTTCTATTTATGAGACTCCTCAATTCCGTGGAGCGACGCACTTGCTTGAAAGGATGGCATTCAAGAGTACATTGAACAGAAGCCATTTTCGCCTTGTAAGGGAAATAGAGGCTATTGGAGGTAATACTTCAGCTTCTGCATCCCGAGAGCAGATGGGTTACACAATTGATGCTCTCAAAACCTATGTTCCCGAAATGGTTGAAGTGCTTATTGATAGTGTGAGGAACCCTGCTTTTTTGGATTGGGAAGTGAATGAAGAGGTACTTCATGTCATGTTGCATGTATCTCACAAACATTAA
>ath_circ_010541_3_158_-
GAGAAGAGGAAGAAGAAGGAAGAGAGAGAGAAGCGGAAGAAGGAGAATGTTTTGAGAACTGGTACTAAGTTGCAGAAGATTACAAATCCCAAGACTTTGAAGAAAATTTCTATGTCTAAGAAGCAGAGGAAGCAGCTTAAGAAAATTCCTGACGAG
>ath_circ_008198_242_538_+
ATGGAACAATGTAGGCAAGGGAAGTCGGCAAAATGGATCCGTAACTTCGGGAAAAGGATTGGCTCTGAGGGCTGGGCTCGGGGGTCCCAGTTCCGAACCCGTCGGCTGTCAGCGGACTGCTCGAGCTGCTTTCGCGGCGAGAGCGGGTCGCCGCGTGCCGGCCGGGGGACGGACTGGGAACGGCTCTCTCGGGAGCTTTACCCGGGCGTCGAACAGTCAGCTCAGAACTGGTACGGACAAGGGGAATCCGACTGTTTAATTAAAACAAAGCATTGCGATGGTCCCTGCGGATGCTAA
>ath_circ_019439_3_134_+
GGAGGAGGCACCACCATCACGACGGATTGTGTGATTGTCGGCGGAGGTATTAGTGGTCTTTGCATCGCTCAGGCGCTTGCTACTAAGCATCCTGATGCTGCTCCGAATTTAATTGTGACCGAGGCTAAGGAT
>ath_circ_008568_28205_28660_-
TTGAATCAAATCATTCTCCAAACGAAGTTAGGGAAAACTAACCCTGATTTGTCGTCGCCGCCGATGCCTCATCAATATCCGAAACTCCTCGCCGCCGACTACTCTTCCTCGTCGCCGCCATTAGAGCTCTTCTCTGAACAGTCAATCGATAAACCCAAAAATTGTATTATTGTTCCACACTTTAACACGAACTCTATCGAAATTTTCTCCACTTTAGCAACGACTCGAACTCGAACAGAGCCTCAATCGGAATTGTGTTTCAGTTTTGTCGGAATTTCTCTGGTTCTTCGAAATCACTCTTCGTTTCATCGGAACTGTTCTGCTTTCTCGAAGAAGACAGTTTTTTTATTTAATTTAAGTTTTAAAATTAATAATTTTAAATATTTAAATTATTTTGAAACCAGAAAACGGTTAAGGAAACTGAACCGGCTCTTTACGGAACTTTCGTATGTCTAA
>ath_circ_020461_1457_1573_-
ATGTTTGCGTTAAGGTATATCTTAAGGGCAATTGCTATATATATCTTGCAAATTGCAATTAAGAATAAAATTGTCATGACTATTAGTTGTCATGGCAATACTAAATTAGTTTCCTAG
>ath_circ_014514_393_626_+
GTGAAAGTAGAGATAGGAGAATTCGCAACGAATCCAATGGGTTTTCTTTTGGAGGCAGTTCATTCTGCTGGTTACTCTGGCGCATTGGCAAATCCATTGTATGCACCTGAATCTGCAATTACTGGATTGACTGGGGAGGTCTTGGAGAATTTTGTTTTTGTAAGACCGTTAACACAAGAGATTATTGCATTCGCTGGAACTAGTATCACTGGCTTTTGGTTTGTTATTTCGTAG
>ath_circ_010738_2_199_+
TGCATCAGTGATGGGAAGTATCAACAAGCCATGGGCATTGCGATAGAATGCCGGAGATTGGATAAGTTGGAAGAAGCTATCATTAAGAGCGATAATGTTCAGGGAACTTTATCATATTGCATCAATGTTTCTCATTCCTTTGTCAACCGCAGAGAGTACAGACATGAGGTGAGACTGATGTTCTTAGACAATAGTTAA
>ath_circ_008198_1396_1482_+
TTGATTCGCACAATTGGTCATCGCGCTTGGTTGAAAAGCCAGTGGCGCGAAGCTACCGTGCGCTGGATTATGACTGAACGCCTCTAA
>ath_circ_019614_1_438_-
ATGTTTTTTGGACCAAGTGAGTTTGATGCTGATGAAATGGGTTATGCAATGAGTAGACTTGAGATAGAATCCGATCTATGTGATACTGGAAAAGACGTTTGTGGAGTTGGTAGTAGTAGTGGTAGTCACAGATCAAGTGAACATTTGGCTGATCTAGACCATGAAATCAGCCAGGTTACTAAATTGAAATCTAGTCCTCATCAACGGTATAGCCGTGAAGTCCCTGGGAGACATCAGTTACCTGTGTCTACTGTGAGGATGTTGGCAGGTCGAGAAAGTAATTTCTCTGGAAGAGGAAGGTTTTCAGCCGCTGATTGTTGCCATATGCTAAGCAGATATTTGCCTACAAAAGGTCCTTGGCTTGTAGATCAAATGGACAGCCGAGCATATGTCTCTCAGTTTTCAACTGATGGTTCTCTCTTTATTGCGGGGTTTCAG
>ath_circ_008568_28894_29799_+
TTGTTTGCACTCGATCACTACCCTAGCAAGGCGAAGATAAATGCGTACTCCAGACCGGAGTACATTGGTCAAATAGCAGTTGCGCTTAAGGACACACCAGAAATGACGTTCCTTCTAGATTCTCCATTTGGTGACCTCTTTAGGATCCCTACTAACAAGGCATCCTTTTCTGGTAAACTTGTTCTTGGGTTAATATGCCGTCAGTTAGTTACAAAGAAACGTTATGAGATGTGGATGGTATTCGCTGGTCATCCTATTAGGCTAGGATTAAGAGAATGGGCACTTATAACTGGTTTGGAATGTGGAACCTATCCTAAAAATAAGGATGTAGAAAATGTTATGCAGCGGCAGGAAGGTGAAAATACAATTTGGGCTACTCTGTTTGGAGATGATAAAGCTGATCCAACAGTTGAAGAATTAAGGGATAGATTGATTTCTGAAACTGACATGCCTGCATGGAAGAAATTAGCTCTCGCCCTAATTATCATTGTGGATGGGGTGCTAATATGTGACAAGTCTCCTCCTTTGAGACCAAATGAGATGACAGTTGAGCTGACGAAGAACCTTGATTTCTTCTGTAAATATCCCTTGGCAAGGACATCATTTCTGCTTACTTTGGAGCGTATCGCAAGTTTCAAAGGAGAGACCGATGTTCAAAAACTCCGGAGTGGTTGCAAGCAACATTCTTATGCACTCCATGGCTTCCCACTTGGACTCCAACTCCTCGCATTCAAAACTATCCCGTCTATTGCTAGTCTTCTACCTTCTGAAGGAGATACCGCCATCTTTACAGAGAGGACTATTAAAAACCTTTCCAAACTGCGTCCAATCAAGACATCCACCATATTGGCGTGCGAGTCTGCTGAAAAGGTTTGTGCAGTTGTTGTTGTACGTACATTGGTATAA
>ath_circ_020461_1739_1825_+
ATGATTGATAATTCTTTAACTATCTTTGATACATTACTCTACCATTTTCGTATGATTATTGTCTTCGTTAAAAGGTTGAGTATTTAA
>ath_circ_014514_684_842_+
ATGGTCCTAGCAGCTAGTGGAGTTGATCATGAAGAACTTCTAAAAGTGGTTGAGCCATTACTATCTGACCTCCCTAATGTACCCCGACCTGCGGAGCCAAAGTCTCAATATGTCGGTGGAGATTTCCGTCAACATACGGGTGGAGAGGTACAAATATGA
>ath_circ_010738_574_960_+
ATGTTTTTGGATGAACCGCAAGGTGTTGCAAGCATATTGGAGAAGCTTCTTCGCTCAGAGAACAAGGATGATGCTTTATTGGCATTGCAAATTGCATTTGATCTTGTAGAGAACGAGCACCAGGCCTTTCTCTTGAGTGTTAGAGATCGCCTTCCAGCTCCCAAAACACGTGCTGTAGAAGCAACTCAGGCTGTTGAAACAACTATTGCTCCTAATGAGAACCCTTCGGGAGATGTTCAGATGGCAGATGAAACTCCAGCTCAGACAATTGTGCATGAGACGGATCCAGTTGATGCTACATATGCTGAGAGGTTAACAAAGATTAAGGGAATTTTATCTGGAGAGACATCTATTCAGCTGACACTGCAGTTTCTTTACAGCCACAAC
>ath_circ_008960_2_286_+
CCAAGAAAGTGGAATGTGTGTGTGGTGGGGACTCATGATCTCTATGAGCATCCACATATCAATGATTTGGCCTACATGCCTGCTAATAAAGATGGACGGTTTGGATTCAATTTGCTTGTGGGAGGATTCTTTAGTCCCAAAAGATGTGAAGAAGCGATTCCTCTTGATGCTTGGGTCCCTGCTGATGACGTTCTTCCACTCTGCAAAGCTGTTCTAGAGGCTTACAGAGATCTTGGAACTCGAGGAAACCGACAGAAGACAAGAATGATGTGGCTTATCGACGAA
>ath_circ_020101_1_177_-
ATGAAAAACGCATTGTTTCGTTATGAAGTCGTGCTCTTTGCAGCTTTGCCTCACATTGATAATTTTTTTTATAAGCAGGCTCATATCTGGGATTACTTCGATAAGAGGAAAAACGGACTGTTGGATCCTTTATCTTACAAGAGCCTGGAAGAGTCAAGCCTTCATATGGACCAAGAT
>ath_circ_008568_29848_30087_+
GTGGATATCCCATATATTATGGACCCAGCAGACAGTAATTGCCCAAAATCTTTTGTATGGAGGAAAGAAAAAGAGGACCCAAGAGTTGATAACATTTTAAGGATGTTGAAATCTGGGCAGGAGTGGGATGAGAAAATGTGGGTTGGAGGCGATGATGCGCCTAAGAAGCAAGTCCGACCATCAGCAACTGGAGAGAGAGGTAACCATATCTTTTCATCGTATAAATTATATCAGAATTAG
>ath_circ_020461_1977_2045_+
ATGTGTCAAATTAAGCTTGAAATCAATCAATCTAAATCTGTCTGTTTAGGATTCACGTTACGTGGCTAA
>ath_circ_014514_902_994_+
TTGTTTCACCATTCTCAGGCTACACATTTTGCGCTTGCTTTTGAAGTGCCAGGATGGAATAACGAGAAGGAAGCTATCATTGCAACTGTTCTT
>ath_circ_011064_2_142_+
CAGTTAACCATACATTCAACTGCCACAATCAATATTTCAAAGTCTTTGAGTGATGGCTCCATCAATCTTACCAACACGTGGACTCGACAGCTTTCAGAAACTTCAAGCGGAAATGTAAGTTCGCTCTGTTGTTTTGATTAA
>ath_circ_009736_1_69_-
ACGTTATCAGGTAACCAGCAACCAATCCGTACTGATATTACCGAGGCAGCAATGGAACTAGGTTCCGAA
>ath_circ_020101_625_705_+
ATGCAGCAAAACCTGGACCTTGTCCCAATCAGAAAGAACCAAAAGCTCACCATTCAACAAGTCTTTTCCAAACTTGTTTAG
>ath_circ_008568_30155_30730_+
GTGGCAGATCCTGTTGAAAACAAAAAAAGGAAAATTAGTCACTCTGATAATGGTGAAGGTGGACCCAGTGGTGGTGATGGTGAAGGTGGACCCAGTGGTGGTGATGGTGAAGGTGGACCCAGTGGTGGTGATGGTGAAGTTGGAGACGAAGCGTTTGATAAGTATGCGGTCGAATTGAGGCGTTTCTTCAAGAGGCAAACACAACTATTGGATAATAAATTTGAAGATTTAAAAGTATTTGTCCGTGAAGAGATACGTGCTGCTCTACAGTCCCAGGACCGAAACGAAGAAGGCCCACGAGCATCCCACAAATCTGATTCACCATCTGAGAAAGTTGAGAGGGTGACCAAAACTGTTAAGAAGGTGAACAAAAGGGTTGAGAAGGTGAACAAAAGAGTTGAGAAGGCAGCTGAACAGGTACAGATAAAATCTGTAAAGAAATCCACCAAACAAAAACACTTTGTTCCAAGAAGATCTTCCAGGTTGAACAATACTCCCAAGAAGGCTGCAACTGGTAGTCTTCCTGTTGAGGTACGTCTACAGCATGTACCTTGTGTAAATACAATCCAAAAATAG
>ath_circ_020461_2266_2379_-
GTGACTAATCCAAAACCTCTGGACCTTCCTGTGTCTTTGTCTCTAATCACGATTGCTGCACAAAAAAAAAAAAAAAAAACTCTTTTCTTTAATGAGAAACTTAAACCACACTGA
>ath_circ_015517_3_239_+
CAAATAAGAAAATTTGTTGATGATGAAGATACTAAAAACATTGAGGTACGAGAGAAGGCGTATCATGCCTTAGAAATGCCGTACCATTGGAGAATGAGAAGGCTAGACACGAGATGGTACATAGATGCATATGAGAAGAAACATGACATGAATCTTGTCTTGATCGAGTTTGCAAAAATTGATTTCAATATCGTACAAGCTGCTCATCAAGAAGATCTCAAATACGTTTCAAGGTAA
>ath_circ_011064_220_297_+
ATGCGATCAGCAATTACAGTTGGATGGAAAAAGAGAGACGAGAATGTATCTGCTGCTGGTGACTTTAAGGTAGGCTGA
>ath_circ_010342_2_127_+
GAAGTTGTCCATGAAGAATCTGGTCATGTTCTTAAAGTTCCCTTTCGTCGTGTTCATTTGTCTGGTGGTGAGCCAGCTTTTGATAATTATGACACTAGTGGTCCTCAAAATGTTAATGCACACATT
>ath_circ_020101_762_896_+
ATGTCGCTATCACTTTCGATAATATCATGGTTATCAATCGGTCCAGGCCTCGGAGCTTCCGAAGACTCTCCAGTTGAACATTCATTAGCCGAATTCTCAACATATTCCTGCCAGCTTGTATACCACCTACACTAA
>ath_circ_008568_30768_31178_+
ATGCCTTATATTGGTGTTTATTCACAGGAGGTACCAGGCAATGATGGGGATGGCGAAGTTTCAGCAAAACATACCGTCTCTGACTATGATATGGACAACATATATTTGGGTGGAGCATCATCAACTGAACAGGTAACTCACTTGTGTAATAGTCATGTTACAGTTTTTGCCTTATTGTACGTACATAAAGAAATATTACTGACCAATTGTATGGTTTTGATTTCGAAGGAGGAAGGAAGGAACTCGGAGATTGAAGAAGATTCTTCCAAGTTACACCAAAATGTCTCTGACTCTGTAATGGAAGACAATGTCGATCATGTTCCATCACCATCTCACCAGGTAACTTGTGTTCTTATTATTTCATTATTGTATGTACAAAATATTTTATGTTCTTTATGTTCTTACTTTTGA
>ath_circ_020461_2470_2565_+
ATGATGATGGCTTTGGTTTTGAGTTTTCAGATGATGGATGGTCGTAAAACTGAAAGTGAAATCTTGCTGTACAGAAACATACAATGTAGCATTTGA
>ath_circ_015517_348_647_+
TTGACTAACCAACTTCCCTTTGTAAGAGATAGAATAGTCGAGAACTATTTTTGGACCGTTGGATTAATATACGAACCACAATTTGGATATATCCGACGGATCATGACTATAGTTAATGCCCTTGTTACAACCATTGACGACATCTACGATATCTATGGCACTCTTGAAGAACTAGAACTATTCACTTCCATGGTTGAAAAGTTAAGAAATATTCTACCTTTTTTTGGTCAATCAATTGGTTATTTTGCAGCTGTACCATGGTCTACCACTAGACCATTATTACAGAAATCTTCTACTTAA
>ath_circ_011064_495_683_+
ATGTATGATGTGCGAGAGGATAGAAATCATTTTTTAAGTTGTCTTTACATGTGTGGCGCAATCATTGTTCTCATTTTACTTTGGAATTTTTTTTTTAACTTATTCAGCAATGCTCTTGAGATTGAGCTCGGTGGTGGAAGGCAAATTTCTGAGTTCAGTACAGTAAGAATGATGTATACAGTAGGACTC
>ath_circ_010656_2_97_-
TCTTCCATCATTCTACCGTTATCGGGTCTTAAGCAGTTTCACGAAGTAATTGGTCACTTTGTGGAGATCACCAAAGATAAAATTGAAGGTATGACA
>ath_circ_020101_1064_1150_+
TTGGATCAAGATTCACAAAGATCGGAACAGAGAAGCATTGATTCATGGAATGATACTAAACTGGATCATCATCAAGTAAGTAAGTAA
>ath_circ_008568_31319_31456_-
GTGATTGTGGCTCCTCCAACTGTTGTGACTCAGGAGCAACAACGTCTTCTTCACGATTACCACCAAGGCCTTTCGCAACGTCCTATACAAATGCAAACAATACAAATTAGAAATCATCTGTACGTACACTATAATTAG
>ath_circ_020461_3179_3265_+
ATGAGACAATCCAATCATCAAATCGTTTCACGTACAGAAAAACAGAAACAAAACAAATCAAACAAAAAATATGATGTATTCTTGTAG
>ath_circ_015517_1251_1505_+
GTGGAAGCAAAGTGGTACAAAAGAGGATACAAACCAAGCTTGGAAGAATATATGCAAAATGCTTGGATTTCAATTTCTGCCCCAACAATATTGATCCACTTTTACTGCGTTTTCTCTGACCAAATCTCAGTTCAAAACTTAGAGACTTTGTCTCAACACCGACAACACATCGTCCGATGCTCAGCCACCGTTCTTCGTTTAGCTAACGACCTTGGAACTTCGCCAGTAAGTGATCTATCTTCTAACTTGATGTAA
>ath_circ_011800_3_86_+
GCCACAATACCAGAACCTCTAGGAGCTGGAACCATCCTCACTGTCACAGATCCACACTTCCCAGTCACCTTACAAGGAACCGTA
>ath_circ_011842_3_140_-
GAATGGCTGTTATCTGAGCTAAGCGGGAAACGCCCTCTCTTTGGACCGGATCTTCCCAAAACCGAAGAGGTTGCAGATGTGTTGGACACTTTCAAAGTCATTTCTGAGCTTCCTTCGGATAGTTTTGGTGCTTATATT
>ath_circ_020101_1169_1369_+
ATGACAAAATACAAGTTGCCTTGTTTCAAATTATCCTCCGATTCGCTAGTAAGCTCCGATACAATCCGTTTCTCTTCCTCAGGAGTAAAAGGCAAATCACAGACTCCGTTTTCTAACATGAAATCGGAATTAGGGATCGTCATCTTCGAAGAGGAGCCCCCAATTTCAAACGAAATCAGAGAGAATTTGAAGGAACCCTAA
>ath_circ_008568_31646_31744_+
TTGAAGGAGGCTAAATCTCCAAGCGTTGTAGATGAAGCCTTGGAGGTATGTGTTACTATTTTGCTATTTGTAACGCTTATTTGCCAATTAGAGATATAA
>ath_circ_020461_3276_5783_+
ATGATAACAGTAAAATGGAGCTTGTGTTTAATCTTCTGCCTTTCAAACTCAATACTTGTTTTTGCTAAACACTTGTGTCTTCCAGACCAGAGGGATTCTCTTTGGGGGTTCAAGAACGAATTCCATGTCCCAAGCGAGAAGTGGAGGAACAACACTGATTGCTGTTCTTGGGATGGTGTTTCTTGTGATCCTAAGACGGGCAATGTCGTTGGGTTAGATCTAGCGGGCAGTGATCTCAATGGCCCTTTGAGATCTAATAGCAGCCTGTTTAGACTACAACATCTTCAGAAGCTGTATCTTGGTTGTAATACTTCATTCGGAAGTCTTTCTTATAATGATGGTTTGAAGGGTGGTGAGCTACTGGATTCCATCGGCAACCTCAAATATTTGAAGGTTTTGAGTCTTCGTGGTTGCAATCTCTTTGGAAAGATTCCTTCTTCACTCGGAAATCTTTCTTATCTCACTCATCTTGATCTTTCTTTTAATGATTTCACCGGTGTGATACCAGATTCGATGGGCAATCTCAACTATTTGAGGGTTTTGAATCTTGGTAAATGCAATTTCTATGGAAAGGTTCCTTCTTCACTCGGAAATCTTTCTTATCTCGCTCAACTTGATCTTTCCTATAATGATTTCACCCGTGAAGGACCAGATTCAATGGGGAACCTTAACCGACTAACCGATATGCTTCTCAAGTTGAACTCGCTCACCGATATCGACCTTGGTTCTAACCAGTTGAAAGGTATGCTCCCATCTAACATGAGTAGCCTCTCCAAACTGGAGTATTTTTATATTGGTGGAAATTCATTTTCTGGATCCATTCCCTCTTCTCTCTTCATGATCCCTTCGTTGGTTGAACTTGACCTGCAAAGAAACCACTTCAGCGCTCTTGAGATTGGGAATATCTCTTCACAATCTAAACTTCAAGTATTAATTCTTGGAGGAAATAATTTCAATCCGGACATTGTTGATTTGAGTATTTTCTCACCTCTCTTGTCACTTGGTTATTTGGATGTTTCAGGGATTAATTTGAAGATCAGTTCACCCGTCAGTCTTCCCTCACCCATAGAATACTTGGTTTTATCGTCGTGTAATATTTCCGAGTTTCCCAAATTTCTACGTAACCAAACCAAGTTGTATTCTTTAGACATCTCTGCCAATCAAATTGAAGGCCAAGTACCGGAGTGGTTATGGAGTCTGCCAGAGTTGCAGTCTATTAACATCTCTCATAATTCTTTCAATGGTTTCGAAGGACCAGCAGATGTTATTCAAGGAGGTGGAGAACTATATATGCTTGACATAAGTTCAAACATATTCCAGGATCCATTTCCTTTGTTACCAGTAGACTCTATGAATTTCTTGTTCAGCTCCAATAATCGATTTTCGGGAGAGATTCCTAAAACAATATGCGAATTGGATAATCTTGTGATGCTTGTTTTGTCAAACAACAACTTCAGCGGTTCTATTCCTCGGTGTTTTGAGAATTTACATCTTTATGTCTTGCATCTTCGGAATAACAACCTCTCTGGTATTTTTCCAGAGGAAGCTATCAGTGATCGCTTGCAATCACTTGATGTTGGTCACAATCTTTTCTCAGGAGAACTTCCCAAATCATTGATCAACTGCAGTGCACTCGAGTTTCTATACGTGGAAGATAACCGAATCAGTGACACGTTTCCATCCTGGTTGGAATTGTTGCCCAATTTTCAGATTCTTGTCCTTCGTTCTAACGAGTTCTATGGGCCAATATTTTCTCCTGGAGATTCTTTGAGTTTCCCCAGGTTGCGAATCTTTGATATTTCGGAAAATCGCTTCACTGGAGTCTTGCCATCAGATTACTTTGCGCCTTGGAGTGCAATGTCGTCAGTCGTGGATAGAATAATTCAGCATTTTTTCCAGGGATACTATCATAACTCTGTGGTTCTGACGAACAAAGGATTAAATATGGAGCTGGTTGGGAGTGGTTTCACAATCTACAAAACCATTGATGTCTCCGGAAACAGACTCGAAGGAGACATCCCCGAGTCCATCAGTCTTCTCAAGGAACTGATTGTGCTCAACATGTCAAACAACGCTTTCACAGGCCATATTCCACCATCTCTATCAAACTTGAGCAATCTCCAATCATTGGATCTATCTCAAAACAGATTATCCGGCAGTATCCCAGGAGAGCTCGGGGAACTCACATTTCTAGCGCGGATGAACTTCTCTTACAACAGGCTTGAAGGTCCAATACCACAAACCACTCAGATTCAAACCCAGGATAGTTCTTCTTTCACAGAGAATCCTGGACTCTGTGGTCTTCCTCTAAAAAAAAACTGCGGCGGAAAAGAAGAAGCAACAAAGCAAGAGCAAGATGAGGAAAAGGAAGAAGAAGAACAAGTATTTAGCTGGATCGCAGCTGCAATAGGCTACGTACCTGGTGTTGTGTGTGGACTCACCATCGGCCACATTCTGGTTTCACACAAACGTGACTGGTTCATGAGAATTGTTTCCCTCTTTACTTAA
>ath_circ_015517_1639_1917_+
ATGCATGAGACCGGAGCTTCAGAGGAAAGGGCACGTGATCACGTGCATCAGATGATTAGCGACATGTGGGACGACATGAACTCCGAAACAAAAACGGCATGCAATTCTTCGTCACGTTCTAGAGGTTTTAAGGAAGCTGCAATGAATCTGGCACGCATGTCGCAATGCATGTATCAATATGGTGATGGTCATGGATGCCCTGAAAAAGCCAAGACCATTGATCGTGTCCAATCCTTACTCGTTGATCCAATTCCATTAGATGTAAATCGTCTTGGTTGA
>ath_circ_012777_314_382_-
GTGTACAGTTTAAAATTTGCTATCATCGCTAGTGGGTGTAATGCTCAAATTGAAGATAGTGAACCATGA
>ath_circ_012781_2_220_-
ATGGGCTGGATTCCGTGTCCGTGCTGGGGAACCAACGACGATGAAAACGCCGGCGAGGTGGCGGATCGTGATCCGGTGCTTCTAGTATCTGGAATTGGAGGCTCTATTCTGCATTCTAAGAAGAAGAATTCAAAGTCTGAAATTCGGGTTTGGGTCCGAATATTTCTAGCTAACCTTGCCTTTAAGCAGAGCCTCTGGTCTCTCTATAATCCCAAAACT
>ath_circ_020101_2192_2407_+
ATGGCCACAACCACAAAGTTCATCAAACACATCATGTTTCCTTTGTTGTTATTAACTTATTATTCGTGTAATCGTGTTCATTGTGTTTCCATTTACAAACGTGATGCTTTTCAAAGACATATACCATTTTACACGGAGACAACTGATGTGGACTTCTGCTTGAAATACATTGGATTCGTTAAACTTACGGGATGTTTAATATTAAATTTTGGCTGA
>ath_circ_008568_31945_32034_+
GTGCTTACTCAATTGAAGGACGATATTCTCGCAGAAAATGTATCTAAAATTCCTGAGAAGGTTGTCGTCCCTGAAGAGGTAATTTATTAG
>ath_circ_020461_6357_6497_+
GTGTACAAAAATGGAAGAGATGAAAAAGGTTTGATACGATTCGAATATTCTATTGCTACTTCTCTAGCTTCCAGATATTTTCTTCTTTTTGATTTTGTTTCATTTACTGGTGATTTGATTTTATTATTGTGGACAAGGTAA
>ath_circ_015517_2331_2474_+
TTGGAAGAATACACGCAAAATGCTTGGATTTCAATTGCTGACCCAACAATGTTAATTCACTTTGACTGTGCTTTCTCTGACCATGTCTCAATCCAAGTCTTGAAGTTTATCACAACACCGTCAACAAATCCTCCGTCTAGTTAA
>ath_circ_012777_432_524_-
GTTGCCGAGACCAAGAATCTGTTGGACAAACTTGTTGTGTTGAAGCTTAATGGAGGTCTTGGAACAACAATGGGATGCACTGGCCCGAAGTAA
>ath_circ_012781_324_455_+
ATGAGGATTTCTGAGAATATGCCATCTGTGACTGTGACTGTCTACACGCAAGCTTCACGTGCTCCTCACGTGTCACCTTCTAGATACCTGACTTATCGCTCTGATCTTCCGTCTTCAAACGACAACGTCTGA
>ath_circ_020101_2833_3042_+
ATGCATCAACAACACAATGAGATGCGTAAGTATTATCATAAATACTTAGTGAGGCGATACTCCCATCTACGAACTATACACACAAGCAAATACAAAGGTATAATCACGAATACAATACAAACAAACCAGTCATTGAACAATTCACCCAAAACACATTCACAACACTTACATATCATCACACAAAACAAATCACACAACCCAATCGCTTAG
>ath_circ_008568_32098_32265_+
GTGCTTACTCAATTGAAAGACGATATTCTCGAAGAAAAAGTATCTGAAAAGGTTGCCATCCCCGAAGAGGTCAGTATATTATCCCGTGTACCTATTAATATTTCTACTAGACGGGCATATAGTGTACGTACTCTTGTAGTTGTTTCCATGACCAATCTAATTATATGA
>ath_circ_020461_6559_7524_+
ATGAGTAGCCTTTCCAAACTGGAGGCTTTTGATATAGATGGAAATTCATTTTCTGGAACTATTCCCTCTTCTCTCTTCATGATCCCTTCGTTGGACAGACTTAACCTGGGAAGAAACCACTTCAGCGGTCCACTTGAGATTGGGAATATATCTTCACAATCTAATCTTCAAATTTTATACATTGGAGAAAACAATTTCGATGGACCAATCCCAAGATCTATATCGAAGCTAGTCGGGCTCTCAGAACTTAGCCTTTCTTTCTGGAACACAAGGAGGAGCATCGTTGATTTCAGCATCTTCTTGCATCTCAAGTCACTAGAGTCACTTGACCTCTCCTATCTGAATACAAGAAGCATGGTTGAGTTCAGTCTTTTCTCACCTCTCATGTCACTTGGTTATTTGGATCTTTCGGGGATTAGTTTGAAGTTCAGTTCAACTCTCCATCTTCCCTCCTCACTCATAGAATACTTGATTTTAACGTCCTGCAATATTTCCGAGTTTCCCACGTTTCTACAAAACCAAACCAGTTTGGAGTATTTAGACATCTCTGCCAATCAAATTGAAGGCCAGGTACCAGAGTGGTTATGGAGACTACCAGAGTTGGGGTTTGTAAACATTTCTCAGAATTTCTTCAGTGGAGAAGTACCTATGTTACCAAAGTCTATCATTCATTTTATAGGCTCTGATAATCAGTTTTCAGGAGAGATTCCTAGAGCAATATGCGAATTGGATAGTCTTGATATACTTGTTTTATCCAACAACAACTTCAGCGGTTCTATTCCAAGGTGTTTTGGGAATTTACCACTTTCTGTCTTGCATCTTTGGAATAACAGCCTCTCTGGTATATTTCCAGAGGAATCTATCAGTGCTAGCTTAAGATCACTTGATGTTGGTCACAATTGGCTATTGTGGATGTCGGATTCGGCCCATTTCGGCCCAATCCGCATTCAATGGGCTTCGAGGTGA
>ath_circ_015517_2743_2880_-
ATGGTATTGGATCAACGAGGAAGGATTGGACATGATCAACGGTCTTGGCTTTGTCGGGACAGCCATGACCATCGCCATGTTGATACATTCATTGCAACATGCGTGCCAGGTCCATTGCAGCTTCCACAAAACTTGTAG
>ath_circ_013355_3_110_+
CATGTCAAGACCGCGAGTTTCAAGTTCAAGGCGGTTGAGGCAAGAACTAGAATTACTTTCTTCAGTGGTTTTTACCATACCAAGAAGACTGATACTGTATCTTTATGT
>ath_circ_012781_586_789_+
TTGGCGTTTTTGACGAAAATGGAGCAACCAATGTCGCCGGGAACGAAGTCGGTGGATCTCCGAGAATGCATGGAATCACTTCTCCGTTTTAGTCTGAGATCTCATTTAAACGAATCTGTTCCAAGTTTCGATCTTGACCTGACCAGAGATTTTTGTCTTCATCTCCTTGGGGAAGCTACAGATTCAACAGGTACGTTTTGCTAA
>ath_circ_020101_3244_3411_-
TTGAGTTATTCGCAGTTTCGTGAGACACGTTTTCTCAGACGCGAATTAGGACCAGCGGAGATTGAAACTGAGATCGTGGTCTCGTCTGTTTTCCGATCGGCACGAGATTTTGTGGGCAGCTTTGTGACGTCTGCAGCTAGGATTTTACCGGAGCGATTGAATAGTTAA
>ath_circ_008568_32274_32747_+
TTGCAGACAGGAAAGAAGGACGATGTTGTCGAAGCGGGTGTTTCTCAAACTGAAGCAATCGTTGCTCCCGTAAATGAGAAAGAGAAGAAAAGTGTAAGACGGAGAGTTACCTTCTCCGATGACACAAAAAATGATGATAAAAAAGGTCCTGATGTAATATTTGTTGAGGAGAGAGAGGCAGGCCCGGAGGTTTTTGTTAAGGCTGGCGATTCGTTGTACAATCCTTTGGAGAAGGTTGAAGAAGCTAAATTCCAGAAATTATGCAATATAATGCAAGGAGAAAAAAGGTATGCATCTGTGCATTCACACAATTATCTGTTTGTTTGTCAATCTTATATCAATCATAACTATTTCATATGTCTTACTAATTTCAGGTGCCATACTCTTTTCGGCTTTCGAAAAGTGGGCAACGAATTCTTCATAACTCTAGCCGAGGCTAATGATTGGGTTGGCTCATACGTAAGTGACCATTAA
>ath_circ_020461_7601_7744_-
ATGTCATCGACTCGTATTTATACTCAATACATCGGATCAAACGTATTAAATTACTCGCTGACTTCACGCCGCGGATCTCGCGTTATTAATGTCGTTCGTTACGAATCTTCAACTCGGGACTTTAATGCGCTGTTTAAGTCGTGA
>ath_circ_015517_3136_3270_+
GTGAATCAACTACTGGCAGTAACTAAAGCTTTAATCAAGTCGGCTCATAGCAACAAACACAACTACAAACAAACAAACAAACCTGCAACGAGACATGTCTCATTTGAGCCTACAATGGGATATATCTATCAATAG
>ath_circ_014675_1_423_+
GTGCTCACTGTTTCCGCAGACAAGTCAGCCAAAATATGGGATATATCAGACAACGGTAGTGGATCATTGAATACAACATTGAACTGTCCTGGATCATCAGGTGGAGTAGACGATATGCTTGTTGGGTGTCTGTGGCAGAACGATCATATTGTCACTGTTTCTCTAGGTGGCACAATCAGCATATTCTCAGCAAGCGATCTGGATAAATCCCCCTTTCAGTTTTCGGGACACATGAAGAACGTCTCTTCCTTAGCTGTGCTTAAAGGAAACGCTGATTACATATTATCCGGTAGTTATGATGGACTGATATGTAAATGGATGCTAGGCCGTGGTTTTTGCGGTAAATTGCAGCGGACACAAAACTCTCAAATAAAGTGCTTTGCTGCCCATGAAGAAGAGATCGTGACCTCTGGATATGACAAT
>ath_circ_012781_849_1103_+
ATGTTTCAATTAACAGAAAAATCTGCGGTGTACAAGCTTCTAGCAACGGCTTTGTCTGAATGTCTAGCTTCCGAGGGTGATAAAAATTCTAACTTGGAAAAATACAGCAAACTGATTCATGGCTTGGGATATGACTTAATAAATGTAAGTCTATATGAAAACTTTAGTTCTCAACTATTATTGCATCAAAACAGAGTGGGAAAAGTTAGTTTTTGGAATTTTTACACAGAAAAGGTTCTTTGTTTCAGATGTTGA
>ath_circ_020101_3642_3824_-
TTGGAGGGAATGCAGACTGTAGTGATGGTTGCACGGAGTTCCTCGGAGTGGAAGGGTGAAGCTAGATTCGAAGACGAATCTATGTTAGTGGGGGAGAATTGTAACGCCCGTGAACCAGAAAATCGGTTAGGATTTGTTTTTAAATCATCCGGTTTAATTGGTTGGGTTAATTGGAAACCCTAG
>ath_circ_008568_33081_33482_+
ATGAACTGGAAAGATGAGAAGCATTGGGTTGGGTTGGCTATATGCCTGGAACGTCGTGCTATTGAAATCATGGATCCTTTGCGTTCGCTTACGCGGGAGTCTGTGGTTAGGTCACGTATCCTTCCAATAATGGAGATGCTACTGTACCTAGTCAGAGCGACATGCAAAGATTATCTCGATAAGCCTTATCCCGTGACTCCTTTTACATACATAAGGAATCAACGTCTAGCACAGAATCCAACTACCGGAGATTGCGGTCCGTACGCGATGGAGTTTATTGAGTTGTACATGCTTAACACTCCTGTTGAGGACATGTTTTCGATTGAAGAAGATGATATGTACAACTTCCGTAAGGGTTACACAGTCGACCTCTACGAGCATGGAATTGGGTCATTAACTTAG
>ath_circ_020461_7956_8858_+
GTGGAAGATAACAGAATCAATGACAAATTTCCATTTTGGTTGAGATCGTTGTCCAATCTACAGATTCTTGTCCTTCGTTCTAATGAGTTCTATGGGCCAATATTTTCTCCTGGAGATTCTTTGAGTTTCCCCAAGTTGCGAATCTTTGATATTTCGGAAAATCGCTTCACTGGAGTCTTGCCATCAGATTACTTTGTTGGTTGGAGTGCAATGTTATCGGTCGTAAGCATTTATGATAGTACACGTGGGTATGCGGTTCTAGGAGCTATCCGAGAAGCCTACCATAAATCTGTGGTTCTGACGAACAAAGGATTAAATATGGAGCTGGTTGGGAGTGGTTTCACAATCTACAAAACCATTGATGTCTCCGGAAACAGACTCGAAGGAGATATTCCAGAATCGATTGGTATACTCAAGGAACTGATTGTGCTCAACATGTCAAACAACGCTTTCACAGGCCATATTCCACCATCTCTATCAAACTTGAGCAATCTCCAATCATTGGATCTATCTCAAAACAGATTATCCGGCAGTATCCCAGGAGAGCTCGGGGAACTCACATTTCTAGCGCGGATGAACTTCTCTTACAACAGGCTTGAAGGTCCAATACCACAAACCACTCAGATTCAAACCCAGGATAGTTCTTCATTTACAGGGAATCCCAGTCTATGTGGTGCTCCTCTCGAAGAACCCTGCGGCCGAGAAGAAGATGAAGAAGCAACGAAGCAAGAACAAGATGAAGACAAGGAAGAGGAAGATCAAGTATTTAGCTGGATAGCAGCTGAAATAGGCTATGTACCTGGTTTGTTTTGTGGACTCGCCATCGGCCACATTCTCACTTCATATAAACTTGACTGGTTCATGAGAATCTTTTCCTGCTTTTCTTCTCCGCTGATAAAATGA
>ath_circ_015517_3411_3524_+
GTGCAAGACAATTATGTTCCAAAAGGGAAAAAATCAAGAGTGAATATATGTGCAACGCAAATCCTTTCTAACCTTGACTCCCAAAAGAAAACTTTAGTGTTAATGAAAACCTAA
>ath_circ_015198_1_90_-
AGGAGAAGAAGAGGTAGCTCAGAAACTGGGGATGACGTCGATGAGATTTACCAAACTGAACTTGTTCAGTTGTTTTCCGAAGAAGACGAG
>ath_circ_012781_1321_1422_-
GTGAGTAAACCAATTTTGAAGTCAATAAGACAATCTAAAGCTATTGGAATCAGCAAAACAGAAAACCCGGAAAAGCAAGCACAAGAGATGAATGTGAATTAA
>ath_circ_020101_4635_5360_-
ATGTGTGTCTTGGATTGGGGAGGTCATTGGGCGGATCACTTGAGTCTGGTAGAGTTTGCTTATAACAATAGCTATCAGGCGAGTATTGGGATGGCTCCTTTTGAAGCGTTGTACGGGAGGCCATGCAGGACACCGTTATGCTGGACCCAAGTGGGGGAGAGGAGCATATATGGTGCAGATTATGTTCAGGAGACCACAGAGAGGATCCGGGTTCTTAAGCTGAACATGAAGGAAGCTCAGGATCGACAACGGAGTTATGCTGACAAGAGGAGGAGAGAGCTTGAGTTTGAGGTTGGGGACAGAGTGTATCTTAAGATGGCCATGTTGCGAGGTCCGAACAGGTCTATCTCAGAGACTAAGTTGAGTCCGAGGTACATGGGTCCGTTCAAGATTGTTGAGAGGGTGGAACCAGTGGCATACAGGTTAGAGTTGCCTGATGTTATGCGTGCGTTTCACAAGGTCTTTCATGTGTCGATGCTGAGGAAGTGTCTTCACAAGGATGATGAGGCGTTGGCTAAGATTCCAGAGGATCTTCAGCCCAACATGACTTTGGAGGCGAGACCAGTGAGAGTTCTCGAGAGGAGGATCAAGGAACTTCGGCAGAAGAAGATTCCTTTGATCAAAGTCCTGTGGGACTGCGATGGTGTGACAGAGGAGACTTGGGAGCCAGAGGCGAGGATGAAGGCAAGGTTCAAGAAGTGGTTCGAGAAGCAGGTTGCTGCATGA
>ath_circ_008568_33844_34209_+
ATGGTCAATCCCACTATTTCCGACGACTTGCTCGCTATGATAGCTAAGAAAGTGGCAGACAAAAGCTGGTTGGACCTTAAGCCACTGATACGATCTGGCACTTGTGGAAGAGACATTGTCTACCGACCGGATGTCCTTAAAGACGCTAACATCTACAGCTTGTGCCGTGTTCCCGATGACTTCCAAGTAGGAGGTGGCCATAATCCAACCGGACCCCAAGGAGAAGGCCGCAATCGACCATTTTTCAAAAGGTGCCTTCTCGCTAACAATTCGACGACTGTGTATAACGAAGCAATACGTGTTCTAATTCATGAAACTGACATCAATGGAGCACTTAAGCTCATACAGCGTCATGCACCCGTCTGA
>ath_circ_020461_9032_9109_+
ATGGTAACTATTCGGTCTATGTGGTTAAAACTTATGATTGCTTTGCTTTTGACTGAGGCTGACTGGCTGAGACTCTGA
>ath_circ_015517_3546_3662_+
ATGAACAAAAAAGAACATCCACAGCAACACAGATTGGCCATAAAGCTCAAGATACTTACCAAATTTGCAGGAGGAGAGAGGAAAAGCCCTAAAATAGATAAAAATCATAATCAGTGA
>ath_circ_015593_2_190_-
ATGGCGACGTCGGGAACATACGTGACGCAGGTGCCGTTAAAAGGAACGGTGGAGAAACACTTCAAGAGGTACAGGAACGAGAACTATCTCTTCCCTGACACTATCGGCCACCACATCCAAAGTGTTACTGTTCACGATGGCGAATGGGACACTCAAGGAGGCATCAAGATTTGGAACTACACACTCGGA
>ath_circ_012781_1596_1679_+
ATGCTGAAAGTGGAGGGTCTTGCCAAAGTTCTTCCTGGAGTTGAAAGTATAGAAGAAGGTTTGAAGATCTTTACCATAACATAG
>ath_circ_020101_5382_5885_-
ATGTTTTCCATTCATCCAGGAGCGACTAAGATGTACCGAGACCTCAAGCGGTACTATCAGTGGGTCGGGATGAAGATGGATGTAGCTAATTGGGTTGCAGAGTGCGATGTTTGCCAGTTAGTTAAGGCTGAGCATCAGGTGCTAGGTGGCATGTTGCAGAGTTTACCCATTCCTGAGTGGAAGTGGGATTTTATCACGATGGATTTGGTGGTTGGGTTGCGTGTATCGCGAACCAAAGATGCTATTTGGGTGATCGTGGACCGTCTGACTAAGTCAGCACATTTTCTGGCCATCAGAAAAACCGATGGAGCGGCGGTGTTGGCTAAGAAATTTGTGAGCGAGATCGTGAAGTTGCATGGAGTACCTGTGAGTATTGTGTCAGACAGGGATTCCAAGTTTACTTCTGCATTTTGGAGAGTCTTTCAGGCAGAGATGGGTACTAAGGTGCAGATGAGCACGGCTTATCATCCACAAACAGATGGGCAATCTGAGAGGACTATTTAG
>ath_circ_008568_34646_34729_-
ATGACCGATAGAACCAAACCGCATGAAACAGACACAGAAGTTGTAAATAGGGAATTTAAAGGAAACGGAAACAAAACAACATAA
>ath_circ_020461_9711_9878_-
ATGGCATCTTTACCAGGTAACATCAAAGAAAACCATTTCTCACACTCAACGACCTTGAAGCAAAAGTCTCACATCGTTCTAATTATAATACATTTAACTAGTTCAAAAAACTGGAGCTTATCTTTGGTGAGTAATAAGATAATCGAGAGCATTGTGACATTTGCTTAG
>ath_circ_015517_3729_3839_-
GTGAATTCTTTTGTTTCTATAGTATCTGATAAATGGTATTACTGTGATTCCGGAGGTTTTGCTTGGAGGGGAGAGAGAGCTGCTGCACAAGGAAAACATACAAGGTATTGA
>ath_circ_015593_206_331_-
ATGATTAAAAGAAACAGTATTCTTAAGCGTCATCTTCTCTATATAAACCAAGGCAACAAGTGTTATTTCATCAACCAAAACAAAACAAAAGAAGAAACACGAGTGGAAGCTTTTAAACAAAATTAA
>ath_circ_012781_1792_1932_+
ATGAACGGTGTTGTAGCTATTCGTGTTGCAAAACCAGCTAATCAGCCTTCTGCAGCTTTGGCAGGAGTATTGTCTGTGAGTTTCTGGCAGCAAGTCAAACTCCAGAAGCTTTCGTTAGTCTTCAATGTATGCATCATATAG
>ath_circ_020101_5922_7793_-
ATGCCAGCAGATTTGATTATCAGCCCTGTAGAGTTGTATGATGTTATTCTGGGAATGGATTGGTTGGATTATTACAGAGTACATCTTGACTGGCACCGTGGGAGAGTTTTTTTTGAGCGGCCAGAGGGAAGGTTGGTTTATCAGGGAGTGAGACCTATCTCAGGGAGTCTCGTCATCTCAGCAGTGCAGGCAGAGAAAATGATCGAGAAGGGCTGCGAGGCTTACCTGGTGACGATATCTATGCCGGAGTCTGTGGGGCAGGTAGCAGTGAGCGACATTCGGGTTGTTCAGGAGTTCCAGGATGTGTTTCAATCGTTGCAGGGATTACCACCATCACAGTCTGATCCTTTCACGATTGAGTTGGAACCAGGGACAGCGCCGTTGTCTAAGGCACCCTACAGGATGGCTCCAGCAGAGATGGCAGAGCTAAAGAAGCAGCTAAAGGATTTGTTGGGTAAGGGATTCATTCGTCCTAGTACTTCACCTTGGGGAGCGCCGGTGTTATTTGTGAAGAAGAAGGACGGGAGTTTCCGCTTATGTATTGACTACCGGGAGTTGAACCGGGTCACTGTGAAGAACAGGTACCCTTTGCCAAGGATCGATGAGTTGTTGGATCAGTTGAGGGGTGCTACTTGTTTCTCCAAAATCGATTTGACGTCGGGTTATCACCAGATCCCGATAGCGGAGGCAGATGTTCGCAAGACTGCTTTCAGGACGAGATATGGACATTTTGAGTTTGTGGTGATGCCTTTCGGGTTGACTAATGCACCTGCAGTGTTCATGAGGTTGATGAACAGCGTGTTCCAGGAGTTTTTGGATGAGTTTGTGATCATCTTTATTGATGACATTCTGGTATATTCTAAAAGTCCTGAGGAGCAGGAGGTACATCTGAGGAGAGTGATGGAGAAGCTGCGGGAGCAGAAGTTGTTCGCTAAGTTGAGTAAGTGCAGTTTCTGGCAGAGAGAAATGGGTTTTCTGGGTCACATTGTTTCTGCAGAGGGAGTTTCAGTGGATCCAGAGAAGATTGAGGCTATCAGAGATTGGCCTAGACCGACGAATGCCACTGAGATCAGGAGTTTTCTTGGGTGGGCAGGGTATTACAGGAGGTTCGTCAAGGGGTTTGCGAGTATGGCACAGCCGATGACTAAGCTGACAGGGAAGGATGTTCCTTTTGTGTGGTCACAGGAGTGCGAGGAGGGTTTCGTGAGCCTGAAGGAGATGTTGACGAGTACACCAGTGTTAGCATTGCCAGAGCATGGACAACCTTATATGGTGTATACTGATGCCTCGAGAGTTGGTTTGGGTTGTGTTCTAATGCAGCATGGGAAGGTTATTGCTTATGCATCACGACAGTTGATGAAGCATGAGGGCAACTATCCTACTCACGATTTGGAGATGGCTGCAGTAATCTTTGCCTTGAAGATTTGGAGGTCTTATCTTTATGGCGGGAAAGTGCAGGTGTTCACGGATCATAAGAGTTTGAAATATATCTTCACTCAGCCAGAGCTGAACCTGAGGCAGAGGCGATGGATGGAGTTGGTGGCTGATTATGATTTGGAGATAGCTTACCATCCCGGTAAGGCTAATGTGGTTGTAGACGCGTTGAGCCGTAAGCGCGTGGGCGCGGCTCTAGGGCAGAGTGTTGAGGTCTTGGTGAGTGAGATTGGTGCTTTGCGGTTGTGTGCTGTGGCACGAGAGCCATTAGGATTGGAAGCTGTGGATCGAGCAGATCTTCTGACTAGAGTTCGGTTGGCTCAGAAGAAGGATGAGGGGTTGAGTGCGGCTTATAAGGCAGAGGGCTCTAAGTATCAGTTTGCAGCTAATGGGACTATCCTTGTGCATGGGCGAGTTTGTGTGCCTAAGGATGAGTAG
>ath_circ_008568_35208_35513_+
ATGGTCAACCTCACTATTCCTGACGATTTACTCGCAAAGATTGCTAAGACAGTGGTTCACAAATGCTGGTGGGACCTTCAGCCACTACTACGGTCAGGCAGACGTAGCAGAGATGTTGTTTACCGTCCGGATGTCCTGAAAGGTGCTAATATTTTTAGCATGTGTGAGGATCCCGACGACTACCAAGTTGATGGCAGCCATCATCCATCCGGCGCACAAGAAGAAGGCCGACATCGAGCCTTTTCAAAAGGTGTGTGGATGCTGGCAATCCGACTGCCATGTATTTTGAAGCTCTTCGTGTTTTAA
>ath_circ_020461_10054_10317_+
ATGGGTACCTCTTTGCAATCAAGTGTCTCAGTTAGCGAGGCACGGCCCCATTTTTCTGAATCAAGGTTTTTGTGGGCTAAACGTAAAAGATCTTCGACATCTTTGATGGATACACCATTGTCATGGAAAAGCTTAACAAAGTCACAGTCAATTCAAACACCACATATAAGAACTAAGTTAAGTATGAGCATATCCATACTTAACTACAGAATAATATTGTCCAACATGAACTTTGATCACTTCAAAACCTTAACAAGTCAATAG
>ath_circ_015517_4379_4771_-
ATGAATGTTTTGTCCAAGAAAATAGACAAGGCTGCAAGTGATAAAAGAATAGACTACCACCCGAATTGTAAGACGTTAAACTTAACTCACCTCTGTTTTGCTGATGATTTAATGGTGTTTGTTGAGGGAAACAAAAAATCCATTGAGAATACTTTAGAAGTGTTTGAAGACTTTGCTATTCACTCGGGGCTAAAGATAAGTCTTCAAAAGTCCACCTTATATATGGCTGGTTTACAAGAGCACCAGAGAGATGAGATCCTACAACAATTCCCTTTCGAGTATGGCTCTCTTCCAGTTCGCTACTTAGGGCTCCCGCTTTGGTTACAATGTCGACATGGGTGGAGTTCTCATTACCGACGATTCTCAGGGGACTTTACTGGTTCTCTATTGTAA
>ath_circ_015593_944_1210_-
GGAAAGCAAGAGGAATTCAAGGAGAGGAGAGAGATGGACGATGAGAATAACACAATGAAGGTTGTAGGACTGGAAGGTCACGTGATGGAGCAGCTCAAGGTGTATGAGATCGATTTCCAATTTATTCCCAAGTCTGAAGAAGATTGCATCTGCAAAATCACTATGATATGGGAGAAGCGCAACGATGATTTCCCCGAACCAAGCAGCTACATGCAACTCCTCAAGAGCATGGTTATTGATATGGAGGACCACGTCCTTAAAGCTTAA
>ath_circ_012781_2414_2503_-
ATGTCGTTTTGTTTCCATTATAATGTGACAAACACATCTGACAAAGAGAAAACAGGGGCAGTTATTACTCTGTTGAAAGCAGTCTTTTGA
>ath_circ_020101_7914_8252_-
ATGGAGGATGACCAGGCCCAGATGAGGAGGTTCTTGAGGGGACTTCGACCGGATTTGAGAGTGCGGTGTAGAGTGTCGCAGTACGCCACGAAGGCGGCACTGGTGGAGACGGCTGCTGAGGTCGAGGAGGACTTTCAGAGGCAGGTGGTGGGAGTGAGTCCAGTGGTACAACCGAAGAAGACTCAGCAGCAGGTGACACCTAGCAAGGGCGGCAAGCCTGCACAGGGGCAGAAGAGGAAGTGGGATCATCCTTCCAGAGCTGGACAGGGTGGTCGTGCACGATGTTTTTCTTGTGGGAGCCTTGACCACAAGGTGGCGGATTGCACGCAGCGAGCTTAG
>ath_circ_008568_35784_35927_+
ATGGTATTAAAACTCCAGATTGCGTCCTACTTTGCTACATTGTATCTGGACCGTTCAAGAACGTGTGTAACTGTTGTTACCTCTGGTGGTGTGCTAGGCGAGTTAGCCAAATGCTCTAGTCATATAAATCTACTAGTTATTTGA
>ath_circ_020461_10460_10618_+
ATGTTATATTCAAGATTCATGGGGCACATTGTGACCAGTAAAGGACTCGATAAACTCAACAATTTTGAGGGCTTTGGGTGTGGTCAACCGAGTGAAACTGTGCAAGGAAGCACGCTCATGCAACTTGAAGTTTTAATGTATGTCTTGTTCGTTTTGTAA
>ath_circ_015517_4893_5387_-
ATGCCTTCAAATAAATCCCCAGGCCCTGACGGATATACTTGTGAGTTCTTTAACGAGACATGGTCGATAGTAGGAAACGATTTTGTGGTAGCCATCCAATCTTTTTTTAAGACAGGCTTCCTACCCAAAGGAGTAAACTCCACTATTTTGGCCTTGATACCCAAGAGAAAAGAAGCTGTGATGATGAAGGACTATAGACCGATATCATGCTGCAATGTTCTCTATAAGGTGATATCGAAGATTCTTGCAAACAGACTCAAAATCATTCTTCCCAAGTTCATCTCTTCAAATCAATCTGCCTTTGTGAAAGATAGACTATTAATGAAAAATCTCCTCCTAGCAACAGAGATTATAAAGGATTACCACAAGGAAACAGTTTCTCCTCGATGTGCCATGAAAATTGACATATCAAAAGCTTTTGACTCAGTCCAATGGGGGTTTCTCACCACAACTCTACAAGCTCTAGATTTTCCGGAGTCTACATTAATTGGATAA
>ath_circ_015798_1_162_-
ATGTATTCTGGAGAAAGACAAGTAGCAGCATTAAGGAAGAAATATCTTGAAGCAGTATTAAAACAAGACGTTGGGTTCTTTGATACTGATGCTAGAACTGGTGACATTGTCTTTAGTGTTTCTACTGATACTCTTCTTGTTCAAGATGCCATTAGTGAAAAG
>ath_circ_012781_2818_2943_+
TTGAGCAAGGAGCTGAAGTTAGAATCTCCAAATGTTGACAAAGAATATGATTCTACGTGTATCTACAAGGAAATAATGAATCAAGCAATGGGAGAAGTACTTGCTGCTCACAACTTAATCAAATAA
>ath_circ_020101_8270_9004_-
ATGGTTAGAGGAGCTGGAGTTCGTAGTCGTGGTCGCGGTAGGGGACGAGTCCTCAAGGGTACCGGCGAGAGTGATGGCCACAGTGCCAAAGTTGAGCAGAGTGTGGGTTCGCAGCCTGAGTTTGTGGAGCCCGGGGTTAGGAACGGTCTTGGTGCCGATATAGCTGGTGCAACCGGAGTGGGGGCTGGTGGAGCTGGTGTCGGTACCGGTGTGCATGCCGTTGGTGCTGAGGGCCCAGGAGTGATGGGTGCCGCAGCTGGAGGAGCCCAGGTTCCAGAGGTTGGTTTGGCGGGCCTGTTGAGGCAGTTGTTGGAGCGGTTACCAGGTGTGGTACCAGTGGAGACTCCAGTTGCGCCACGAGTGGCGGAGGTGCAGCAGCGGGCTGCGGTTGCTGAGGAGGTTCTTTCTTATTTGAGGATGATGGAGCAGTTGCAGAGGATTGACACCGGTTATTTTTCTGGTGGTACTAGTCCTGAGGAGGCCGACAGTTGGAGGTCGCGGGTTGGACGGAACTTCGGTTCGAGCAGATGCCCGGCGGAGTATCGGGTAGATCTAGCAGTGCATTTTCTAGAGGGGGATGCACATTTGTGGTGGCGGAGTGTGACTGCCAGGAGGAGGCAGACGGATATGTCTTGGGCAGATTTCGTGGCTGAGTTTAAGGCCAAGTACTTTCCGCAGGAGGCGCTCGACCGTATGGAGGCACGTTTTCTTGAGCTGAGTTTGACCGACTCTTAG
>ath_circ_008568_36240_36392_+
GTGACCAGGCATAATAAATACACTCCAATTCGGCGTATAGGTTTATATAGACGTACACGTGTTACTAATGACGTACATGTAACTAATGAGTCGACGAGTTATCTTGGGTTTACATTAAAAATTACAAATTTCAATATAGACGTACATGTGTAA
>ath_circ_020461_11399_14074_+
ATGATAACAATAATATGGAGCTTGTGTTTAATCTTCTGCCTTTCAAACTCAATACTTGTTATTGCTAAAGACTTGTGTCTTCCAGACCAGAGGGATGCTCTTTTGGAGTTCAAGAACGAGTTCTCTATCCCAAGCCCCGATTCTGATTTGATGCTGATTCTTCAGACGACAGCGAAGTGGAGGAACAACACTGATTGCTGTTCTTGGGGTGGTATCTCTTGTGATCCTAAGACGGGAGTGGTGGTTGAGTTAGACCTCGGAAACAGTGATCTCAATGGCCGTCTGAGATCTAATAGCAGCCTGTTTAGACTACAACATCTTCAGAGCCTAGATCTTTCCTACAATGATCTTTCGTGTACCCTACCAGATTCCAGCGGCAACTTCAAATATTTGAGAGTTTTGAACCTCCTTGGTTGCAATCTCTTTGGAGAGATTCCTACATCACTTAGAAGTCTTTCTTACCTCACTGATCTTGATCTTTCTTATAATGATGATCTCACCGGTGAGATACTGGATTCGATGGGCAATCTCAAACATTTGAGGGTTTTGAGTCTTACTAGTTGCAAATTCACCGGAAAGATTCCTTCTTCACTCGGAAATCTTACTTATCTCACTGATCTTGATCTTTCTTGGAATTATTTCACCGGTGAGTTACCAGATTCGATGGGCAATCTCAAATCTTTGAGGGTTTTGAATCTTCATCGTTGCAATTTCTTTGGAAAGATTCCTACTTCACTCGGAAGTCTTTCTAATCTCACTGATCTTGATATTTCTAAAAATGAGTTCACCAGTGAAGGACCAGATTCGATGAGCAGCCTAAACCGACTAACAGATTTTCAACTTATGCTACTCAACTTGAGCTCACTCACCAATGTCGACCTTAGTTCTAACCAGTTCAAAGCTATGCTCCCATCTAACATGAGTAGCCTTTCCAAACTGGAGGCTTTTGATATTAGTGGAAATTCATTTTCTGGAACCATCCCCTCTTCTCTCTTCATGCTCCCTTCGTTGATTAAACTTGACCTGGGAACAAACGACTTCAGCGGTCCACTTAAGATTGGGAATATCTCTTCACCATCTAACCTTCAAGAATTATACATTGGAGAAAACAATATCAATGGGCCAATTCCAAGATCTATATTGAAACTAGTCGGGCTTTCGGCTCTTAGCCTCTCTTTCTGGGACACAGGAGGCATTGTTGATTTCAGCATCTTCTTGCAGCTCAAGTCTCTTAGGTCACTTGATCTTTCAGGGATTAATTTGAATATCAGTTCATCGCACCATCTTCCCTCACATATGATGCACTTGATTTTATCATCCTGCAATATTTCTCAGTTTCCTAAGTTTCTGGAAAACCAAACCAGTTTGTATCATTTAGACATCTCTGCCAATCAAATTGAAGGCCAAGTACCAGAATGGTTATGGAGACTACCAACGTTGAGGTATGTAAACATTGCTCAGAATGCCTTCAGTGGAGAACTAACTATGTTACCAAATCCTATCTATAGCTTTATAGCCTCTGATAATAAGTTTTCAGGAGAGATTCCTAGAGCAGTATGCGAAATTGGGACACTTGTTTTGTCCAACAACAACTTCAGCGGTTCTATTCCCCCGTGTTTTGAGATTTCCAATAAAACTCTTTCGATCTTGCATCTTCGAAATAACAGTCTCTCTGGTGTTATTCCAGAGGAATCTCTGCATGGTTACTTGAGATCACTAGATGTTGGTAGCAACCGGTTATCAGGACAATTTCCCAAGTCACTGATCAACTGCAGTTATCTCCAGTTTCTGAACGTGGAAGAGAACCGAATCAATGACACATTTCCATCCTGGTTGAAATCATTGCCCAATCTACAGCTGCTTGTCCTTCGTTCTAACGAGTTCCATGGGCCAATATTTTCTCCTGGAGATTCTTTAAGTTTCTCCAAACTACGATTTTTTGACATTTCAGAAAATCGCTTCAGTGGAGTCTTGCCATCAGATTACTTTGTTGGTTGGAGTGTAATGTCATCGTTTGTAGACATTATTGATAATACGCCTGGATTTACGGTTGTAGGAGATGACCAAGAATCCTTTCATAAATCTGTGGTTCTGACGATCAAAGGATTGAATATGGAACTGGTAGGGAGTGGTTTCGAAATCTACAAGACCATCGATGTCTCCGGAAACAGACTTGAAGGAGATATTCCAGAATCCATCGGTATACTCAAGGAACTGATTGTGCTCAACATGTCAAACAACGCATTCACAGGCCATATTCCACCATCTCTATCAAACTTGAGCAATCTCCAATCATTGGATCTATCTCAAAACAGATTATCCGGCAGTATCCCAGGAGAGCTCGGGGAACTCACATTTCTAGCGCGGATGAACTTCTCTTACAACATGCTTGAAGGTCCAATACCACAAGGCACTCAGATTCAAAGCCAGAACAGTTCTTCTTTCGCAGAGAATCCCGGGCTTTGCGGTGCTCCTCTCCAAAAAAAATGCGGTGGAGAAGAAGAAGAAGATAAAGAAAAGGAAGAGAAAGATAAAGGATTAAGCTGGGTAGCAGCTGCAATAGGCTATGTACCTGGTTTGTTTTGTGGACTTGCCATCGGCCACATTCTCACTTCATATAAACGTGACTGGTTCATGAGAATCTTTTCCTGCTTTTCTTCTCCGCTGAAAAAATGA
>ath_circ_015517_5426_6058_-
ATGGAGCAGGAACAACGAGTCAAGAGGCCTTTTAAATTTATAAATGCTTTAATTTCGTATTCGGATTTCAGAAGTGAGACAGAAGAGCTTTGGAAGACAACTCAGCCTCTCTTTCATTCTACCTCAGCCATGCACCGCTTATCAAAAAAATTAAAAGGTCTGAAGCCACATTTCAGAAAGATGGGGAAGCAGTTACTTGGTGATATCTCAAAAAAAGCAAAAGAAGCCTATAAAACTTTATGTGAAAAGCAAGCAGAAACTATGACAAGGCCATCTTCACAGGCAGTGGTAGCTGAAGCGGACGCATATGAGAAGTGGTTAAGGCTGTCGGGTATTGAGGAAAGCTACCTTAGGCAAAAAGCAAAACTGCATTGGATGAAGATAGGAGACCAAAATAATAAAACTTTCTACAATGCTGCAAAGATTCGGGAGGTTCGTAACAATGTTAGAGAGATTAAGTGTGATGATGGACATATTGCATCAAATCAGCAGCAAATAAAAGCAGAGGCAGTTCGATACTTCAGAGACTTTTTAACGCTCAAACCGCCAGACTACGTGGATTGGTCGCGGGAGGAACTGGAAACTCTACTGGATTATAGATGTGATGAGAATGACAAGACAAGCTCACACTAG
>ath_circ_015798_852_1103_-
TCTCTATATTTCGTCTACTTGGGTTTGGTCGTTTGCTTCTCTTCTTACGCAGGTTTGTTTCTTACAAATCCAATCTTCTTTTTCTTTATTCTTCAATCAAGAAACCCAGTAATTAAATCACATTATAAACAAGATCAAGAAATTTTTTGCACAAAAAAAAAAGAAAACAAGATCAAGAAATTAATAAAGTTTAGATTAAACATTTGCATTATTTTCTTTTTTTTGGTTCAACCAATTAACCCATTAACATAA
>ath_circ_012781_3606_3797_-
GTGCAGACTACATTCGATGTTAATGTCTTTGGGACGATATCTCTGACAAAGTTGGTAGCTCCTCATATGCTAAAACAAGGAGGGGGTCATTTTGTTGTGGTACGTGGAGACTACTGGGGGATAGTTTTTGTTAATTTTGTGGAATTATATTTAAGGATTGAGCTTCATATCATAGTTTATATATGTGGATAA
>ath_circ_020101_9524_9733_+
ATGCATCAACAACACAATGAGATGCGTAAGTATTATCATAAATACTTAGTGAGGCGATACTCCCATCTACGAGCTATACACACAAGCAAATACAAAGGTATAATCACGAATACAATACAAACAAACCAGTCATTGAACAATTCACCCAAAACACATTCACCACACTTACATATCATCACACAAAACAAATCACACAACCCAATCGCTTAG
>ath_circ_008568_36493_36699_-
GTGGGGGTGTGGGGACGTCCATTGCCGAGACTGAGGGATTTATTTGTGAGTTTAGGTTATATATGGCGTAGTAAGAGCAATGAAAAGTGTGCAGAAGATGACTTGTCTCAGAGTACATGTTATATAGACCTAATGACGAGGAGACAACTAATTAAATGTTTGATGTCCCACTTACATATTGTAGGTGGTATTAATATTGGACATTAA
>ath_circ_020461_14324_14401_-
ATGGATATGTTGTCTTTAGATACGGAAGAGCTTAATATGCTTGTTGTCTCCTTTGTAAATGGTCGGAAGAAAGTTTAG
>ath_circ_015517_6128_6541_-
GTGCGTGTATCTCCAATATATAAGACGTCACAACTCATCACTTGCTCTGTCTTATTAGAAGGAAGACAAGAAGAGTTCTTTGTGTCGTTTGTTTATGCATCAAATTTTGCAGCAGAAAGAAAGGATTTGTGGAGTGATATTAAATATCATCATGATTCCCCTTTGTTCTATAACAAAGCTTGGTTAATATGTGGAGACTTTAATGAGATATTAGAAGGAGAGGACCATTCACTCTATGAATCATCTCCATTCGTTCTCCAAGGGATGAGAGATTTTCAAGACTTAATCAGACATTGTGAATTAACAGATATGAGCTACCAAGGCCAGAGATACACATGGTGTAACAAGAGAAAGGAAGGAGTAATATGTAAGAAGCTGGATAGGGTACTGATTAGCAAGCAATGGATGCAATAG
>ath_circ_016311_55_150_+
ATGAAAGACGAACAACTGCGAAAGCATTTGCCAAGGATGTTTTCATTAATCAAGAACGAAAGTTGGGGGCTCGAAGACGATCAGATACCGTCCTAG
>ath_circ_012781_3872_4033_+
ATGGCAATAGAAACAAAAAATACCTTGAGAGTTTCCTCAAGAATTAATAATCTTGCCTACGAATTTTACGCAATTAATTTTAGTACCTTGAGAGTTTCCTCACTTGCATCCGATGCCTTGGATTTCTGCAAGGAAAAGAGTATGATGATGACACCCGCTTGA
>ath_circ_020101_9932_10099_-
TTGAGTTATTCGCAGTTTCGTGAGACACGTTTTCTCAGACGCGAATTAGGACCAGCGGAGATTGAAACTGAGATCGTGGTCTCGTCTGTTTTCCGATCGGCACGAGATTTTGTGGGCAGCTTTGTGACGTCTGCAGCTAGGATTTCACCGGAGCGATTGAATTGTTAA
>ath_circ_008568_36861_37307_+
GTGTTGCCGGAAACACCTTTCCGAACATATTTCACCCTCCTGCTTGAACGTGGAGCAAGGCCGGCGATTTACCTTGAAGGGGTTCGTTTAGCTTGCAATTTCGTTACGGTTGCTCATGGTTTAACCATGTTGAGTTCTATCTCGCCCATCGACGCTTACGCATGTTTCTCTCATGGTCTGTCCCTAACCGCAACTGGCAACGGACGAGAGGTTGAAGCCGTGAACGCGACTTTCTGGGATTTAGTGCCATCATTCGAAGCTGCAAACACAGTGGGGGAGTTGGTTATGTATCACATAAGTCGACTGCATGCTGAAGGAACTCGGTTGTGGAATCGTTCATGGAGGTTCGTGGTTTCACCAGACTGCTTGGGTCGTTGCAGCTACGGAGCCTGCTACCGCAATTGCTTCTTCTACTGGTATGCTAGGGAGTTGTGCATATTTTATTAA
>ath_circ_020461_14814_14918_+
TTGGAAATCGAATCAGATGGGGAAAAAGTTGATAAAACAAATGAATTGAGATCACCAAGAACCCAGAAATTTCTAAGCGATAAGAAATTCGAAAATAATAGCTAA
>ath_circ_015517_6553_6900_-
ATGATTTGTGTACCTCGTGATTCTCGTGTTATATTTGGTGACGTTATTATGTACAAAAAAATTATACTAATGGCCCCTTCAGGTAGAACAGCCATTCGCACAAAAAGTGAAGTCAAACAAAATGTATCTTCTCCAAATTCTAAATGTTATGTGTATCTCGTGATCGTCGTGTTATGTTGGCAAACAAACATGGCCCTTTTAGGTAGAGTTAGTCGTATGGAAATAAATTCTCCATTCGAAGCTTGGAGAAAGTATAAAATAAAGTATATAATGTTCACTTGGCTTAACAATCGCCACTCGTTCACTGCACATTATCTTAATTTATATCAAATTACTATTGAAAGATAA
>ath_circ_016311_574_675_+
ATGCCCTTAGATGTTCTGGGCCGCACGCGCGCTACACTGATGTATTCAACGAGTTCACACCTTGGCCGACAGGCCCGGGTAATCTTTGAAATTTCATCGTGA
>ath_circ_012781_4051_4221_-
TTGCCTTTAGATTTAGCTAGCGGCGAAGAGTCACTCAAACATGTTGTAGAGCAAGCAGTGTCGCTTTTCCCTGGAGCTGGTGTTGATTATTTGGTTCACAATGCTGCCTTTGAGCGTCCGGTAAGTAATTTCCTTGCTAAAGTTTTGTATCTACTCAATAGAGAGTCTTAG
>ath_circ_020101_10482_10559_+
ATGAAAAAAGGAAAGCAATCTCTTGTGAAAAATAAAATATTAACTAAATGGAACATTGCTGATTTTTTGAATAATTAG
>ath_circ_008568_38171_38452_-
ATGCGTTCCCGCATAGAGGGTACCATTAATCGTCGCCTTGCTTCATTTTACTCTGACCGTATCCGAGAAAATGAGTGGATAGTTATCAATACTTTCTCAGTTCGTCTCCACAACGAGGGGATACACGTAACGTCCCATGACTACCGGATCTGTTTTATGGATCAGACCATTGTTACCAAAGTTTCGGGATTGCCTGCAATACCGTATTATGATTTTACTCCTTTTGACTACATCATCGAGAGGACAGTTTCTACCGGAGTGTTAGTCGGTTTGTATATTTGA
>ath_circ_020461_14999_15208_+
ATGATGCATCTGGCGAGGGAAATTGGGGATTTCAATTGGATGTTCGTGTTCATGGCCGGAGCTCGTATCACGTACGGTCGGAGTAGCGTAACAAGAAGAATGGGAGAGATAGGAAGCTTCGCTGGCGTCGATAGCGAGAAGCTCTTCCTCTGTATAAATCTTCGTCGTCGTCGTCCCAACTTACGATATTTCTTTCTTTACTTTTCGTAA
>ath_circ_015517_6933_7085_+
ATGATATCAAATTTACATACATATAGTGGCCTCGTGGGTATAATTACACAAGGAGCTTTTGGAGAAAAAGAAGTGTGTGATTTAAATGACAATTATACAAATGTGTACAATTATCAGATCCAAAGTTCATGTTTTAAATCATCAAAAAAATAA
>ath_circ_016311_689_871_+
TTGCAATTGTTGGTCTTCAACGAGGAATTCCTAGTAAGCGCGAGTCATCAGCTCGCGTTGACTACGTCCCTGCCCTTTGTACACACCGCCCGTCGCTCCTACCGATTGAATGATCCGGTGAAGTGTTCGGATCGCGGCGACGTGGGTGGTTCGCCGCCCGCGACGTCGCGAGAAGTCCACTAA
>ath_circ_012781_4251_4457_-
TTGGATTCAGGTGAAATTCTTGCTAAACAGTTTGCAAGTTTAGATGCCAAGCTTATTCTCTCTGCTAGGAATAAAGCTGAACTGGATCGGGTTAAGAGTGAGCTTAAAGGTACTTTCTTACACAATGAATCAAAGAAAGCTCTCCAGTTTACAATTGTGAGCTTTTTGTTGACACGTGATGTAACTGACTCTGTATTCTTCTTCTAG
>ath_circ_020101_11850_12041_+
ATGATATTATGTATTAATATCAATGGGTTCCAAAAGGATACACATCTTCTTGGTGTTGAACATCACAACAAAGGATCAATCTATATTTCTACACTTCTAAAGCTGTTCAAAAATATTACCCCCTCACCTATAAAATTCGCAAATCAAAACAATTTCCGTTACCTATTACCTCAAATTCCACAGAGATCATAA
>ath_circ_008568_38520_38726_+
TTGGCGAAATATTACTCGATTATCTGCCAAGATGAGACCCATGTCGAACTCATTTATTCCCACGCATTTTTGAAACACCCTGACCACAAAAGCGCGCATACTCCATCCGGTGATCATGGGACAAAGTTCGGAAATGACATGATATCCATCATCCATGATGACAACAACAAAAACCAGAATAACCGACTTTCTGTCTTATTTGTGTGA
>ath_circ_020461_15247_15333_+
TTGAGTACAAATAATTCAATCTATGAAACTAAAACCCATACAAACACACCGTATTTAATTGAAACAGTGGAAAGAAAAACTCGCTGA
>ath_circ_015517_7409_7645_+
ATGGCAACTTTACGTATAAGTTCAGCTCTTATTTACCAAAATACCCTCACCCACCATTTTCGTCTTCGACGTCCTCACCGTTTCGTATGCAAGTCCATGACCAAAACGACGCCGGATACTACTCTTGTTGAACTCAGTCGACGCTCCGGAAACTATCAACCTTCACCGTGGAACCATTGTTATCTCCTCTCCATCGAGAATAAATATGCGGTAAAGTTTTGTACTATATTTTCATAA
>ath_circ_016311_918_1283_+
GTGAACCTGCGGAAGGATCATTGTCGATACCTGTCCAAAACAGAACGACCCGCGAACCAAAGATCACCACTCTCGGTGGGCCGGTTTCTTAGCCGATTCCTTGCCCGCCGGATCCGTGGTTTCGCGTATCGGCATGATCGGGAGCTTTTATCTCGGTCTTGTCGTGCGCGTTGCTTCCGGATATCACAAAACCCCGGCACGAAAAGTGTCAAGGAACATGCAAACGAACGGCTGGCATTCGCCTCCCCGGAGACGGAGTGTGGGCGGATGCTGTGCCGCGAACTGAAGTCTAAAACGACTCTCGGCAACGGATATCTCGGCTCTCGCATCGATGAAGAACGTAGCGAAATGCGATACTTGGTGTGA
>ath_circ_012781_4458_4649_-
ATGGAATTTAGTGGGATTGATTTGAGTTTTCGATTATTTCAATCTCTGAGCATTAATTCAGATTTCTTGGTTTTGCTCAGGTCGTCTGGATCACAGGGGCTAGCCGTGGAATTGGTAACGAATGTTTTCTTAGGATTATATATCTGTGAAGAGATAACTTTTATTGTGGCTGCTTACTCTTCATGTTTATGA
>ath_circ_020101_12172_12336_-
ATGCAGTTGATTGATGACAATGAATGGTACCATTTCGACGACAGTCATGTGTCATCTGTAAATGAATCTGAAATAAAAAACTCAGCTGCATATGTTCTTTTCTACCGAAGAGTGAGAAGTGAAACAGAGACACAAACAGTGGAGATGTCGACTGATATGGATTAG
>ath_circ_008568_39211_42039_-
ATGGAGTTACCTGTATTAATTATGGTTGGTGAGTGGATATACAAAGAAGAAGGTTGGAAATTTGAAGCTGAAAGAGCAAGTTTCGGACACTGTGTATGTATTACAGACACAACGACGTACACGGATTTGGCAAGTACAATATGTGATGTTTTCAGCTATAACTTTAGTGAATGGAACCCTATAATAAGTTACTGGATGTCTGGAAAGATGTCTGATATGATAGCAAGTAATCGCCCTCCAGTATATATCGAGAATCAAATTAGCCTGGATACATTTATGTTGATTCGTAATGGCGATCCTTCTGTTAACTTGTTTGTGTCTTTTTACCCTATCGGCAAGGGAGGCCATACAGAGACAGAGGTTACAAATGTTGATGCAGCTCATAATTTTTACGAAGATATAAATGTAGATGAGGAGGATGACATAGATGAAGGTGATGAGAATGAATATGAGGACGAGGATAATGAAGAGGACGAAGATATGGATGTACATGACGATGACACCGATGGTGAAAGCCGTGGAAGTACCCTCGACCCTACAGTAGACGGTAGTGAAGGTAGTGGCGAAGATTACGATTACAATAAATGGGGTGACATGATTGTGGAACAATATGGAAATGGTCATATTGAGGAGGGCGTCGTGAATGACACTCAACAAACCGTGGAACCCCCAGGGGAATTCACTCGTTTATTGGCATCGTGTACGTCGACGGGTACACATGTACCTCATGTAGAACCCACTAGTGTTTTGGTTGACTGTACACCAACCTCTGCTCCATCCCCGACGTGTCAACATGGTTTGTACCAATGTACGTACACTAGAGTCAGTGCAGAGGAGACAAGATGCGAAGGTGAATTAGTTGAGCACACAGATGATATAGCTGAGAACGTAACTGGAGATGATGGTATAGTCGTCCTAGAAGGGGTTTCTGCAAGTGGGTTAAATATTGAATCTGACGACCGTCTAGTGACAACAGGTGAAGCCTACGAAGTGTATAAAGGGTTTTCTACATTGCTTAATGCTGAGAATGAGTTGCTCGATACTGATGCGGCTCCTGTATTCGATGATTTAGCCAATGTTCGAGTCGATGAGACAGAAGTTGAATTGAGTACGTCAGGTCATCCGTTGTATGTGGGAAGTGTTTTCAAAAACAAGCAAGTCATACAGCAGACTATGCGACTTGTTGCAATCAAAAAGTGCTTCCGCTACAAACAAACTCGGTCATGCCCTAAAAGATTAGAGATGGTTTGCGTAGATCGCAATTGTTCATGGCATTTGACTGCACATGTCATACCCAATTCCAAATGTTTCAAAATCACAGGGTATGATTCCATCCATGTTTGCAAGATCAAGACTCGAAAGGATTATCGTAAACATGCAACTTACAAGCTTTTAGGCGAGGTTATGAAGAATAGATATAGTTCTTCGCAAGGGGGTCCGAGAGCTGTAGATTTGCCTCAATTGGTCTTAAATGATCTTAATGTTCGGATCTCATATTCTACAGCATGGAGAGCTAGAGAGGTTGCAGTAAACTCTATAAGGGGTGATGATATGGCTAGTTACAGGTTTTTACCTACATATCTGTATCTTCTACAATTAGCAAATCCCGGTACAATCTGTCATCTCCACTCCACTCCTGAAGCTAAAGGTCGCCAGCGCTTCAAATATGTATTTGTTTCTCTCTCGGCGTCTATAAAAGGTTGGAAATATATGAGGAAAGTCGTTGTTGTAGACGGAACGCAGCTAGTCGGTCGTTACAAAGGATGCCTCCTTATAGCATGTGCACAAGACAGGAACTTCCAAATTTTTCCATTAGCTTTTGGGGTTGTTGACGGCGAGACCGATGCTTCATGGATTTGGTTCTTTGAGAAATTATCAGAGATTGTTCCAGATACTGACAATTTGATGATTGTCTCGGACAAGCATTCTTCCATATATAAAGGCGTTAGTGTGGTGTACCCGAAAGCCCATCATGGAGCATGTATAGTACACCCGGAGCAAAACATATCGGTGTCTTACGCAAGGTACGGTGTGTCTGGTTTATTCTTTAGCGCCGCTAAAGCGTATCGGGTTAGAGATTTTGAAAAATACTTTGAAGAGTTAAGAGGTTGGAGCCCCGGATGCGCAAAGTATTTAGAGGATGTTGGATTTGAGCATTGGACTAGGGCATACTGCAAAGAGGAGCGGTACAATATCATGACTAGCAACAACTCCGAGGCAATGAACAATGTCTTAAGGAAGGCAAAAGCGTATCGAATTGTCTATATGCTAGAGTTCATCCGAGAGGTCATCATGCAATGGTTTGCAGCAAGGCGGAAAAAAGTGTCGAAGTGTAACTCTTTGGTCACCCCGGAGGTAGATGAACGTTTCCTTCAAGGCTTGCCTGCGTCAGGAAAGTTCTCAGTCATGATGTCTGGGCCATGGAGTTATCAAGTTACTTCAGAGACTGGTGAGCATTTTCACGTTGTGCTAGATGAGTGTACGTGTACTTGTCTTAGGTACACAATTTTAAGAATCCCATGCGAGCATGCTCTAGCTACTGCAATACATTTTGGCATCAACCCGAAGGCTGTTGTTGGATTGTGGTATAGCCTTCAAGTGTTTTCTGATTCTTTCCAAGAACCCGTTTTACCTATACCGGACCCAAAAGACGTTGTTATTCCTCAAGAGTTATCGGACCTGATTCTCATACCTCCACGCAGCAGACGACCACTTGGGAGACCACCCACCAAAAGGATACCATCTACTAGGGAAAACCGGGTAAGATTTTCCCCCATCCTCACTTCTATGCAATTTTTCCTTCCTTTTAGGCGCCTTACCATTTTTTAA
>ath_circ_020461_15551_15793_-
GCACCCGCGATGACATCGAGAGGATTGGTGGAGAAGGACTTTGAGCAGATAGGAGAATTCCTGAGCCGTGCAGTGACACTGACGTTGGACATCCAAAAGACATACGGTAAGTTGTTGAAGGACTTCAACAAGGGTTTGGTGAACAACAAAGATCTCGATCAGCTCAAGGCTGATGTCGAGAAGTTCTCGGCGTCTTATGAGATGCCTGGATTCCTCATGTCTGAGATGAAGTACAAGGATTAG
>ath_circ_015517_7681_8025_+
ATGAATTCTTTTATTAACAAGTTGTTACTACGTGCATGTTTAAACATATGTATGTATATACAGAGTGAAACAGAAGTAATAACTAGAGATGTGTTGAAGAAAAAAGTGAAGAGCATGCTTGATGATGAGAAGAAGAGCCGTCTCGAGCAATTAGAGCTCATCGATGATCTGCAAAAACTTGGGGTTTCGTATCATTTTGAGATAGAAATAAATGATACTTTGACAGATCTTCATCTTAAAATGGGAAGAAATTGCTGGAAATGTGACAAGGAAGAAGATTTACATGCAACCTCACTCGAATTCCGACTTCTTAGACAACATGGTTTTGATGTCTCAGAAAGTTAG
>ath_circ_016311_1285_1494_+
TTGCAGAATCCCGTGAACCATCGAGTCTTTGAACGCAAGTTGCGCCCCAAGCCTTCTGGCCGAGGGCACGTCTGCCTGGGTGTCACAAATCGTCGTCCCTCACCATCCTTTGCTGATGCGGGACGGAAGCTGGTCTCCCGTGTGTTACCGCACGCGGTTGGCCTAAATCCGAGCCAAGGACGCCTGGAGCGTACCGACATGCGGTGGTGA
>ath_circ_012781_4937_5353_+
ATGTTGACAGAAATAAATGTAGGAGTAGAACATAAATTATTAATATATAGGGACCTGTATGCAATTAATCTTATATACCAAAATCTTATTACATCCGAATGCCATTGTTCCTATCATTGTGTTGTCTTTCGATCAAAAAACCCCAAATCTCTGTTTGCAGAGAGGACGAGGAAAGAGAGAGAGAGAGAGAGAGAGAGAGAGAGAGAGAGAGAGAGAGAGAGAGAGAGAACGACTATGGACGCTATAAGGAAGCAGCTTGATGTGCTCATGGGAGCTAACCGAAACGGCGACGTTCAGGAGGTGAATCGCAAATACTACGACCGTGATGTGTGTCGTCTTTACTTGTCTGGTCTCTGCCCTCACGATCTCTTCCAATTGACGGTGCTTACCTTTATATTTTTTCAGTTTATTACTTAG
>ath_circ_020101_12486_12632_-
GTGAATTTCCCAGTTCATGATCTAGACTTGAGCAAGTATGTGAAAAACAAGAATGACCAGTCATATCTATATGAACTGTATGCCGTTAGTAATCATTATGGTGGACTTGGTGGTGGCCACTACACTGCCTACGCTAAGGTTTGCTGA
>ath_circ_008568_42657_42797_+
ATGAACAGTGTACGTACGAACCCGGTTCTTTTGGATTCCAACGACGCGGTCCGTACGTACAAACCGGGTTCAGTTTCGTCAGGGGCATTTTGGTCAGTTTTTGGCTTAATGAAAGGCCCAGCCCACAGTGTCAAAATCTGA
>ath_circ_020924_1_291_+
GAATTTGATCCTTTCTCGCTAAGCATAGATGGTGATAAGCTTCGTGGTCGTGGGACAACAGATTGTCTTGGTCACGTTGCTCTTGTCACTGAACTCATGAAGAAACTCGGGCAAGCCAAACCGGCGTTGAAATCAACGGTGGTGGCGGTTTTCATCGCTAGCGAAGAGAACTCTTCCATTCCTGGTGTTGGTGTGGACATGCTGGTGAAAGACAAACTTCTTGATAAGCTCAAATCCGGACCCTTGTTAGTTTCCATTCTGTTAGAAATTTCTTGGGGAGTTTTTAGATGA
>ath_circ_015517_8113_8178_-
GTTTATATTGTTGGTCTTGAACGTATTACTTTCTATTTGGTCGATGATCACATCAAATATATCTGA
>ath_circ_016311_1985_2338_+
ATGGGGGCCGGCGATGCGTCCTGGTCGGATGCGGAACGGAGCAATCCGGTCCGCCGATCGATTCGGGGCGTGGACCGACGCGGATTACGGTGGCGGCCTAAGCCCGGGCTTTTGATACGCTTGTGGAGACGTCGCTGCCGTGATCGTGGTCTGCAGCACGCGCCTAACGGCGTGCCTCGGCATCAGCGTGCTCCGGGCGTCGGCCTGTGGGCTCCCCATTCGACCCGTCTTGAAACACGGACCAAGGAGTCTGACATGTGTGCGAGTCAACGGGTGAGTAAACCCGTAAGGCGCAAGGAAGCTGATTGGCGGGATCCCTCGCGGGTGCACCGCCGACCGACCTTGATCTTCTGA
>ath_circ_012781_5548_5709_+
ATGGCTACTTTGGTTTGCCTAATAACTGATGCTCCTTTTACATTTCTGTTGTTATCAGAAAATGGATATGGGACCATGCCCAAAGGTGCACTCTTTGCAGCTTCGGAAAGAGTATCCTTTGTTTACAGTAAGTTTAGTATTTACCTTATACGGTTACCATGA
>ath_circ_020101_12845_13477_-
TTGGTTTTATTTGTTACTCAAGAGCTCCTTTATTTTCCTCTCCTCTTATGTAAACCTTTATGGATCATAATTATTGGATTCCACAGGCCTATTCTGGAGAGTGTTAGAGGCAGAGATGTGAAGCTCTTTGGAACTCCTTTTGTGACTTATGTCAACACAGAACCACTAAGTGGAGCTGACATTGATGCAGTTCTCTCTCGATTTCTGTCGCCTCTGCACAAGGTCCATGCCCCATCTAAGATTCATAACGGAAGTGAAAATGGCCACCTTCCTGATGCTACTGTTGACGAAGCATCCGAAATTTTATCATCCCCAGATACCGAGATAGACGATGCATCTGATAGAGAGTTATCCTTCAGGATATTCTTGACAGATGAACGTGGTTTGAACTTTAAACCACTGCAGTCTGAATCTTCCATAAGCCTGGGTATCGCTACAAGAGTTTTAGTCGAGTGGAATGAGGGTGAGCATGAAAGATATGATTCCAGCTACTTGAGTGATCTTCCGGAGGTTCATAAAACAAGTTTCTCTGCAAAGAAGACAAGGCAAGAATCGATATCCCTGTTTTCGTGTTTGGAGGCGTTTTTAGCAGAAGAACCTCTGGGACCAGATGACATGTGGTATAGCTCGTAG
>ath_circ_008568_43603_43803_+
ATGAAACGTTTATGTTTCATTATTAGGTTAAAAAGTATCTTGAAGAAATGTGTGATCTATCTTTGCCGTTTCGTTAAATGCACTATGTTTCTTGAAGAAAAAGTAATTTGTTTTGTGTCTGAACAAGTAGTGAGACACGAAGTGTCGCGCGCGGTCACCAATAATGTTGTTGCATTCTCACCAAATGCTGTGATTCAATAA
>ath_circ_020924_306_389_+
TTGAAGCTTATTGATGTGTATTCTTTTGAAGGTATTGGATTGATACAGCGGATAAGCAGCCGTGTGTTGGAACTGGGGGTATGA
>ath_circ_015796_2_757_-
ATGTTGAAAGACCCAAAGATTCTGTTACTAGATGAAGCTACAAGCGCTCTTGATGCTAGCTCTGAGAGCATTGTTCAGGAAGCTTTAGACAGAGTCATGGTGGGGAGGACCACTGTTGTTGTTGCTCATCGTCTCTGCACCATCAGAAATGTTGATTCCATTGCCGTGATACAGCAAGGCCAAGTTGTTGAAACCGGAACACATGAAGAACTCATTGCCAAATCCGGTGCTTACGCATCCCTCATCAGGTTTCAGGAAATGGTTGGTACTCGAGATTTCTCAAACCCGTCAACTCGTCGCACTCGTTCAACCCGTTTGAGCCATTCACTGTCAACGAAATCACTCAGTTTAAGATCAGGAAGTTTGAGGAATCTGAGCTATTCTTACAGCACTGGAGCTGATGGTCGGATAGAGATGATTTCAAATGCAGAGACTGACCGAAAGACTCGTGCCCCTGAAAATTACTTCTACAGGCTTCTCAAGCTTAATTCACCGGAATGGCCTTACTCAATCATGGGAGCAGTAGGCTCAATTCTTTCTGGTTTCATTGGTCCTACATTTGCTATTGTGATGAGCAACATGATCGAAGTCTTCTACTACACAGACTATGATTCAATGGAAAGGAAAACAAAAGAGTATGTCTTCATCTACATTGGTGCTGGTCTCTATGCTGTGGGTGCTTATTTGATCCAACATTACTTCTTTAGCATCATGGGAGAAAACCTCACAACAAGAGTAAGAAGAATGATGCTCTCA
>ath_circ_017090_542_703_-
ATGAGTACGACCGGGCGTGAGCGGCACTCGGTCCTCCGGATTTTCAAGGGCCGCCGGGGGCGCACCGGACACCACGCGACGTGCGGTGCTCTTCCAGCCGCTGGACCCTACCTCCGGCTGAGCCGTTTCCAGGGTGGGCAGGCTGTTAAACAGAAAAGATAA
>ath_circ_012781_6024_6158_+
TTGGAAGATGCCATAGACAGGCTTATCGTTGAGTGTGATAGGAAGATTGGTAGGGCCCTTAAGCGTCTTCAAGAAGAGGACGCCAAAGCTGCCATTGCCATTTCTGTCTCTGAAGTCACTCAGGTGATTATTTGA
>ath_circ_020101_13480_13623_+
ATGCTCACCTTTTCTGCCCTCCATGAAGAATTTCGAGTTTTGCTTTCCCTGATCCTTTCGGCATCTGATTTAACCGATAGGCTACAATATGCTCATCATCTTTTATCGAACTCAGTGAATCCAGGGGATTCTCAAAATATTTAA
>ath_circ_008568_44106_44288_-
ATGATGCTAAAGAATTGTGATTTTTGCGATATGGGTTGCACTGTCTATTTAACAGAAGGTAAACGGTGCACACACCTACACAAAAAACAAAAAAAAAAACAAAAACACACACACACACACAAACACAAACACAAAGGTAAACCTGGTAAAACATTCAGACAATTAAGGATGAGAAACTGTTGA
>ath_circ_020924_489_659_+
TTGGCATTGATCTTTTCTTCTGTTTGTACGAAGGCGATTAACGCGATGGAGTTAGCAATGGAAGGGCTTAAGGAAATCCAAGCTCGGTTCTACAGAGACTTTCCGCCTCACCCACAAGAGGAAGTTTATGGTTTTGCAACACCATCCACCATGAAGCCAACACAGTGGTGT
>ath_circ_015796_897_1124_-
CAAATTCTGTTGGATGGTGTTGAGATAAAGACGCTTCAGTTGAAGTTTTTGCGTGAACAAATCGGGCTTGTGAATCAAGAACCTGCGCTCTTTGCCACTACTATACTAGAGAACATACTCTATGGAAAGCCTGATGCAACAATGGTTGAAGTTGAAGCTGCTGCTTCCGCTGCGAATGCGCATAGTTTCATTACATTACTTCCTAAAGGCTACGACACACAGGTATAA
>ath_circ_017399_3_107_+
GCTAGATTATTTTCCGTTCTGTACTCAAATCCCAAGACGAGAGGGAAATACAATTTACTTTTTGCACTAACATCTGGTGGACCCTACAACTACGAAGGAACTCAA
>ath_circ_012781_6432_6524_+
ATGGATCTTAAGATTAGAGCTCTTGAGTTAGTCGAAGAGATGAGGACCAAGAGAGCTGACCAACAGGTGAATTTGCTTTCGCTATTGGCTTAA
>ath_circ_020101_13700_13864_+
ATGGAGAAAAATATTAATACAAGAAAGGAACACACCAAAAATCATACCTCTGCAAGTAAAAGACTCTCATCTTCGGCTAATAAACAAGCAGTACCTAATGCGGTAATGAGATCTCTAATAGATCCATTTTTAGGCACTATTACTGTGTATGGCATCGGAAGATGA
>ath_circ_008568_44309_44395_+
TTGAATATCCAGATTGAAGTTCTATATAGTGAATTGATTGAGGGATGTATGTGGATCTTATATATTAATAGTGTGATCGATACGTAA
>ath_circ_021303_3_626_-
ATGGGTAGTGCGGTCGAGACACTATGTGGACAAGCGTATGGTGCCCACCGGTACGAGATGCTTGGGATCTATCTCCAAAGAGCAACCATTGTCCTTGCTCTAGTTGGCTTTCCCATGACAATACTATACACTTTTTCGTACCCGATTCTTCTCCTCTTAGGCGAGCCTAAAACGGTATCATACATGGGATCTTTATACATCGCCGGACTCATCCCTCAAATCTTCGCTTACGCCGTCTACTTCACGGCCCAAAAGTTCCTCCAGGCCCAAAGCGTAGTGGCCCCGAGTGCGTACATCTCAGCCGCCGCCCTCGTCCTCCAGATATCGCTGACGTGGATCACCGTTTACGCAATGGGCCAAGGCCTCATGGGTATAGCTTATGTTCTTACTATCTCTTGGTGGTTCATAGTTGGAGCCCAAACGTTTTACGTTATAACTAGCGTAAGGTTTAAAGACACTTGGACTGGTTTTAGCTGGAAATCGTTACATGGTCTTTGGAGCTTCTTTAAACTGTCTGCTGGCTCTGCGGTCATGATCTGTTTGGAACTGTGGTATACACAGATTCTGGTTCTTCTCGCTGGTTTGCTTAAAGATCCTGCACTCTCTCTAGATTCTCTATCTATC
>ath_circ_016147_565_660_+
ATGAAAGACGAACAACTGCGAAAGCATTTGCCAAGGATGTTTTCATTAATCAAGAACGAAAGTTGGGGGCTCGAAGACGATCAGATACCGTCCTAG
>ath_circ_018053_1_162_-
GTGGGTAAGTTGGCCCTTCTGACATTAACTAGTACAGTTAAAGGGCACATCAGATTTGCTAAAATCTTCCCTTATCAGGCAGGGCATACCACTCCCACTGTCTTCTATCTTGCTTTGGGAGGATCATTGCTATCTTATATATACTCTGCTCCACCTCTTAAG
>ath_circ_012781_6605_6793_+
TTGGAAGCCTTCAACAAAGATAGAGCATCCTTGCCACAGCCCGTTCCAGCTCAACCACCATCTTCCGAATTACCTCCACCGGATCCTCGCACTCAAGAAATGATAAATGAGAAACTGAAGAAGGCAGAAGATCTTGGTAAGGGAAATAACCCTAATTTGTGTTTGGTTATTTGTCTATGGTCATCTTAA
>ath_circ_020101_13895_14008_+
ATGGATCGCGTAAGTGTTGATGGCAAAGGTACAGACAAGTACATGAAGGGATCAAAAGTGATTGATATTTTTCCGCAAGCTGGACAAACCAGAGTGGACTTGTATTGGCCCTGA
>ath_circ_008568_44528_44608_-
ATGAAAAATCAGGCAAAAATTAAATGGAACAAAATATGGAACGAACACTTTTTTGATGTGAATGATTTAAAAGAAATATGA
>ath_circ_021303_927_1085_+
ATGGAAATGAAAGATTATATGTATATACTCTTACGCACTCCAAATTGTGAATTTTCTTTTTATGCAAATCTAATTACCATGCATAGATTTCACTTGGTGAGAACAAAAAAAAGAGAGGAAAAAAAACGTTTTTCCACCAAATTCATTTACTATAGTTAA
>ath_circ_016147_1084_1185_+
ATGCCCTTAGATGTTCTGGGCCGCACGCGCGCTACACTGATGTATTCAACGAGTTCACACCTTGGCCGACAGGCCCGGGTAATCTTTGAAATTTCATCGTGA
>ath_circ_018053_446_769_-
TTGTTAGCTAAAAAGAGTTTGTTGTTATATTCTGTATTCAGAATAAATGGAAGATTCGTCTTCAGCTTACAAAACCAGTCACTTGGCCTCCACTGGTTTGGGGAGTCGTCTGTGGTGCTGCTGCTTCAGGTAATCATACGAACCTCTTTTGGATCATGCAATACTGTACAGAAAGTTTTTTCATTTTCCTTCCAATTGTTTCTTCTGGCAGGGAACTTTCATTGGACCCCAGAGGATGTTGCTAAGTCGATTCTTTGCATGATGATGTCTGGTCCTTGTCTTACTGGCTATACACAGGTCTGGTTTTACACAACAAAAAGCTGA
>ath_circ_012781_7391_7639_+
TTGATTGCTTTCATAAAAGTTACTATTTGGACCAAAAGTATAACATCTTCGCATCCCCTGTTTAATGTATCTACACATTGGTTTCATCTTCTAACCTCACTTATTGTTCCTATATCTTCTCAGACAGACCAAAAGTTGCGTCTATGTGACATATGTGGAGCATTCTTGAGCGTCTATGACAGGTTAAGTTCCTTGCTCAAACTTTCTGCATTATTGTTTCCCTTTTGGATTGAAAGAGAAAAAAGGTAG
>ath_circ_020101_14069_14227_+
TTGTATGAAAAACAAGAACCAGATGAACATTCAATGGAAGGAAATGGTAACCGATACTTACTTGACAAACATCAACTATTACAGAATCATTTCGGGCCTTATGATAATTCCAAAGCTCTTCAGCAACTTCATCATCCGGACGACTGTCAGAATCTTTAA
>ath_circ_008568_46856_46999_+
ATGCCACGCTATATGCAATTTGGACGGAACGAAACAACAGATATCACAACAATTCAACAACATATCTATGGATGCTCGATCTTGTTCAAGTGTCTTTATCGTCAAATCAGAGACGTAATCTTGGCAGATTTGGCTAAAATATGA
>ath_circ_021303_1129_1506_-
ATGAATGGGTCAAATGAGACGGTGGAGAGAAGAATCGAACTCCGACGACCGTTGGTGGACACGGAGAAGAAACTTCCGTTAGAAGTCGGGCTCGAGAGCGTGTTAACGGAGAGTAGCTTGCCTTACCGGAGGCGCGTGTACTTAGGCATGTGCATAGAGTTAAAACTACTTCTCCGGTTAGCACTTCCGGCTATACTTGTCTATTTAATCAACGGTGGAATGGGTATTTCCGCTCGTATCTTCGCCGGACATCTAGGCAGTACACAACTAGCCGCGGCATCCATCGGAAACAGCAGCTTCAGCCTCGTTTATGCCCTCATGGTACGTTTACCTTACATATGTATGGAGACTTGGGGTACTATGGGATCACCAAAATAA
>ath_circ_016147_1199_1381_+
TTGCAATTGTTGGTCTTCAACGAGGAATTCCTAGTAAGCGCGAGTCATCAGCTCGCGTTGACTACGTCCCTGCCCTTTGTACACACCGCCCGTCGCTCCTACCGATTGAATGATCCGGTGAAGTGTTCGGATCGCGGCGACGTGGGTGGTTCGCCGCCCGCGACGTCGCGAGAAGTCCACTAA
>ath_circ_018053_850_996_-
AAATCTCAGACACCTGACAAGGCACCAGCCGGTGGTTCAAGCATTAACCAGCTTCTCGGTATCAAAGGAGCATCTCAAGAAACTGTAATTTTGTTCATCTCCTCAGAATCTTTTAAATTATCATATTTGTGGATAATGATGTGTTAG
>ath_circ_012781_8221_8691_+
GTGAACATCGAAGAGATTATGATCGCAGGAGTAGAGATCGAGATAGGCACCATGACCGTGATCGTGAACAAGACAGAGACTATGATCGGTCACACTCAAGAAGCAGACGTAGGTCACGCTCACGGTCCAGGTCAAGAGATAGACCAAGGGACTATGATCGCCACAGGTATAAAACCAGAGTCATGGTTGTCTTCTTTTTTCCCTAAGAACTTCACATTTTCCTTACAAATGGTTATGTCAAAATTCTTTTTGCAGGCGTCACAACCGCTACTAGATCGATCGGTCTTGCTGTCTAACAGGGTTTACAAGTTACAAATGGTTTTAGGATCTATCACCGAAACTTTTTTCTGTCTACATGTATGTTACTCAAGTATGTTAGATGAGTTTCAGAAAATTTCACATCTTTTTCTTTTACCACAAACTAAAGACTTGGAAGAAACAAGATGTGGTTTATGTTTTTACCACATCTGA
>ath_circ_020101_14546_15010_-
CTACTTGAAGTTGATGGGTCGTCTTCCTCTCAGTCTGCTATGAGCTCGACAGGAAATGAGTTAGCTCTGGTACCTCTGGAACCTTCCAGGTCGAGTGTTACAATTGCTGGGGGGCCTACCCTATCAAATGGTCATTCCACTACGTCCAACTTTAGTCTCTTTCCGAGAATAACTTCTGAAGACGACGGCAGCAATTCTTTGAGTATTCTTGGAAAAGGAGAAAAGGGAGGATTAGCAGGATTGAGTAATTTGGGAAATACCTGCTTTATGAATAGCGCTCTTCAGTGTTTGGCCCACACACCTCCAATTGTTGAATACTTCTTGCAAGATTACAGTGACGACATAAATAGAGATAATCCTTTGGGAATGTGTGTAAGTGCTTGCTACTTAAATCTTCTATTTACTCATGTGATGGTACTCACATGCATTTTGAATATAATTCTAACTCTTAATTTTCCAGGGTGA
>ath_circ_008568_48548_48865_+
ATGTGGTTTTGGGCAGGCATGGTGAAGCCAGAGAGTGAGGCAACTGTGCAACCTGAAGGTTATCACGGAGGACATGGTGGTCACGGAGGGGGAGGCCACTACGGAGGAGGAGGCCACGGGCATGGAGGACACAACGGAGGAGGGGGCCACGGACTTGACGGATACGGAGGAGGACATGGAGGACACTACGGAGGAGGAGGAGGACACTACGGAGGAGGAGGAGGCCACGGTGGTGGTGGACACTACGGAGGTGGAGGACACCATGGAGGAGGAGGCCACGGGCTTAACGAACCTGTTCAGACGAAACCGGGTGTTTAA
>ath_circ_021303_3367_3453_-
GTGCAGGTGATTTCAATGTACGTAGCTTTTCATGGTTATTATGCTTGTTCTATGGAAATAGAACAATTAAAATATATTTTTGTCTGA
>ath_circ_016147_1428_1793_+
GTGAACCTGCGGAAGGATCATTGTCGATACCTGTCCAAAACAGAACGACCCGCGAACCAAAGATCACCACTCTCGGTGGGCCGGTTTCTTAGCCGATTCCTTGCCCGCCGGATCCGTGGTTTCGCGTATCGGCATGATCGGGAGCTTTTATCTCGGTCTTGTCGTGCGCGTTGCTTCCGGATATCACAAAACCCCGGCACGAAAAGTGTCAAGGAACATGCAAACGAACGGCTGGCATTCGCCTCCCCGGAGACGGAGTGTGGGCGGATGCTGTGCCGCGAACTGAAGTCTAAAACGACTCTCGGCAACGGATATCTCGGCTCTCGCATCGATGAAGAACGTAGCGAAATGCGATACTTGGTGTGA
>ath_circ_018254_1_279_+
GTTATATCCAAAAAAGATCAAGCACAATACTGGTGGCACGAGGATTTACCTTACAGTTTTGTCTCGGTAGAAATGTTGTCGAAGAAGTTCAAGGACTTGAGTATTGGGAAAAAGATCGAAGACACTCTGTCAAAGCCATATGATAGATCCAAAAGCCATAAGGATGCTTTGTCCTTCAGTGTGTATTCTCTTCCAAACTGGGAGCTGTTCATAGCATGCATATCAAGAGAGTATCTTCTCATGAAGAGAAACTATTTCGTCTATATTTTCAAGACTGCT
>ath_circ_012781_9070_9288_-
ATGATTCCGATATGCGTGCAGTGCGGAACGGGCGGAAACCCTTGTAGATGCAAAGTGGTAGGACCGACGTTAGGGCTTGTGGCGTTTGTAGCAGCCGGAATAGTTGAATGGCCGGTCGGAGCATTGGTTTATATCTTTAAGCACGCCAAAGGTCGCCGCATTATGGGTCATCCGGCCACCCATGTTTATCCCAAGGTCTCTCGTTCCATTCCCATATGA
>ath_circ_020291_3_365_-
TGGAATGTATCAGCAAGTGGTGCACGTCCTAACCCGCAAGGATCATTTAAATACGGTTCGATCAATGTAACCGATGTCTACGTTCTAAGGAACATGCCGCCTGTGACGATTAGTGGGAAGAGAAGAACAACGCTTAATGGCATATCGTTCAAGAATCCTTCAACACCTATTAGACTAGCTGATAAGCTTAAAGTTAAAGATGTGTATAAGCTTGATTTCCCTAAGAGACCTTTAACTGGACCAGCTAAAGTGGCGACTTCGATTATCAATGGTACTTATCGTGGATTCATGGAAGTCGTTCTTCAGAACAATGACACTAAGATGCAAAGCTATCACATGAGTGGCTACGCCTTCTTTGTCGTC
>ath_circ_008568_48987_49064_-
ATGCAAACAGCACAGATTATAATTCAAACTGAGAGATATTCTATTATTATTATAAAACATTATTCCACACATTTCTGA
>ath_circ_021303_3569_3670_-
TTGTATAATAATGATACAGGTGGAAAAAGCGAGGAAACGTTTGGATCTGTGGGACGACAAGAAGGAGCCTCTCCAAAACTAGTAATGGATTTTACAGAATAA
>ath_circ_016147_1795_2004_+
TTGCAGAATCCCGTGAACCATCGAGTCTTTGAACGCAAGTTGCGCCCCAAGCCTTCTGGCCGAGGGCACGTCTGCCTGGGTGTCACAAATCGTCGTCCCTCACCATCCTTTGCTGATGCGGGACGGAAGCTGGTCTCCCGTGTGTTACCGCACGCGGTTGGCCTAAATCCGAGCCAAGGACGCCTGGAGCGTACCGACATGCGGTGGTGA
>ath_circ_019109_1_276_-
ATGATTATGACTCATGGAGATGACAAAGGCCTGGTACTCCCTCCTAAAGTCGCATCTGTGCAAGTTGTTGTGATTCCTGTTCCCTACAAAGATGCTAATACCCAAGGAATTTATGATGCTTGTACTGCTACTGCATCTGCCTTGTGTGAAGCCGGTATCCGTGCTGAAGAAGATTTAAGGGACAACTACTCTCCTGGATGGAAGTATTCAGACTGGGAAATGAAGGGTGTTCCATTGAGGATTGAGATTGGTCCCAGAGACCTAGAAAATGATCAG
>ath_circ_012781_9372_9458_+
GTGGAAGATGATGGAGAGTTGGATTGTGATGTTTATATAGAGACTCAAGCGAATCATTTCACTCTCTTTTTAAATTCTTCTTCTTAA
>ath_circ_020342_13_177_+
ATGGCAGCGAGTGCATCTCCAATGGCGAGCCAGCTAAGGAGCAGCTTCTCCTCCGCTTCTCTTTCTCAGCGTCTCGCCGTCCCGAAGGGCATCTCCGGTGCTCCTTTCGGTGTTTCTCCGACCAAAAGAGTCTCTTCCTTCACTGTCCGAGCTGTTAAATCCGAC
>ath_circ_008568_50537_50659_-
ATGGCTAGATTTTGTTTTTTTATTGATGTTTATATTATTTTGTTTTCAATCATATTTTTCATGCAAATTTCTATAAAACTTCTTTCACATAATATTTTTTCAGACTTTTTAAGAAGTGAATGA
>ath_circ_021303_3715_3828_-
ATGATTGGAGGTACCCTCATGCAAACACTCATTTTACTTTACGTCACGTACCGAACAGATTGGGATAAAGAGGTAATGTTACATGAAATTAAGTTATATCATAGTGTAAGCTGA
>ath_circ_016147_2495_2848_+
ATGGGGGCCGGCGATGCGTCCTGGTCGGATGCGGAACGGAGCAATCCGGTCCGCCGATCGATTCGGGGCGTGGACCGACGCGGATTACGGTGGCGGCCTAAGCCCGGGCTTTTGATACGCTTGTGGAGACGTCGCTGCCGTGATCGTGGTCTGCAGCACGCGCCTAACGGCGTGCCTCGGCATCAGCGTGCTCCGGGCGTCGGCCTGTGGGCTCCCCATTCGACCCGTCTTGAAACACGGACCAAGGAGTCTGACATGTGTGCGAGTCAACGGGTGAGTAAACCCGTAAGGCGCAAGGAAGCTGATTGGCGGGATCCCTCGCGGGTGCACCGCCGACCGACCTTGATCTTCTGA
>ath_circ_019109_311_445_-
ATGTTTGAGATCAACTTTGAGAATGAGAAAGCAGAGACAGAAATGGTGTGGCAGAATTCTTGGGCCTACAGTACCAGGACGGTAAATACTTGGAAGTACTTAGATTATTTTTCTCATGTGCTCTACAACTGTTAA
>ath_circ_012781_9888_10295_+
ATGTATGCTTTATATGTGTTATTTTTTGCAAATCTTGAAATCAAAAGACATTTCCCATTAATCATAATAATCATGATCATGATGAAACTTAAACCTCTGATTCTAGTCTTTTTCTCAATGTTCCTCGTGTTACACTATCTCACTAATCAAACCAATTCCGATTCTTACCTCGGAGGACATACCGGAATTACAACTCCGTTGCGGCCACCACCACCAAGAAAGACATACTGCAGCAAGTCATCTTCATCTCCACCTCCGCCGAAATACATGTATGTAACCGGTGTGCCTGGGGAACTCTACCGGACCGAGCCAGATGACCAATGGGGATATAATTCTAGTGTAAACCGAAATCTGGTTAAGTGTCTCTTGGTTATTGTAATTGTGGGGTTTGGAGTTATAAATTTGTGA
>ath_circ_020910_1_78_-
ATGCAGTGGGATACGGCAGGCCAGGAACGTTTCAGAACGATTACTAGCAGTTACTACAGAGGAGCTCATGGAATTATT
>ath_circ_008568_51232_51315_+
ATGGAAGCAAATATAGATACGGAAGCAAATATAGATACGGAGAATTTTGTTAGTTTGTTATATAAATTGTTCAAAACTCTTTAA
>ath_circ_021303_3908_4069_-
GTGTTGTTGTTTGTAGGAGTGGCAGTGGGATGTGGATGGCAAACATACGTGGCATATGTGAATGTTGGTTGTTACTACGTTGTTGGTATTCCGGTTGGGTGTATTCTCGGCTTCACTTTCGATTTTCAAGCCAAGGTTCGCTTTCAAATATATTATGTATAG
>ath_circ_016147_3753_3914_-
ATGAGTACGACCGGGCGTGAGCGGCACTCGGTCCTCCGGATTTTCAAGGGCCGCCGGGGGCGCACCGGACACCACGCGACGTGCGGTGCTCTTCCAGCCGCTGGACCCTACCTCCGGCTGAGCCGTTTCCAGGGTGGGCAGGCTGTTAAACAGAAAAGATAA
>ath_circ_019109_526_717_-
CTTCAAATTTTGGAGCTTTACCGTCGCATATATGAAGAATATCTTGCAGTTCCAGTTGTGAAAGGTATGAAGAGTGAAAATGAGAAGTTTGCTGGTGGACTTTACACTACAAGTGTAGAGGTATGTAATCTTTTTGTTCTGAGACTTAACCTTTTTTCTTGTGGGTTTACTCTCTGTGAAGTTGAACTTTGA
>ath_circ_012781_10371_10529_+
ATGTTCGAATTGTTTTCTATATTATTATTTTTTAAAATCGTTCCTTTCGGGAAAAAAGTGAAAAAAAAAATGCTAAACCGTGATAAAGAATGTCAAATTTCCTTGTTTTACTTAGTTATCAACGAGTTCAAAAGATTTCGATTTTCACTCACTCAGTGA
>ath_circ_021098_2_76_+
ATTGTCGCACTTATAGGCATCGTTTCGTCTTCGGATCTTCTGAAATTTGTTGTTGTTGCAACGATGAGTCTCCGA
>ath_circ_008568_51826_51972_+
TTGTTTAAATCTAAATTATATCAGGATGTATTTTTTATATTATTAACACAATTGTATTTCACTAATCAACATGGAACTTTGATACATGCTACTATTAAGAAGCAACAGATGAGAGCACTTCAACGGTTCATCTTACCTGGAGAGTGA
>ath_circ_021303_4099_4395_-
ATGGACAGTGTACGGACAAGTAATGAGCTTGGAGCAGGAAATCCGAAATCAGCATGGTTCTCTACATGGACGGCGACTTTTGTATCCTTCGTGATCTCCGTGACGGAAGCCCTCGCCGTGATTTGGTTTCGTGATTACGTTAGCTACATTTTCACGGAGGATGCTGACGTGGCTAAAGCCGTCTCTGACCTCTGTCCTTTTCTTGCCATCACCATCATTCTCAACGGAATTCAACCTGTCTTGTCCGGTATAAGTTCATTTAGATTTAAACTAGAAAACTTAACTGGTGCACCTTAA
>ath_circ_016147_3953_4249_+
ATGGAACAATGTAGGCAAGGGAAGTCGGCAAAATGGATCCGTAACTTCGGGAAAAGGATTGGCTCTGAGGGCTGGGCTCGGGGGTCCCAGTTCCGAACCCGTCGGCTGTCAGCGGACTGCTCGAGCTGCTTCCGCGGCGAGAGCGGGTCGCCGCGTGCCGGCCGGGGGACGGACTGGGAACGGCTCTCTCGGGAGCTTTCCCCGGGCGTCGAACAGTCAGCTCAGAACTGGTACGGACAAGGGGAATCCGACTGTTTAATTAAAACAAAGCATTGCGATGGTCCCTGCGGATGCTAA
>ath_circ_019553_33_167_+
ATGGAGCGCAAGACTATTGACTTGGAGCAAGGATGGGACTATATGCAGACTGGAATTACTAAGCTGAAACGGATTCTGGAAGGATTGAATGAGCCAGCATTTGACTCTGAGCAATATATGATGCTTTATACGTAG
>ath_circ_012781_10687_10839_+
TTGAAATTAGAATTGAATTTTCGGTTAAGTTTACCTGGTATTGAAATTAGAATTGATTTTGGTTTCGGTTTACACTGGTTAAGAGAAGAAAACAAAAACAATTGCACGCGATGGGGATTTCAGAGAGGAGTGCGTAGATTAAAAAAGGCATGA
>ath_circ_021452_1_165_+
GGGGCGGCAACAACTTGCTATGTGGCATTGAATCCACAGGTTGCAGGAGTTACAGGGGAATACTTCTCAGATAGCAACATTGCTAAACCAATAGAACTTGTCAAAGATACAGAATTGGCGAAGAAGCTTTGGGATTTCAGCACTAAGCTTACTGATTCGCAATGA
>ath_circ_008568_52042_52137_+
ATGTCAATGATTAAAACGACTACCATAAGTCGTGTTCCTGTTATTTCTGATGAAATTTACTTGTATGCGGGATACGTGTGGTATTTCATATTTTAA
>ath_circ_021303_4417_4536_-
ATGTCAATTTCAGCATTATCATTCATGGTCTCTGTCGGCTTTAATGCTGCTGTAAGGTTAGTATTTGTTTCTCAATCAATTTCAGATTATCATCCAAACATTGCTCAGGTTAAATCATAA
>ath_circ_016147_4459_4962_-
ATGATAGGAAGAGCCGACATCGAAGGATCAAAAAGCAACGTCGCTATGAACGCTTGGCTGCCACAAGCCAGTTATCCCTGTGGTAACTTTTCTGACACCTCTAGCTTCAAATTCCGAAGGTCTAAAGGATCGATAGGCCACGCTTTCACGGTTCGTATTCGTACTGAAAATCAGAATCAAACGAGCTTTTACCCTTTTGTTCCACACGAGATTTCTGTTCTCGTTGAGCTCATCTTAGGACACCTGCGTTATCTTTTAACAGATGTGCCGCCCCAGCCAAACTCCCCACCTGACAATGTCCTCCGCCCGGATCGACCCGCCGAAGCGAGCCTTGGGACCAAAAACAGGGGTTGTACCCCGCCTCCGATTCACGGAGTAAGTAAAATAACGTTAAAAGTAGTGGTATTTCACTTGCGCCGAAGCTCCCACTTATCCTACACCTCTCAAGTCATTTCACAAAGTCGGACTAGAGTCAAGCTCAACAGGGTCTTCTTTCCCCGCTGA
>ath_circ_019553_263_370_+
ATGTGCACCCAGAAACCTCCTCATGATTACTCACAGCAGCTTTATGACAAGTATCGGGAAGCATTTGAGGAATATATTAACTCAACAGTGAGTCTGATTGATATTTAG
>ath_circ_012781_11054_11164_+
TTGACGTCTCTCAATCCCATTTTAGATACAATTGATTCTATTTCAGGTTTTGGGGTTATTTCTCAAATCGATTCCTGTCACCAAAATCAAAATCTGAAAGCAAATGGTTGA
>ath_circ_021452_464_586_+
ATGTTATTGGTGGGAGCTATTTTAAGGACATTTGTTAAATCCTTTAAAAAGAAAGTTGTTAATAAATCCCCATCATTTGACTTTGGAGATGCACTATTCTACACTTCAACCTCAACCTCGTGA
>ath_circ_008568_52833_52913_+
ATGTGTACCCAAGTAATTTTAAGAACAAAAGAAAAAATTACAATACAATGTTACTATTATGATATCTATGATATTATATAA
>ath_circ_021495_1_228_-
AATTATAACCCGAACGCTCTTCCAGTTGTTAAGGGAATACATATCAAGAACGTTTGGGGAGTTAACGTTCGAAACGCTGGCTCTATTCAAGGTCTTAAGGGCTCACCATTTACGGGTATATGTTTGAGTGAGATTAATCTACATGGAAGCTTGAATTCGTATAAGACGTGGAAGTGTTCGGATGTCAGTGGAACTTCACTAAAGGTTAGTCCTTGGCCGTGTTCGGAG
>ath_circ_016147_5107_5193_+
TTGATTCGCACAATTGGTCATCGCGCTTGGTTGAAAAGCCAGTGGCGCGAAGCTACCGTGCGCTGGATTATGACTGAACGCCTCTAA
>ath_circ_019553_1007_1138_+
ATGGGGCAGATGGAGAGGTATGAAGAAGATTTTGAAAGCTTCATGCTTCAAGATACTTCTTCGTATTATTCTCGCAAGGCATCAAGCTGGATTCAGGAAGATTCTTGCCCTGATTACATGTTGAAGGCATGA
>ath_circ_012781_11329_11559_+
ATGCTTTTTTTATTGAATTTTCTACACATTGGAATCTTCACCAATCTTGAAATTCTACATATCACATTAGCTCGTATCCTTGCAAGTTTCTTATCCGATAGAACAATCTTCGAACCATTCTGCCACACTTTTATCAGGTTTCTATATATGTTTGGTCTTAGGATTGAATGGTTTAGACTTTTGGTGGTTTTGCCTCGAATGATCAGCTATCTGTCTATTCCATACATGTAA
>ath_circ_021452_774_938_+
ATGTGGTTTTTTGGATCGAAAGGAGCATCTGGATTCTCGTCTCGTTCAACTGCAGAGGAAGTCACACATGGTGTTGATGGGACTGGTCTCACTGCCATAGTCACAGGTTTTCTTCTATCAACACTTTCATGCCATTTTGCGACATGGGGTTGTCTAAAGTTGTAG
>ath_circ_008568_53539_53853_-
GTGATAGATGTGCGGGTTAACATAAACCCTTTAGGACATCATTGTTTCATTGATGGCTCTTGGAAAGATACTGATATGTTCTCGGGCATGGGATGGTTTTGTACACTACCATCAGGAGGTCATCCAGCCATGGGTGCGACCAACCTACGAAGAAGTCTCACATGTCTACACACAGAAGTGGAAACACTCGTTAGGGCAATGAGATGCATGATTGGCCAAGATAAGCGAGAAGTAACATTTTTTACAAACTGCTCAGACCTGGTGAAGATAGTGTCTTCTCCAACAAAGTGGCCAGCCTTTACTACGTACCTATAA
>ath_circ_021667_1_207_+
CTTATCACTAATCCTGATGAAATACAGAGCCTTAGCAAGATGAGCTTCACGAACTTCACTTTCACCCAAATTTTCTTCTGCATCTGCAATCCTGAAAAAAGTGAAAGAAAAGAATATGTAAGAGAACTTTGGCTGATAACATACTGGTTCAGAAGTTTCTACAAAGTTAAAGCGGAGGCCAAGATGGACTCAGAAACCAATGGTTAG
>ath_circ_017038_2_109_-
ATGCTCACACTCGAACCCTTCTCAGAAGATCAAGGTCGGTCGGCGGTGCACCCGCGAGGGATCCCGCCAATCAGCTTCCTTGCGCCTTACGGGTTTACTCACCCGTTG
>ath_circ_019553_1212_1295_+
ATGTTACAGTCTGAAGAATGTCTAAAGAAGGAGAGGGAGAGAGTGGCTCACTACCTACACTCAAGCAGTGAGCCAAAGCTGGTT
>ath_circ_012781_12262_12375_+
GTGCAGACTACATTCGATATCAATGTCTTTGGGACGATAACTCTTATAAAGTTGGTCACTCCTCATATGCTAAAACAAGGAGGCGGTCATTTTGTTGTGGTACGTGGAGACTAA
>ath_circ_021452_1090_1167_-
ATGGAATTTTCAATCCAAATTCTTGAAAAAAAAGACAACTTTCGAACAAGAAACAGTGATGACCTCAATATTTATTAG
>ath_circ_008568_54535_54810_-
ATGATCCTTGACTCCTTATTTGCTAAGGTCTTTAAAGGGAGGTATTATCGAAAATTACATCGAATGGATCCAATTAAATCATACTTACCTTCCTATGGATGGAGGACTATAGTATCTGCTCGACCTCTGGTTCAAAAAAGACTTATTGAACGAGTAGGCTCCAGAGGGTCAATTTCAGTATGGAATGACCCCTGGATACCAGCTCAAACCCCGAGGCCAGCCTTAAACAATGGTTATATTCATAACCAATCTCTTCTTTTCAATAATTTTGATTGA
>ath_circ_021667_431_547_-
ATGGCTCCTTTGTACGAAACCCTAATTGCCTCTTCGGTGCTGGATTTGGATCAAAGCTTGTTAGAGTCTATGCGGGCCGCTAATGAAGAGGAGCTTAAGAAGCTCGACGAGAAGTAA
>ath_circ_017038_993_1154_-
ATGAGTACGACCGGGCGTGAGCGGCACTCGGTCCTCCGGATTTTCAAGGGCCGCCGGGGGCGCACCGGACACCACGCGACGTGCGGTGCTCTTCCAGCCGCTGGACCCTACCTCCGGCTGAGCCGTTTCCAGGGTGGGCAGGCTGTTAAACAGAAAAGATAA
>ath_circ_019990_1_168_-
TTGATCATCAGGCTTGTAAAGAACTATTTGCTTCATTATGGGTATGAAGAGACTCATCATGCTTTAGACTTGGCTACTAACAGTACACTTCCTCCTATCAATGGAGCTCAAGAAAATGGTATTGATGATACATCATATGCATTGCATGAGAGAAAAATTCTTAGACAG
>ath_circ_012781_12445_12564_-
ATGATTTGGAATTTAGCAAGCAGAAGACAAAAATACAAAAGAAACCTTAAACTATCTATACATAGCTTAAAAGCCTTAGATTTAACATATAAAAAACGCAATGTATATCCATATCCATAA
>ath_circ_021452_1579_1860_+
ATGTTTGGTTCCTTAAGTTTTCTTGTCTTTGTGTTCATATTTTCAGGAGCATCAAGTGGTATAGGAGTAGAGACAGCGCGTGTTCTTTCACTGCGTGGTGTGCATGTGGTTATGGCGGTGAGGAACACTGACTCTGGTGCTAAAGTTAAGGAAGATATTGTCAAGCAAGTCCCTGGAGCTAAACTCGATGTCATGGAGTTAGATCTCAGCTCAATGCAATCTGTCAGGAAATTTGCGTCTGAGTACAAATCTACTGGTCTTCCACTCAACCTCTTGATGTAA
>ath_circ_008568_55104_55271_-
ATGCTAATTATCAATTTACCAATCAGATCCGATGTGTTATTATTGGAGTTGTTACGACCAGGCAGTGCCTATGAAGGAAAGAAAGAAACATTGGTCTTATGTTGCATGAAAATTCTCTACGCAGTACGTTTTCCGTTTCCAAAACGTTTAGAAAAAAAAAACTCATAG
>ath_circ_021932_1_162_+
AGCCAGCAATTCCATGCTTGGGCACATGGAACCAAGAGCAAGCTTCCACCTCTCGTGGTCGCGTTGCAGGACATGGGGTTACTTGTTTCACGGAGACAGCATGCGGAACATCATCGAGCACCGTATAACAACAATTACTGCATCGTGAGTGGAGCATGGAAC
>ath_circ_017258_1_66_+
CAAGCGCGGGTAAACGGCGGGAGTAACTATGACTCTCTTAAGGTAGCCAAATGCCTCGTCATCTAA
>ath_circ_019990_573_752_+
ATGTTTGTACCATATCAAAAAGATGCATATGTTTCTTTACTATACGATAGTTATACTTCGGACTATCCCATCGATAAATTACACAAGCTAAGAGCTAGAAACTCCACTAGTATACCAAAAATATTCAAGGATCTTACCTTAAAATCAAAGGCAAACTTCTCCTGCCCGAAGTTGACTGTA
>ath_circ_012781_12779_12886_+
ATGTTAAAAGTTAAAGAAACTGTGGTGCTTGCTAATTATTTGGCAGCTAATGACTTATTGAAAGTCACAATAGAAAACTCACAGCTACCTCAGAGTTTTCTGATTTGA
>ath_circ_021452_1898_2020_+
ATGGTTAATGTTTTGAATTGTCTTAATCTTGTAAGCAACAATGCCGGGATTATGGCATGTCCTTTTATGCTCTCTAAGGACAACATCGAGCTGCAATTCGCAACCAATCATTTAGGTGAGTAG
>ath_circ_008568_58843_59088_+
ATGTGTTGTTTTTGGACAGCCACAGTGAATTCAGAGAGTAAGGAAACTGTGAAACCTGATCAACGTGGCTACGGTGACAATGGAGGAAATTACAATAACGGAGGAGGTTACCAGGGAGGAGGGGGTAATTACCAAGGAGGAGGAGGTAATTACCAAGGAGGAGGAGGTAATTACCAAGGAGGAGGAGGAAGATACCAAGGAGGAGGAGGACGGTACCAAGGAGGAGGAGGACGATACCAAGGAGGC
>ath_circ_022147_2_82_+
CTAGAACCGGCGTTTCTCATCGGCAAGAAAGACACGGAGCTCCTGGACGACGAAGCGCCGGCGACCGAGGTGACATTGGCC
>ath_circ_017258_158_523_-
CACGCTTTCACGGTTCGTATTCGTACTGAAAATCAGAATCAAACGAGCTTTTACCCTTTTGTTCCACACGAGATTTCTGTTCTCGTTGAGCTCATCTTAGGACACCTGCGTTATCTTTTAACAGATGTGCCGCCCCAGCCAAACTCCCCACCTGACAATGTCCTCCGCCCGGATCGACCCGCCGAAGCGAGCCTTGGGACCAAAAACAGGGGTTGTACCCCGCCTCCGATTCACGGAGTAAGTAAAATAACGTTAAAAGTAGTGGTATTTCACTTGCGCCGAAGCTCCCACTTATCCTACACCTCTCAAGTCATTTCACAAAGTCGGACTAGAGTCAAGCTCAACAGGGTCTTCTTTCCCCGCTGA
>ath_circ_020172_1_153_+
GAAAACAACAAGAATGTTATGATTGATGGGTATGAAAATTTGCCCGCAAACGACGAATCTGCTCTCATGAAAGCGGTTGCTCACCAGCCTGTGACTGCCGTTATCGATTCCAGTAGCCGAGAGTTTCAGCTTTATGAATCGGTAAAAGATTAA
>ath_circ_012781_13000_13089_+
GTGACCGTCGTTATTCCTGGTCCAATAGAAACGTTGAATGGTACAGGAACATCAACTTCGGAAGACAAGAAGTCTCATGAGGTTGGTTAA
>ath_circ_021452_2102_2290_+
ATGGAATTTGTGATCCACTTTATTTCAGGTCATTTTCTGTTGACTAAACTTCTGCTAGATACAATGAAGAGCACATCACGTGAAAGCAAACGAGAAGGAAGAATTGTTAACCTATCATCAGAAGCTCATCGGTTCTCGTATCCAGAAGGAGTTCGTTTTGATAAGATCAATGACAAGTCAAGGTACTAA
>ath_circ_009248_330_485_-
TTCAAAGGAAACCATGATATCAACAACCCAAAGTACAACACAAAAAATGGAGTTTACACTGAAGGATGTGGTTTAGACAATGTTCTCATGTCATGGGGTCATGACGACTACATGTATTTGGTAATTAATTATCTACTTCGTATTTACTATGAATAA
>ath_circ_022369_3_107_+
CATTACATTCCTCAGCTGAGTGAAGCCATTGTAAAACATAACCAAGGTTCTGACAAAAACAGTATAAATCTGAAGGGTTACATGGTGAGCCTGTCCTCTTATTGA
>ath_circ_017980_1_234_+
GAGGATTTCCCACATAATGCACACCATAGAGAGATAGCAATTTCGATAAGCAATTACACATTGAAGCATGGTGATACGGGTTTGGTTATTGTTGGTGGACGGATGGAGATGCAGCCATATGTATGTAGGATGAAAAATTCCTCTGTTGATTTCCTATGTATCTTCCATATGTTACCAATAGATTATTCTTTTCGTTTTAGAATCACATGGACCCATTTGAGGAACTTGGCATGA
>ath_circ_020172_229_480_+
ATGTCAAAGGGAGTGTTTGATGGCTCGTGTGGAACAAACCTAAACCATGGAGTTGTTGTGGTCGGGTATGGAACTGAGAATGGTCGTGACTACTGGCTCGTGAAAAACTCTAGGGGCATTACATGGGGAGAAGCTGGCTACATGAAGATGGCTCGAAACATTGCCAATCCAAGAGGCTTATGTGGCATTGCAATGCGAGCTTCATACCCTCTAAAGAACTCCTTTTCTACCGATAAAAGCTCCATCGCCTAA
>ath_circ_012781_13353_13529_+
TTGTTTGTCAAAATCGCATATGTTTCACTCAGTTTAGATGCTGATATACGATCTTCTTTTTGCTATTTATCAGCCAGTACTGCTTGTGATGTATCTAGTGCAGTACATGCCTTCCCTTGGCTTTTGCTATTTAGTTTCTTTGCGCTCAAGAGGTTTTCAGATGCAGCTACGAGATAA
>ath_circ_021452_2293_2511_+
GTGAACCAAATAGTAATTCTTCTATCAAAATCTAACATTCTTCCTTGGTTTGGTCTCCGTTGCAGTTACAGTAGTATGCGAGCTTATGGACAATCTAAACTCTGCAATGTGTTGCACGCCAACGAGCTTACAAAGCAACTGAAGGTAACTAGAAAAACAAGAGATCTATCAAATCAAAATCTATGTTTCCATGGTTATATTGATTCAAATCTGGTATGA
>ath_circ_010001_3_194_+
TCAGAAAATGGAGAAGATGGACATGTCCCTCTTGAAAAAATTATGGAATGCGTCAAGTCTTGCATCCAAGTGGCAACTATAGATGACATTCTTAGCGCAAAAGCAGATTTGATTCATGTTCTTATAATTTCCTTATCACCTGGTTTTCTGTGGACTGGTACTGGTTTCTTCTCTCACTTTATCTTCCAGTAA
>ath_circ_022369_153_437_+
ATGTTGATGAATGTGTGGATGCAGGTAGGAAATGGGCTGATGGACGATTTCCATGACAGGCTTGGTCTTTTCCAATATATTTGGTCGTTGGGTTTTATATCTGACCAAACATACAGCTTACTGCAACTTCAATGCGGTTTCGAATCGTTTATTCACTCCTCCAAACAGTGTAACAAGATTCTGGAGATAGCGGACAAAGAAATAGGTAACATAGACCAATACAGTGTCTTCACCCCAGCTTGTGTTGCCAATGCTTCCCAGTCAAATATGTTGCTAAAGAAAAGA
>ath_circ_017980_382_558_-
CAGTCTTTTTACTCCATCGAAGAAGGCCAGTCTTGCCAGCAAATGCATAGACAGAAAAGTGACGCAAGTTTATGGCTCCAGAATCTTCAGAGGCCTGAAAGGAAGCTTAAAATTCTTCTAAACTGTCCAAACAAAGTTCTTATGCACATTGGAACATGTATAACTACAAACGAATAG
>ath_circ_020172_2498_3013_+
ATGGGTTATGCTAAATCAGCCATGCTGATCTTCTTACTAGCATTGGTCATCGCATCTTGTGCCACGGCCATGGACATGTCCGTTGTTTCCTCCAACGATAACCACCACGTGACCGCCGGTCCCGGCCGCCGTCAGGGTATTTTCGACGCTGAAGCCACCTTGATGTTCGAGTCATGGATGGTCAAACATGGGAAAGTGTACGACTCCGTTGCCGAGAAGGAACGGCGTTTAACTATTTTTGAGGACAACCTCCGTTTTATCACTAACCGGAACGCTGAGAATCTCAGTTACCGGCTTGGTTTGAATCGGTTTGCGGATTTATCTCTCCATGAATACGGAGAAATTTGCCATGGGGCTGATCCAAGACCTCCTAGGAACCACGTCTTCATGACTAGCAGCAACCGATACAAGACTAGTGATGGTGATGTTCTTCCTAAGTCCGTTGACTGGAGAAACGAAGGCGCAGTGACTGAAGTCAAAGATCAAGGCCTTTGCAGTAAGTGTACTCTGGTCTAA
>ath_circ_012781_13636_13803_-
ATGAGTAAAGGAGAAGAAGGAGAAAGCAGTTACCAAAAATTAAATTACTGCCGGCACATATCTGCAGAGAAGGAAAGAATGAACAGTGATCAGCCTTGTGACAGCTTTGGCAGGAGTGTTGTCTGTGAGTTTCTGGCAGCAAGTGAATCCCCAAAAGCTTTTCATTAG
>ath_circ_021452_2624_2770_-
TGTGGAACAGACTTGAGTATATATTTAGCCACTGCACCAACCGCTACTGCATCAAGCCAATGCCAGAGAGGATCAGAAGAAGTATATGTATGCGTTTGTTTACTTGTGTGTAACCTTGTGAAGTATGGGGTGATGATAGTGGAATAA
>ath_circ_010001_227_388_+
GTGGCAGTAAAAATGTCTGGAATTTCATGTGTGGGAAAGCTTTGTTCAAGGTTTCCGAGTCTATGGACTGACTCCATGGATGACCTTTCACCTAGTGATGCGACAAAATTCGTTCATGAGGTAGTTAATCACATCTATAGTTATTACCCCATGCGTGTATAA
>ath_circ_022579_1_141_-
TTGTTTCAATTTCAGGTGTTCTTAGGCCATAGTGGGGGTCTGGATACCGATGGAAATGAGCTGCCTAGACTCATCTATGTTTCTCGTGAAAAGCGGCCTGGATTTCAACACCACAAAAAGGCTGGAGCTATGAATGCATTG
>ath_circ_018202_2_187_-
TGTGCTGCCGTGACTGAGCGTGTCCTTGCAGCTTGCTACAAGGCTCTTAGCGACCACCACGTCTTGCTCGAGGGTACACTCTTGAAGCCTAACATGGTTACTCCCGGATCTGACAGCCCCAAGGTTTCACCTGAAGTCATCGCTGAGCACACCGTCCGTGCCCTTCAGAGAACCGTCCCAGCAGCT
>ath_circ_020172_3108_3365_+
ATGCATGTTTTTTTCTGGTGTGAAGGGAGTTGTTGGGCTTTCTCCACTGTGGGAGCAGTGGAAGGCTTAAACAAGATTGTGACTGGAGAGCTAGTAACTTTGTCTGAGCAAGATTTGATCAATTGTAACAAAGAAAACAATGGTTGCGGAGGAGGCAAAGTCGAGACAGCCTATGAGTTCATCATGAACAATGGTGGTCTTGGTACCGACAACGATTATCCTTACAAAGCTCTCAATGGAGTCTGCGAAGGCCGCCTC
>ath_circ_012781_14062_15042_+
ATGTGGGTGATGCGATATTTATACAAATTGCAGAGTACATGCGCAAGCCCTAGCTATCTCAAAGAAGCTGGAGACTTGATCAGTAGGTTGCCTGATGATATTCTCCAACTAATTCTCTCCTATCTTCCAACCAGATTGGCGATCAAAACTTCCGTTTTATCCAGGCGATGGAGGCATGTATGGTCTGATACATGGTCCCTCTCCTTCCATAGGGACAGACCGGATGCTCCTTGTATTAACAGAATCCTAGATCGCTACAGGGCTCCCAAGATGATGAGTTTTCGTATCTGTTCTTGTTGCAGGGCAGCCTGTATCAGCAGACCCGACACGCATGCTGACATCGACAGTTGGATCAACTTCGCCATGTCCCGAAACGTGGAGAATCTGTCCCTGTATCTCGATGAGGATAAATATGATATCCCTGAATTCCTTTACATCAATTCCTCTCTCAAGCAACTCTACCTTGATTTCGGCTGCAAAAAGGATTTTATATCTCTGAATCCCAAATGTTCTGTGTCTTGGACATCCCTGAAGAACCTGTCATTGTATCATTGCAACATCTCTGATGAATCCATTGCTATTATTCTATCTGGTTGTCCCATTCTCGAAAGCTTATTGTTGTTTTTCTGCAAGAAACTGAAGGTCCTTGATCTCAGCAAATCACCGCGTCTGATAACATTAGAAATCACTCGTAGATGTCGAATGGAGCCAACACAGCTCGTTGCACCACATATCCGTTGTCTCAGATTGATAAACTCTGAGAAACCATGTGCTTTAGTTGATGTCTCCTCTTTATCCCAAGCTGAACTAGACATTACCGCTTACGCAATAGTTGATAATAAACTGGAGGCTGATTTTCATCAGACCATGGTGGTAAAGATGTTAGAAAAGTGTCAGAATGTGGAGAAGCTTACTTTGGGGGCAAACTTTCTTAAGGTATATGTTTTCACTCCTGATTTAGTTTACATAATTAGGCTCTGA
>ath_circ_021619_2_145_-
GTGGTATTACAGTTTCGCTTGCATTCTAAACATTGTGTCTTTTTCCAAACAGAGTTGATGTTGCTGTGCAGAAGGAGCTTCACACACATGAATCTGATCGGTCTTGCATTCATCTCGAGTTCGACATATCCAGGACGGGTATTA
>ath_circ_010399_1_162_-
CCTGAAATCCAGAGTAAGCTAAGGAACGAACTCGACACAGTTCTTGGACCGGGTGTGCAAGTCACCGAGCCTGATCTTCACAAACTTCCATACCTTCAAGCTGTGGTTAAGGAGACTCTTCGTCTGAGAATGGCGATTCCTCTCCTCGTGCCTCACATGAAC
>ath_circ_022579_163_324_-
GTGAGGATAAATGCTCTTGTTGCCAAAGCACAGAAAATCCCTGAAGAAGGCTGGACAATGCAGGATGGTACTCCCTGGCCTGGTAACAACACTAGAGATCATCCTGGAATGATACAGGTACAGTGTGGCAATCCCTTGATTGTGACAGAGAGGATAACGTAA
>ath_circ_018785_3_113_-
TTGAAACATTCACAGGAAGAACTGTTGCCCGGTGGACATGGTCTTATGGTTAGAGGGTATCGCCCTGTAATCAACACTCTCTCGAAAGGTCTTGATATACGACTAAGTCAC
>ath_circ_020325_3_260_-
GCTTTTGGTGTCCAAGACGACGATAGCAAGCTCACAGCTCACTACGTCAAATCCGTCTTTGAAAAGCCTTACAACATCTCTGTTCTTCACATCAGCCAAGTCTTAACCTCGCCGGAAGCAGAAGCTCCCACGGCGAGTCCCAGCGACCTCATCCTCACCACAATCCTCGAAAAACAAGGGTGCAAAGCTTTCTCCGACATCTTGAAGTCAACCGGCGCCGACAAAACGTTCCAAGATACCGTAGACGGAGGCTTAACG
>ath_circ_012781_15112_15315_+
ATGTTATCTCTTGCCGAGCTCCGTGGTGTTTCTTTTCCAAAGTTGAAGGCTAAAGCTCTGATACTTGAGACAATGATCTCTCGATATGTTATTCATGGTATAGTAAAGGTGCTACAAAACTCGCCTGACTTGAAGAAGCTAACCATACACCCAATGGGGTCTGCCGGCTCATATCCCATACCGGTAATTATGAATATTCCTTGA
>ath_circ_021619_175_381_-
GTGGTTTGCAGGAAAGAATCACTATGGTCTGAGCTAGACAAGCTCCTCAAAGACGAGGATGATAAAAGTGTGGCAACTCCTTATACAGCTGTTATTCCTGAATACCGGGTGGTGACTCATGATCCTCGGTTTACAACTCAAAAATCAATGGAATCAAATGTGGCCAATGGAAATACTACTATTGACATTCATCATCCCTGCAGGTAG
>ath_circ_010670_2_265_-
AAGCTGGCTCATGAAGCATCAGGAGTTGCGGACACTAGAAAAGTTGAGCTTGAAGACGCGCTATCAAAGTTGAAGAATCTTGAATCTACTATTGAAGAGCTCGGGGCCAAATGCCAGGGGCTTGAGAAAGAAAGTGGGGATTTGGCCGAGGTGAATTTGAAGTTGAATCTGGAACTAGCCAATCATGGATCTGAGGCCAACGAGTTGCAGACAAAGCTCTCTGCCTTGGAGGCCGAGAAGGAGCAAACAGCCAATGAGCTTGAG
>ath_circ_022579_415_768_-
TATGATCGAGACGGTGAACCATCACAGCTCGTTCCTGTTGATGTGTTTGTTAGTACAGTGGACCCATTGAAAGAGCCTCCCCTTGTTACAGCAAACACAGTTCTCTCGATTCTTTCTGTGGACTACCCGGTAGATAAAGTAGCCTGTTATGTTTCAGATGATGGTTCAGCTATGCTTACCTTTGAATCCCTTTCTGAAACCGCTGAGTTTGCAAAGAAATGGGTACCATTTTGCAAGAAATTCAACATTGAACCTAGGGCCCCTGAATTCTATTTTGCCCAGAAGATAGATTACTTGAAGGACAAGATCCAACCGTCTTTTGTTAAAGAGCGACGAGCTATGAAGGTCATTTGA
>ath_circ_018785_114_242_-
ATGGAAGGATGGTTTGCTGCTGATGCTGAAACCATCTCGGCAAAGTGTTGGGATCAGGTTAGTAACTTAACTTCTATGTCTGTCCTCGGTTTAGTGGTTGAGGTATGTCCCCGTTTAGTGATTTGTTAA
>ath_circ_020712_3_374_-
ATGGTGGAACAGGGAGTCGTGAAACCACTGTGTGATCTTTTGGTGTGCCCTGATCCAAGGATTATCACTGTGTGTCTGGAAGGATTGGAGAACATTTTGAAAGTTGGGGAAGCTGAAAAGGTCACAGGAAATACCGGGGATGTAAACTTTTATGCACAGCTGATCGATGATGCTGAGGGATTAGAAAAGATTGAGAATCTGCAGAGTCATGACAACAGCGAAATCTATGAGAAGGCAGTGAAGATTCTTGAAACGTACTGGTTGGAAGAGGAAGATGAAACTTTACCACCTGGTGATCCCTCTGCACAAGGCTTCCAGTTTGGAGGAGGTAATGATGCAGCCGTACCACCAGGTGGATTCAACTTCCAGTGA
>ath_circ_012781_15381_15650_+
TTGGATTCTCATGGCTTGAATTGGGATCCATCCTGGAGCTCGGAGTTTAAGAACACTTCCCGCAGGAATGTAGAGTCAAAGCAAGTGGCTTCGTTTCTGCAACTTGTGCTTAAAACCATATCAACATTAGAGTTGATTGTCGCAAGGTTGGAAGGTTATATCAAAGGAAGACGTTTTGTAGAGTTGCGTCAGATGGTTCCAATGCTTCCTCGCAACAACGATGTCTCCATTGTGCTCAGCTCAAGAAGAAAACGATTCAGAGTGACTTAA
>ath_circ_021619_476_598_-
GCAAAGCGTCTTATTGAAGTCGGTCTAGGAGATGATGATCAGAGCATTGAGGATGATTTTAATGCCTGGTTTGTTTCTGATTTTTTCTGTCTTATATTTGCTTCTTTGAAAGAGTTTATCTAG
>ath_circ_010918_1_390_+
GTTAGAGCAGACGTGACAGAAGGTCCTGATAAGCTAGCTGAAGTTATAGGTGATGATTCTCAAGCTGTGATTTGTGCTACTGGGTTTCGTCCCGGATTTGATATATTCACTCCTTGGAAAGTCGATAATTTCGGGACAGTGAATCTTGTGGATGCTTGCCGTAAACAAGGAGTGGAAAAGTTTGTTCTTGTAAGCTCCATCTTGGTGAATGGAGCTGCCATGGGACAGATACTGAACCCTGCTTACCTCTTCCTCAACCTCTTTGGACTAACTCTTGTCGCTAAGCTTCAAGCCGAGAAGTATATCAAAAAATCTGGCATCAACTATACTATAGTAAGGCCTGGTGGTCTTAAAAACGATCCTCCAACTGGAAATGTTGTCATGGAGCCA
>ath_circ_022762_1_315_+
GCGGAATGTATGGCAAAGCTAATGGCGAAAATAGGAATAGGGAAGTATAATGTGGCTGGAACAAGCTACGGGGGGTTTGTTGCGTACCACATGGCCAAAATGTGGCCGGAAAAAGTGGAGAAAGTGGTGATTGCAAGCTCCGGCATCAACATGCGAAAGTGTGACGGTGAAAGTTTATTGCAAAGATCCAATTGTGAGTGCATCGAGAAGGTTATGTTACCATCCACTGCAACTGAGTTTCGCACACTTATGGCTTTGGCATCTTCATGGCGGTTAGTTCGTATGTTTCCTGATGCTCTCTGGAACGACGTAATC
>ath_circ_018785_708_848_-
TTGCATGGTGTCTGTAAAGAGAATCCTTTGGCTGCAGTAATTGGTAGATTAGGATTACCTCTTTATCGTACTAGCGGTGACAATTCGGTTTTGTATGATCACGATCTTGAGAGGTGTGTACAACCGTTGTGGATATTCTAA
>ath_circ_020712_483_611_-
GTGTGTGAAGCTGGTTTGATTTGCCCTCTTGTCAATCTGCTTCAAAATGCGGAGTTTGATATAAAGAAAGAAGCTGCGTGGGCAATATCAAATGCCACTTCAGGTGGTTCTCCTGACCAAATCAAGTAA
>ath_circ_012781_15851_16036_-
GTGGATCTCAAGGCATGCATAACTAGAATTGAAGAAAATGGATATGGAGCAAATCTTGCTCCTTGGCTCAGCTCCCCACCGGATAGGCTGCAGACAATGCAAATTGATTCTTACATAGCCCGAAAAGAACTCTCTGTTGCTGAATCAAAAGTACTGGAAAGAAATAATATCAAACTGTGTACATGA
>ath_circ_021851_2_208_+
TCCTCGGGGATTGGCTTCAATGTCTCGTTTATGTACCCTACTGATGGAGGTATCAGTGCCCTACGCTTCCCTTCATCCGCAAAAGACCATTATGTGCGAGTCATTAGAAATATGAGATTACATCAAAAGACCAAAATCTTATTTGTTGTTTCAAGTTTTTACCTCCAGCTTTCATGCCCACCAAGACTTCTTTCAAGCCCTCAATTA
>ath_circ_012090_3_131_+
ACCAACATAGATGGGAAACAAATAGCAAAACAAGGAGGATCAGAGTGGAGTTTCACATATCCAACAGGACTCAGAAACATTTTGAAGTATGTGAAAAAAACTTATGGCAATCCTCCCATTCTCATAACT
>ath_circ_023241_1_114_+
CGTGAACAGATGGAAGAGTCCGTAGATAACTGTGTTAATGTTAAGAACAGGTTTCCAATCTTCACGCAAGATGTTCAGGCAAACGTTTCCTTCCAAATCGATATTGGGATGATA
>ath_circ_019506_3_305_-
ATGAGAGTGCTGAGGCGTCTGTTGAAGAAGTATAGGGAGACCAAGAAGATTGACAGACATATGTACCATGACATGTACATGAAAGTCAAGGGAAACGTCTTCAAGAACAAGCGTGTGTTGATGGAAAGTATTCACAAATCCAAGGCTGAGAAGGCTAGAGAGAAGACATTGTCTGACCAGTTTGAGGCTAAGAGGGCTAAGAACAAGGCTAGCCGAGAGAGGAAACATGCTCGACGAGAGGAGCGTCTTGCCAAGGGTCCTGGAGGAGACATACCTGCCGCTGCACCACCTGCACAAACCGCT
>ath_circ_020974_2_241_+
TTAGAGCATGGTGTTTATAGTCTTTCGAGGATGAGAGAATCGGCGGCAACAAAATTCAAGAGTTTCCAGATTCCGGTTGATTGGATGCTCGAAACCGGTATTACTAGCCAGGTCAGCAAACTAATGATTCTCGAGATTTACAATTTTACAATCATAATTTATCTCGAGATTTACATTATTGATCCTTCTTCTGTGTTTCTTGCAAGATTTAAATATTGGTTTTGCTTAATGTTTTTATGA
>ath_circ_012781_16155_16265_-
ATGAAACGCAAAAGCGAAGATGAACTTACGAGAGATTCTTTCATGCCTGTATCCCAGGAGATGAAGGGAGAGATCCATCAAGATTGTTCTCAGAGAGATCCAAGACCTTGA
>ath_circ_022069_3_107_+
GTGTCCGAAGATCCTCAGGGCCTAGTTTTGCTTGTAGAATCTGTAGAGTGGTCTGCTCATGTTGAACGCTCAAGGAGTATGCGTCCATCAGAGAAAGAGCAATAG
>ath_circ_013004_213_344_-
GTGAAAAGGCTAGTTATTGATGATTTTACTGTTGGTGAAAGTAATGATTTATTTATAAAATCATACCTTTTCATTTTTTTATGTACAGGTTGGAATTGGTTTAATGTTGATACAACAATTATCTGGAGCTAG
>ath_circ_023595_2_394_+
CATGAAATCGTTGGGATCGCTACAAAAGTTGGTAAGAACGTGACTAAATTCAAAGAAGGAGATCGTGTCGGAGTAGGAGTGATCAGTGGCTCGTGCCAATCTTGCGAATCTTGTGACCAAGATCTTGAAAACTACTGTCCTCAAATGTCTTTCACATACAATGCGATTGGATCCGATGGAACCAAGAATTACGGTGGCTATTCGGAGAACATTGTGGTTGATCAACGGTTTGTTTTGCGGTTTCCGGAGAATTTACCGAGCGATTCGGGTGCGCCGTTGCTGTGTGCTGGAATCACTGTGTATAGTCCAATGAAGTATTATGGTATGACTGAGGCAGGGAAGCATTTAGGGGTTGCTGGACTTGGTGGGCTTGGTCATGTTGCTGTTAAGATT
>ath_circ_019506_423_566_-
TCAAAACATCAGGAAGCTTGTGAAGGATGGATTCATCATCAGGAAGCCAACGAAGATCCACTCACGATCCAGGGCACGTCAATTGAATATAGCCAAGAGAAAGGGACGTCACTCTGGTTATGGTATGTGACATGTAACATTTGA
>ath_circ_020974_306_404_+
TTGGAATATAGAAAACATAGAGGGATAGACAAGAACAACAATTCTGATGGTCCCCAATTTTATGATAAAAGTCAATTGTTGATGGCAGGACATTTGTAA
>ath_circ_012781_16277_16603_-
ATGGATTCTACCTATAAGTTTGTTGTTGCTCAACTCCATACATTCAGCTCACTGAGCTTGGATAGTTTCTGCGGGATTTCGCCTGAGAGGTTATTGTGTGAAAGGTCTACCTTCTCAAGATTTCCAAAACTTTGTGGGATCAATCCAGAGATGTCGTTGTATGAGAGGTTTAAAAGCTTTAAGCTTTTGAGATTGCCTAAAGAATATGGGATTTCTCCGAATAGCTTGTTATGGAGAGGTCTATCAGAGTGTAGAGGCAGACGTTATTGTTGGCAAGACCTTGCTTTGAATTCTTCCAGTTCACTGCTAAGTTATGTATTACGATAG
>ath_circ_022069_179_265_-
ATGAAGGTTATGGATATCGGTTTTGACAGTGAATTCCCATTCTATGAAGGCTTAGGCTTAATAAGTAAAATTTACCATGGAAGCTAA
>ath_circ_013004_4179_4544_-
TTGCAGATCTTTCCGATAAATATAAAAGTTTCAGCAGGAACAATTGTAGCATTAACATCATGGACTAGTGGGTGGTTCGTGAGTTACGCTTTCAACTTTATGTTTGAATGGAGCGCACAAGGTCTTTATTTTCTCTATTACTTTTTTATTAATTTGGATAAAACAATTTACCAAAAAAAGTTAAGAGTTATCTTTATAAAAATACACAAATCAAACATAAAGTTATTTAAAAATCGTGTTCGAATTTTGACATTTGTATCAAACAGTTTTAGATGTGCAAAATGTGCGGTCGGAAAATATCTCTTAGATTCACGTTTTCTTCAAATACTTTTAGCTTTTGTTTTCTTGTTTAGATTGGATGATTGA
>ath_circ_023875_1_135_-
ATGGCTACAGCTACGTATCCGCCTCCTCCACCATATTACAGACTCTACAAGGATTACTCAGAAAACCCTAATTCTGCTCCTGAACCTCCTCCTCCGATTGAAGGCACCTACGTCTGTTTTGGAGGCAACTATACT
>ath_circ_019753_3_236_-
GTGATATATCAATATTGTCTGGCAGCTGCTCGAACAAAAAATTACAGTGGTGCAGAGCTTGAAGGTGTTGTTAAAAGTGCTACATCATATGCATTAAACAGACAACTAAGCATGGATGATCTTACAAAGCCTGTGGAAGAAGAGAATATCAAGATCACTATGGAGGATTTTCTCCACGCTATCTATGAAGTTCAACCTGCATTTGGAGCCTCCACAGATGACCTAGAGCGCTGC
>ath_circ_020974_863_982_+
GTGAAACTAGCGATGAAGTATATGAAGAGAGTATCCGCAGAGCTAGAGGCTATTGAAGGTGGTGGCCCTGAAGAGGAAGAGCTAATTGTCCAAGGTGTTCGATTCGCATTCCGTGTTCAT
>ath_circ_012781_16663_16782_+
ATGTGGAATGCAAATCCAAGAACCATGCTCGACACAGACCAAGCAGCCAGAGAAGCAATGTTTTCATGGAAAGCTGCAGTCATAGGTTGTCCTTGTGGAATTCTAATGGCAGTTGTCTAA
>ath_circ_022069_390_599_-
TATGTCAACCGTGCCTTGTATCTTTTGCATCTAACATGTGGACCATCACATCCAAATACAGCTGCCACTTATATAAACGTAGCAATGATGGAAGAAGGTATGAAGAATGCCCATGTGGCTTTAAGATACCTTCATGAAGCATTGAAATGTAACCAGAGACTACTTGGAGCTGATCATATCCAGGTTGGTTTTCTTAAGCAAGGACATTGA
>ath_circ_013004_4782_5069_+
ATGAATAAATCCTTGAAAGAAAATGAAAGATTTTACCAGAATGTTTACGAAGACGAAAATTGGGATCAATTCAGGAAGCACATTCATTTGCTGTCTCAGAAACAAACAAAAAAAAAAACATATTATAAGACGAGGATTGTTTTGTCCAAAAAAAAAAGAGGCGAGGATTGTAATATTGATAGTTATCTCATATTAGTCCAATATAGAAATTCTACAAGAGTAACCTGTAACGTGAAGCTAACTCCAATAAGCAAGGATCCGATGGACATTCCAACAGCAGAAGCCTAG
>ath_circ_023875_172_276_-
ATGGTTGCAAATTTTATCCAGAATCGTTGGAGTAAAGTCTTAGATTTTGGATTGAATCGTTTGTTGCATCGATTAGAAACCTTAATTTTAGGAATCTGTTACTGA
>ath_circ_019753_415_573_-
TTGGACTATAGGCCTGGAAGATTGGAGGTTCAGGTTGAGATAAGCCTTCCTGATGAAGCTGGGCGTCTACAAATTCTTCAGATTCATACAAATAAGATGAAGGAAAATTCTTTCCTTGGGACTGATATCAATCTCCAAGAGCTTGGTATGTCTTCATAG
>ath_circ_021359_1_123_-
GTGAAAGAGTATCAAGGCAATGAAAACAAAGAAATCTCCAGGATGCCGTTTCTGATGCTTGGGCTAGATTTGCCACCGCCTCCTCTTTTCAAAGATGTCATGGAGAAAAACATTATTCCGCAG
>ath_circ_012781_17311_17400_+
ATGGTTGCAGATACAATTTCCATCTTACTTATCCTCACTCCTAAACTTAACAACTGCATACAAGTAGCCAATGCACAAAGTAATATCTAG
>ath_circ_022546_1_72_-
TCAAAACCTGTTGTGAATGACATTCTTGGTACTGGTTTGGGCACTAACAATGCCATTAGAGAGGAGAGAGAG
>ath_circ_013526_1_105_-
ATCCCCACAAAGAAGGAGCAAGTCTTCTCAACTTATTCAGACAACCAACCCGGTGTTTTGATCCAAGTCTATGAAGGCGAGAGAGCAAGAACCAAGGACAACAAC
>ath_circ_023875_920_1045_-
ATGATCATTTTTATAGAGAAATGTAGTAAAGAGATAAGCTCTCTCATTGGGTTAAACTTATGTGAGTTTATGACTTACACAGTAAACGACAAAAGTACAAAAGAAGATAAAAAAAAAAGTTTATAA
>ath_circ_019753_862_981_-
AGAGGTTCAACCAGAGATGGCACAGGTGTCCATGATAGTATTGTAAACCAGCTTTTGACAAAGGTCAGTCAAAGATCAAGCTATTATCAGTTTATTCGGAGTTTTCACGGACGTGACTAA
>ath_circ_021359_191_400_-
GTGAGTCCACATGAGTTCTTGCAAGCTGTCATGAAAGCCAGCAAGAAACGCTTTAGGATTGGCCAACAATCAGATCCAGTAGAGTTTATGTCGTGGCTCCTCAACACTTTGCACATGGATCTTAGAACTTCAAAGGACGCTAGCAGTATCATCCACAAGTGCTTCCAGGTATGTGTCCGTCCTTTGAAATGTCAACATAATGCAGTTTGA
>ath_circ_012781_17409_17504_-
TATACAGAGCCGTTGGATGATAATATTGAAGTATTGGTCCCTGATGATGACCATGGACTCTATGCAATTGACATTCTAGATCCCTCTTGGGTATAG
>ath_circ_022753_3_353_-
ATGATGTTCTATACTTCAGCTATAAAGAAGATGCCTATAGCTATCCATACCGAGAAGCCAAAGACTCAACACTATGAATTACCGACAGCTTTCTTCGAACTTGTCCTTGGAAGAAACATGAAGTACAGCTCTTGTTACTTCTCAAACGATTCAAGTAGCTTAGAAGATGCAGAGGAAGCAATTTTGGCTCTTTATTGTGAAAGAGCTAAAGTGGAAGATGGTCAAAGTGTTCTTGATATCGGATGTGGCTGGGGATCCTTGTCTTTGTACATTGCACGCAAGTACAGCAAATGCAAGTTAACCGGTATCTGCAACTCCAAAACGCAGAAAGCATTTATCGATGAGAAATGC
>ath_circ_014115_3_305_+
TCTGTCACTGCTGCTTCTGTGAAATCCAAAGGGACTGTACTTGGTCAGAAGAAACCTGGAGGAGCTCGTAAGGCTCTGAATGATATTACAAACAAGTCTGGGATTCATGCGAAAGCTGCTGCTTCTTCAAAGAACAAGCAAATTGCTTCTGCTGCTGTGAAAGAGATTGATATAGCTGGGGAAAGGTTTTTACATGATCACAGCAAATGCATCAAAGAACAGCAAAATCTTTGGGATGATCACTACTCTGCTGATCTCATGCTACTTCATCATGGTATTGTATTTAGATCTTCTAAGCTATGA
>ath_circ_023875_1187_1687_+
ATGGCGTCAAGGAAGCTTTTTTTTGTCAAACCTAAATATATCTATCCAGAACCAAAACCAGAGATGTCCGATGAGAATGTCTTTGAATTCGACGAATCTGATATTCATAACTTAGGCGATCATCAATTGCCGAATTCATTCGACGCGAAAAGATCGATATCAATCTCTCGGTTACGGAGAAAACCGACGAAAACCGGAGATTCAGGTAACCGGGAGATTACAAAGACCGGTTCGCTTCCGGTTAATATCCCCGATTGGTCTAAGATCTTGAAGAGTGAGTATAGAGGTCATGCGATACCTGACGATGACAGTGACGACGATGACGAGGATGATGACGATAGCAACGACGGTGGGAGACGGATGATTCCGCCGCACGAGTATTTGGCAAGACGGAGAGGATCGTCGTTCACGGTGCACGAAGGAATCGGTGGGACGGCGAAAGGAAGAGATCTAAGGCGATTGAGGAACGCGATTTGGGAGAAGATTGGGTTTCAGGATTAG
>ath_circ_020171_3_263_+
AGTTGTTGGGCTTTCTCGACTGTGGGAGCAGTGGAAGGCTTAAACAAGATCGTGACGGGAGAGTTAGTCACTTTGTCTGAGCAAGATTTGATCAATTGTAACAAAGAAAACAATGGTTGCGGAGGAGGCAAACTCGAGACTGCCTATGAGTTCATCATGAAAAATGGTGGTCTTGGTACCGACAACGATTATCCTTACAAAGCTGTTAACGGAGTCTGTGATGGCCGCCTCAAGGTCAGTATAGTTACGATTTATATATAA
>ath_circ_021359_1093_1359_-
GTGTTGGATTTTGATTTCGAGAGGTTTTGCTCTGTCTCATTGTCAAATCTGAATGTGTATGCGTGTCTTGTTTGTGGGAAGTACTTTCAAGGAAGAAGCCAGAAGTCTCATGCTTATACACATAGCTTGGAAGCAGGACACCACGTTTACATCAATCTTCTGACAGAGAAGGTTTATTGTCTTCCTGATAGTTACGAGATCAATGACCCTTCTTTGGATGACATTCGCCATGTTTTAAACCCAAGGTATATTAGATCTTGTGACTAA
>ath_circ_013866_2_325_+
TTGATAGATCGATCGATTGATTTTATGGATTGTTATGCTGAAGAGCTTGTTGTGCCTAATTATCAAGAATCATCATCAGAGACATACCCATCTACTGGTATGTGGGGTGGATGGAGCATGAGCTCCCCTGAAGCAGCTGAGAAATGTTTCGATTACGATGGTTTCAATGGAGAAGGAATGATGTATAGTCAGATGAGTATGAGGACTAGTGAAGAAGAAGAAGAGTCTAAAAGATCAAAGGCTTTCTATGGTGCTTCTTCACTTCACGATTTCGAAGGCATCGAACAGATGGATGATATGTTCTTGTACGTCTCTCAATTCTAA
>ath_circ_022753_616_750_-
GTGATTATTATGACGATTTTGAAACAATCTGGTGTGTGTGTGTTGCAAGTTGTTACACGTACTTCGCTTGTGGGGCTTCGTCCGCAAACAACTAACATGACGGCTTTAGCGCCGCACAATATTAATTTTTGTTGA
>ath_circ_015066_3_98_+
AGATGGTGGAGTTTTTCCACAGTCGAGAAGAAGCTCAAGAGCAATGGGGAGAACAAGGTCGATGTTGAGAAGTTTGAGCTTAATGGTGGTACATAG
>ath_circ_023875_2066_2278_-
TTGGTTGGTTTTTGGATTATTATTGATCCAAAATTAACATATTTGAAATTAAACTCAATCCAGCTTTGTTATATTCAAATTTCCTTAGTTCTACCGAGTTCAATAGATCTTAGCATTCGTTTATCTTCTTCATATGACCCCCATGGAATTATGAAATTTAGTTATTTTTTTGCTACAGTTTTTAAATTAACACCAATGAAATACATAAATTGA
>ath_circ_020171_337_471_+
ATGATTGATGGGTATGAAAATTTGCCCGCAAACGACGAATCTGCTCTCATGAAAGCGGTTGCTCACCAGCCTGTGACTGCCGTTATCGATTCCAGTAGCCGAGAGTTTCAGCTTTATGAATCGGTAAAAGATTAA
>ath_circ_021359_1485_1850_-
ATGAAAGGTGAAAGAGAAGTGAAGAATGGTGTTTCTGAGGAAGAGAGAGAGGTGAAGAGGAAGAGAGTGATGGAACGGTCTGATTCGCCACCTCCACCACTAGGTTTCAACAATCCTCTTTTGCCGTTTGCTAATGCTTACGATGATGATAATAACCAGCAGAATAAATCGCAAACTCGTTGTAATGTAGTTGCGAAAGGAGAGGGAAATGGTAACAAAGTGAAAGGAGAAGCTCAAGTAGAGGTCGATGACGACGAAGATGATGATGATGATGCTTCGAAGGGGAGAGGAAAGCATTCACGCCATGTTGAAGTTCGTCGTGATTGTCCTTATCTTGATACTGTTAATCGTCAGGTATATCATTGA
>ath_circ_013866_430_558_+
TTGGAGGATGTTCCAGAGGATGATGGAGATGTTCACCGCGCGACCAGTAGCAATAACAGTGTCGGTTCTTCTTCTATGTATGGTGGTGGTAGGGAAGTCCCTATGTTCCATTGTCATGACATGTCTTTC
>ath_circ_022753_855_1055_-
ATGGAGAAGATTATTGACGTAGCTTATGGCGCATCAGTGAAGGTGGGTTTGACGTTGTTGGAGATGAATCTGTTGCCGGATATTGTCATTAGGCGGCTCACACGTCTGCTTCTGGCCGGTCGTCTCCGTTCCGGTTACAAACCCACGGCGGAGATGCAACTCTCCGATCTCCTCCGTTTTGTTGACTGTAAGTGTCACTGA
>ath_circ_015066_229_366_-
ACCAACACCAACTCCACCCGTCATTACACCACCAACACCAACACCACCCGTCGTGACACCTCCAACACCAACACCACCCGTAGTAACACCACCAACACCAACTCCTCCTACGCCTATTCCAGAGACTTGCCCAATTGA
>ath_circ_023875_2340_2492_-
ATGAAAAGAAAAAAAAGAAGAGAAAAGTGTAGAAAACACATCATTTCTAAGCTGAAGACTTTTGTAACCTATCGTTTAGAGCCAAACTATATAAATATATGGTTCAATTTACGACTTTCAAAAGACGTGACTATTAAGGTTTTCAAACTTTGA
>ath_circ_020171_547_798_+
ATGTCAAAGGGAGTGTTTGATGGCTCGTGTGGAACAAACCTAAACCATGGAGTTGTTGTGGTCGGGTATGGAACTGAGAATGGTCGTGACTACTGGCTCGTGAAAAACTCTAGGGGCATTACATGGGGAGAAGCTGGCTACATGAAGATGGCTCGAAACATTGCCAATCCAAGAGGCTTATGTGGCATTGCAATGCGAGCTTCATACCCTCTAAAGAACTCCTTTTCTACCGATAAAAGCTCCATCGCCTAA
>ath_circ_021359_2722_3273_+
ATGGTGTCGGACCAGGATCTAGCGAAAGGAGTCGAGACTTTGCTTCGACAATCCGACCCTAGCTCTCTCACATCGTTAAGCAGTATTGTTCAGCAGCTTGAAGCTAAGTTAGGGTTAGACCTCACGGAGAAGACGACTTTCATCAGAGATCAGATCAATATCCTCCTCCGTGCTCACCAAAACCCTTCTGCCTCCGTCGCCTCCGCTTCATCCGTACAACAATCTCACCCTCCTCCTCCGCCGTCTTCTCACCAGCAGCAGAATTTGCATTCCGGCGTCAATGTTCCTCCGATGGCGAAAGGGCATTTCACACTTAGCCATCCTTCGCAATTCTCTGTTTCTTCTCAATCACAACAATATCCTTCACATTTCGCTCTTCAGCCTCCTTATCACTCTTATGACCTAAATTTCCGGCAGCCTTATCCGGTTTACATGCCGCCGCAACAGCACCAGCATCAGCAGCAGTCTCCGCGACAACAACAATCCTCTGTGATGCTCTCACATGGCGGGAATGCTTCTCTATCTGTTAATCAAGCCCCAAAAGAAAGGTAG
>ath_circ_015327_2_85_+
AACATACGCAACCACCGAGGAATATTACTCGCCGGAAAACTGGATTACGGCCAACAGACTCCTTCGGTCTCTTTAATACCGACG
>ath_circ_022753_1842_1964_-
ATGTTATCTCGAAAAACATGGGGATCAAGTATCATGAACTGGATTCTTTTGAATCAGCAGCTTGCTTTGTCGGATTCAGCTAACCATCTACTTCCAGATAATAATATTTTAATATTTTATTAA
>ath_circ_015347_1_210_-
GTGCAGACTGATGAGATACTAAGACTGAATAATATCTACAAGCGGTTATTGGCAAATGCTGCGGTGAAATTGTATGAAGGTGAAGGAAGAGTAGTTGGTCCCAACGAAGTGGAGGTGAGACAAATAGATGGCACAAAAATAAGTTATACCGCAAAGCACATATTGATTGCCACTGGCAGTCGGGCGCAAAAGCCTAATATTCCTGGACAT
>ath_circ_023875_2657_2785_-
ATGCAGCCAAGCTTACCAAGTAAGTTATGTGTATTAACCAGAGGAAGAGAGAATCTTGCAAAATTTCAACAAACACAAAAAGAAGTATTACTACGATTGGTGGAGAAAGAAAACGATTCCAAATCTTGA
>ath_circ_020171_2816_3310_+
ATGGGTTATGCTAAATCAGCCATGCTGATCTTCTTACTAGCATTGGTCATCGCATCTTGTGCCACGGCCATGGACATGTCCGTTGTTTCCTCCAACGATAACCACCACGTGACCGCCGGTCCCGGCCGCCGTCAGGGTATTTTCGACGCTGAAGCCACCTTGATGTTCGAGTCATGGATGGTCAAACATGGGAAAGTGTACGACTCCGTTGCCGAGAAGGAACGGCGTTTAACTATTTTTGAGGACAACCTCCGTTTTATCACTAACCGGAACGCTGAGAATCTCAGTTACCGGCTTGGTTTGAATCGGTTTGCGGATTTATCTCTCCATGAATACGGAGAAATTTGCCATGGGGCTGATCCAAGACCTCCTAGGAACCACGTCTTCATGACTAGCAGCAACCGATACAAGACTAGTGATGGTGATGTTCTTCCTAAGTCCGTTGACTGGAGAAACGAAGGCGCAGTGACTGAAGTCAAAGATCAAGGCCTTTGC
>ath_circ_021359_3313_3405_-
TTGACAAAAGATTTAGACATTCCTAAAATGGAAAATCATGTTTTCCATGAAAGTAGCAAAAGCCCTAAATTACTGAAATTGGAACAACCTTGA
>ath_circ_015653_3_167_-
TTGCTTTTGAGTTATACACACCACACCACACCATTACATGTTTCTTACTATGAGGTATATTCGATAAAAGCAGACCCGGGATTTGGTATTGGCTGCTTGGGAAAGCTGAACTCTGCATACGAAAACGATAAAGAGTTGATGATTGGTTTCTACAAGTTTCTCGCA
>ath_circ_022753_2101_2274_-
ATGGATAAGGAGATAGTTGCCGTAAAAGAGATAATGGAAGTGACTTATGGGAAAGAAGAAGCAGTGAAGTGGACGGTTTACTGGAGAACCTTCTTCATCGCGCTTGCTGAGCTTTTCGCATACAACAATGGAGACGAGTGGATGATTGCACACTTCCTCTTCAAGAAGAAATGA
>ath_circ_015347_983_1057_-
TGTGTTATCCGTGGTTGTGTTCCTAAAAAGATTCTCGTCTATGGAGCTACTTACGGTGGTGAACTTGAGGTATGA
>ath_circ_023875_3021_3092_+
ATGTGGAGATGTGGTAATCACACTATTGCACACAAAGAGTGGCAAACAAGCGGCGCCCTTGGTTTGGTATAG
>ath_circ_020308_1_93_-
CAAGTTGTTATTAGAGCTCGGAATCTTAAAGTCGGTGCTAATTTTATCCCGCCGAAATCATTCCGTGCTCGGAGATTCTACTTCAGCAACGAG
>ath_circ_021359_3743_3925_-
ATGCTTAGCAAGCAACTTATTCATCTTGAACATGTCAGTGCAATCAGTCTCAAAAACCACACGCAACGCATCATCACAGATGATCTTCCGCTTGTTACTCGGGTCTTGAAGGTTATTCTTCCTTATATAAGCCCACAATTGCCTCACAATCTAAAACCAAAAGCCAAACACAGCAACACATAA
>ath_circ_015843_3_155_+
CAGTTGTGGCCAGAAAAATTTCAGAACAAAACAAATGGAGTAACACCAAGGCGATGGATTCGTTTTTGCAACCCATATTTAAGTGATATTATAACTAACTGGATAGGCACAGAAGACTGGGTCTTAAATACCGAAAAGGTTGCGGAACTAAGA
>ath_circ_022753_2347_2439_-
ATGTTTCGATTATGGATCATTGGCTCGTTAACGGGACGCATTATGCAAAGACAAGGTAAAAACTCTGAAGAATTTGTTGTAAAAAGCAAGTGA
>ath_circ_015713_1_84_+
ACCGCTGGTCTCTCAGCCGATCCAGAAACATTCGCAAAGAATCGTGAGCTCGAAGTGATCCACAGTAGATGGGCAATGTTGGGA
>ath_circ_023875_3342_3488_+
TTGAAATACAAAGGCCCGTTACAAGCCCAAACGAAGGTACATAAAAGAAAAGCAGAAAATGAAAACGAAATCGATAGGGATAAGTTTTTCCAACTGACGGAAACACAAACTACACCAGGTGAAATAGATCACCTCCCAAGTGCATGA
>ath_circ_020677_1_273_+
GGTATGACAAAGCAAATAGGCGGACCAATGCATCAGTTGGCGGCTAAGGTAGATGAGTATGCTCGAGGAATGATAAGCGGGACTGGATCGTCACTGTTTGAAGAACTCGGTCTTTACTATATTGGTCCAGTTGATGGGCACAACATAGATGATTTGGTAGCCATTCTTAAAGAAGTTAAGAGTACCAGAACCACAGGACCTGTACTTATTCATGTGGTGACGGAGAAAGGTCGTGGTTATCCTTACGCGGAGAGAGCTGATGACAAATACCAT
>ath_circ_021359_4029_4313_+
TTGGCAGAGGACTCTGGTCAAGCAAAAAAGGCAAAAACTGAGGTGGAGACTAAGACTGAGACCACCGAGCCTATTAGTTCAACTGCTATTAGTTCAACTGTTACATTATCTGAGCCACTTGGTAAGTTCTTTGGCACTGGTGAGACGGAGATGGCAGACGAAGAGATTATTCGCCGTGTTTGGGAATACATAAAACTCAACAATTTAGAGGTAATGATTTTAATCTTGAAATCCTCTGGTTTCTCCTTATTGCTTCGAATTTTTTTCCTGTTTGCTGCTAACTAA
>ath_circ_016338_2_148_+
GACAGTCGGGGGCATTCGTATTTCATAGTCAGAGGTGAAATTCTTGGATTTATGAAAGACGAACAACTGCGAAAGCATTTGCCAAGGATGTTTTCATTAATCAAGAACGAAAGTTGGGGGCTCGAAGACGATCAGATACCGTCCTAG
>ath_circ_022753_2730_3008_+
ATGTCTTATGGCAGAGATAGTGAACAAACAGAAGACTATCTTCCTTCATCCAGTTTCCTATCTTCTTCAGTAGCTCTCCATAGTTTTTCATATGCTAATCACAATCCCAAGCCAAAGCTAAGATATAAACCTCTGATCTTTGACAGGCAAAAATATAATGAAATAAAAACCAATCCAAACCTCGAACATTTCGATGGAGAATATCCGATCGTATGTCCCTTCATGCTCAAAAGTGCTAATATCCGCAGCAATGATTTCGACATTCTGAAGCCCGAGTTT
>ath_circ_016076_148_291_+
ATGGAAGGGACGCATTTATTAGATAAAAGGTCGACGCGGGCTCTGCCCGTTGCTCTGATGATTCATGATAACTCGACGGATCGCATGGCCTCTGTGCTGGCGACGCATCATTCAAATTTCTGCCCTATCAACTTTCGATGGTAG
>ath_circ_023875_3527_4447_-
ATGCAAATCTTCGTGAAAACACTCACTGGCAAGACTATCACTCTCGAGGTTGAGAGCTCTGACACCATCGACAATGTTAAGGCAAAGATTCAGGACAAGGAAGGCATTCCTCCGGATCAGCAAAGATTAATATTCGCCGGTAAACAGCTAGAAGATGGCCGTACCTTGGCCGATTACAACATTCAGAAAGAATCAACCCTTCATTTGGTTCTCCGTTTAAGAGGTGGTATGCAAATCTTTGTCAAGACTCTGACTGGCAAGACCATTACTTTGGAGGTTGAGAGCTCTGACACTATTGACAACGTCAAAGCAAAGATCCAGGACAAGGAAGGAATCCCTCCGGATCAGCAGAGACTTATCTTTGCCGGTAAGCAGCTTGAAGACGGAAGAACTCTTGCTGACTACAACATTCAAAAGGAGTCGACCCTTCATTTGGTGCTTCGTCTCAGAGGTGGTATGCAAATCTTTGTCAAGACCCTCACTGGTAAAACAATCACCCTTGAGGTTGAGAGTTCAGACACCATTGACAATGTCAAAGCTAAGATCCAAGATAAAGAGGGAATTCCTCCGGATCAGCAGAGGCTTATCTTTGCCGGTAAGCAGCTCGAAGATGGACGCACCCTTGCAGATTACAACATCCAAAAGGAGTCGACACTTCATCTTGTGCTTCGTCTCCGTGGTGGTATGCAGATCTTTGTGAAGACCCTTACCGGAAAGACCATTACTCTGGAGGTTGAAAGCTCAGACACCATCGATAATGTCAAGGCTAAGATTCAGGACAAGGAAGGGATCCCACCAGACCAACAGAGACTCATCTTCGCTGGAAAACAGCTTGAGGATGGTCGCACACTTGCAGATTACAACATCCAGAAGGAGTCGACTCTTCACTTGGTTCTTCGTCTTCGTGGTGGAAGCTTCTAA
>ath_circ_020944_1_201_-
GTGAGAAGAAAGTTCAAAGGTGTGACTTTGATGCCCAATGTTGGTTACGGATCTGACAAGAAGACTCGTCACTATCTTCCCAATGGATTCAAGAAATTCGTTGTTCACAACACAAGTGAGCTCGAGTTGTTGATGATGCACAACAGGACTTACTGTGCTGAGATTGCTCACAACGTCTCCACTAAGAAGAGAAAGGCAATT
>ath_circ_021359_4392_4571_+
ATGGCCATAAACAAGAAAATTAAGATTTGTTTATTCTGCTTTTCAATTTTCTTTCAGGACCCAGTAAATCCAATGGCTATTCAGTGTGATGAAAAGCTCCGAGATCTTCTTGGATGTGAAAGCATTTCAGCTGTGGGGATAAATGAGATGCTGAGGCGCCATATGTACAAGCAGTCGTGA
>ath_circ_016338_572_673_+
ATGCCCTTAGATGTTCTGGGCCGCACGCGCGCTACACTGATGTATTCAACGAGTTCACACCTTGGCCGACAGGCCCGGGTAATCTTTGAAATTTCATCGTGA
>ath_circ_022999_3_173_-
ATGACTTGCAGAGATCAATCTTTTTTTCTAAACGATCATGAAGTAGTTTCTAACTTACAGATGTTTCTTGTAGATTTAGGATTGACCGGTACAAAGCTGGGATGCGGCGAAGGTGGTTGTGGGGCTTGCACGGTGATGGTGTCTAGTTATGACAGGAAGTCAAAGACCTCT
>ath_circ_016076_881_976_+
ATGAAAGACGAACAACTGCGAAAGCATTTGCCAAGGATGTTTTCATTAATCAAGAACGAAAGTTGGGGGCTCGAAGACGATCAGATACCGTCCTAG
>ath_circ_023875_4709_4882_+
TTGACGAAACGAACAATATTGTCAAAAGCAATTTATACAAAAGATTCAATAATCCACATAACAAAAATTGGAGATCAGATACGAATCAAAAACAAAAAGAATCAGAAAATATACCTTGAAAGAGAGAGTCGCGAGAGATTTGCAGAGATCGCTTTAGGCTTTGGGAGAGATTGA
>ath_circ_021331_3_191_+
GTAGATGGGCGTTTAGTGTGTGACACTCCAGCGGGTACATGTACCTCGAGCTCTACTTGCAATGACCAATGCAATACATGGGGCGGCAATTATAGTGGAGGCGAATGTGCAGATTCAAGCTTTCCTGGTTTAAGTATATGTTATTGCTGCCATTATGTAGGGAGCAGTGCTGAAATGGAAAGCATGTGA
>ath_circ_021359_4843_4971_+
ATGCTTAGGTTGATGTTGTATTTAGTATTGTACCGAAACTCTAGTGTTAAGGGTGAAACGGCGCAGATGTTTTGTATTAAACGCCATTCACCCATGAATGTCTTAGGAAAAAAAAACTCATGTGTTTAA
>ath_circ_016338_687_869_+
TTGCAATTGTTGGTCTTCAACGAGGAATTCCTAGTAAGCGCGAGTCATCAGCTCGCGTTGACTACGTCCCTGCCCTTTGTACACACCGCCCGTCGCTCCTACCGATTGAATGATCCGGTGAAGTGTTCGGATCGCGGCGACGTGGGTGGTTCGCCGCCCGCGACGTCGCGAGAAGTCCACTAA
>ath_circ_022999_449_595_-
ATGGGTTCACTGAAAAAGGACGGCGAGATCGGAGATGAGTTTACGGAGGCGTTACTGTACGTTAACGGCGTTCGTAGAGTCTTGCCTGATGGATTGGCTCATATGACACTTCTCGAATATCTCAGAGGTGCGTATCAACTTCTTTGA
>ath_circ_016076_1223_1366_+
ATGGGTGGTGGTGCATGGCCGTTCTTAGTTGGTGGAGCGATTTGTCTGGTTAATTCCGTTAACGAACGAGACCTCAGCCTGCTAACTAGCTACGTGGAGGCATCCCTTCACGGCCGGCTTCTTAGAGGGACTATGGCCGTTTAG
>ath_circ_023875_4905_5066_+
ATGAATTATTATCTTCCACACGAAGGTCTTCTTTATATCGCAAACCAAAAGCCCAAAACCGTCTTTTCTATTAATGAGAATAAAATATCTTTAGCCAAAACAAAAAAAGGAAGATATCAGTTGAGGATTATTATCACGAAACTAAAGGAAGGAATCATATGA
>ath_circ_021331_1143_1220_+
ATGGGGAGCTTAAAGTTGAGCACAGTTGTTGTTACTGCACTAGTCGTTTGTCTCTCCATCCTCCTCATATCTCCTACA
>ath_circ_021359_5080_5376_-
ATGCAGGAATGTGGAGATGTTCATGGAACCAATTTTCCACATAGAGCACCTAAGACTAGTGAGTCTGTCATGTTCATAAGATTTATGTCATCATGTGATTCACTTACTTACCTATTGTGGTTTCTCATTTGTCTTCTGATGCAGAGAACTATGGCGTTTGCAGTGAGTATTGCTGAGAAGATAGTCACTTTCTTGAGACAAGCAGAAAACACAAGGAGACAAGCAATGGCACTCCTGCTACTTGTTCTTCTGCTGCTTGCTGCAGCCGCTTTCTACGTCACACGTCTGAGATTCTGA
>ath_circ_016338_916_1281_+
GTGAACCTGCGGAAGGATCATTGTCGATACCTGTCCAAAACAGAACGACCCGCGAACCAAAGATCACCACTCTCGGTGGGCCGGTTTCTTAGCCGATTCCTTGCCCGCCGGATCCGTGGTTTCGCGTATCGGCATGATCGGGAGCTTTTATCTCGGTCTTGTCGTGCGCGTTGCTTCCGGATATCACAAAACCCCGGCACGAAAAGTGTCAAGGAACATGCAAACGAACGGCTGGCATTCGCCTCCCCGGAGACGGAGTGTGGGCGGATGCTGTGCCGCGAACTGAAGTCTAAAACGACTCTCGGCAACGGATATCTCGGCTCTCGCATCGATGAAGAACGTAGCGAAATGCGATACTTGGTGTGA
>ath_circ_022999_702_851_-
TTGTTCAAACTTAAATTTCGTTCTTTCTATTTTGGGTTCTTTACAAAAAAAAAAAAAAAAAAAAAAAAATTGACTGCACAAGTGATGATGATGAAGATGCGTATTCATTCGGTGGATGCTATCGGAAAGGAACACGAATTTTATTATTAA
>ath_circ_016076_1400_1501_+
ATGCCCTTAGATGTTCTGGGCCGCACGCGCGCTACACTGATGTATTCAACGAGTTCACACCTTGGCCGACAGGCCCGGGTAATCTTTGAAATTTCATCGTGA
>ath_circ_023875_6108_6218_-
ATGCAGAAGAAAGAATACCAGGTTTGGCCTTCACGATGGAAAGCTTCGGATTTGGAGCCAAGTCTCATAAACGCCATTGTGGAAGAAAGTCTTGAGTTGGTGGTAATGTAA
>ath_circ_021497_2_70_-
AACGTTGTCATCCATCACGTTACGATCTTAGCTCCACAAGATTCTCCCAACACCGATGGAATCGATCCA
>ath_circ_021359_5758_5892_-
ATGGTTTTATACATGCAGCAAGTTATGGCTTTCTTCTACTGGTTGATCATGAAGCTGGGAAAGGATATCAAGATTATTGTTAAACCAACGTTCAAAGATGGCATGACCGTTGGAGTTCAATGGCAACTCGGTTAG
>ath_circ_016338_1295_1492_+
GTGAACCATCGAGTCTTTGAACGCAAGTTGCGCCCCAAGCCTTCTGGCCGAGGGCACGTCTGCCTGGGTGTCACAAATCGTCGTCCCTCACCATCCTTTGCTGATGCGGGACGGAAGCTGGTCTCCCGTGTGTTACCGCACGCGGTTGGCCTAAATCCGAGCCAAGGACGCCTGGAGCGTACCGACATGCGGTGGTGA
>ath_circ_022999_971_1102_-
GTGAGCAAAGAATGTGAAGCAGTTATGCTGAGCAATGCAAGACGCTTATCATCATCATATATCAAAACCAAAAATAAAACAAACAATATCATCAAAATTTCTTTTAAAGTAAATCTTAAGACAAGACAATAA
>ath_circ_016076_1515_1697_+
TTGCAATTGTTGGTCTTCAACGAGGAATTCCTAGTAAGCGCGAGTCATCAGCTCGCGTTGACTACGTCCCTGCCCTTTGTACACACCGCCCGTCGCTCCTACCGATTGAATGATCCGGTGAAGTGTTCGGATCGCGGCGACGTGGGTGGTTCGCCGCCCGCGACGTCGCGAGAAGTCCACTAA
>ath_circ_023875_6361_6561_-
ATGAAACTTCATGTCTCCAACTTCAATGGTAACATCACTCACGAGTCCTGTAGTGCAAAGCCTGTAAGACAAGAGAGAGACATAAACCACCACCCAAAACAGAATATACTTGTCCGTACAAAATTGATTATTGATGTCACAAATCAATCAGAGCTAAATTCCAAAAAAAATATGATCTTTGAAACTTGCATCAATAACTAA
>ath_circ_021691_1_87_+
GTTTTAAGGAAAGCCTCAAGTTCTCAGTCTGTGACCTTTGGTCGTTTCACGTCTTCAACAAAGAGCCTTCGTCTTCAAATCAGTTGT
>ath_circ_021359_5917_6459_-
ATGTCAATTACGCAAACAATGTTTTCATCTAAACTATGTTCAGGGATAAATAGCTTTAGCTCATGCTCAATTTACACGAAGAATTCTCGCGTGTCAATTCGAAAGGGTTCTACCAATACGAGTTTTCATCTGGATCTATCACACTCACATCGAAGCACTTTGAAGCATTACACAAGGGTAAGAAAATCGGAATCAGATTGGGAAGAGAGCATAGATGAAGAGAAATCAGATCAGGAAGAGAGCGAAGATGAAGAGAATGACGATAAGAAGGAAGACTATCGAGCGAAGGAGACAATTCTAAAACTATACACTGATATCAAGGACCGAAACATCATGGAGAAAGACTATCGGGCGGAGGAGACAGTTCTAAAACTATATTCCGATATCAAGGACCGAAACATCGAAGGAATTTCAGAAGTTATTGGAGATGAATGCCAATTCTTTTCCAACTTTTTATCTAAGTATCGACTCTTGCAAGGGAAGAAGGTTAGCATATGTTGTAATGGTAACAATAACTTTTCTTTCACAAATCTTTATTTTTGA
>ath_circ_017627_1_192_-
ATGTTGCAGGTTATGGTACCATTTAAGTACGAACAGTTCATACAGGACATGACAGATCTGGTAGAGTCAGGGGAAATACCAATGGCTCGGATCAATGATGCTGTTGAAAGAATACTCAGAGTGAAATTTGTCGCTGGTCTTTTTGGACATCCTCTCACAGATCGATCTTTGTTGCCTACTGTTGGTTGCAAG
>ath_circ_022999_1151_1234_+
ATGGCGCGCGCATTTAGTCAACAAAGTTGCTGCTTTGAAGAAACATGTATCATGTTACATCATGTATTTGGAGACTGGAAGTAA
>ath_circ_016076_1744_2109_+
GTGAACCTGCGGAAGGATCATTGTCGATACCTGTCCAAAACAGAACGACCCGCGAACCAAAGATCACCACTCTCGGTGGGCCGGTTTCTTAGCCGATTCCTTGCCCGCCGGATCCGTGGTTTCGCGTATCGGCATGATCGGGAGCTTTTATCTCGGTCTTGTCGTGCGCGTTGCTTCCGGATATCACAAAACCCCGGCACGAAAAGTGTCAAGGAACATGCAAACGAACGGCTGGCATTCGCCTCCCCGGAGACGGAGTGTGGGCGGATGCTGTGCCGCGAACTGAAGTCTAAAACGACTCTCGGCAACGGATATCTCGGCTCTCGCATCGATGAAGAACGTAGCGAAATGCGATACTTGGTGTGA
>ath_circ_023875_6761_8032_+
TTGAGCTTAGATGAGATACCGGGAGGCGGCAAAACGTTTGAGCTTGTTACCAAATTCTGCTACGGTGTGAAAATTGAGCTTACTGCTTTCAATGTTGTTAGCCTTAGATGTGCAGCTGAGTACCTTGAGATGACTGATAACTATGGAGAAGGGAATCTTGTTGGTATGACTGAGACTTTCCTCAACGAGGTGTTTGGGAACTGGACTGACTCGATCAAAGCTCTTCAGACATGTGAGGAAGTGATTGATTACGCTGAAGATCTTCACATTATCTCCAGGTGTGTTGATTCGTTAGCTGTCAAAGCGTGCGCTGATCCAAGCCTTTTCAATTGGCCCGTGGGAGGAGGAAAGAACGCAACGAGCGGGCAGAACACTGAAGATGAATCGCATTTGTGGAATGGAATCTCTGCCTCTGGAAAGATGCTGCAACATACTGGTGAAGATTGGTGGTTTGATGACGCTTCTTTTCTTAGCTTGCCTCTCTTTAAAAGACTCATTACCGCTATTGAAGCACGTGGCATGAAGCTCGAGAATATAGCGATGGCGGTTATGTACTATACAAGGAAACATGTTCCTCTGATGAATAGACAAGTAAACATGGATGAGCAAGTGATTGAGACACCAAATCCTTCTGAAGAAGACCAAAAAACTTGTCTTGAAGAGATTGTCGGGTTGCTTCCAAGCAAGAAAGGTGTAAACCCGACCAAGTTTCTTCTCAGGCTGCTTCAAACTGCAATGGTGCTTCACGCAAGCCAATCCTCGAGGGAGAATCTGGAGAGACGAATTGGAAATCAGTTAGACCAAGCTGCTCTAGTTGATCTTCTTATACCAAACATGGGATACTCTGAAACGCTTTACGATGTTGAATGCGTCTTGAGAATGATCGAACAGTTTGTTTCGTCAACGGAACAAGCAGGCATTGTCCCTTCTCCTTGCATCATCGAAGAAGGACATTTGGTGAAGGATGGAGCTGATTTGCTAACTCCAACAACGTTAGTGGCAACTCTTGTTGACGGTTATCTTGCTGAGGTGGCACCCGATGTGAACCTGAAGCTGGCGAAGTTCGAAGCCATTGCTGCTGCAATCCCTGACTATGCAAGGCCACTAGATGATGGAGTTTATCACGCAATTGACGTGTACCTGAAGGTAATAAAGATACTGTTTCTAATTTTAACCAGTCCATGTATTAAGATTTTGATGCTGGATTGCAAATTTTGCAGGCGCATCCGTGGATTACTGATTCAGAGAGAGAGCACATATGCAGACTCATGA
>ath_circ_021963_2_181_+
TGTGATCTTGTGATATTCTCTGGTGGTGAGAATGAGAAACTTGCTTCTGGGATTTTTCAACCTTTCGTTACGCATCTCAAGAGCGTTAGTGATCAGATTTCTAAAGGTGGATACTCCGTTACTCTCCGTCCTTCCTCCGTTGGTGTTCCTTGGTTTACTAAAGTGACCCTTCAGAGGTAA
>ath_circ_021359_6729_6851_+
ATGACGGCTCTTTACCTGTTATGTCTCAATACAAACCAAGCAGTGCTTGGCAAGCACCAAAATAAAAATCTAAGAAACTCAATTGTACAAATGAGCGATGATGATCCACATACTAAGCATTAA
>ath_circ_017627_653_955_-
GTGCAGGTTTTGAGAGATCCGAGGTGGGGAAGATGCTATGAGAGTTATGGAGAAGATCCTGAACTTGTCTGTGAGATGACTTCTCTTGTCTCGGGCCTACAAGGTGTGCCACCAGAAGAACACCCAAATGGTTATCCTTTTGTTGCAGGAAGGTATCATATGAATCAGTACACTGTAAACTTATTTGGGACATTAATAGGTTTGATGTCATTTCTCATGGATTTGTTTATTGGGGTTATAGAAACAACGTCGTCGCGTGTGTCAAACACTTTGTTGGAGATGGTGGTACTGACAAGGGCATAA
>ath_circ_022999_1244_1546_+
ATGACTTTGACAAAATGGATTGATCCATCTTTCTCCCCTCTATTAAAGTTTAAAGCTCAAACACTAAGCTTTGGGCAGAAATCTGAATTTGCAAAAGGAGCTGAAAACTCGTCGAAACAAGCCATCCTGATACGCTCTGGAGTGGCTGGAGTCTCCAGAGGGAACCAGTTGGTGAGACCTACCTCGCTTCTAGCCGCTTTGATTGCTTCCTTTATTGCAAAGAAGGCTGATGCTGCAAGAAAGAACGGTGGCTCACCCACTGCTTTAGATGAATGTATTGCCTTTGCATTTGGATTACCCTGA
>ath_circ_016983_415_768_+
ATGGGGGCCGGCGATGCGTCCTGGTCGGATGCGGAACGGAGCAATCCGGTCCGCCGATCGATTCGGGGCGTGGACCGACGCGGATTACGGTGGCGGCCTAAGCCCGGGCTTTTGATACGCTTGTGGAGACGTCGCTGCCGTGATCGTGGTCTGCAGCACGCGCCTAACGGCGTGCCTCGGCATCAGCGTGCTCCGGGCGTCGGCCTGTGGGCTCCCCATTCGACCCGTCTTGAAACACGGACCAAGGAGTCTGACATGTGTGCGAGTCAACGGGTGAGTAAACCCGTAAGGCGCAAGGAAGCTGATTGGCGGGATCCCTCGCGGGTGCACCGCCGACCGACCTTGATCTTCTGA
>ath_circ_023875_8050_8406_+
TTGGAAGCTAGCACGCACGCGGCTCAGAACGAGAGGCTGCCTCTTAGGGTGATTGTTCAGGTTCTCTTCTTCGAACAGCTTAGGCTCAGGACATCTGTATCAGGCTGGTTCTTTGTCTCTGAGAATCTAGATAACCCCGATAACCAACATGGCGCTAATGGCGGTTTACTTAAACCCAGAGGTGAGAACGTAAGAGAACGGGTTTCTGAGCTGGAAAAGGAGTGTATGAACATGAAACAAGAGCTGCATAAGCTGGTGAGGACGAAGAGAAGCTGGAAGAATTTCACCAGGAAGCTTAACTTCAAGAAGAAATCAGAATGCTGCAAGCCAAAGGATCAAGCAACACCAGCAATTTGA
>ath_circ_021963_235_429_+
TTGATTGTTTTGTTTCCGATTTTGGGGAACAGATTTGTGCGATTTGTGACTACTCCGGAGGTTCTTGAGAGGTCTGTAACATTAGAGAAGGAGATTGAGCAGATCGAGGATTCGATTCAAGCTAATGCAGCCGCCATTGCCGGTGAAGCTGAAGGTATGTTTGGACATAGAATCAGAGATTTTCAAAATTGGTAA
>ath_circ_021359_6952_7116_-
ATGCAGAATGTGCCATATGTGTTTGTACCTTCGAAACAAGCATTGGGAAGAGCATGTGGAGTAACAAGACCTGTTATTGCTTGTTCAGTGACATCGAATGAGGCAAGCCAGTTGAAATCGCAGATTCAGCATCTCAAGGATGCAATTGAGAAGCTCCTGATCTAA
>ath_circ_017627_1193_1360_+
ATGGCTGCAATAGAAGCACCAATCTTGAACACAAACAGATTCTACTCATCCATAGCCACTGCAATACTACTTCTACTTTGTTTTAAGAAGCAAGCTCAGAAATTTAAACTAGACCTGAATCAACTAAGTAGCTTCGGTAAGGTAAGTTTCCATCAGATAGACCAGTAA
>ath_circ_022999_1843_2148_-
ATGTAGCTAGCAAGTGCCTGCTACTTTCAACGTATAGACCTATCAGCTCACGGTTTTCACATTGTTCCAGAACTTGAATTTGATTGGGTATCTGGAAAAGGGAACGCATATAGATATTACACATATGGAGCTGCCTTTGCTGAAGTTGAGATAGATACATTGACTGGTGATTTTCACACAAGAAAAGCAGACATAATGTTGGATCTCGGATATTCTCTTAACCCAACCATTGATATTGGACAAGTGCGCAATCTTCTCTCAACATCCTACGCTTTTAGCTGTTCGTTGGCCTTTTGCAATGTTTAA
>ath_circ_016983_1673_1834_-
ATGAGTACGACCGGGCGTGAGCGGCACTCGGTCCTCCGGATTTTCAAGGGCCGCCGGGGGCGCACCGGACACCACGCGACGTGCGGTGCTCTTCCAGCCGCTGGACCCTACCTCCGGCTGAGCCGTTTCCAGGGTGGGCAGGCTGTTAAACAGAAAAGATAA
>ath_circ_023875_8939_9793_-
ATGACCGTGGTGGAAATCGATGCGGTCTACACTAAACCATTCACAACCAAAGCCATTTTACTCGGACCAGGTCAAACCACTAATGTTTTAGTCAAAACCGACCGGTCACCAAACCGCTACTTCATGGCAGCTAGTCCGTTTATGGACGCTCCTGTATCCGTAGACAACAAAACAGTAACCGCTATTCTTCAATACAAAGGCGTACCAAACACGGTCTTACCAATCCTACCAAAGCTTCCTTTGCCTAACGACACATCATTTGCTTTGGACTATAACGGAAAGCTCAAGAGCCTCAACACACCGAATTTTCCGGCTCTTGTTCCTTTAAAAGTCGACAGGCGATTGTTCTACACGATCGGGCTAGGCATTAACGCGTGCCCGACTTGTGTTAACGGGACAAATCTCGCAGCTTCTATAAACAATATCACATTCATTATGCCCAAAACTGCACTCTTGAAAGCACATTACTCCAACATCTCAGGTGTTTTCAGGACTGATTTCCCAGACCGACCACCCAAAGCGTTTAACTACACCGGTGTGCCGCTCACGGCTAACCTTGGAACATCAACGGGGACAAGACTTAGCCGAGTTAAGTTCAATACTACAATTGAGCTCGTCTTGCAAGACACCAATCTCCTAACCGTTGAGTCACACCCTTTCCATCTTCATGGCTACAACTTCTTTGTCGTTGGAACCGGTGTTGGAAACTTTGATCCCAAGAAAGATCCTGCTAAGTTCAATCTCGTTGACCCGCCTGAGAGAAACACCGTTGGAGTACCTACCGGTGGTTGGGCTGCCATCAGATTCAGGGCTGATAATCCAGGTATAAATCAATCTCTCAATGCACATATATGA
>ath_circ_022202_3_95_+
GAAGATGATTCGCCGGAAAAAGAAGAGCAAACGGAAACACTTGCTGCAGCAGCTGAAGCTGAAGAGGTGGTTCCTCCAATTCCAGAAACCAAA
>ath_circ_021359_7215_7382_+
ATGATGAATCATGTCTTCCTCAAGAGTGAACTCAAAGCTACAATTTTTAAACATAAACTAGGAGAAACTATAGCTATGATGAATCATGTCTTCCTCAAGAGTAAATTTGAAGCATACACCAATAATTACATAGATACAATGATTCAATTGAAGACCAAAACAGAGTAA
>ath_circ_017627_1396_1674_-
ATGCATTTGCAATTTACTAAAATTAGTAACTTTATGGATTTGGTGTTTGCAGGAAGTGTACTAAACGCTGGAGGTAGTGTACCGTTCGAGGACGCTAAGTCATCGGATTGGGCTGATATGATTGATGGTTTTCAGCGATCAGCGTTAGCGTCGCGTTTGGGAATTCCAATTATCTATGGCACTGACGCTGTCCACGGCAACAATAATGTCTACGGCGCCACTGTCTTCCCTCACAACATTGGCCTCGGAGCCACCAGGTTTATTCTCGATTTACCATAA
>ath_circ_022999_2204_2404_+
TTGCTAGAAGAAAGAAAGAATACCTCAGAGAATGTGTTGAAATTGTGTTTAGATGCAACAGGCTCCATTCTTGCTATAATCTGCTCACAAGCGTCTAAAACTGCAGCACCATACATATCAGAACTCGCAGAAGCAGCAGTAGGTGACGCATTAGGAACCTGTTACAAGGCAATCAAAACGACAAGAGAGCAAAAACTGTGA
>ath_circ_017150_316_477_-
ATGAGTACGACCGGGCGTGAGCGGCACTCGGTCCTCCGGATTTTCAAGGGCCGCCGGGGGCGCACCGGACACCACGCGACGTGCGGTGCTCTTCCAGCCGCTGGACCCTACCTCCGGCTGAGCCGTTTCCAGGGTGGGCAGGCTGTTAAACAGAAAAGATAA
>ath_circ_023875_9964_10137_-
TTGGTTTTTTATTTGACTGTAGGAGAATGGTGGAACAAAGACGTTGAGACTGCGGTTAACCAAGCCAACCAATTGGGTGCACCGCCTCCGATGTCGGATGCTCATACCATTAACGGAAAACCTGGACCGCTATTTCCATGTTCCGAGAAACGTAAAAGTTCTAAACCTTTTTAA
>ath_circ_022382_95_235_+
ATGGCGAAAGAGACTCTAAGGCGAGACAGCAACTGGAATCGTACGAAACAAGAGGAGAGAGACGACGGAGAAGAGGAGAAAGAGCGGAAATGGAAGCGAGAAGAAGAAGCACATGACGTTACCAAAGTGACCGCCATTTGA
>ath_circ_021359_7561_7833_-
ATGACGGGAGAGGTAGTGAACCCTAAGGCGTATCCGTTAGCAGATTCTCAGCTTTCGATAACAATAATGGATCTTGTTCAACAAGCTACTAACTACAAGCAGCTTAAGAAGGGAGCTAATGAAGCTACCAAAACATTGAACCGTGGAATCTCTGAGTTCGTTGTTATGGCTGCTGATGCTGAACCACTTGAGATTCTTCTTCATCTTCCTTTGCTTGCCGAAGATAAGGTTACCATCTCTTTCTCTCTCTCGATGATTTGGTTGCAATTTTAA
>ath_circ_017627_1692_1976_-
TTGAGTCAAAATCAATGTGTCACGTCTCATCTTGTTATAGATAAAGAGAAAGTCGTACAACAACTACAACGAAGAAGAAGAGTAAAGAAAATGGTCGTCGAGGAGTCATCATGCGTTTACAAGAACGGAGACGCGCCAGTGGAGGCGCGTGTGAAGGACCTTCTCTCTCGCATGACTTTGCCGGAGAAGATCGGTCAGATGACTCAAATCGAACGCAGAGTCGCTTCTCCCTCCGCCTTTACAGATTTCTTCATCGGTACACACATTTTTTTTTTTTTTTTTTGA
>ath_circ_022999_2420_2719_-
TTGAGATACTTAATCCAATATATAATTAAACGGCTGTCACAGGCCGGTGCTCTTGTTCACGTTTACACCGATGGGACTGTTTTGGTGACACATGGAGGTGTTGAGATGGGCCAAGGGTTGCATACAAAGGTTGCTCAAGTTGCTGCAACGGCCTTTAACATTCTCCTTAGTTCGGTTTTTGTGTCAGAAACAAGCACCGACAAGGTACATTTAACTCGGTTACAAGCAGTGGACTTTTGGCCAAGACGTAGTCAGACAAAACTGTTGTTGTTCTCTCTTATCATTTCTGTGGTCTCTTAA
>ath_circ_017805_1_81_-
GTGGATGCAGTACTCTTAACGCATCCTGACGTTTCTCAGGGTGTTGCATTCGGTGTTCCTGATGAGAAATATGGGGAAGAG
>ath_circ_023875_10200_10538_-
TTGGTAAAACATCTCTTTCCTAAGTCTCAAACCGGCGCAACCAGTTTAATCATTCTTTCTGAACCAAAATATAACGGTTTGTTTAACAGGCATGGGCTTAAACAGTACCGGAACGGTTGGGCAGATGGTCCAGCATACATAACTCAGTGTCCGATCCAAACAGGACAGAGTTACCTTTATGATTTCAATGTGACCGGACAACGCGGGACCCTCTGGTGGCACGCACACATCCTCTGGCTACGAGCCACCGTCTACGGAGCTATTGTTATCTTGCCTGCACCGGGAAAACCGTATCCGTTCCCACAGCCATACCAAGAATCTAACATAATCCTCGGTTAG
>ath_circ_022382_872_1087_-
GTGAGCTTAAACCGCCTCATCGAGCCCCGAGCAGATCCACCGAGAGTAATCGCCGAGAAAGGTAACGGCGAACCTTATCTCCCGTGTTTGTTGTTGATTATTGAACCGGATCTTAACCAGTCTAAACCAATGACTCTTAATTTAGTTAAGACCAGAACCGAAACCAATGACAATTTGCGTTGTTGGTGTATTATTACGTCTGTGTGGTGTAACTAG
>ath_circ_021359_8385_8489_-
GTGTTTTTGAGTTTGAAACATGTAGAAGAAAATCTTGATCTGTGTTTGATTTCAGGTACAGTAACAGTAGCAGTGGCAGGGGGAAAGGATATGGCAAAATCCTAA
>ath_circ_017627_2105_2578_-
TTGGATTCAATAAAAGCAGCAGTTGGAGACAAAACTGAAGTCATCTTCGAGAAAACTCCAACAAAGGAAACCTTAGCATCAAGTGATGGCTTCTCATACGCCATTGTTGCAGTGGGGGAACCTCCATACGCAGAAATGAAGGGAGATAACTCGGAACTCACTATACCTTTCAATGGTAACAACATTATAACCGCGGTTGCAGAGAAAATCCCGACTCTAGTGATTTTGTTCTCAGGACGTCCAATGGTTTTAGAGCCAACGGTTCTTGAAAAGACTGAAGCTTTGGTCGCTGCTTGGTTCCCTGGAACTGAAGGGCAAGGGATGAGTGATGTGATTTTCGGAGATTATGACTTCAAAGGGAAGTTACCAGTGAGCTGGTTCAAACGCGTTGACCAGTTGCCGTTAAACGCTGAAGCAAATTCGTATGACCCATTGTTTCCTCTTGGTTTCGGTCTCACTTCCAATTTCGGTTAA
>ath_circ_022999_2833_3066_-
ATGAACTTTCAAGTGGAAGGATCGATCACACATTACTTTCAGTCACTTCAGCACTGCACATTGCACCAACTCTGGAAAGAACTGAAAGTATCCAGCAACTTCCTAAAGACTCGTAGAGAAGCGGACGAGTTTAATAGTCATAATCGGTGGAAAAAGCGTGGTGTAGCTATGGTTCCCACAAAATTTGGCATATCCTTTACCACAAAGTTCATGAATCAGGTTATCTTTGTTTGA
>ath_circ_017805_349_723_-
GTGATATTGTCCAGGCTTGAGGAAGCGTTTGGAGCACCGGTGCTCGAGGCCTATGCAATGACAGAGGCAACACATTTGATGAGCTCAAACCCCTTACCAGAGGAAGGTCCACACAAGCCTGGGTCTGTTGGGAAACCGGTAGGTCAAGAAATGGCGATCCTTAATGAGAAAGGCGAGATCCAAGAGCCAAATAACAAAGGAGAGGTTTGTATAAGAGGTCCAAATGTGACCAAGGGTTACAAGAATAACCCAGAAGCCAACAAGGCAGGTTTCGAGTTTGGGTGGTTCCACACTGGTGATATCGGTTACTTTGATACCGATGGGTATTTGCATCTGGTGGGTCGGATCAAAGAGCTTATTAACCGTGGAGGTTAG
>ath_circ_023875_10562_10744_+
ATGGTTGGTTACGTTGATGATGACTCGATCACCTTCTCTTGCGTAAACCGTCGGTCCAGGGAACATTCCATTAACCGTGACAATCGGTTTAGCATTGCATATCCGGCTTATGTTCTTCACTTGAACCTGTTCCAAATTTCAAACGTTAATACAACAAACCTACATATCTTGGGTTTACAATAA
>ath_circ_022382_1360_1464_+
ATGACGGGACACAGCAACAACGGTGGCTCAACTGTGTCTCTCACGGTGGTTGTTGAATTTAAGTTTAGACTAGGTAAGCATACAACAACAAAACTAATCTTCTGA
>ath_circ_021359_8633_8737_-
ATGCTTAAACATCTTGTGTTACATTCTCAGGGATGGTTTTCTGTCCAAGGGATTCAAGCTGAAGCTATGAGCAAAGCAAGGGAAACTTCTGAGCCCAAACATTAG
>ath_circ_017627_2656_2862_-
CATAGAGAAGTGGCACGTGAAGCGGTTAGAAAGTCATTAGTGTTGCTGAAGAATGGTAAAAATGCTGATACACCATTTCTACCACTAGACCGCAATGCCAAGAGGATTCTAGTGGTTGGAATGCATGCAAACGATCTTGGAAATCAGTGTGGAGGATGGACAAAGATAAAATCCGGTCAAAGCGGCAGAATCACAATTGGTAGTTGA
>ath_circ_022999_3165_3431_-
TTGGCGTTGGACCTTGAAATCTACAACAATGGTGGAAACTCTATGGATCTCTCTCTTTCTAATCTTGAACGTGCCATGTTTCACTCGGATAACGTTTATGAGATCCCACATGTGAGGATCGTTGGGAACGTTTGCTTTACTAATTTTCCCAGCAACACCGCTTTCCGAGGGTTTGGAGGGCCCCAAGGTATGCTTATAACTGAAAATTGGATTCAGAGAATTGCAGCTGAGCTGGATAAAATCCCTGAAGAAATCAAAGTGAGTTGA
>ath_circ_017805_813_1517_-
GTTATAATGTTTTTAGCGGTGATAAGAGCTAGAGCCACGGCGGCGCCGTTGAACGCAGCGTACACGGCGGAGGAATTTGAGTTTTACCTCTCCGATTCAGATTCAAAGCTATTGTTAACCTCTAAAGAAGGAAACGCACCGGCTCAAGAAGCAGCTTCAAAGCTGAAAATCTCTCACGTCACCGCTACGCTGCTTGACGCTGGCTCGGACCTTGTACTATCCGTTGCGGATTCAGATTCCGTCGTTGACTCAGCGACGGAACTCGTTAATCACCCGGACGACGGTGCTCTCTTCCTCCACACTTCTGGCACTACGAGCCGTCCAAAGGGTGTACCGCTTACGCAGCTCAATCTAGCTTCATCCGTCAAGAACATTAAAGCTGTGTACAAGCTTACTGAGTCTGATTCTACGGTGATTGTTCTCCCTCTGTTCCATGTTCATGGATTGTTAGCTGGGTTGCTTAGCTCGCTTGGAGCTGGTGCTGCTGTAACTCTTCCAGCTGCTGGTAGATTCTCAGCAACAACATTTTGGCCAGATATGAAGAAGTATAACGCTACATGGTATACTGCTGTGCCGACCATTCATCAGATCATATTGGACCGCCACGCGAGCCACCCTGAGACGGAATATCCTAAACTCCGGTTCATCAGGAGTTGCAGTGCTTCTTTGGCTCCGGTAATGCTCTTGTTTCCAGTCAATTGTTGA
>ath_circ_023875_11669_11890_+
ATGTATTTTAATTTACAGGTACGAAAAGTTTGGTCAAATTATTTAAAATTTACGCTGTTGATTAGTCAAAATCATAAACGTTGGATCATAGGATCAAACACTTTGAGTCCAAAAGCCCATAACGAAAAGCCCATATTGTATCATTTACAATGTTTTGTCGCGTATAATCATATTATAATTTTTATAATATTTTACTTTGTAAGATCATCGCATTTGTTGTGA
>ath_circ_022382_1475_1747_+
TTGTCATACTTAGTTGCACAAAAAAAAAAAACTTGTCCCACCACACAAAGCAAAAACACAACTAGTTCACATCAGTCAGAGATCACCAGACTTCATCTTAAGAAGAAGAATGGTTCTGTACCCACTCAACTAGTGTCGCAACTCCAAACCCAGTTGCAGCTTTCTTCTTCTCGTTCCACACTGGTCCAGCCATATCTATGTGCATCCACTCAACATCCTCGCTCACAAACTGCAACCATTAACCAAACCCGGTTCTTCGTTAGAGAACAATAG
>ath_circ_021359_8801_9985_-
ATGGCGGAATGTCCGACGGATCTCATCAACGAAATGTTTCTCCGTCTCAGAGCAACTACGCTCGTAAAGTGTCGCGTCCTCTCAAAGCCTTGCTTCTCTTTGATCGACAGTCCCGAGTTCGTCTCATCTCATCTCCGTCGCAGACTCGAAACGGGAGAACATCTCATGATCTTACTCCGAGGACCTCGTCTTCTACGCACGGTGGAGCTAGACTCGCCTGAGAACGTCTCCGACATCCCTCATCCTTTACAAGCCGGAGGTTTTACAGAGGTTTTTGGTTCATTTAACGGTGTCATAGGGTTATGTAACTCTCCTGTTGATCTAGCGATCTTTAATCCTTCGACTAGGAAGATTCACCGTTTACCAATTGAGCCAATTGATTTCCCAGAACGTGACATCACTCGTGAGTATGTGTTTTACGGTTTGGGTTATGATTCTGTGGGCGATGACTTTAAAGTTGTGAGGATTGTTCAGTGTAAGCTTAAAGAAGGTAAAAAGAAATTTCCTTGCCCTGTTGAAGTCAAAGTTTTCAGCTTGAAGAAGAATTCGTGGAAGAGAGTGTGTCTTATGTTCGAGTTTCAGATTCTTTGGATTTCGTACTATTACCATCTCTTGCCTCGTCGTGGCTATGGTGTGGTTGTTAACAACCATCTTCACTGGATTTTGCCTCGAAGGCAGGGAGTCATTGCCTTTAACGCGATAATCAAATATGATCTTGCCTCTGATGACATTGGAGTCCTCAGTTTCCCACAGGAGCTTTACATTGAAGATAACATGGATATTGGTGTGTTAGATGGCTGCGTTTGTTTGATGTGTTACGACGAGTATAGCCATGTTGATGTTTGGGTTTTGAAAGAGTATGAGGATTATAAATCTTGGACTAAGCTGTATAGGGTGCCGAAACCAGAGAGTGTTGAATCGGTTGAGTTCATTAGACCTCTGATCTGTTCCAAGGACAGGAGCAAGATTTTGCTGGAGATTAACAATGCGGCGAATCTCATGTGGTTTGATTTGGAAAGTCAGAGTCTTACAACTGCCGGAATAGAGTGTGATAGTTCATTTACCGCAGACATCCTCGTGAGTAGCCTTGTTTTGGGATGTAAAGGAGATCCTACTCAAGCTCAGCGCAGTAAAGATCAGAAGATGATGCCAAAGAGTACTAAAAGGTGGTATGCCCTTCTCTAG
>ath_circ_018115_1_225_+
GTGCTAGAGGCCGCAAAGCTTCTTCACATTAAGGAACATTCTGTTATCGATGCATCCGAAACTGTCTTTAAGTTGGCTGCACCAGTAGAGTGCAAAGGGATTGTTGGGAGTGATAACAGGCATTATCTCTTGGACTTGATGAGAGTGACACCTCGTGATGCCAATTATACGGGCCCAGAGTCACGCTTTTGTGTCCTAAGACCAGAACTGATCACATCATTTTGC
>ath_circ_022999_3592_3915_-
ATGTTGTCTCTGCGTATGCCAATATTGGTAGTTATGATTTATATACAGGCTCCTCAACAGCACCAGAAATATGTGTCTCATGTTCTTGGTCTTCCAATGTCTAAAGTGGTATGCAAAACCAAACGACTTGGTGGTGGCTTTGGTGGTAAGGAAACAAGATCAGCTTTCATTGCTGCAGCAGCTTCTGTTCCTTCCTACCTATTGAATCGACCCGTGAAACTCATACTGGACAGAGATGTGGACATGATGATTACTGGTCATCGCCATAGTTTCGTTGGAAAGTACAAGGTATCTTTCTCTGTTGTTTCCAGCTTTTTCCCTTGA
>ath_circ_019457_3_68_-
ATGGAAGGTTTCAGAAAACGGCAGCGTATGGACATTTCGGAAGAGACGACCCTGACTTCACCTGGG
>ath_circ_023875_12039_12182_-
ATGGTAATTTATAACGTGGCAGAATTAAAGCGTGAGAAAATTTGTCACTATGTCATTGGTGGACCTGACTATATTACTTATGTCCTAAGACACGTTAATACGACGCGTTTCGCTTTGGCCAAAGCAATGTGTTGTCTCCCCTAA
>ath_circ_022382_1783_2007_-
TTGACTATTGGTTTTTCTGCAGGCATATATACACCTAGTGATAAGCTTGCAAAGGAGGTGATTGCTGCATCAGAGAGGAGTGGAGAGAAGTTATGGAGAATGCCTATGGAAGAGAGTTACTGGGAGATGATGAAGTCAGGTGTTGCAGATATGGTTAACACTGGAGGCCGTGCAGGTGGATCCATTACCGCGGCTCTTTTCTTGAAACAGGTGAGTATATCATAA
>ath_circ_021359_10611_10754_+
TTGAATGTATTTTTATTCATAAAAGATGAAAAAACAATCCAAACATTTTATCAAGTATTTCAAAATGTACGTAAAACATTGAACTTTAAAATCAAACCCACATATTATCAAGCCAATTCAAGTCCATTAAAAACCTCAATCTAA
>ath_circ_018280_2_184_+
GCTTGCTATGGTGTGTTGAGGTTTGTTATGGAGAGTGGAGCTAAGGGATGCGAGGTTATCGTGAGTGGAAAGCTTCGTGCTGCCAGAGCCAAGTCTATGAAGTTCAAAGATGGCTACATGGTGTCATCTGGTCAACCAACTAAGGAATACATAGACTCTGCAGTGAGACATGTTTTGCTTAGA
>ath_circ_022999_3969_4307_-
GTGCTTGTCGCGGATACACATGAAAATGCAAAAACTGCAGCAAGAAAAGTTGACGTTAGGTATCAGGAACTGCCAGCAATATTATCAATCAAGGAGGCGATTAATGCTAAAAGTTTCCATCCGAACACAGAGAGAAGGCTTAGAAAAGGGGATGTCGAGCTGTGCTTTCAATCTGGTCAGTGTGACAGAATAATAGAGGGAGAGGTTCAAATGGGTGGTCAGGAACACTTTTACTTGGAGCCTAATGGTAGTTTGGTTTGGACTATAGATGGAGGCAACGAAGTTCATATGATTTCATCCACACAAGTGAGCATATTATTTAGTATTTACATCATTTAG
>ath_circ_019637_1_192_+
ATGTCTTCAGATGGTCCGAACCACAACGAATTCGATTTTGAGTTCTTAGGGAACACTACCGGCGAGCCTTACATAGTCCAGACCAATATCTACGTGAACGGAGTTGGAAACAGAGAACAAAGACTCAACCTTTGGTTCGATCCCACCACTGAGTTTCACACTTACTCAATCCTCTGGAGTAAACGCAGTGTT
>ath_circ_023875_12189_12356_-
ATGTTGGGTGTCGACAAAAAATGCTTTAGTGTTGATTTTCTCCTTGCAATAAAAACTCAAATTTTAATGATACAACGTGGAGATATATTATGTTTCAGATTATACGACAAAGCGAAATTATGGTTAATTTGTAGCATTAGCACAATAGTATATCATATTTCAGCATAA
>ath_circ_022382_2051_2299_-
GTGGTATTGCAGGTCAACAACACCGATGCTGAAGGTCGACTAACACTTGCAGATGCTTTAGTTTATGCTTGCAACCAGGGTGTCGATAAGGTATTGTTTCAAAGATTCTTCGACTTATTAATACATTCTTTCTGTTGGTTTTTCTCTCAAGTCTCAACTTGTGAATTACAATATTTGCAGGTTGTTGACCTTGCAACATTGACTGGGGCTTGTATTATTGCTCTTGGAACATCAATGGCAGGTACATAG
>ath_circ_021359_11197_11448_-
GTGGGAAGATCGAATGAAGAGAATCCATGTTTTATAGAAGAACTAAACAATAACTTCAAGTTAGAGGTTAGCCTAGTGAATTATTTTCGTCAGAAATACATTAACACACACTTTACTAAAATTAAATTAACAAAAAAAACTAGAAAGAAAAAATATGATTATGATTTCGTGCTTTTTATCTCATTCACCATGGTGACGCGCTCTCCCGCCACCATATTTCCAAGTAATCCTGTATTAAGTAACAAACTTTAA
>ath_circ_019183_3_134_+
CCGGTTTACACTAAGCCAACTATCCCACCCCCAGTGTACACCCCACCCGTTTACAAGCCAACTCTCTCACCTCCGGTTTACACTAAACCCACTATCCCACCTCCCGTTTACACCCCACCGGTTTACAAGCCA
>ath_circ_022999_4472_4690_-
TTGCCGCCTTGTACCTTGCATGCTGCTTTAGTGCTAAGTAAAGTTCCACATGCCCGCATCCTTTCAGTTGATGATTCGGCAGCCAAATCTTCATCTGGTTTTGTTGGTCTGTTTCTTGCCAAAGATGTTCCCGGGAATAATATGATTGGACCAATTGTTGCCGACGAAGAATTATTTGCTACAGACGTGGTCACGTGTGTGGGACAAGTAAGAAAATAA
>ath_circ_020126_1_81_+
CCTAACTCCAATTCGATACTCTTCATCTCCCGCCGATCACTCACCCGCCACCGCCGTGGAAGCGATCACGAATCGATCCAA
>ath_circ_023875_12506_12697_+
ATGAAATCATTTTATGCTGGCCTATCCAGAACAGGAACTCCTATTATCATCATGAACAGAAACAATGTAGATTCAAGAAAGACAAGATTTTCACAGTATAATATCAACTTTCCTTTCCGTGGCCATGCATATAATAATAACTTCTTAAATTATTGCGGATATAGACAAATATGCAACTTTTTATATCTCTAG
>ath_circ_022382_2374_2490_-
TTGCACAATCAGGTGCACTTTATTGTCGCAGCTTGTGAGAATATGATAAGTGGTACTGGAATGAGACCTGGAGATGTCCTCACAGCCTCAAACGGAAAGACGATTGAGGTATCATAA
>ath_circ_021359_11456_11614_-
GTGAGAGGAATCACAGTGATAACACAAACTATGATAGAAAAAGAATGGAAGAGGGTAGTTGGTTTAGATACATACATTTTGAAGAGATCGAGCAGTCCTCTTTTAGTGATTGATTTTTGTTTGAAGAGAGAAATTTCGTTTGATAAATATAATAAATGA
>ath_circ_019599_64_399_-
CGTGGAACTGTTGCAACCGGTCGTATCGAACAGGGAGTCATTAAAGTGGGTGAAGAAGTTGAGATATTGGGTTTACGTGAGGTGAGAGTGCATAAATATTGTGTTTGTACTGCCAAACTGGTGTTTTCTGGGGGGCTATTACAATTAAGCATTTTCTTTAGCATAACTGCAAGATTTGATTTTCAGGGGGGTGTTCCACTGAAATCGACTGTAACTGGGGTTGAGATGTTCAAGAAGATTTTGGATAATGGACAGGTAAAGCCAATATCAAAAGATTACAAAGACAAGTTCTGGGCATGTAAGATACTGATCAAACCTTGGCTTCTATTATGCTAG
>ath_circ_022999_4760_6235_-
ATGTCGATGTATGCCTTGTTGAGGTCAAGTAAAAACTCACCTTCTGAGGAGGAGATTGAAGAATGCCTTGCAGGAAATTTGTGTCGTTGTACTGGTTATAGACCCATCATTGATGCGTTTCGGGTTTTTGCAAAATCTGATGATGCTCTATACAGTGGTTTATCTTCACTTAGCCTTCAGGACGGTTCAAATATTTGTCCATCTACTGGCAAACCTTGTTCTTGTGGATCAAAAACAACAAGTGAAGCAGCTACTTGTAATGAAGATAGATTTCAGTCAATCTCTTATAGTGATATAGATGGAGCTAAGTATACAGATAAGGAGCTTATTTTTCCCCCTGAACTTCTGCTGAGGAAGTTAGCTCCCTTAAAGTTAGGGGGAAATGAGGGGATTACCTGGTATAGACCCGTAAGTCTTCAGAACTTGCTTGAACTCAAAGCAAATTTTCCTGATGCAAAACTACTGGTTGGTAACACGGAGGTGGGAATCGAAATGAGACTAAAGAGGTTACAGTATCCGGTGCTAATCTCTGCTGCTCAAGTCCCAGAACTCAACGCATTGAATGTCAATGACAATGGGATAGAGGTTGGTTCAGCTTTGAGACTTTCTGAACTCCTGAGGTTATTCAGGAAGGTAGTAAAGGAGCGTCCTGCACATGAAACATCAGCATGCAAGGCTTTTATCGAACAGCTGAAGTGGTTTGCTGGGACACAAATAAGAAATGTTGCTTGCATTGGTGGAAACATCTGTACAGCTAGTCCAATATCTGATTTAAATCCTCTTTGGATGGCTTCAAGAGCAGAGTTTCGGATAATCAACTGCAATGGAGATGTTAGATCTATACCTGCAAAAGATTTCTTCCTTGGCTATCGTAAAGTGGATATGGGAAGCAACGAGATCTTGTTGTCGGTATTCCTTCCATGGACAAGGCCTTTAGAGTATGTGAAAGAATTTAAGCAGGCCCATCGCAGGGATGATGATATAGCTATTGTCAATGGTGGAATGCGTGTGTTTCTTGAAGAGAAAGGGCAACAATTGTTTGTTTCTGATGCATCTATTGTTTATGGTGGTGTGGCTCCTCTTTCGTTGCGTGCAAGAAACACTGAGGAACTTCTAATTGGTAAGAATTGGAATAAATGTCTTCTGCAAGACGCACTTAAGGTCATACAGAGTGATGTCTTGATTAAGGAAGGTGCTCCTGGGGGAATGGTGGAGTTTCGCAAATCTCTAACCCTAAGCTTCTTCTTTAAATTTTTCTTATGGGTTACTCATCATGTAAATAATGTAAATCCCACTATAGAGACCTTTCCACCCTCGCATATGTCAGCTGTGCAACTTGTTCCTCGGTTCTCTAGAATTGGAAAACAAGACTATGAGACAGTAAAACAGGGTACATCTGTTGGCTTGCCAGAGGTCCATCTTTCGGCAAGAATGCAGGTATTTTGGTCCATCTGTTGGCTCGCCGAAGGTCCATAG
>ath_circ_020294_3_377_-
ATGGTAACAGGAAAAACTTATAGACTTCGAGTGTCGAATGTGGGAATCTCGACGAGTTTGAACTTTAGGATTCAAGGTCACAACTTAGTTCTTGCGGAATCAGAAGGATCATACACAGTTCAACAAAACTATACAAGCTTGGATATTCATGTTGGACAGTCTTATTCTTTCTTGGTTACAATGGATCAAAACGCGAGCTCTGATTACTACATTGTCGCGAGTGCTCGGGTTGTTAACGAAACCATATGGAGAAGAGTCACTGGAGTTGGAATCTTGAAGTATACCAACTCTAAAGGAAAAGCTAAAGGTCAGTTACCCCCTGGACCACAAGACGAATTCGACAAAACTTTCTCCATGAATCAAGCAAGATCCATC
>ath_circ_023875_13525_13653_-
ATGCATGATGTTATTGCAAAAACAGAACGTTTTATCATTGTTAAAGAAGACCTAAGAATTTTTATAAAGAACTTGCAAGTTGTATATATGCATACCAGTTCCTTGGCCAAATCAATGGCTGCATCTTGA
>ath_circ_022382_2503_2697_-
ATGGTTTTTGTTCACAGCGGTGGCTACAACATTAAAACCGGGCCTGGCTGCTTAATTGAGCTCATGAAATTCGATATGGGAGGTTCAGCTGCTGTTCTTGGCGCTGCAAAAGCCATTGGTCAAATTAAGCCTCCAGGTGTTGAGGTAAGTTTATCACACGGAGCTTGCGTTTCTGAGTTAAATGAATGTACCTAA
>ath_circ_021359_11740_12723_+
ATGCTGTCATCTCACTTGTCTCAAATTTGTTTCTCTTGCAGGGATCCATTGGGAAATTTGCCTGCAGATCTCATCAGAAAATGTACAGATTTGATGGACTTGAACTTTGCCGAAGGTCAGAGACTAAGAACCCTCAACAAGAACTGGAAGCTAGCGTTACCTTCTTTCCGTAAGGGAGCTTACAGAGAGGAAAGGCCTTGGTTGCTTTACCGTGAAAGGGGTTCCGGAGAGACCCGTTTCTTTGACCCTGTGAGAGAGAGGGTACATCGTGGGAACGACCCACGTCTTGCAGATGCAAGATTCTTGGGATCAACATTGGGTTGGCTTGTTATGTCCGAGTCCTTGGACTTAAACCCACGCAAAACCCACCAAACTTTCCTGTACAACCCGTTCATTTCAGAACTGCAGCAACTACCCGAACTCACCCTTGATAGCCCATATCCCACGGGTGTACTCCGTTACGGTGTACTCACCGGAAATCCAAGTGACAACAACACTTATGCTTGCCTCATAACAGATTACTTGCACGAAATTGGTAATCGGAGGGATACTTATACGCTACTAATTTACTATGTAGCCAAGACGAGCGGACGATGGGAGCAGAATTGGTCCGTGGCTTCTATGCTAGTCGTTGGCATTTTCGATACTTGGTATATAGAGTCCATCTCCCCATCTCCGGACAAAATATCAATTGAAATATGGCCCAAACGTTATGACTTCACCTTCCAAACCCAAGAGTGGAATGTCTCAAACTTTATTCCAGTGGATCCTATCCAATGGGATCCTTTCCACGACCAATCTTTATATCATGTGAAACATCGACTTCAGTTACCAGAAAATCCCTCTACTCTAGCCATAATTATCGGCACTTCAACTGATCGCACGAGAGTGCGCAACAAGATTATAGGTGATCAATCTGATGATGATGATCCTAGGGCTTCTGATCACATTATTGACGGAGTTTGGGTTGAGGTTCGCCCTTAG
>ath_circ_020051_1_147_-
ATGGTGTTGTCTACTGCATTATTTGAAAAACCAGCGTTTAAAAATCTGATTTGCAATGGTCTTGTACTTGCTGAGGATGGGAAAAAGATGGCTAAGAAATTACGGAATTATCCACCACCTTTGGAAGTCATAGATGAGTATGGGGCT
>ath_circ_022999_6326_6460_+
ATGAGAAAAAAAAAATCTGGAAGAAGTAAAACCCCACCTGAAGAGGGTGCAAGCCAAGTTTCCGATGACCAACTCCTTCAATGGATATTACATGCATCCCTTCTACAGAGTAGAGAGGTGCTAGGCAAGCGTTGA
>ath_circ_020294_436_573_-
TTGGATGATGGTAAAGATCTTGGAATGCCTGATGGAGTTCTCATTAATGGAAAAGGACCTTACCGATACAATGACACGCTTGTTGCTGATGGGATCGATTTCGAAACAATCACAGTCCATCCTGGTGAGTCTTTATAA
>ath_circ_023875_13672_13980_+
TTGTATTTATTAATACAGTCTCTAATTAATAAAGAGTTTATATGTCAATTTTTATTTGTTTTCTTTGACACAAACCGAAGACAGGATAATTACCAAATTCGGTTTTCAAAATTTGATGAACAGGTGATGAGGAAGATTGATCTTGTTTATGGTGGAGGAAGCATAGGTTTAATGGGTTTGGTGTCTCAAGCTGTTCATGATGGTGGTCGTCATGTTATTGGGTACTTACTCTATGTTTATTCTATAGTACTTACTGCATTAAAATTCTCATCATTTTTTGTTGAGAGTTATGAAAATAAAGGTAGATAG
>ath_circ_022382_2760_2957_-
ATGTACAGTGATGTCATGACTGCCAACATCTTGAACGAGGAGCAATGCAAAGAGTTGAAGATGGGTTCATATCTTGCTGTAGCTGCTGCTTCAGCTAATCCACCTCATTTCATACATCTTATCTACAAACCTTCTAGTGGCCCTGTTAAAACAAAACTTGCTCTTGTTGGAAAAGGATTGACATTTGACAGGTACTAG
>ath_circ_021359_13124_13306_-
GCTCTATTTGATTTATTGAAGAAGTTTGATGGAGAAACTGTGACAGAGGTGGTTCGGCCTAAGCTGGCCAGAATGAGATACCGTGTAATCAAATCTCCTCGTTACTTGATGTTCCATATGGTTCGGTTCAAGAAGAATAACTTCTTCAAAGAGAAGAACCCTACATTGGGTGAGTCTGTTTGA
>ath_circ_020051_635_778_-
ATGCCTTACGCGTATATCCATTATCCGTTTGAAAACAAGGAGTTATTTGAGAAGAACTTTCCTGGTGATTTTGTGGCTGAAGGTCTTGATCAGACTCGTGGATGGTATGTCATTCCATATCTTGACTGTGGGGAGAAATATTAG
>ath_circ_023112_1_240_-
GTGAAAGCTGTGATTTCAAAGAGCTTCGAGCGAATTCACCGAAGCAATTTGGTGGGAATGGGAATCATACCTTTGTGCTTCAAGGCGGGAGAAGATGCTGAGACCCTTGGCCTAACGGGTCAGGAGCTTTACACCATTGAGCTCCCAAACAATGTTAGTGAGATCAAACCAGGACAAGATGTAACAGTCGTCACAAACAATGGCAAATCTTTCACATGTACACTCCGATTTGACACAGAG
>ath_circ_020294_659_922_-
GTGTCATGGCAAGATGGAGTTTTAGGAACCAATTGTCCAATCCCACCAAAGTGGAATTGGACTTATGAGTTTCAAGTTAAAGACCAAATTGGTAGTTTCTTCTACTTTCCATCTCTACATTTCCAGAGAGCTTCTGGTGGTTTTGGCTCCTTTGTTGTCAATCCTAGAGCTATTATTCCAGTCCCTTTCTCTACTCCAGACGGTGATATTACCGTTACCATTGGTGATTGGTACATAAGGAACCACACGGTTAGTAGTTTTTAG
>ath_circ_023875_14060_14134_-
GTGACAAAAAAGAGCATCATCATTACCATTATTGTTATTATTCTTTATTCAGATCCACTGAACATTGATTTCTAA
>ath_circ_022382_2980_3831_-
TCATTTTCGGGGAAGGAGATCGACGTGACGGAATGGAAAGGTGATATACTCGCTGTTGGAGTGACGGAGAAAGACATGGCTAAGGATGTGAACTCCAAGTTCGAAAACCCGATTCTGAAGAAGCTTGATGCTCACTTGGGTGGACTTTTAGCTGATGTCTCGTCTGAGGAAGATTTTTCTGGGAAACCTGGTCAGTCGACAGTTCTTAGGCTTCCGGGTCTTGGGTCTAAGCGAGTTGGTTTGATTGGTCTTGGAAAATCTGCTTCAACTCCTTCGGCTTTTCAGAGTCTCGGTGAGGCTGTTGCTGCAGCTGCTAAAGCTTCTCAAGCTAGCAGTGTTGCAGTTGTTCTCGCCTCCTCTGAGAGTGTTTCTAATGAATCTAAGCTCTGTTCTGCGTCAGCTATAGCTTCAGGTGTTTTATTTGTTGTTGTTGTGGTTTCGTCTATTAAAGCTCGAGAATGGTTGTTTCATTACCATTTTGGAACTGATCGTTATGTGGAATTGTTGTTTATTTTTACAGGCACAGTGCTTGGTTTGTTTGAAGACAGCCGGTATAAGTCTGAGTCGAAGAAACCATCACTCAAATCTGTAGATATCATTGGCTTTGGCTCTGGACCTGAACTAGAGAAGAAGCTTAAGTATGCTGAACATGTTTCTTATGGCGTTATTTTCGGGAAAGAACTCGTTAATTCTCCAGCCAATGTTCTCACTCCTGGTGAGGATTGTTTCTTGAGCATCAGTCTTAGACTTTTCATTTTTTTTTTTTTTAATAATGTGAGCATCATGTCTGTTGAAGTTTATTTCAAACATTTTTCTCTAATCTGCTTTGTATCTTACAGCCGTACTAGCTGA
>ath_circ_021586_3_110_+
CTTGAGGTTGGTGATGGTGTGTTTGAAGTGCTTTCCACTTCTGGCGACACACACTTGGGTGGTGATGACTTTGACAAGGTGAGTCAAACGCACATTTTAATTTTATAG
>ath_circ_020051_878_973_-
TTTGACCTGCATCGTCACCATATTGATCATATTACAATTCCATCTAGTCGTGGCGATGAGTTTGGTGTGCTCCGTCGTGTAGAAGATGTAAGATGA
>ath_circ_023510_3_284_+
ATGGGAGCTGCGTACGGGACAGCAAAGAGTGGTGTGGGAGTGGCATCTATGGGTGTGATGAGGCCGGAGTTGGTGATGAAGTCTATTGTCCCAGTTGTTATGGCTGGTGTGTTGGGTATCTATGGTTTGATTATTGCTGTTATCATCAGTACCGGGATTAACCCCAAGGCTAAATCCTACTACCTCTTCGACGGATATGCTCATCTCTCTTCTGGTCTTGCTTGTGGGCTAGCTGGTCTTTCAGCTGGAATGGCCATAGGTATCGTTGGCGATGCTGGTGTC
>ath_circ_020294_1048_1158_-
ATTGCTATAAATGGAAAGTTTCCTGGTCCTACAATCAATGTTACAACCAATGAAAATCTGGTTGTTAATGTCAGAAACAAGTTAGACGAGGGACTTCTTCTTCATTGGTAA
>ath_circ_023875_14189_14341_+
GTGAAGGAAGTTGCAGACATGCATCAGAGAAAAGCTGTGATGGCTAAGCATTCTGATGCTTTCATTACTTTGCCTGGTAATTTTTACTCTCTATCTCTCTCTCCATCTTCTATCTTCATTACAAATAATAAAGATAAACTTATGAAAAATTAA
>ath_circ_022581_3_266_-
GCTGATGATACACGTCTTCCTATGAGTCGTGTGGTGCCTATCCCATCTTCTCGCCTAACCCCTTATCGGGTTGTGATTATTCTCCGGCTTATCATCTTGTGTTTCTTCTTGCAATATCGTACAACTCACCCTGTGAAAAATGCATATCCTTTGTGGTTGACCTCGGTTATCTGTGAGATCTGGTTTGCATTTTCTTGGCTTCTTGATCAGTTTCCCAAATGGTACCCCATTAACAGGGAGACTTATCTTGACCGTCTCGCTATA
>ath_circ_021586_128_340_+
TTGAATCTGTTTACTCTTTCTTCTGTGCTTTACTTGACAGATACAACTTTTGTAATGCAGAGAGTTGTTGATTGGCTTGCTGCAGAATTCAAGAAAGACGAAGGGATAGATCTTCTGAAAGACAAGCAAGCTCTTCAGAGGTTAACAGAGGCAGCAGAAAAAGCTAAAATTGAGCTTTCTTCACTGACTCAGACAAATATGAGGTACAGTTAA
>ath_circ_020183_2_199_-
ATATTCCAAGCACAAGTGATTAGTCGTCGACAAGCAGAGTTTGACAGAATCAGGACGGAGAGAGAGGAGCGTATCAGTAAAATAATCCGAGAGAAGAAGCAAGAAAGGGATATCAAGAGGAAGCAGATATATTATTTGAAAATTGAAGAAGAAAGGATTAGGAAGCTGCAGGAAGAAGAGGAAGCTCGCAAGCAGGAA
>ath_circ_023747_142_288_+
GTGTATTTGCTTAAAGTTTTACCATATAAAGCATCTCCTTTTTCAGCATGTTCGAATTCTGAGATAGGTGAGACGATAGGGTGGAGTTTCACTCTTCCTCCTCTTTGGTTCTGTATAGAGACAACAAACCAACAATATGAATATTAA
>ath_circ_020449_2_145_-
ATGTTTATCTTTTGTATTTGGTTGTTTTCAACTGCTAAATTTTTTGTTATGCAGGTGATGTTTCCCTCTACCCAGCTTGGAACTGAGGAAAATTGGACACTCATGAAGACAATCAGTGTGACTGAATATTTAAACTATGAAGAC
>ath_circ_023875_14573_14836_+
ATGTGGGAGATTCCAGGAGTCAAAGAATTTAAAAGAATCACGACAAATAGTTTTGAAATAATTAAAGTGAATAATCAGAAAAAGTCCTTGATCCATCAACATCCAAAAGCAGTGAAAATAGATGTCGACAAAGGACATCTGTTTCTTATCCAATTTAAGAAAAAATTTATGTTCGCAATTTATATCTGTAAGATTTATATTTCTGAGCAGACATTAAAAGATCGTAATATGAGTTGCAAAATGTTGTTTTTCTTTTTTGGGTAG
>ath_circ_022860_141_356_-
ATGATTGATCTTGCATGGTTGGTTTATCGTATCGAATCTCCAAATGCTAACTCATGTTTTGGATTTGGCTTGTATGATGTTAGATTTCGATGTCTTGATCTGCGCCGTCAGCAAATGAAGAATAATATAGTTCTTCGCCATAATGTGGTGAAGCTGATTAGGAGATACCTAGAAGACAGACATGGTTTTATTGAGGTGTGTTCCTACTCTATTTGA
>ath_circ_021586_351_512_-
TCAAGTAAATCTGAACACAATTCTTCGAACTTGGCACGTGTGAGGGTGGTTTCTATGTGTTTAGGTCCATCAGCTGTGGCCGTGATAAAAGGTAAGCTGGGTACAGAATTCACATTAATCAGAAGCCAGATGCTTGTGAAAGTACTAAGTCAAAAAATTTAG
>ath_circ_020326_3_239_-
GGAACTTCTGGATACATCAACATCACCGATATAAAAGGCGGTAAAGTCGCTTTTGGTGTCCAAGACGACGATAGCAAGCTCACAGCTCACTACGTCAAATCCGTCTTTGAAAAGCCTTACAACATCTCTGTTCTTCACATCAGCCAAGTCTTAACCTCGCCGGAAGCAGAAGCTCCCACGGCGAGTCCCAGCGACCTCATCCTCACCACAATCCTCGAAAAACAAGGGTGCAAAGCT
>ath_circ_024075_1_321_+
GTTGGTGGGGGTATGGGAAGAACACACAGAATGGAGTCTACTTTTGCCCGCCTGGCAGAACCAATAGGTTATGTTCCAAAGGAAGATATTTTGTATGCTGTGAAGGCCATTGTAGTCACACAGCGAGAACACGGGAGACGAGATGATCGTAAATATAGCAGAATGAAATATTTGATCAGCTCCTGGGGAATTGAGAAGTTCAGAGATGTTGTTGAGCAATATTATGGTAAAAAGTTTGAGCCTTCCCGTGAACTTCCAGAGTGGGAGTTCAAGAGTTACTTGGGATGGCATGAACAGGTATTGTTACTAAAACCCTTTTGA
>ath_circ_020449_484_774_-
ATGATTTATCTTTTCAAACAGGTCTGTCAAAACACACCCCGAATTCGCGACACAGACCACCTGTTTATTGAGCTTCCGTTACTGAAAGATAGGTTGGAAGCGTATATTAAAAAGACCTCTGTTACTGGATCTTGGAGTCAAAATGCTATTCAAACGACAAATGCATGGCTTAGGGATGGGCTTAGACAGAGATGCATTACGAGGGATCTTAAGTGGGGAGTGCCTGTCCCACATGAGAAATACAAGGACAAAGTAGGAACCTCACTGCCAGCCAGTTTCATAAAAATTTAA
>ath_circ_023875_15205_15396_+
TTGATAGAGTTAGCTATTGTTTTCTTTTTCTTGCAGGTCGGTTTATTAAACGTTGATGGATATTACGATGCATTGCTGTTATTCATCGACAAAGCCGTCGAAGAGGGATTTATTCTTCCAACCGCTCGACATATTATCGTATCTGCACCAACCGCAAGAGAGTTGTTTATAAAATTGGAGGTATATCGATAG
>ath_circ_022860_369_479_-
GTTGCAGAGCATGTTGAAATATTGAATCCTGTGAGGACAAAGCTTCCCTTCTTAGTTACTACTGCAGACGAGAACAAAGATTTGATTAAAGAAGAAATTCGCTTAAGGTGA
>ath_circ_021709_1_72_-
GGGTATAGCCATGGCATCGTGCACAATCCGAGTTACGAGGATGTCTGTACTGGCACTACGGGACATAACGAG
>ath_circ_020885_1_141_-
ATGACGATAATGCTCATTGGGAATAAGTGTGATCTTGCTCACAGAAGGGCAGTGAGTACAGAGGAAGGAGAGCAGTTTGCAAAGGAGCACGGTCTTATATTCATGGAGGCCTCTGCCAAGACTGCTCAGAATGTTGAGGAG
>ath_circ_024075_451_588_+
ATGAAGAAGACGCTGAGAGAAGTAATAGAGAAATACAAAATTGATGTCCGCATCACACCAAACCAAAACATTGTCTTGTGTGATATAAAGACTGAATGGAAGCGTCCCATCACCACAGTACTTGCTCAGGCCGGCTTA
>ath_circ_020449_1013_1099_+
ATGTTTCCACATTTAAGTTATATTGATATCTCTACAATAGAAGGTACCCAAGATCTTTTTTGTGAACGGGAATTTGTACAGGCGTGA
>ath_circ_023875_15480_15548_+
ATGGTATCACTAGATCGAATATCTAAACATGCATTATCTTTGTTTCAAGTTATGTCTAAAGCTGGTTAG
>ath_circ_023019_3_161_+
CTCTGGTGTAAAGGTACGGTATCTCTCTCCAGGCTCCTTGAAGTTGTTCTCTTTCTCAATAATGCACTGAAAAAAAAACAGATTTCGAAACTTTTAGATCATATGTTCTTAAGTGAACCAATCCATGGGAAACAGAAACAGAGAGGAAAACAGAGTTGA
>ath_circ_021972_3_128_+
GAGACAGGGAAATGGAACGTGATAATGGCGTGCAGAGACTTCCTTAAAGCCGAGAGAGCTGCTAAATCCGTAGGGATGCCTAAAGACAGCTACACAGTGATGCATTTAGACTTAGCCTCGTTGGAC
>ath_circ_020885_187_282_+
ATGGTTAAATGTCTCCCTCCTGCAAAAAAAACGGAGGTAAAAAATATCGTAAGTGTCTTGACTGAAACAGTTATAAATTCAAAAACACAAATCTAA
>ath_circ_024343_2_73_+
GAAAATGCTGGAGATGTGAAGGCAAAGTTTATAGTAGAGGCAGCTAACCATCCAACAGATCCAGATGCTGAT
>ath_circ_020449_1365_1487_+
ATGTATCGCAGTAAAGCTGAAGATACAATGGGCCACAAAGACATGAGAGTTAAAACCCCGCTAACTGAGTGGTGTAGATCTTTTACTTACGAAGAACATATGTATGCACTTGCGATCAAATAA
>ath_circ_023875_15567_15638_-
ATGCATATTATTACTTGTGTTGAGGCACATATTCCTGCAATACACACCAATCAAAAATTTCATGATTATTAA
>ath_circ_023927_1_177_+
CTTTACGGCTTGTTCAGCGGATTTGCGAGCATGGTCAACGTGTTCAACGCGTCTCATTTCATTGTAGAGTTTCATTGGGAAGGTGGCTACATCACCAATGGCGTATACATCTGGAAGGCTTGTTTTGAAGAACCCATCAGTCTGCAATCAAAGAAAGATCTCATGAGTAAACAATAA
>ath_circ_022206_1_138_+
ATTGTGGAAGGAAGAATCTCAAAGAGGCTTGGAGAATGGGCATTGCTTGAGCAGCCTTACATCAAAGACGACAGTGTTCTGGTGAAGGATCTGGTGAAGCAAACAGTGGCTACTCTTGGGGAAAACATCAAAGTCAGA
>ath_circ_020885_649_819_-
GTGGGGAAATCATGTCTTCTGCTTCAGTTCACCGACAAGAGGTTTCAGCCGGTGCATGACCTTACCATTGGTGTTGAATTTGGGGCTAGGATGATCACCATCGATAACAAACCTATCAAGCTTCAGATCTGGGATACGGTCTCTTTCTCCTTACTTCTTCAACTTTCATGA
>ath_circ_024535_2_151_+
AAGAAAGGGTCTATCACCTCAGTCCAAGCCATCTATGTCCCTGCTGATGATTTGACGGATCCTGCTCCTGCCACAACTTTTGCTCACTTGGACGCCACAACCGTGCTGTCAAGACAGGTGGGAACATGTCTCCTGATATTTCCTTTTTAA
>ath_circ_020449_1572_1724_+
TTGCTTGGCACACCTCAGTCTGTTCTGGAGTTGAAGTTCGCCCAAACTTGTCAAAACTTATACCAAACCAGTCATAAACTTCTTTATGAATGGCATGGTACCTTAATCCCCAACAACAAAAACAAAAGAAAAGATGGTAAGCAGTATAAATGA
>ath_circ_023875_15794_16027_-
GTGGTAGCTAGGTCTTTCAACAACCAAGTGTTGCAATCGATATTAGTGTTTAGGTTGGCCCAACAAATAATAAATTTAGCTTGGGTCTACGTAACATTTTTAGAAAAATTGAAGGCAAATGATCTATTCTATAATCGGAAATGTCAAAACAGCCCCTTATATCCAAAACCATCGGACCAAAAATTTACAGTATCTAACGTAAACGTATATGAACTTAACTTAAAATGTAAATGA
>ath_circ_023927_187_366_-
ATGATGCAGGTCACTGAGGTGAAATTGAAAGACGGAAGAACGTTAGAAGCTGATATTGTGATAGTGGGTGTCGGTGGTAGACCAATTATATCACTCTTCAAAGATCAAGTTGAAGAAGAGAAGGGTGGTTTGAAGGTTTGTGACTTGCATACTCCATTTTCTTCTGTATCTGAGATATAG
>ath_circ_022460_1_90_+
GTTGCTGTGAACACCACAATACAAAACGAAAGAGAATTCCTCGACCACATTATCAAATCTACAAACATGAAATGTCTCACTGCTCCGTAA
>ath_circ_020977_1_189_+
GTGAATTGTAGTAGTAAACTGGTGGTGAAGGCGGAGGACTGTAGTGCGCCGGTGATGGTGGTGGTGGAGGATTATAATGGACTGTTGGAGGTGGAGGTGGTGAGTATTCTATGCACGGTGGATGTGATTGTGGCGGAGGGGAGTGTATTGGCGTTGGTGGAGGTGGTGGGGATATATAGTGATAAGTAG
>ath_circ_024535_242_337_+
GTGGATCCTTTGGATTCGACATCCCGTATGCTCTCCCCCCACATTCTGGGTGAGGAGCACTACAACACTGCTCGTGGTGTGCAGAAAGTGTTGCAG
>ath_circ_020449_1754_1852_-
ATGGGATTTAGACTTGTCTTGAAGTGTTTTTTTTTATCAGCGGATTTGCAATGTGTAGGTTTATGGGATTTGTATCTTGACAAGGATTCTGAATCTTAA
>ath_circ_023875_16640_16732_+
ATGAATGATCTGTACCATGTAGCTTTGTTCCCTTTTTGGTTAACTGCCCAAACAACATCAACGAGACTTTATAAAAAAAAAACTTCCTTATGA
>ath_circ_023927_437_568_-
GTGCCTCGGCTTTTCACCGCTGGCATTGCTTCCTTCTACGAGGGTTACTATGCCAACAAAGGAATTAACATTGTCAAAGGCACTGTTGCATCTGGTTTCACTACCAACTCAAATGGAGAGGTTAGCAATTAG
>ath_circ_022460_732_887_+
TTGAGGACTTTAAACCGTGAACTTTATGATATTGTAGATTTCAAAGCTACATTTGGTTTGCTCCATTTTAGAACTCGTCATTTCAGATTTGATCTCTATTCTTTTCTTTCATATGCATTTGAAGTGAACTATTCAATTGTCAAAGCTAGACTTTAA
>ath_circ_021421_3_338_-
GCTATATATACCATGGCGCTCTTGTCTCAAGCAGGAGGATCATACACTGTTGTTCCTTCTGGAGTTTGTTCAAAGGCTGGAACTAAAGCTGTTGTTTCGGGTGGCGTGAGGAATTTGGATGTTTTGAGGATGAAAGAAGCTTTTGGTAGCTCCTACTCTAGGAGTCTATCTACCAAATCAATGCTTCTCCATTCTGTTAAGAGGAGTAAGAGAGGGCATCAATTGATTGTTGCGGCAAGTCCTCCAACGGAAGAGGCTGTAGTTGCAACTGAGCCGTTGACGAGAGAGGATCTCATTGCCTATCTTGCCTCTGGATGCAAAACAAAGGACAAATAT
>ath_circ_024912_2_283_-
ATGAATTTCTCAGGTTTCCAAGTATGTCACTCACTTGGTGGAGGCACCGGGTCTGGAATGGGAACTCTGCTCATATCTAAGATCAGGGAAGAGTATCCTGATAGAATGATGCTTACATTTTCTGTCTTCCCATCACCAAAGGTCTCTGACACAGTGGTTGAGCCATACAATGCGACACTTTCAGTTCATCAGCTGGTGGAAAATGCTGATGAGTGTATGGTTTTGGACAATGAAGCCCTTTACGACATCTGTTTTAGAACACTTAAGCTTACCACTCCTAGC
>ath_circ_020449_1937_2083_-
GTTCTGAGCGCTGATGTGTATGCTAGATACTGTCGTCTCCGTGGCTATAATGCGATTTACATATGTGGAACCGATGAATATGGGACTGCAACTGAGACCAAAGCTTTGGAGGAGAATTGCACCCCCAAGGAAATCTGTGACAAGTAA
>ath_circ_023875_17326_17418_-
ATGGTTATATTGATTGATCAAACCATCCTTAACCGAACTATCCAAATCACAAAATCAAACCCAAAACCAAAAGAAGAAAACAAATATAAATAG
>ath_circ_023927_626_874_-
ATAAGGTTGTCAGATTTTGGCGTCCCAGGTGCAGATGCTAAGAATATATTCTACCTGAGAGAACTCGAAGATGCTGATTACCTTGCTTATGCAATGGAAACAAAGGAAAAAGGAAAGGCTGTGGTTGTTGGTGGCGGTTACATCGGTCTTGAACTCGGTGCTGCTCTGAAGGCTAACAACCTCGACGTTACCATGGTTTATCCAGAACCTTGGTGCAGTAAGTTGATACAAGCCAAACCACTACCATAG
>ath_circ_022460_1066_1233_-
ATGGATGATTTTATGATAGAAGATGATGTATTTGGATCTTTCCTCTTCTACTCGCGTCTAGTATTTTCTTGTCTAATGATGTTAGCGATATCTAGTTACGCGAATGTGTATGTGATCGTCCCTTGGTACCTTGAGGCAAGTGATTTAAGATTATTAAATTTTGCTTAA
>ath_circ_021587_1_396_+
GCTGGTGTTCTTGCTGGAGATGTGAGTGACATTGTGCTTCTTGATGTGACACCGCTTTCGATTGGTTTGGAGACCCTAGGTGGTGTTATGACTAAGATTATTCCAAGGAACACCACACTGCCTACTTCTAAATCAGAAGTCTTTTCAACTGCTGCTGATGGACAGACAAGTGTTGAGATTAATGTGTTGCAGGGTGAGAGGGAGTTTGTTAGGGATAACAAGTCTCTTGGTAGCTTCCGTCTAGATGGTATCCCCCCTGCACCACGTGGAGTTCCACAAATCGAAGTCAAATTTGACATTGATGCCAATGGAATTCTATCTGTCAGTGCTGTTGACAAGGGCACAGGAAAGAAGCAAGACATCACCATTACTGGCGCAAGTACATTGCCCAAGGAT
>ath_circ_024912_357_758_-
ATGAGAGAAATCCTTCACATTCAAGGTGGTCAATGTGGGAACCAGATTGGTTCCAAGTTCTGGGAAGTTGTATGTGATGAGCATGGTATTGATCCCACTGGTCGTTACGTTGGAAACTCTGATCTGCAGTTGGAGCGTGTCAATGTTTACTATAACGAGGCATCCTGCGGAAGATATGTTCCCCGTGCAATTCTCATGGATCTTGAGCCTGGTACTATGGACAGTGTCAGAACTGGACCTTATGGTCAAATCTTCAGGCCTGACAACTTTGTTTTCGGGCAATCTGGTGCTGGAAACAACTGGGCTAAAGGGCATTACACTGAAGGAGCTGAGCTTATTGATGCTGTACTCGATGTTGTACGCAAAGAGGCTGAGAATTGCGACTGTCTTCAAGGTGTGTAA
>ath_circ_020915_3_137_+
GCAAAGAGAAGAAAATGGCTAGAAGAGAATCCAGAAACAACGAGTAACGACGAACCAGTGCTTTTCGATACATCGATTATTCCATGGTGGGCTTGGATTAAGAGATACCACTTACCTGAAGCTGAACTCTTAAAT
>ath_circ_023875_17888_17998_-
TTGAGAAAACTAACTAAAGTTGATGATACAATTAGGCGTTATCAAAAGCTGAAGTTGTTGACTAACGAAAATGGAAAAATAAATGAAGGCGTTAGTACCATAAATATGTAA
>ath_circ_024256_1_99_-
ATGGTAAAACAGAGAAGAGATGTCTATGGTGCTTTTGAGCAGTACCTCGGGTTGGAGCATGCTGACACTACTCCTAAGAGGGCTTATGCTGCAAACCAG
>ath_circ_022460_1343_1528_+
ATGCTTTCTCAACTTCTATTGGACTGGGCTTGTCAACAATCAATATTTGGGCCTGCGAGGTTGACTCGCTTCTTTCCGTTCTTCGTTTTCCAAACAGAAGGAAAAAAAACTAAAAAACAAAATCGGATTTGGAGGAGTAAACACAAGGGAAGACGAATCCACGATAATATTAAGGACATTTCATAA
>ath_circ_021747_2_238_-
GTCCGTGTATCCAATGAGCTTGGCCTAGGCCGTCCACGAGCAGCTAAGTACTCTGTCTATGTCACGGTCTTCCAGTCTCTCCTCATTGGTCTTGTCTTTATGGTGGCTATCATCATAGCCAGAGACCATTTTGCTATCATCTTCACAAGCAGTAAAGTACTTCAGCGTGCAGTGTCTAAGCTAGCTTATCTTCTTGGTATAACCATGGTTCTCAACAGTGTGCAGCCGGTTGTTTCT
>ath_circ_025167_63_251_+
ATGATAACAGGAGAACATATCAGCCTCGTAAACTATACAACAACAACTCATTACATAAAGAAGCAGCAACCCATTAGAAAAAGGAAACAAGTAGGGTATTTACCATCACAGGTACACCATTCCGCACAATATACCGCTTTTTCTGTGAAATTGGCTGAAAAGATAGAGAATGCTCTAATAAGGGGATGA
>ath_circ_021217_1_132_+
GATTTTCTTGGATTGGTTGAGAAGCTCTACTACCTCTCTGGTAAATATGAGATACAGCTAACCATTGGAGATGCTTCTATGGTAAGTACTTTACTTTCAGGTCCAATGCAGTTGATGATTTATGTCTTCTGA
>ath_circ_023875_18824_18892_-
ATGGGTGCTCGTGCCACCTTCAAAGAGAGAGAGAGAAAAAAAAAATTATTACTTGTAAATAACATGTAA
>ath_circ_024256_320_502_-
TTGAAGTGGCAAAGTGTCTTATCAGTATCATGTTTGCTTGTTCCTCAGCAAGTGCAAAACTTTGGCGAGCCCTTCTTCTTGGTAATCCATGAAGGTGAAACTCTTGAAGAAATCAAGAACCGTATCCAAAAGAAGCTTCATGTATCTGATGAAGATTTTGCCAAGGTATGCACGACTGAGTAA
>ath_circ_022460_1875_2069_+
TTGATCCGAAGCTTTTTTATTATTCGATTTTATGTTAATGTTTTGGTCGTAGTTGTAGTAAAAGTGATGTGTATTGCTGGATCTGAGGATTTGAATTTGTCAATGTCTTGCATCTTTGGGTCGTTGATTAGACATTACCGAATATTCTTCAGCGATTATGATGCTTTCTCATATACCGTGGATTTGAGAACATAG
>ath_circ_021990_3_233_-
GCTTGTAATACAAAGAATCCGATCAAAAGAGTGGACGATGGAGATTCTGAGATCTCTCTTGATCGTTATGGTCCGTTTTACTTCATCAGTGGCAATGAAGATAACTGTAAGAAGGGTCAAAAGCTTAATGTCGTTGTCATATCTGCTAGGATTCCATCAACGGCTCAGTCTCCTCACGCCGCTGCACCGGGAAGCTCTACGCCGGGATCAATGACTCCGCCGGGAGGAGCC
>ath_circ_025167_312_446_+
ATGATCATGCAAGACCACAGAAAGTGCTCACAAATTGTTGTTTCTCACGAAGCCCAAGATCATCAAGTAAACTCCCAACTTCTGGCTCAGCCTCAGTCTGCATATGCAACCATACCGCATCAAGACATTATCTAA
>ath_circ_021217_143_598_+
GTGTTATTTTCCTTTCTCTTTTCCCAGGAGAACTCTTTACTGAGTAATATTGGTCACATTGAACTAGACCTACCAGAGCGTCCAGAGAAGGCGACTCGTCCTCCTCTACAGTCTACTGAGCCTTACTCAAGATATGGGCCAAAAGCTGAAATATCACACATATTCAGGATTCCTGAAAAGCTTCCAGCAAAGCAGCTCTCACTAGTTTTCTTGGGTGTTATCGTTCTCCCATTCATCGGTTTCCTGATTGGGGTCAGTCTCCCTTTGCTTGTAAATAGTATCCGAAAAACATCATCACATTTCTTTCACTACTCATATATATTTTTTATGTTTCAGCTTACGCGGTTGGGAGTGAACATAAAGAGCTTCCCATCGTCGACTGGATCTGCAATATCCGCTTTACTTTTCCACTGCGGAATTGGAGCTGTTTTGCTTCTATATGTGCTATTCTGGTTG
>ath_circ_023875_20140_20427_+
ATGGAAGCTGAAATTGTGAATGTGAGACCTCAGCTAGGGTTTATCCAGAGAATGGTTCCTGCTCTACTTCCTGTCCTTTTGGTTTCTGTCGGATATATTGATCCCGGGAAATGGGTTGCAAATATCGAAGGAGGTGCTCGTTTCGGGTATGACTTGGTGGCAATTACTCTGCTTTTCAATTTTGCCGCCATCTTATGCCAATATGTTGCAGCTCGCATAAGCGTTGTGACTGGTAAACACTTGGCTCAGGTAAACATTTTTCTGATCTCTAAAGAACAAACTTTTTAA
>ath_circ_024256_1171_1329_-
ATGCAAGTAAATCTAAGGTCTATGCCTGAATCAGGTGGAGCTTTCGCATCCAGATGCAGAACTGAGATTGCTCGAGGTGTTTTACCACAAGATCTACAAGGTAACAAGCAACTTCTTATCTTTTACATTATAGTCAATCTTTTCATGGTCCTAAGATGA
>ath_circ_022460_2441_4618_+
ATGGACAAATCTAGTACCATGCTTGTTCACTATGACAAAGGGACTCCAGCAGTTGCTAATGAGATTAAAGAAGCTCTCGAAGGAAATGATGTTGAAGCTAAAGTTGATGCCATGAAGAAGGCAATTATGCTTTTGCTGAATGGTGAAACCATTCCTCAGCTTTTCATTACCATTATAAGATATGTGCTGCCTTCTGAAGACCACACCATCCAAAAGCTTCTGTTGCTGTACCTGGAGCTGATTGAAAAGACAGATTCGAAGGGGAAGGTGTTGCCTGAAATGATTTTGATATGCCAGAATCTTCGTAATAACCTTCAGCATCCGAATGAGTACATCCGTGGAGTGACACTGAGGTTTCTCTGTCGGATGAAGGAGACTGAAATAGTGGAACCTTTGACTCCATCAGTGTTACAAAATCTGGAGCATCGCCATCCATTTGTTCGCAGGAATGCAATTCTGGCAATCATGTCGATATATAAACTTCCACATGGCGACCAACTCTTCGTGGATGCACCTGAAATGATCGAGAAAGTTCTATCAACAGAACAAGATCCTTCTGCCAAGAGAAATGCATTTCTAATGCTCTTTACCTGTGCCGAAGAACGTGCAGTGAATTATCTTCTGAGCAATGTTGACAAGGTTTCAGACTGGAATGAATCACTTCAGATGGTGGTGCTGGAGCTGATTCGAAGTGTGTGTAAGACTAAACCAGCGGAGAAGGGAAAATATATTAAAATTATTATTTCTCTGTTAAGTGCTACTTCTTCTGCAGTTATCTATGAATGTGCTGGGACACTTGTTTCTCTCTCATCTGCCCCTACTGCTATTCGAGCTGCTGCCAACACCTACTGCCAACTTCTTCTTTCTCAGAGTGACAACAATGTGAAGCTTATCTTGCTCGATCGGTTGTATGAGCTTAAGACATTGCACAGAGATATCATGGTTGAGCTGATAATCGATGTGCTCAGAGCACTCTCAAGCCCAAACCTTGATATCCGCAGGAAGACACTTGACATTGCCCTTGACTTGATTACCCATCATAATATTAATGAAGTCGTTCAAATGTTGAAGAAAGAAGTTGTGAAGACACAGAGTGGAGAACTTGAGAAGAATGGAGAGTACAGGCAAATGCTTATTCAAGCCATCCATGCTTGTGCAGTTAAGTTCCCCGAAGTTGCAAGCACAGTGGTCCATCTTCTGATGGATTTCCTGGGAGATAGCAACGTGGCTTCAGCTCTTGACGTGGTTGTTTTCGTTAGAGAGATAATAGAAACAAATCCCAAGTTGAGAGTTTCAATCATCACCAGGTTGTTGGACACGTTCTATCAGATCCGTGCAGGAAAGGTCTGCCCTTGTGCACTTTGGATCATTGGTGAGTATTGCCTATCACTTTCAGAAGTTGAGAGTGGCATTTCAACTATTACACAATGCCTTGGCGAATTACCATTTTACTCTGTTTCTGAGGAGTCTGAGCCAACTGAGACATCAAAGAAGATTCAGCCTACCTCTTCTGCCATGGTGTCCTCTAGAAAGCCAGTTATTCTTGCTGATGGAACTTATGCTACACAAAGCGCAGCCTCTGAAACCACATTCTCCTCGCCTACAGTTGTTCAAGGATCACTGACTTCTGGAAATTTGAGGGCACTCCTTCTAACTGGTGATTTTTTCCTCGGAGCTGTGGTTGCTTGCACGTTGACCAAACTTGTTCTTAGGTTGGAAGAGGTTCAGTCTTCCAAAACTGAAGTAAACAAGACAGTATCACAGGCTTTGCTAATCATGGTTTCTATTTTGCAACTTGGGCAATCTCCTGTTTCTCCACACCCTATTGATAATGATTCGTATGAGCGGATTATGTTGTGCATAAAATTGCTTTGCCATAGGAATGTTGAGATGAAAAAGATATGGTTGGAATCCTGCCGCCAGAGTTTTGTCAAGATGATTTCTGAAAAACAGCTTAGAGAGATGGAGGAACTGAAGGCAAAGACCCAAACAACTCATGCTCAACCGGATGATCTAATTGACTTCTTCCATCTAAAGAGTCGGAAGGTAATATTATTATTTTCTAAGCTTTCCCTCGCTTTATTGTGTGTTCTTTTCCTTATGATTTTCCTTCGCACTCTGTTTAGTTTTTATCTGCTTTCTCTTACAGTTCATATCCGATTTTTTCTCCATTTTTAA
>ath_circ_022210_3_68_-
ATGGCTGAAGATGCTGCTTTCTTTGGCGATACAGTCCCATCTAAGCTGAGAATACCATTCATCATT
>ath_circ_025167_499_651_-
GGACTTGCGGCGGCTTACAAGTTGAAATCGAGGGGTTTGAATGTGACTGTGTTTGAAGCTGATGGAAGAGTAGGTGGGAAGTTGAGAAGTGTTATGCAAAATGGTTTGATTTGGGATGAAGGAGCAAACACCATGGTACTTATGTTGTTTTAG
>ath_circ_021477_3_305_-
TCCGCCGCCATCGTGAGCCCTCCAGGACTAGGAAACTTCAAGTTCGGTAAGTTTGTGATCTTTGATGGGCCCATAACAATGGACAAGAACTATCTCTCAAAACCCGTGGCTCGCGCACAAGGCTTCTATTTCTATGACATGAAGATGGACTTCAATTCGTGGTTTTCCTACACGTTGGTGTTTAACTCAACGGAACACAAAGGGACATTGAACATAATGGGTGCTGATTTGATGATGGAGCCAACAAGAGATCTATCGGTCGTTGGTGGGACAGGTGACTTCTTCATGGCTCGTGGGATCGCT
>ath_circ_023875_20556_20690_+
GTGGACGTGCATGTTCTTGGGCATTCAGGCGGAGTTCTCAGCAATTCTGCTCGACCTTACCATGGTAGTTACTTACAATCTTTGCTGTTCTTAATTTTTTTATTATGTGATAAAATTTTGATTCCTCTGACTTGA
>ath_circ_024256_1362_1448_-
GTAATCCACAATATCAGACTACCTAAACAAAGCACGGTCGGAGATGTTATTAATGAACTTAAAACAAAGGTGGGTTTTGGATTCTAA
>ath_circ_022460_4675_5211_+
ATGAGCTTACTGATGATAAATTTCTTTCAGGGAATGAGTCAACTTGAGTTGGAAGACCAGGTACAAGATGACCTAAAGCGTGCAACTGGAGAATTCACCAAGGACGAGAACGATGCTAACAAACTTAACCGCATTCTTCAACTCACAGGATTCAGTGACCCAGTCTATGCTGAAGCATATGTAACGGTACACCATTATGATATTGCTCTTGAAGTTACAGTAATCAACCGAACCAAGGAAACCCTTCAGAACTTGTGCTTGGAGTTAGCAACCATGGGTGATCTCAAACTTGTTGAGCGTCCTCAGAACTATAGTCTGGCACCTGAAAGAAGCATGCAGATTAAAGCAAACATCAAGGTCTCGTCCACAGAGACAGGAGTCATATTCGGGAACATCGTCTATGAGACATCAAATGTAATGGAGCGCAATGTTGTGGTTCTTAACGACATACACATTGATATCATGGACTATATCTCCCCTGCTGTGTGCTCAGAGGTTGCTTTCAGAACTATGTGGGCAGAGTTTGAATGGGAAAAC
>ath_circ_022210_124_315_-
ATGGAATGGGGAAACTTCAGGTCATCACATCTTCCATTAACCGAGTTTGATCACACGCTGGATTTCGAGAGTCTGAATCCAGGCGAACAGGTACGAGTTTTTAAACCCCGGTTTGTTGTTACAAAATGCCAATACCTACGAGGTGTCTCGAGAATGAGTTTCTATGTGGAATTTCATTTTGCAGATTCTTGA
>ath_circ_025484_44_118_+
ATGCATCATCAAACCCAAACTTGGTCTTCAGAAGATCAACCTAACGGATCCCCCAAAAGTAAAACGGCTAATTAA
>ath_circ_021664_3_179_-
ATGTTCTCAGCTGGAATGGCGGTGCAGATAAAGTATGACCGTTACTTGTACCCGCATTTCCGGTTCTACATGAGGGAAGTCAGAACAGTGGTGTACTCTCAGTTTTTGGAATCTTACAAAAGTGTGACAGTTGAAGCAATGGCAAAGGCCTTTGGCGTTTCTGTCGATTTCATAGAC
>ath_circ_023875_20700_20873_-
ATGCTATTTCAAGAACGTGGAGAAAAAAAACAAGACAGGAAGACCAGTCATACAAGGAAAGAGGCGAAAACAGGAAATAAAAACGCATCCATGGCGGCCAAAAACACTCCAGTGGATAACTCCACCCCAAACAAAAGGTTAAGTGCATGCGCAACTCCCACAACCTGTTTATAA
>ath_circ_024486_1_111_+
GTCCGCCAAATATGCCATGTTGCTCTGAAACGGGATCATGAGTTCATCAATTGTGTCCAAGAGGGCTCTGGGGAGACACATCAAAAGGTAAAAGATTTCTCTTTAGCTTAA
>ath_circ_022644_3_191_+
TGCTTTCTTGGCGATGAAGAGCAAAGGAGGGAAGCTTATGGTATTTCAATCAAGTATGATGCTCACTATATTTGGGCATTTTATATATTAGGGTATATTGATGCATGTGCTTCCAAGTCACCTAGAATCTATCGATGCACATTGAAAATTATTGATTTATTAGAAGCATACTGCTCAGTACCTCTATAA
>ath_circ_022210_606_899_-
TTGTTCAATTTTATAGCTGAAGCTCTTGCGAAGTTTGTCGCTACAGAATGCGAAGACTTTCATCTTCCAGAAGGTAGACAGAGGGAATTAGGTTTCACTTTCTCGTTTCCTGTTAAGCAGACTTCTCTGTCCTCTGGTAGTCTCATCAAATGGACAAAAGGCTTTTCCATCGAAGAAGCAGTTAAGCTCGATTTTCGTTCAACTATTTCACTTAAAATGTTTAGTTTTCGCCTTTGCCTTAATCTTTGTTTAACCTGTTGCATAGGTTGGACAAGATGTTGTTGGAGCACTTAA
>ath_circ_025484_175_378_-
ATGGGTTTTTGTCTTGTCCTAATAGGTATGCCTGGTATGACTGCCTATGCTGGGTTTTATGAAGTTTGTTCTCCAAAGGAAGGAGAGACAGTTTATGTGTCAGCTGCATCTGGTGCTGTTGGTCAGCTTGTGGGACAACTTGCTAAGATGATGGGCTGTTATGTTGTTGGAAGCGCTGGAAGTAAAGAGAAGGTGAGGAATTGA
>ath_circ_021664_195_374_-
GTTGATGCACCTGAGATCTTAACCGTGCTTGGGAAGATTCCATTCCTTTCTGAGTTTCTGAACTCCTTGTATGAGTGCCAGTACAAGGCGTTTTTCTCAGCATTTGGTAAGTTCATTACAAGGACCAGAGGTCATACATCCGAATGCATGTTGCTTGGCTTTTGTCTGTATGTTTACTAA
>ath_circ_023875_20921_21175_+
ATGGCAAATACAGTATCCATTTACTCTGCAGGCCTGGTATTACTTCTCTATGTATCTGGCGTCTTGCTGAGTCAGTCTGAGATCCCACTCTCTATGAATGGAGTGTTAACTCGGTTAAATGGAGAGAGCGCATTCGCACTGATGGGTCTTCTTGGCGCAAGCATCGTCCCTCACAATTTTTATATCCATTCTTATTTTGCTGGGGTACCTTTTTTCTCTTTATATGTATCTCTCTTTTCTGTTAAGAAGCAATAA
>ath_circ_024486_185_289_+
ATGTACATGATTGCATCACTGGATAGACATTTTTCGCTTCTACATGTGCTTCTTAAAGAACACATCGCAGATAATGTGGACTATAAGGTAACATTATCTCTCTAG
>ath_circ_022644_202_426_+
ATGATTACCATCTTTTCCATAGTTTTGTGTTCTGTTGGTGTTGGAGCACTTTCTTCTAGAGAGGCCGAAGGGAGAGCTAATATGTCTGCTGGTGAAAAGGTAAACATGCTTCTTTCTTTTTTTTCAAAAGAATATACTGGTTCATTGCAAAATATTAAATTGTCCTGCAATTCTTTTTATTTCAGGAGGCCCATAAATTACTACAACCAGCAGACAAAACTCTAA
>ath_circ_022467_1_102_-
ATTAAGTACCCTGAAGCAATGAAGAAAGCTCAAGACGAAGTGAGGAGTGTGATAGGTGACAAAGGATATGTCTCTGAAGAAGACATACCTAATCTCCCTTAC
>ath_circ_025484_496_564_+
ATGACCTCACTGTCTCAAGTCAAAACATTGTATCATCAAGAAGCAGATTTCCAAAATTTTACAAAGTGA
>ath_circ_021861_3_302_-
TTGACTCACTTTGATGTGGAGACCTTTGTGGAAGAGGTGCTTGTGAAGGATGGTGAATGGCTGCCTGGAAATCCTGAATTGCTGAAAGGCTCATATGTCTTTGTATGTTCCCATGGATCCCGAGACCGGCGATGTGGGGTTTGTGGGCCGTCGCTAGTTAGTAGATTCAGAGAAGAACTTGAGTTCCATGGTCTTCAAGGTAAAGTGTCAATTAGCCCATGTTCTCACATAGGTGGTCACAAATACGCTGGGAATGTTATCATCTACCGATCAAACATCAACAGGGAAGTCACAGGACAC
>ath_circ_023875_21188_21466_+
GTGAACGCTCTATTACAGGAAAGTACATCTTCGTCTGATGTCGACAAGAGCAGCTTGTGTCAAGACCATTTGTTCGCCATCTTTGGTGTCTTCAGCGGACTGTCACTTGTAAATTATGTATTGATGAATGCAGCAGCTAATGTGTTTCACAGTACTGGCCTTGTGGTACTGACTTTTCACGATGCCTTGTCACTAATGGAGCAGGTTTGTTCTGACGGTTTTATGTTCGTATTAGTCTATAATTCATTTTTAGGGAAAATGTTCAGAAATCTCTCGTGA
>ath_circ_024486_375_584_+
ATGGTGACAAGATTGGTGGCTGATCTGCTTAGTCAGCTAAGCCTGAACGTCAGAGAGATCCATTCTAGAAAACCGCAGAGTTACAGAACCAGAGTTTCTGATGAGTTCCGCAAGTCCAAGGCTATTATCCTAGTCACATCTGATGTATCTGCTCGTGGTGTGGATTACCCTGATGTGTCATTGGTCGTACAGGTAACCATAGTTTTCTGA
>ath_circ_022644_436_504_-
ATGGAAAGATTATCAGTTAAATTCGAACATAATTCTATTGGTATACCTGGTATTCAGCAAATTCAATAG
>ath_circ_022744_1_177_-
AAACTTGGTTGGGATCCTAAGCAAGGCGAGAGCCATCTAGATGCTATGCTGAGAGGGGAAGTCTTAACTGCACTTGCTGTGTTTGGGCATGATGAGACACTAAAGGAAGCAGTTCGAAGATTTGATGCATTTTTGGCTGATAGGAACACTCCGCTTCTGCCTCCTGACATTAGAAGG
>ath_circ_025484_572_769_-
GTGTCTAGAATAATAGAATCTGGACATCCAGATTACAAGAAAGGAGATTTACTCTGGGGTATAGTTGCATGGGAGGAGTACAGTGTTATCACTCCAATGACTCACGCGCATTTCAAGATCCAACATACTGATGTTCCATTATCTTATTACACTGGACTTTTAGGTATGTTAATCTCAACCTTTTTCATAGTTTTGTAA
>ath_circ_021861_410_496_-
CGACTCACAATATGTGAGGGGCATGATGGAACAGAGACATCCAATGGTGATGTACTTATTTTTCCTGATATGATCAGATACAGGTAA
>ath_circ_023875_21508_24189_+
ATGAGTCCGCTCATTCCAGTGGTCTTTTTGATGCTCTTGTTCTTCTCTAGTCAAATTACCGCACTAGCTTGGGCTTTCGGTGGAGAGGTCGTCCTGCATGACTTCCTGAAGATAGAAATACCCGCTTGGCTTCATCGTGCTACAATCAGAATTCTTGCAGTTGCTCCTGCGCTTTATTGTGTATGGACATCTGGTGCAGACGGAATATACCAGTTACTTATATTCACCCAGGTCTTGGTGGCAATGATGCTTCCTTGCTCGGTAATACCGCTTTTCCGCATTGCTTCGTCGAGACAAATCATGGGTGTCCATAAAATCCCTCAGGTTGGCGAGTTCCTCGCACTTACAACGTTTTTGGGATTTCTGGGGTTGAATGTTGTTTTTGTTGTTGAGATGGTATTTGGGAGCAGTGACTGGGCTGGTGGTTTGAGATGGAATACCGTGATGGGCACCTCGATTCAGTACACCACTCTGCTTGTATCGTCATGTGCATCCTTATGCCTGATACTCTGGCTGGCAGCCACGCCGCTGAAATCTGCGAGTAACAGAGCGGAAGCTCAAATATGGAACATGGATGCTCAAAATGCTTTATCTTATCCATCTGTTCAAGAAGAGGAAATTGAAAGAACAGAAACAAGGAGGAACGAAGACGAATCAATAGTGCGGTTGGAAAGCAGGGTAAAGGATCAGTTGGATACTACGTCTGTTACTAGCTCGGTCTATGATTTGCCAGAGAACATTCTAATGACGGATCAAGAAATCCGTTCGAGCCCTCCAGAGGAAAGAGAGTTGGATGTAAAGTACTCTACCTCTCAAGTTAGTAGTCTTAAGGAAGACTCTGATGTAAAGGAACAGTCTGTATTGCAGTCAACAGTGGTTAATGAGGTCAGTGATAAGGATCTGATTGTTGAAACAAAGATGGCGAAAATTGAACCAATGAGTCCTGTGGAGAAGATTGTTAGCATGGAGAATAACAGCAAGTTTATTGAAAAGGATGTTGAAGGGGTTTCATGGGAAACAGAAGAAGCTACCAAAGCTGCTCCTACAAGCAACTTTACTGTCGGATCTGATGGTCCTCCTTCATTCCGCAGCTTAAGTGGGGAAGGGGGAAGTGGGACTGGAAGCCTTTCACGGTTGCAAGGTTTGGGACGTGCTGCCCGGAGACACTTATCTGCGATCCTTGATGAATTTTGGGGACATTTATATGATTTTCATGGGCAATTGGTTGCTGAAGCCAGGGCAAAGAAACTAGATCAGCTGTTTGGCACTGATCAAAAGTCAGCCTCTTCTATGAAAGCAGATTCGTTTGGAAAAGACATTAGCAGTGGATATTGCATGTCACCAACTGCGAAGGGAATGGATTCACAGATGACTTCAAGTTTATATGATTCACTGAAGCAGCAGAGGACACCGGGAAGTATCGATTCGTTGTATGGATTACAAAGAGGTTCGTCACCGTCACCGTTGGTCAACCGTATGCAGATGTTGGGTGCATATGGTAACACCACTAATAATAATAATGCTTACGAATTGAGTGAGAGAAGATACTCTAGCCTGCGTGCTCCATCATCTTCAGAGGGTTGGGAACACCAACAACCAGCTACAGTTCACGGATACCAGATGAAGTCATATGTAGACAATTTGGCAAAAGAAAGGCTTGAAGCCTTACAATCCCGTGGAGAGATCCCGACATCGAGATCTATGGCGCTTGGTACATTGAGCTATACACAGCAACTTGCTTTAGCCTTGAAACAGAAGTCCCAGAATGGTCTAACCCCTGGACCAGCTCCTGGGTTTGAGAATTTTGCTGGGTCTAGAAGCATATCGCGACAATCTGAAAGATCTTATTACGGTGTTCCATCTTCTGGCAATACTGATACTGTTGGCGCAGCAGTAGCCAATGAGAAAAAATATAGTAGCATGCCAGATATCTCAGGATTGTCTATGTCCGCAAGGAACATGCATTTACCAAACAACAAGAGTGGATACTGGGATCCGTCAAGTGGAGGAGGAGGGTATGGTGCGTCTTATGGTCGGTTAAGCAATGAATCATCGTTATATTCTAATTTGGGGTCACGGGTGGGAGTACCCTCGACTTATGATGACATTTCTCAATCAAGAGGAGGCTACAGAGATGCCTACAGTTTGCCACAGAGTGCAACAACAGGGACCGGATCGCTTTGGTCCAGACAGCCCTTTGAGCAGTTTGGTGTAGCGGAGAGGAATGGTGCTGTTGGTGAGGAGCTCAGGAATAGATCGAATCCGATCAATATAGACAACAACGCTTCTTCTAATGTTGATGCAGAGGCTAAGCTTCTTCAGTCGTTCAGGCACTGTATTCTAAAGCTTATTAAACTTGAAGGATCCGAGTGGTTGTTTGGACAAAGCGATGGAGTTGATGAAGAACTGATTGACCGGGTAGCTGCACGAGAGAAGTTTATCTATGAAGCTGAAGCTCGAGAAATAAACCAGGTGGGTCACATGGGGGAGCCACTAATTTCATCGGTTCCTAACTGTGGAGATGGTTGCGTTTGGAGAGCTGATTTGATTGTGAGCTTTGGAGTTTGGTGCATTCACCGTGTCCTTGACTTGTCTCTCATGGAGAGTCGGCCTGAGCTTTGGGGAAAGTACACTTACGTTCTCAACCGCCTACAGGTAACAAAAACCGCAGTAGTTCATTGA
>ath_circ_024486_651_851_+
ATGGGATTGCCATCAGACAGGGAGCAGTATATACATAGACTTGGCAGAACCGGGCGGAAAGGGAAGGAAGGGGAAGGAGTCTTATTGTTGGCACCATGGGAAGAGTACTTTATGTCATCTGTTAAAGACTTGCCCATCACCAAGTCTCCACTACCGCCAATAGACCCAGAGGCTGTGAAAAGGGTAAGCATTTTCATATAA
>ath_circ_022644_579_701_+
ATGTCTCAGGTCTGTGTAGATATATTTATCACAACTCAGGCCTATGTTGACATGGCTTCAATTTCCGTTATTCCAAGAACTACTGGAGGACAGGTAATTTCCAATATTCCTTACCCTTTCTGA
>ath_circ_022992_1_210_+
GACGAGAACTTTATCAAGAAGCATACAGGAGCTGGGATTCTCTCAATGGCTAACTCTGGTCCTAACACTAACGGATCTCAGTTCTTCATCTGTACCGATAAGACGTCGTGGTTAGATGGTAAGCACGTTGTGTTTGGACAAGTTGTTAAAGGCTTGGACGTCGTGAAGGCGATTGAGAAAGTTGGATCTGATTCTGGAAAGACTTCCAAA
>ath_circ_025484_903_1298_-
ATGAATTCGTGGCACACTGGAGATGACTCTATAAAAGCAGCGGCGTCATCGAGAGAAACCGAAGAAGAAGCAGTAACAAATTTGGTGAAGTCACGAGAATCAACGATGACGGCGACGAACAAGCAAGTCATATTGAAAGACTACGTGAGTGGTTTCCCTACGGAATCCGATTTCGATTTCACTACCACCACCGTCGAACTTAGGGTTCCGGAAGGTACTAACTCTGTTCTAGTGAAGAATCTCTACTTGTCATGCGATCCTTACATGAGAATTCGCATGGGGAAACCTGATCCTTCCACTGCTGCTCTTGCTCAAGCTTACACTCCCGGCCAGGTAATGATGATAATGTTTATTTTGTTTGGTTTGCATGTGAAGAAACTAGATGCTTCTTATTGA
>ath_circ_022106_3_83_-
AATGAAGATGGAAGTTGCTATAGCTTTGATGGTAGAAAGTTGGACGAAGCCAAGTGCGTGCATAAAGATCATGTTTCTGCA
>ath_circ_023875_24222_24617_+
ATGTATGGATTTAAACAGGGAGTGATTGATCCGGCGTTCTCAAAGCTGCGGACACCAATGACACCGTGCTTTTGCCTTCAGATTCCAGCGAGCCACCAGAGAGCGAGTCCGACTTCAGCTAACGGAATGTTACCTCCGGCTGCAAAACCGGCTAAAGGCAAATGCACAACCGCAGTCACACTTCTTGATCTAATCAAAGACGTTGAAATGGCAATCTCTTGTAGAAAAGGCCGAACCGGTACAGCTGCAGGTGATGTGGCTTTCCCAAAGGGGAAAGAGAATTTGGCTTCGGTTTTGAAGCGGTATAAACGTCGGTTATCGAATAAACCAGTAGGTATGAATCAGGATGGACCCGGTTCAAGAAAAAACGTGACTGCGTACGGATCATTGGGTTGA
>ath_circ_024486_1052_1279_+
GTGCAGAAAGGGCTGAGCCAAGTGGAAATGAAGAACAAGGAGGCGGCGTATCAGGCGTGGTTGGGTTACTACAAATCTCAGAAGATGATTGCAAGAGACACGACCAGACTGGTGGAGCTGGCCAATGAGTTTAGCCGCAGCATGGGACTTGACAGCCCACCAGCTATCCCCAAAAATGTTCTTGGCAAGATGGGTCTCAAAAACGTTCCTGGTCTTAGAACCAAGTAG
>ath_circ_022644_932_1060_-
CTGGTAGATCAATGTCAGTTGGAATGCGTTTGCAGAAATTCCCAGAGTATTCTTGCACTTGAATACCCTACAATAAATGGAAACGATGGTTTACAGAAAATTAGCCTTAAGCTGGAGTTAACAGAATAA
>ath_circ_023059_2_121_+
TCTTCAGTCATGGTTTTCCATTTCTTTCCAGCTGCTCTACCAACCTTGAAAAAAAAAGAAAAAAAAACTAAGATTCATATAAACAAAAACAAAAGCATTACCAGAGATTGTAAAAACTGA
>ath_circ_025484_1330_1449_-
GTGAAAGGAGAGATACGTAAGAGGAAAAAAAAAGGTATGCAAAAGGAATGTGAAAGTCAAAGAGAGAAAAAAACGCTCGAAAGAGAAAGAATCCAAAATGTGAAAAATCAGAACACATAA
>ath_circ_022354_2_94_+
GATGTTCTGATCAAGACCTGGAAAGATTCGGACAAGACCATGTTGCCCATATACAAGGAACTTGCAGCGTCCGGTTTGAGGATCTGGATTTTC
>ath_circ_023875_25065_25268_+
ATGGGTTATGTAATCTACATATCGTTCCCGGCGATTCTTCTCCTTCTGATCGTCGCTATCGCCTTTTATCTCATCGGACGAAAAATCGGCCGGAGAGAAGGGATTCAATCAACGTCGCAGTTACACTACGGACCGCCGTTGGCTAATTTTCCGGCACCTGCACCACCGCATAAAGCTATGGAGAAGCCACCGGAGCCGGTTTAG
>ath_circ_024486_1396_1614_-
ATGCGAGTGGCCCAAAATGTCAACAAATATACAAAACGGCATGTAGTTGCTCCCTTTGCTTTGAAACGTGTTGTTTTATATCAGAAAAAAGTTTTGTTAAATCTTCAAACACGTATAATCCAACTTAATACTTTTTTTGTTTTTTTAGTGAAAATCGAAATACTCATGTTAACAAGCCATTACAAACAAAAGACCTTTATAAGAAGGCAACTTTTATAG
>ath_circ_022892_1_81_+
GTGCTGTACCCGTTGGTGGAGCAGGTTGAGGCAGAGTCTGCAGCCAAAGTGACTGGGATGCTTTTGGAGATGGACCAGACT
>ath_circ_023059_262_387_+
GTGAAGAAAAAAGAAGAAGAGAGATTAGTGATTTTTATTTACAGGAAGACGAAGAAAGGACTTGGTGGTTTCTTAGGCCTGTTTGGATCCTTTGTTTTCTTTCCAACTTTGTTCCCTCTAACTTTC
>ath_circ_025484_1929_2057_-
GTGCAACTCCTTTTCTTCTTTATTATAGGACATGGCTCTGTTTTGTGCTCTGTTTTAACAGTTAGTGTTGCGAACACTAATTCGGAAGATGGGGATACTGTTTTGTGGGTTTGGTGTGATATGTTATAA
>ath_circ_022576_1_225_+
ATCGAAAAAGACTATATTCCTGTTGGCATATCGATCGTGCAAATCAATACCGTCAAAACGTTGAGGGAACTGGACATAGCAGCACTTCTTTCCAATAGCCGGGTCCATCATGAAACACATAGCTTCTTTAATAGCCTTACTGTTATTAAAGTAATGATCACAATCCACGTTCAAAAGATATGCTCCATTGGTAAGAACAGCAGATACACGGATCTGTCAAAGTAA
>ath_circ_023875_25582_25839_+
GTGCTTGAAGCGATGACCATGGCAGCAAATCTAGCGCGACGGCTGATCGGAAACCGATCGACTCAGATCCTTGGAGCCGTGAACTCTAGCTCAGGTGCGGCTAGTTCTGTCGCTAGGGCTTTCTGCTCCTCCACCACTCCGATCACCGCAACTCTCTTCCCTGGCGATGGGATCGGTCCCGAGATCGCCGAATCTGTCAAAAAGGTCCCTCATCCTAATCTCTTTTCTGCGCAGAATTTCGAGTTCTGGAAGTCATAG
>ath_circ_024486_1760_2059_+
ATGAATTCCGATGGACCCAAATCCGGTAAGAAGAGACGAGAGATTCGTGCTAAACTTGTGAAGAAGTTGACGAGTGACGAAGATGGCTCGGGAAAGCTAGTCAAGGACAACAATAAGAGTCTAAAGAGGGGAAGAGAAGGCAAATCTGATGTTGATGAGCCTCTTATTAAGAAACCAGCTTCTACTACGCCTCTAGTGACTCAAATTGCTAAAACTTCAGATTCTTATTTGTCAAAGACAAGGTACATTTTTTGCGTTTCTTTCGGAGATAGCTTCAGAGCTATTCTTAGTGGTGTTTGA
>ath_circ_023023_1_774_-
AACTTTGATCTTGTTGGAAACAACTTTCCTGTTTTCTTCATCCGCGATGGGATGAAGTTCCCTGACATGGTCCACGCTCTTAAGCCGAACCCAAAATCTCACATCCAAGAGAACTGGAGAATCCTTGACTTCTTCTCCCACCACCCTGAAAGTTTGAACATGTTCACTTTCCTCTTCGATGATATCGGTATCCCACAAGATTACAGGCACATGGATGGTTCAGGTGTCAATACATACATGTTGATCAACAAAGCTGGCAAAGCTCACTACGTGAAGTTCCATTGGAAACCAACTTGTGGAGTCAAGTCTCTTTTGGAAGAAGATGCAATTCGTGTTGGAGGAACCAACCACAGTCATGCGACTCAAGACTTGTATGACTCTATAGCTGCTGGAAACTACCCTGAATGGAAGCTCTTTATCCAAATCATTGATCCTGCTGATGAAGACAAGTTCGACTTTGACCCGCTCGATGTGACCAAGACCTGGCCTGAGGATATCTTGCCTCTTCAACCTGTTGGACGTATGGTGTTGAACAAGAACATTGACAACTTCTTTGCAGAGAATGAGCAACTTGCTTTCTGTCCTGCAATTATTGTCCCAGGGATACATTACTCAGATGATAAGCTGCTTCAAACCCGTGTCTTCTCCTATGCCGATACTCAGAGACACCGTCTTGGACCAAACTACCTTCAGCTGCCAGTCAATGCTCCAAAATGTGCTCACCACAACAACCACCATGAGGGATTCATGAATTTCATGCACAGGGACGAGGAG
>ath_circ_023463_1_153_-
ATGGCAATCAAAATTGGCATTTTTCTTATATTTTTTTATACTCCATGTGCAGCTCTGCAAATGTCAATGAGTGGGGAAGAGTCAAGTGAAGCTACAGGTGCTGGAAACAACCTCTTGGGAAATCAAGCCTTCATATCGTCTGTTCTCTCATCG
>ath_circ_025484_2104_2268_-
ATGAATAATAGTAATTATAGTATATACAGTAAGATTAATTTGTTTGTTATTGGTTTTATCATTTTATGTGACTTGGTTCACAAAATGTATGTAAGTAGTAACAAACAAGCCAAAACCTCTCTCACAAATCCAAAAAAGAAGCCTAATACAAACCCATGTTTCTAG
>ath_circ_022576_356_505_-
TTGTTTCAATTTCAGGTGTTCTTAGGCCATAGTGGGGGTCTGGATACCGATGGAAATGAGCTGCCTAGACTCATCTATGTTTCTCGTGAAAAGCGGCCTGGATTTCAACACCACAAAAAGGCTGGAGCTATGAATGCATTGGTTTGTTAA
>ath_circ_023875_25931_26257_+
GTGTTTACAACAGCTGGTGTACCAATTGAGTGGGAAGAACACTATGTTGGGACTGAGATAGATCCGAGAACACAGAGTTTCTTGACATGGGAAAGTCTCGAATCTGTGCGTAGAAACAAAGTTGGTTTGAAAGGTCCAATGGCTACTCCAATTGGGAAAGGTCACCGTTCTTTGAACCTGACTCTTAGGAAAGAGCTTAATCTATATGCCAATGTTAGACCTTGTTACAGTCTTCCTGGTTACAAAACTCGTTACGATGATGTTGATCTCATTACCATCAGAGAAAACACGGAAGGAGAATACAGTGGCCTTGAACATCAGGTTTAG
>ath_circ_024486_2440_2724_+
TTGGGGTTTGTTATTAATGTTGATGTTTCTTTTTCCAAGCTTCCATCAATTGAAGCTGTTATCAAAGCTCCTCCTGCAAGCCGTGATAATAGGCATCCCCCAATTATTGTGCTTGTGGTATGTCCTACTCGGGAACTTGCTTGTCAAGCTGCTGCAGAAGCAAACATCTTGCTCAAGTATCACCCATCTATTGGTGTTCAAGTTGTGATTGGAGGCACTAAGCTTCCTACGGAGCAAAGGCGCTTGCAAAAGAGTCCTTGCCAGGTAAATTTTCATTTGTATTAA
>ath_circ_023411_2_118_+
AAACAGAGAGACTTAGGATATCATTGGAGAAAGAAGCAGCAAAGATCGAGGTACTTGTTTCCAATTGCAAACTTAATTAACGTCATGCAAAAGATATTGAAATTTATGATTCATTGA
>ath_circ_023463_177_266_-
TTGCTAGATCAGGCAATTGCTATGTCTGTTGGTGATGTGAATATGTCAGAAGCGGCTGATGAGGACCAGGATCTGGCTTTAGGTAAGTAG
>ath_circ_025484_2394_2771_-
TGTTTCCCTAATGGCATTGACATATACTTTGAGAATGTAGGAGGCAAAATGCTAGATGCAGTGCTTATGAACATGAACATGCACGGGCGTATCGCTGTCTGTGGAATGATCTCACAGTACAATCTTGAGAACCAAGAAGGTGTACACAACCTATCCAACATAATCTACAAACGAATCCGCATTCAAGGCTTTGTAGTGTCTGATTTCTACGACGAATACTCAAAGTTCTTGGAGTTTCTGCATCCGCACATTAAAGAAGGGAAGATAACGTACGTGGAAGATGTAGCTGATGGGCTCGAGAAAGGTCCTGAAGCTCTCGTGGGACTCTTCCATGGTAAGAATGTTGGGAAACAAGTTGTTGTTATTGCTCGTGAATGA
>ath_circ_022576_527_706_-
GAGTATGAAGAGTTTAAAGTGAGGATAAATGCTCTTGTTGCCAAAGCACAGAAAATCCCTGAAGAAGGCTGGACAATGCAGGATGGTACTCCCTGGCCTGGTAACAACACTAGAGATCATCCTGGAATGATACAGGTACAGTGTGGCAATCCCTTGATTGTGACAGAGAGGATAACGTAA
>ath_circ_023875_26300_26539_-
ATGCTTGGAGTTATAAAACGGGCAGACCTTGAGAAAGAGACCGTCAGTTTTCTGCATAATGTTGGCTTTGTGGATAGCAGAAACTCTCTCTCTTCCATGAGTCTTGGCATAGAGAAAAGCATACTCTGCAACTCTCAAACTCGCCTGACGGGTAATGATTTTAAGACTTTCCACCACACCTCTAACAACCTATTATATGCGTCAGGAGAAAACAAAACCATCATTAGAATCATTTATTAG
>ath_circ_024486_2918_3073_+
ATGGATTTCCCTGTCCAAGTTAGGATTGTTTTTCAGTCACAGGATATGTTCTTTGATCTAAGCCTCATTATGCATTTAGATTTTTTTGCATTATTTGTCTTCCCTGCAGTCAAAGTGGCTGCAGAGATGGTGATCTTTGTCTCTGTATATTTTTGA
>ath_circ_023411_156_227_+
ATGGAATTAGATGCTTTATGTGAAGTCTTAAAGTTTTTCATAGTGACACCATCTGACGCACAAGTGTTGTGA
>ath_circ_023463_303_554_-
GTGGACCCAAATATCGATCCAGAACTTGCTCTTGCCCTTCGGGTCTCCATGGAGGAGGAGAGAGCAAGACAAGAAGCTGCTGCCAAGAAGGCGGCCGATGAGGCAGGTCAGAAAGACAAAGATGGGGACACAGCTTCCGCCTCACAGGAGACAGTTGCTAGGACAACTGACAAGAACGCTGAACCAATGGTTAGTTGTTACTTAAAATTGAGTGTAGCATTCTTATATAGTCACAGGCGGAGAGATTGTTAA
>ath_circ_025865_2_283_+
GAGAAGGTGAGCATACCCCCACTGAAGGCATTTATAACAATAGAAGGAGAAGGAGCAGAGAAGACAACAGTGGAATGGGGAGACACAGCACAAACCCCTGACTCAAAAGGCAACCCCATGGGCACTTACAACTCGGCCTCGTTCGCGGTCAACTCTCCTTTCTTTGTCGCTAAGAATATCACATTCAGGGTATATAACTTATTAACATATACACTAGTTGTCTTAAAATTTAATTGGACGTATAAGTTTTATATCCATCTTAGCGATCTTATATGTATGTAG
>ath_circ_022754_2_187_-
ATGGAGAAGATTATTGACGTAGCTTATGGCGCATCAGTGAAGGTGGGTTTGACGTTGTTGGAGATGAATCTGTTGCCGGATATTGTCATTAGGCGGCTCACACGTCTGCTTCTGGCCGGTCGTCTCCGTTCCGGTTACAAACCCACGGCGGAGATGCAACTCTCCGATCTCCTCCGTTTTGTTGAC
>ath_circ_023875_26710_26913_+
ATGATGGTAAGCTATGACACCGAATCTACTATTTTTTCGTTAATTAAGTTAGTGGTCGGGACTCGGGATCACCTTGTAGATTTAGAAGTTTGGTTTCTTAGCAACTTGTATTTGAGTTCTGCTTTTCCACTGTTTTTACATGTGGAATATGCGACTGATAATCTTGAGATACCTGCAGCTTGTGAAAAACCCAGCACTTTTTGA
>ath_circ_024486_3106_3303_+
GTGGCTACACCCGGAAGGCTCAAAGACCATATCGACAACACTTCTGGATTTGCAACAAGGTTGATGGGTGTGAAAGTCCTTGTGCTTGATGAAGCTGATCATCTCTTGGACATGGGTTTCCGAAGGGAAATTGAGAGGATAATTGCTGCTGTTCCTAAGCAGAGACAAACATTTTTATTTTCCGCCACAGTATCTGAT
>ath_circ_023411_283_438_+
ATGCAGCAATCCTTCTCTCCGGAAAAGGAAAATGGGCAAACAGGTGCCAGAACGCATGTTCCAATACCCAATGACGGAACTGATGTTTGGGAAATCAACCTTAAACACCTAAAATTTGGGCATAAAATAGCGTCTGGTTCTTATGGAGATCTGTAA
>ath_circ_023463_673_1068_-
CCAATCAAGTACGAGAAGAAGGCCCTAGAGATAGTTGGAAAAAGGCTGAAGAAGAATAGTGTCTCTCTTGATATTGTCAATTTCGGGGAGGATGATGATGAGGAAAAGCCTCAGAAACTCGAGGCGCTCCTTACAGCTGTGAATAACAATGACGGTAGCCACATTGTTCATGTTCCTTCTGGAGCCAATGCTCTCTCAGATGTGCTTCTCAGGTACCATCCCTTTTCTTCTTTTTTTCTAGGTTATGTAGATTGTAAAAGGAACAGTTTCAACAATATCCGGCTTGGTAGGTGCACTTCATGTGGTTTTGTGTGTTTAGGTCTTTTGAGCTCTCTAGTCTTGCTTTTTATCAATGCTGCAACAAAACATTTAGACAGTGATTTGAATCATAGATAG
>ath_circ_025865_354_494_+
ATGCCGCGTTTTTTGGGTGTAGAATGCTTGGTGCTCAAGACACTCTCTATGACCATTTGGGAAGACATTATTACAAAGATTGTTACATTGAGGGATCAGTGGACTTCATCTTTGGAAATGCCCTTTCTCTTTATGAAGTAA
>ath_circ_022754_974_1096_-
ATGTTATCTCGAAAAACATGGGGATCAAGTATCATGAACTGGATTCTTTTGAATCAGCAGCTTGCTTTGTCGGATTCAGCTAACCATCTACTTCCAGATAATAATATTTTAATATTTTATTAA
>ath_circ_023875_27245_27484_-
ATGATCACAGATTGCCTTTGTGAATTCCGTGGTGGTCGAACTACCTCCAAGATCCGCGGTTCTGTATTTGCCCTCTGCTATGGTGTTGATGATTGCACTGTGGATTTGTTCTGCTTGTTCGTTGAACTTCAGGTGACGCAACATCATCACTCCACTCAGAAGCAACGCGGTTGGGTTCGCCAAGTTCTACATCACCCAAAACAGAAAGACAACAACAAATTTAAAAATCACACATATTAA
>ath_circ_024723_2_124_+
ATCTCCATGGGTGAACCAAATACTCCTAACGGGATCTTCATGCTCCCAACACTGCGAGTTCCATATATAAAACCAGGTCGCAAGATTATACCTGCACAACATTCACCAAAACTTCAAATGTAA
>ath_circ_023411_484_693_+
ATGTTAATCTCTCTCCTTCCTTCTGTTTACCTCTTGTTTTATTTCAGGTATAAAGGTACATACTGTAGCCAGGAAGTTGCTATCAAAGTCCTAAAGCCAGAGCGTCTAGACTCAGATCTAGAGAAAGAGTTTGCCCAAGAAGTCTTTATTATGAGGTTTGTGTGCCTTCTTGTCTGTTCCCTTGTAATCTTATATGCAGATAAACGATAA
>ath_circ_023685_1_384_-
GAACAGAGTCCAAGAGGGTACGGAAGTAATTACCAATCTATGCTTGAAGGTTACGATGAAGATGCTACACTAATCGAGGAATATTCCGGCAACCACCACCACATGGGTCTATCGGAGAAGAAGAGAAGATTAAAAGTTGACCAAGTCAAAGCTCTTGAGAAGAATTTCGAACTTGAGAATAAACTCGAACCTGAGAGGAAAACTAAATTAGCACAAGAGCTTGGACTTCAACCTCGTCAAGTAGCTGTTTGGTTTCAGAACCGTCGTGCACGGTGGAAAACAAAACAGCTTGAAAAAGATTACGGTGTTCTTAAGGGTCAATACGATTCTCTCCGCCACAATTTCGATTCTCTCCGCCGTGACAATGATTCCCTTCTCCAAGAG
>ath_circ_025865_578_802_+
GTGCATGCGATAGCGGATAAGCTAGGAGCAGTGACGGCACAGGGGAGGAGCAGTGTTCTAGAGGACACCGGATTCTCGTTCGTAAAGTGTAAGGTGACAGGGACAGGGGTTTTGTATCTTGGGAGGGCATGGGGTCCCTTCTCAAGAGTCGTTTTTGCTTACACTTACATGGACAACATCATCCTCCCTAGAGGCTGGTACAATTGGGGAGACCCTTCCCGTGAG
>ath_circ_022754_1233_1406_-
ATGGATAAGGAGATAGTTGCCGTAAAAGAGATAATGGAAGTGACTTATGGGAAAGAAGAAGCAGTGAAGTGGACGGTTTACTGGAGAACCTTCTTCATCGCGCTTGCTGAGCTTTTCGCATACAACAATGGAGACGAGTGGATGATTGCACACTTCCTCTTCAAGAAGAAATGA
>ath_circ_023875_27670_27783_-
ATGTATGAAATTGATAAACTGATTGAAGTTATAAGAGTATGTAAACAATTCAAGCAACAAAACAAAATTCTTCTGATCGATTCAGAAAGAACATCACTTTTTCCAGTGTTATGA
>ath_circ_024723_650_799_-
TTGAAAGTAATTCGAAATGAATCATTGCAGATTTCTTGTGTTGGTGGTTTTGGTTCAAACTCATATATGTATAAGATTAACGGGACTGCAAACATCAACGCAATTAGGGCTGCCTCAGAAAAAGGTATGAGTTCTTCTAGTTTGCATTAA
>ath_circ_023411_825_1079_+
ATGTTTATCCGTATTATTCAGTTTGATATCACGTTCTACGCTTACCATTTTCTTTCTCGCCTGTCTCTTTCTCATTTAATAGAATTCATGCCCGGTGGAAGTGTATATGACTATCTACACAAGCAAAAGGGCGTCTTTAAGCTTCCAACTTTGTTTAAAGTAGCTATAGATATTTGCAAAGGGATGAGCTACTTACACCAAAATAACATAATTCACAGAGATTTGAAGGCTGCCAACCTCTTAATGGACGAAAAT
>ath_circ_024073_1_774_+
CCTGCGAAGCCTGAGACTGCGACCAAGCGGAGCAAAGTCGAAATTATCAAGGAGAAGAGTAATTTCATAAGGTATCCTTTGAACGAGGAGCTTTTAACAGAGGCTCCAAATGTCAACGAGTCAGCCGTGCAGCTTATCAAGTTCCACGGTAGCTACCAACAGTACAACAGAGAAGAACGTGGTGGAAGATCTTACTCCTTCATGCTTCGAACTAAGAATCCATCTGGGAAGGTCCCTAACCAGCTCTATTTGACTATGGATGACTTAGCTGATGAGTTTGGAATTGGTACTCTTCGTTTGACCACAAGGCAGACGTTTCAGCTTCATGGTGTTCTGAAGCAGAATCTTAAGACTGTGATGAGCTCGATTATTAAAAATATGGGTAGCACGCTTGGTGCATGTGGTGATCTGAACAGAAATGTTCTTGCTCCTGCTGCACCTTATGTGAAGAAAGACTATCTCTTTGCACAAGAAACTGCTGACAACATTGCGGCTCTTCTTTCTCCTCAATCAGGGTTCTATTATGATATGTGGGTTGATGGAGAGCAGTTCATGACTGCTGAACCTCCAGAGGTAGTGAAGGCTCGAAATGATAACTCCCATGGAACTAACTTTGTCGACTCTCCTGAGCCCATCTATGGCACCCAGTTCTTGCCTAGAAAGTTCAAGGTCGCTGTAACTGTTCCTACAGATAATTCCGTCGACCTCCTCACCAATGACATTGGCGTTGTTGTTGTTTCAGATGAAAATGGGGAACCACAGGGTTTCAATATT
>ath_circ_025986_3_158_-
TTGGTTGGTTTAAATCATATTTTATTACAGGCTGAACGACAAGCCGCAGAACATTTGGAAAAAGCTTTCTCTGAGACAGAAGCTAGAAATTCAGAGTTGGCGACAGAGCTTGAAAATGCTACAAGAAAAGCAGATCAGCTTCATGAATCAGTACAA
>ath_circ_022754_1479_1571_-
ATGTTTCGATTATGGATCATTGGCTCGTTAACGGGACGCATTATGCAAAGACAAGGTAAAAACTCTGAAGAATTTGTTGTAAAAAGCAAGTGA
>ath_circ_023875_27838_27939_+
ATGATTATGAATGAAATGACAAAATCATCAAATGAAGAAAACTCATACATTTGTAAACCATTTCAATACAAATTAGTCGGTCCACAAAGAAAAGAGTACTAA
>ath_circ_024723_857_955_-
AACCTTCTATCATCTGATTTATTGAAAGATGCTCTTGAGGGAGTGACTTCTGTGGTATGTCTTTTTGTTCTGTTTGCAGGGATAGATGTAGAGATTTGA
>ath_circ_023667_3_92_+
TCTAGCTTTGTTGAGGAAGAAGATGATAAGAAGAGTCATTGGCTTGATCGTAAGGAGAAGAGGGAGATTGGTGGTTATGGTAAAGGTAAA
>ath_circ_024332_1_351_-
ATGGAATATTCAAGGAAAGTCACCCAAGGAGATGGTCCTACCACATCTGGAGCTGCTGATAGGTTCATGGATTTTGGCTCAGTGTTCCTTCCATCTGCTGCCAAAGCCGATTCTGATGAAGTGACTGCACCACCTGCTGCAGCAATTGCTGGCAGTCAGCCGGTTGGTGTGAATATTGCTGAGCTCGTTCTTGTCCGTGGTTTTGGAAATGTGGTTAGACATAGAGATTTTGAAGAGCGATCAAACCATTATGATGCTCTTCTGGCTGCTGAAGCTCGTGCTCTGGCTGGAAAGAAAGGAATCCATTCTGCAAAAGAATCTCCAGCCATGCACATCACAGACCTAACTGTG
>ath_circ_025986_182_481_-
ATGTAGACCGACCTGGAAGAAGCAAAAACACAAGAATATGCAAAACAACAGGAGGCTTTACAAGCAATGTGGTTGCAAGTTGAAGAAGCAAACGCTGTTGTGGTCAGAGAGAGGGAGGCTGCAAGGAAAGCTATTGAAGAAGCACCTCCAGTCATTAAGGAGATTCCGGTATTGGTTGAGGATACTGAAAAAATCAATTCATTAACATCAGAGGTGGAGGCTCTAAAGGTATGTGTGTTTTCACGTATTGGATCATCCGTAATGTTTTCACTAACAAAGTTTGTAAATATATGTAGATGA
>ath_circ_022754_1862_2206_+
ATGTCTTATGGCAGAGATAGTGAACAAACAGAAGACTATCTTCCTTCATCCAGTTTCCTATCTTCTTCAGTAGCTCTCCATAGTTTTTCATATGCTAATCACAATCCCAAGCCAAAGCTAAGATATAAACCTCTGATCTTTGACAGGCAAAAATATAATGAAATAAAAACCAATCCAAACCTCGAACATTTCGATGGAGAATATCCGATCGTATGTCCCTTCATGCTCAAAAGTGCTAATATCCGCAGCAATGATTTCGACATTCTGAAGCCCGAGTTTCCTTCAAATATGACATGTAAAACAAACCATTTTAGATTAAATTTAAGTTCCACTTACACTAGCTAG
>ath_circ_023875_28124_28222_+
ATGGCTTCTTCTTCTAACTACGATGGAATCCTTCTCGGTATGGGTAACCCACTCCTCGATATCTCTGCCGTCGTCGACGACGAATTTCTCACCAAGTAA
>ath_circ_025017_3_590_+
TTGTATAGGTACCGTTTAGGGGACGTTTTAAGAGTGACTGGTTTCTACAACAATGCGCCACAGTTTCATTTCGTGGGAAGACAGAAAGTTGTTCTGAGCATCGACATGGACAAGACCTACGACGAAGACCTCCTCAAGGCAGTGACTAACGCGAGTCTCCTGCTTGAGCCACATGACCTAATGCTCATGGATTTCACTAGCCGTGTGGATTCCTCCTCGTATCCAGGTCACTACGTGCTCTACTGGGAACTCGGGAGAAAAGTCAAGGACGCCAAGCTTGAGCTTGACCAGAATGTTTTGGAGGAATGCTGCTTCACCATTGAGGAGTCTCTGGACGCGGTTTACAGAAAAGGACGAAAGAATGATAAGAACATTGGACCACTTGAGATTAAGGTTGTTAAGCCTGGCGCTTTCGACAAGCTCATGAACTTCTTTCTGTCTAGAGGCTCTTCTGTGAGTCAGTATAAGACACCGAGGTCGGTGACGAATGAAGAAGCCTTGAAGATATTGGAGGCCAACGTTGTGTCCGAGTTTCTTAGCCAGAAAACTCCGTCGTGGGAGCTACATGAGCTGCATTCCAGCCGATAA
>ath_circ_024043_3_236_+
TTTGCAAGTCAAGGATATGAAGATCACTGTAGAAAATCGAATGAGAACAACCACCAAAAATCAAGAGGTAGCGATCAGAATGTGTGGCAGCTGTGTGATCAAATCTGGGAACTGGGCGTGTCTGCCTATCATCCAAAAAAAAACAATACAGAGCATTTACTTGTAAGACGAGGTAGACAGAAGTGCAGTAAACATAAGCATGGCCTAGATCTAGCTGCCTGCACTTTTACATAA
>ath_circ_024332_429_635_-
GTGGAAGTGGTGAGTGGGGATTGTCTAATAGTTGCCGATGATGCTGTTCCATTTGGGAGTCCAGCAGCAGAGAGACGGGTCTGTCTTTCGAGTATCAGATCTCCAAAAATGGGCAACCCACGTAGAGAAGAGAAACCAGCTCCTTATGCTCGGGAAGCAAGAGAATTTCTGAGACAACGACTTATTGGCAAACAGGTATTGTGTTGA
>ath_circ_025986_707_1084_-
TTGTCTTTTCTGCTTTTACATGCTCAATTACTTAATCGTCTAGATATGCATCAGGACATGGTTCTACTTGTACGGGAACCAAAACCTGAATTTCGGTTGTGCCTTTATATCGTGTTTGACTTTATTCAAATCTTAATTTTTTTCTTTTGTTTGATGTTTATACAGACTTGGCTTCATTCTGAACAAGAAGCAGCAAAAGACTTGAGAAAAGCTTTATCAGAGGCAGAGGCTAGAAATTTGGAGCTGGCAACAGAGCTTGAAACTGTTACCAGAAAATTAGATCAGCTTCAGGAATCGGTACAAAGGTTCAATGAATATTTGAATATGTCACTTAAGATGGTTCAGTCTTTTTTTGGTTTAGTAAAACTGTTCTGCTAA
>ath_circ_022754_2242_2577_-
CTAAAGAAGATGCCTATAGCTATCAATACCGAGACGGCAAAGACTCAACACTATGAATTACCAACAGCTTTCTTCGAACATGCTCTTGGAAGAAACATCAAATACAGCTGTTGTTACTATTCAAACGATTCAAGTAGCTTAGAAGAGGCAGGGGAAGCTATGTTGGCTCTTTCTTGTGAAAGAGCTAAAGTGGAAGATGGTCAAAGTGTTCTTGATATCGGATGTGGCTGGGGATCTTTGACTTTGTACATTGCACGCAAGTACAGCAAATGCAAGTTAACCGGTATCTGCAACTCCAAAACGCAGAAAGCATTTATCGATGAGAAATGCCGGTAA
>ath_circ_023875_28247_28453_-
ATGTTTGTCTTCCGCGAGAATCGCATTGTTCAACTTGATGTCGTATCTGTCAACACGATTAGAGAACAACATAAACAAAAAAAACGCACACAAATCACAGAGTTTATGCCACTGAAGAAGAATCAAACTATCAAATCTAGATTCAAACCAAAATCCCAGAGAGAGATAGCGACAATGGATACAGCAAAAGGAATTGGAAACAAATAG
>ath_circ_025017_1466_1804_+
ATGTTACCAAAGTTCGATCCAACAAACCAAAAAGCTTGTCTGTCTCTTCTTGAGGATTTGACCACCAACGTAAAGCAGATTCAAGATTCCGTATTGGAAGCAATACTTTCACGTAATGCTCAAACTGAGTATCTTAGAGGTTTCCTCAACGGTCAAGTCGATAAGCAGAACTTCAAGAAAAACGTACCCGTTGTGACCTACGAAGATATTAGGTCTTATATCGACCGTATCGCTAATGGAGAGCCGTCTGATCTCATCTGTGATCGACCCATCAGTGTACTCTTGACCAGGTACCTTCAAAACAGTTTCAAAGGTTGCATGTTAAAGTTAAATCCTTAA
>ath_circ_024043_268_360_+
TTGTCTCAAGATGAAGAACATGCAGATCATTCAGCAGTCTCCTGTTCTTATCTTCCCCACCAAAAACAAGAACTCGGGATCCAACCAGTGTAA
>ath_circ_024527_1_147_+
GTTGTTGATCTCCTTGCTCCTTACCAAAGAGGAGGAAAGATTGGGCTTTTTGGCGGTGCTGGTGTTGGGAAAACAGTGCTCATTATGGAACTGATTAACAATGTTGCCAAAGCTCATGGTATGTACTTTCCGGGTAGTTTAAAGTAG
>ath_circ_025986_1605_1706_+
ATGGAAAACAATGAGGATGCTTGGACAGAGTTAAGTCAAGTTGGGAAGATCCAAAAAAAGAGTGGAAAGTTAAGGAACTGTAGTACTCAAACAAAAAACTAA
>ath_circ_023005_1_129_-
ATGATTATTTACTGTTTTGGTACCAGGGAACTGCTGAAAGGAGAATCAGAGGGCTTGTTGAAACTTCCAACTGACAAGACCTTATTGGAAGACCCGGAGTTCCGTCGTCTTGTTGAGCTTTATGCAAAG
>ath_circ_023875_28508_28609_-
ATGAGATATTTAGCTGAAACAATCCAGACTTCTGAAGCATTGAATCAATCTCTACTTGAAAGTTTAAATAACATGATCAACACTCTTGATTACCACACCTAA
>ath_circ_025017_2434_3132_+
GTGTTTCTTTACTGTGTTTGTTCTATTACTTGCAGGGATAGCTTACAGGTAAGCCCGCATGCGATTACTACTTGTGCAGACACTACTCAGAGCATGTACTGCCAATTGCTTTGTGGGCTTCTTGAAAGAGATAATGTTGCTCGCCTCGGTGCACCCTTTGCTTCATCATTCCTCAAAGTAATCAAGTTCTTGGAAGATCATTGGCCTGAGTTATGCTCAAACATAAGGACTGGCCGTCTCAGCGACTGGATCACAGACGCGACCTGTACTTCAGGGATCGGTAAGTTCCTCACTGCTCCAAATCCGGAACTAGCAAGCCTGATCGAGCAAGAATGCAGTAAAACATCATGGGAGGCAATATTGAAGAGACTTTGGCCAAAAGCAAAATGCATCGAATCCATCATTACAGGCACCATGGCACAGTACATTCCATTGCTGGAATTCTATAGTGGTGGTCTTCCTTTGACTTCATCGTTTTACGGCAGCTCTGAATGTTTCATGGGTGTCAACTTTAATCCTCTGTGTAAGCCTAGTGATGTGTCGTACACCATCATTCCATGTATGGGGTACTTCGAGTTCTTAGAGGTCGAGAAAGACCATCAAGAAGCTGGTCATGATCCCACAGAGAAACCTGTGGTTGTCGATCTTGTCGATGTTAAAATCGGCCATGATTATGAACCTGTTGTCACAACGTTTTCA
>ath_circ_024043_409_528_-
CGGTTCATTGATTTGGAAACACATTCATGTGGAGTCATTGATGTGTTTGGGAATGTTCCGGTAAGAAAACTGTTATCTAAATTGTTGCTCACTCCATATGTAGCTGTTTTGGATAGTTAA
>ath_circ_024527_215_364_+
GTGTTTGCTGGTGTGGGAGAACGGACCCGTGAAGGCAATGATTTGTACAGAGAAATGATTGAGAGTGGTGTCATCAAGCTAGGAGAGAAACAGGTTTTCAATTTATTTGGATTAGTCTTCACCTTTGTTTTTCCTGCAAATGGCATTTAA
>ath_circ_025986_2214_2531_-
ATGGGCCTTTCTTGGGCTTTTGTAAATCTAAAGTTAGGGCTTTTGTTTAAGCCTTTGTATGATATAGTCAATCTTAATAAAATCCCATCTTTGAATAAACAAAAACCCATGCATTGTTCAATTCTAATGGCTTCTCAAAATAAAAATTGTGATTATATTCTATGTTTACATGATGCAGGTTCCACCATTCTTAGTCAGAAAAGTATTCACACAAATATTTGCCTTCATCAATCTTCATCTTCTCAACAGGCATGCTCACTAGTAATTACTTATTTTAGTATCTCTCAATCCAATTTTGACGTAAAGATTTCTCTGTAA
>ath_circ_023005_723_842_-
ATGAATTATTTACTTTTAAGTGTTTTGTTTCAGCTTGCTGGTGTGGTAGCAGTTGAGGTTACTGGTGGACCTGACATCGTGTTCGTTCCCGGGAGAAAGGTATACTTTCTCATCTCTTGA
>ath_circ_023875_28971_29153_+
ATGCTTCAAATTCCTGGGGCAACCAGTTACATGGGATCCATTGGAAAGGACAAATATGGAGAGGCCATGAAGAAGGATGCTACAGCAGCTGGTGTTAATGTAAGCTGTGTTTCCTGGTTCTTCTTTGGTTTTCTTGTTTTCTGTTTGAGTCAATGCGCAGCTGCTGTTCCGTTTGTCTTTTGA
>ath_circ_025294_3_380_-
GGAAAGACCTTCAAGGGACCACGTCGTCCTTACGAGAAGGAGCGTCTTGATTCTGAATTGAAGCTGGTTGGTGAGTATGGTCTGCGTAACAAGCGTGAGCTCTGGAGAGTGCAGTACTCTCTTAGCCGTATCCGTAATGCTGCTAGAGATCTTTTGACTCTTGATGAGAAGAGTCCAAGAAGGATCTTTGAAGGTGAGGCTTTGCTCCGTAGGATGAACCGTTACGGGCTTCTTGATGAGAGCCAGAACAAGCTCGATTACGTCTTGGCTTTGACTGTTGAGAACTTTCTTGAGCGTCGTCTTCAGACTATTGTGTTCAAGTCTGGTATGGCTAAGTCTATCCATCACTCTCGTGTCCTCATCAGGCAGAGGCATATC
>ath_circ_024294_2_91_-
TTGCTTCGTGTACTATTAGATGGAGGCGCGTCTCGTGTATTTCATCCAAGCGAGTCAAAGCTGTTAGAAGAAGATGTAGAGGTCTTAAAG
>ath_circ_024527_442_588_+
ATGAATGAGCCCCCGGGTGCTCGTGCCCGTGTTGGACTGACTGGTTTGACTGTTGCTGAGTATTTCCGTGATGCTGAAGGCCAAGATGTCTTGCTTTTCATTGACAACATCTTCCGTTTCACCCAGGTGAGCCTTATTTTCATCTAG
>ath_circ_025986_2748_2876_+
GTGACAACACTTCCCAATTATTCTGATTATGGCGCAGGGGATTCGCCGGAAGATCCAATCTGTGCTGATTTTGCAAGAATCGATGGGCTTCCTCAAATTATCGGGCGCTTTTTACGACACTGCAATTGA
>ath_circ_023005_1478_1693_+
TTGAACAGTGTTCTTAAACCACAACATAAAACGGATACATCGCATGAAATTATCCAGAAAGTGAATCTACAAAAACTAAATCAAAATCCTACCACAGAGATCGAGAGCGATCTTCAAACCACTGTTGGCACCATGAGTGTGCTCTTCTTCGTTCCTGATAGAGCCATTAGGTCCACCGGTCTTCGATTGAGCATCATAGGTTCCAGCATCGTGCCA
>ath_circ_023875_29221_29466_+
ATGCTTTTGTATCAGGTTCACTATTATGAAGATGAGTCGGCACCTACTGGAACTTGTGGTGTCTGTGTTGTTGGTGGAGAAAGGTCTCTTATTGCGAATCTTTCAGCTGCAAACTGCTACAAGGTTGATCACCTTAAGAAGCCTGAAAACTGGGCATTGGGTAAAATTCTTTTCCCATCGTTGCATCCTTTTAACACTTCTGTATTATCTCTTCGTGATCTGACTGATCAAATGTGTATTGGGTAG
>ath_circ_025639_1_72_-
ATGACTTACATTTGTCAGGGTACTCCTTTAAGCATGAAGAGTTCTTTGGCAGCGTCAGCATCTCAAGTTCGG
>ath_circ_024294_122_286_-
ATGTCCAATTACTTTGACCAGGAACTTGGACAGCTATGTAGTGTCATAATGGAGCCATTGAGGGATCGGATAGTCACCAGCCTGCTCCAAGCATCACTTGTATGTAGTTTAATCTCAGTCGGGTTTATTTACATTATAGAAAGCTCTCAAGTGTTTGCCTTTTGA
>ath_circ_024527_653_871_+
GTGTCTGCGTTGCTCGGTCGTATCCCGTCTGCTGTGGGGTACCAGCCAACTCTGGCTTCCGATCTTGGTGCTCTTCAAGAGCGAATCACAACCACCAAGAAAGGTTCAATTACCTCTGTCCAAGCCATCTATGTCCCTGCTGATGATTTGACAGATCCTGCTCCTGCCACAACTTTTGCTCACTTGGATGCCACAACTGTGCTTTCAAGACAGGTGTGA
>ath_circ_025986_3201_3281_+
TTGACTGTTGAAAAAAAAACGAAAGATATTTCAAAAGTCTACGCAGTACACAATTTGTTTGTTTGTGACCATTTGCAATGA
>ath_circ_023116_1_96_-
GACATTGATTTTGAGACACAGCCCATTGGAACTGGGAAAGATGGAAAACAGATATTTTTCAGGGACATTTGGCCCTCTAACAAAGAAGTTGCTGAG
>ath_circ_023875_30072_30215_+
GTGATTACACAGGGCGCTGATCCAGTGGTTGTTGCTGAAGATGGAAAGGTGAAGAAATATCCAGTCATCCCTCTCCCAAAGGAGAAGCTGGTTGACACCAACGGTGCAGGTACTAATTTTGATAATCGAAAGACCGAGTTGTAA
>ath_circ_025639_433_591_-
CATCTTGAGACATCTATTACAAGACACAAGGATCACATAATAAAGTTGGAACTGATCTTGAGGCTTCTGGACAATGATGAATTAAGTCCAGAACAAGTAAATGACGTCAAAGATTTTCTGGATGATTATGTTGAACGAAATCAGGTCTGCTATATCTAA
>ath_circ_024294_648_806_-
AAATCTATGGTTGAGAAATCCAAGAGTTTTAACCAGAAGGAATCTTTTGAGGGGAGTAGAAAAGATATCAATGCAGCTCTGGATCGTATTTGCGAGTTTACTGGTGAGATGTCGTATGTTTATATTCTTGAAAAATTCATTATCAAAGGGTTAAATTAA
>ath_circ_024527_996_1286_+
GTGGATCCTTTGGATTCGACGTCCCGTATGCTCTCGCCCCACATTCTAGGTGAGGAGCACTACAACACAGCTCGTGGTGTGCAGAAAGTGTTGCAGAATTACAAGAATTTGCAAGATATTATCGCCATTTTGGGAATGGATGAGCTAAGTGAAGATGACAAGCTGACTGTTGCCCGTGCCCGTAAGATCCAGAGATTCTTGAGTCAGCCATTCCATGTTGCTGAAATCTTCACTGGTGCCCCTGGAAAATATGTCGACCTTAAAGAAAACATCAACAGTTTCCAGGTATGA
>ath_circ_025986_3416_6121_+
ATGAAGCTGTCCTTTTCACTTGTTTTCAATGCTCTCACGTTGCTTCTTCAAGTTTGCATCTTTGCTCAAGCCAGGTTTTCTAATGAGACTGATATGCAAGCTTTGCTTGAGTTCAAGTCTCAAGTTTCTGAAAACAACAAGAGAGAGGTCTTGGCTTCATGGAATCACTCCTCCCCATTTTGTAATTGGATTGGAGTCACATGTGGCCGCAGGAGAGAAAGAGTTATAAGTTTGAACCTTGGAGGATTCAAGTTAACCGGTGTGATCTCACCCTCCATTGGTAATCTCTCCTTTCTTAGATTACTTAATCTTGCAGACAACTCTTTTGGAAGTACCATCCCTCAAAAGGTGGGAAGGCTATTTAGGCTTCAGTACTTGAACATGAGCTATAATCTTCTCGAAGGAAGGATTCCGTCTAGTCTTTCTAACTGCTCTAGACTGTCGACCGTTGATTTATCGTCAAACCATCTTGGACATGGTGTTCCTTCAGAACTAGGTTCACTTTCTAAGCTTGCCATTCTGGATCTTAGCAAAAACAACCTTACTGGAAATTTTCCTGCATCTTTAGGAAACTTGACGTCACTTCAGAAGCTTGACTTTGCATATAACCAGATGAGAGGTGAGATTCCAGACGAAGTAGCTAGATTGACTCAAATGGTGTTTTTCCAAATAGCACTGAATAGTTTTTCAGGTGGTTTTCCTCCTGCATTGTACAACATCTCCTCTCTTGAGTCTCTATCTCTAGCTGACAATAGCTTTTCGGGTAATCTTAGGGCTGATTTTGGTTATCTTCTACCAAATCTAAGAAGACTTCTTTTGGGAACAAATCAGTTCACTGGAGCTATTCCCAAAACACTTGCCAATATCTCAAGCCTTGAAAGGTTTGATATCTCATCTAATTACCTGTCTGGTAGTATCCCTTTGAGCTTTGGAAAGTTACGTAATCTGTGGTGGTTAGGGATTCGTAATAACTCTCTTGGAAATAACTCGTCCAGTGGTCTTGAATTTATTGGGGCTGTGGCGAACTGCACTCAATTAGAGTACTTAGATGTTGGTTACAATAGACTTGGAGGTGAGCTTCCTGCTTCTATAGCCAATCTGTCCACTACATTGACTAGTCTGTTCCTTGGACAAAATCTTATCTCTGGAACCATTCCTCATGACATCGGGAATCTTGTAAGCCTGCAAGAACTCAGCTTAGAAACAAATATGTTGAGTGGAGAACTTCCCGTCTCTTTCGGGAAGCTTTTGAACTTGCAGGTTGTGGATCTGTATTCAAATGCAATATCGGGGGAAATACCATCTTATTTTGGCAACATGACTCGGTTGCAGAAGCTCCATTTGAATAGCAATAGTTTCCACGGAAGAATCCCTCAGAGTCTTGGACGTTGTCGATACTTGCTAGACCTGTGGATGGATACAAATAGGTTGAATGGGACTATACCTCAGGAAATACTGCAAATTCCATCCCTCGCTTACATAGATTTGTCAAACAATTTCTTGACAGGCCATTTTCCAGAAGAAGTTGGAAAGTTAGAACTTCTTGTTGGACTAGGTGCTTCGTACAACAAATTATCAGGAAAGATGCCACAAGCTATAGGGGGTTGTCTTTCGATGGAATTTCTCTTTATGCAAGGAAATTCGTTTGACGGAGCCATTCCAGATATAAGCCGGTTGGTAAGCCTAAAGAATGTTGACTTCTCCAACAACAATCTCTCTGGCCGGATACCTCGATATCTGGCCAGTCTTCCTTCGCTGCGAAATCTGAATCTTTCTATGAACAAGTTTGAGGGAAGGGTGCCAACAACAGGAGTGTTTCGAAATGCTACAGCAGTTTCTGTTTTTGGTAACACAAATATTTGCGGAGGCGTCCGAGAAATGCAACTAAAGCCATGCATTGTACAGGCATCTCCAAGGAAGAGAAAGCCTCTGTCAGTTAGAAAGAAAGTTGTCAGTGGTATTTGTATAGGTATAGCTTCGCTTTTGTTAATCATAATTGTGGCTTCTCTGTGTTGGTTCATGAAGAGGAAAAAGAAAAACAATGCCAGTGATGGTAACCCATCTGATTCTACTACTTTGGGGATGTTCCATGAGAAGGTAAGTTATGAAGAGCTTCATAGTGCAACAAGTCGCTTCTCTTCAACCAATTTGATTGGTTCAGGCAATTTCGGTAATGTGTTTAAAGGATTGCTTGGCCCTGAGAATAAACTCGTCGCGGTTAAAGTTTTGAACCTCCTAAAGCATGGAGCGACGAAAAGCTTTATGGCGGAATGTGAAACCTTCAAGGGTATACGACATCGTAACCTTGTAAAACTGATAACGGTTTGTTCAAGCCTTGATTCCGAGGGAAATGATTTCAGAGCTCTGGTCTATGAGTTCATGCCAAAAGGAAGTCTGGATATGTGGCTGCAGCTAGAAGATCTGGAAAGGGTAAACGATCACTCGAGATCTTTAACACCCGCAGAGAAACTCAACATAGCAATAGATGTGGCTTCAGCTTTGGAGTATCTGCACGTTCATTGTCATGACCCTGTAGCTCACTGTGATATTAAGCCAAGCAACATTCTTCTAGACGATGATCTGACTGCTCATGTTAGTGACTTTGGTTTGGCTCAGCTCCTCTATAAATACGATCGAGAATCCTTTCTAAACCAGTTTAGTTCTGCTGGTGTCAGAGGCACCATTGGCTATGCCGCGCCAGGTTAA
>ath_circ_023516_1_117_+
GTTCATATGTGCAACAAGCTAGCTAGTCGGCATGTACGTGTTGGTTTAGCTGAACCAAGCAATGCCCCATGCTGTGATATATGCGAAAATGCACCTGGTATGATCTCTTTACAATGA
>ath_circ_023875_30853_31197_-
ATGATGAAGAAGAGCAAGCTGATCGCAAAGGCATGGAAGCAAATGTCAAGCAGAGTTGCCAAACACCGCGTCGCCACCGGAAATCCTAAGGATCAATATCATATACCACATGACGTACCAAAGGGACACCTTGTGGTGTACGTTGGTAAAGATGAGGAAACTTATAAGAGGTTCGTTATAAAGATCACGTTGCTTCACGATCCCATCTTCAGAGCTTTGCTTGATCAATCAAAAGATGAAGCTTACGACGATTTCACTTCCGGAGATTCCAAGCTTTGTATTGCTTGTGACGAAACTCTCTTTCTCGAGGTCCTCCGTTGCGCTTCTCCTCGTTATTCGTTATGA
>ath_circ_025892_1_72_-
ATGGAAGTGCTAATGTCATTGCAAGGTTCTCAGATGGAGGCAGACGATCCAATAACAAGTTACATGTTACAG
>ath_circ_024492_2_325_+
GAGGTGAATGAAGAGTATGCAGTGCATGTGAAGAAGCTATCGGAGACGTTATTAGGGATTCTCTCGGATGGATTAGGGTTAAAGCGTGATGCGTTGAAAGAAGGTCTCGGCGGAGAGATGGCGGAGTATATGATGAAGATTAACTATTATCCGCCGTGTCCTCGGCCGGATTTAGCTTTAGGTGTACCGGCTCATACAGATCTCAGTGGAATCACTCTTCTTGTTCCTAACGAAGTTCCTGGACTTCAAGTTTTCAAAGATGATCACTGGTTCGATGCAGAGTATATTCCCTCCGCCGTCATTGTTCACATCGGCGATCAGATT
>ath_circ_024527_1512_1655_+
GTGACCAAAATCATCTTGTGTTTGTTTCAGGGTTTGTTGGATGGCAAGTACGATGATCTTTCCGAACAATCGTTTTACATGGTTGGAGGTATCGATGAGGTGGTTGCAAAGGCAGAGAAGATCGCTAAAGAGTCAGCAGCTTAG
>ath_circ_025986_6212_6598_+
ATGGGAGGCCAACCATCAATACAAGGAGATGTGTACAGCTTCGGAATTCTACTTTTGGAGATGTTTAGTGGAAAGAAACCAACAGATGAATCATTTGCAGGCGATTATAACCTCCACAGCTACACAAAGTCTATATTATCGGGTTGCACGAGCAGTGGAGGCAGCAACGCCATTGATGAGGGGTTGAGACTGGTTTTGCAGGTGGGGATAAAGTGTTCTGAAGAATATCCGAGGGATAGGATGAGAACGGATGAAGCAGTACGAGAATTAATCTCAATAAGATCTAAGTTCTTCAGTTCCAAGACGACTATTACAGAGAGTCCTCGAGATGCTCCGCAAAGTTCTCCTCAGGAATGGATGTTAAATACGGACATGCATACTATGTAG
>ath_circ_023516_168_335_+
ATGAAGAGAAATCTTTTGTCTGCAATGTTTTTTGTTGTGAGAACAGCCTTCTTTTACTGTGAGATAGACGGTAGTTCTCTTTGTCTGCAATGTGACATGGTAGTACATGTTGGTGGCAAGAGAACACACGGTCGGTTTCTTTTGCTGAGACAGAGAATCGAGGTTTGA
>ath_circ_023875_31388_31630_+
ATGATCTACATTAGTTATCATGAAAAACAATACATTCCATTCAATACATATATATTACCAAGAAATATGTATAAATATTTGGAACGTCATTATCAATTTAGTTTTGAAAATAAGATGTCTTTGTTCATCATCTTATTTTATTTGTTTTTTGGGGTCAACTACGGCCAAGCTGTACTTACGACATACGAAATCGTACGAACATGCATCTTCCCTCAAACAATGGCCAATGGGCTTTCGCTTTAA
>ath_circ_026050_2_163_-
GTGCTGCTCAAGAATGGTAAGACAGGTGCTAAACCTCTGCTTCCTCTGCCTAAGAAATCAGGGAAGATCCTTGTCGCGGGAGCACATGCTGATAACTTGGGATATCAATGTGGTGGCTGGACCATCACCTGGCAAGGCCTTAATGGCAACGACCATACCGTT
>ath_circ_024809_3_266_+
CGAGTACGTAATGCCTCGAAAAGCTGTTTCCTCATGCTGATGATACGATCAGCCATGGCCTTCAGTTCCAGAGTCCATTCGTTGAACAAATTCTTGTCACGGAGGATTACAGCCACGATTGATGCACCATGGATTGGAGGACTCGAGTACATTGGCCTTATCACTAGTTTCAGTTGGCTTTCAACTCTCCCCGCAACATCTGCTGATTTGCATACCTACAACAACTTCTTTTATGTCAGAAAGAATTTCTTACGCGTTTCTTAA
>ath_circ_024527_1920_2051_-
ATGCAATACTTGAATATCGTGATATTTTTCGAATTATGGGATGCTATTTTGCTTGTCTTTTCGGACATTAGATATAATTATACTTGCTTGGCGTACCAAGACTTGCAGCATTTTCTGAAAGAAAAAGTCTGA
>ath_circ_025986_6711_6803_-
ATGAAAAAGGATATTCAACGACCATATATATGTGATCATAATCATTTTCACCCACAACAAAAAAAAAAAGGCTACAGCAGAGATAGATTTTAA
>ath_circ_023516_472_588_+
TTGCAGAACCAAAGAGTCTCTACAAATGGAAATGGTGAAGCCAATGGGAAGATTGATGACGAAATGATTGATCTAAATGCTAATCCACAAAGAGTACATGAGCCATCATCAAATAAC
>ath_circ_023875_31743_31859_+
ATGAGTGTCGTCACAGTAGTAGAATCACTTAAAGTGATTTGCATAACTTTAACAATTAGTAGAATCACTTTAACGATGTTATTTAACGAAAGCAGAAATTCTTTAGAGAAGAGCTAA
>ath_circ_026050_245_469_-
ATGGTTCCGTACAACTACACTGAGTTCATAGACGAAATCAGCAGTCAGATACAGAAAAAGCTTATTCCGATTAGCAGGATCGATGACGCCCTGAAGAGAATCTTAAGGGTCAAATTCACAATGGGACTCTTTGAGGAACCACTGGCTGATCTCAGCTTTGCCAACCAGCTTGGTAGCAAGGTCTGCTATGTTTATCTTTTGTTTAGCCATCATACCAATCGTTAG
>ath_circ_024809_294_425_-
GTGGAAGTCTTGATACAGATGCGAAACCTATTAGGATGTTTGTTGCTGATGGCGGAGAATGCCTCGTTGCTCAAAGTTATGCGAAGAACATGGGACTCTATGGAGAACGAGTTGGAGCTCTCAGCATTGTAA
>ath_circ_024527_2639_3205_+
TTGGAAAGTTTGAGCTTAGATTCAGGTGCTGTAGTTACCCTAGCTTGCATTTCCTCTTCCACACACCCACTCATGGCGTCTCGAAGAGTTTTATCATCTCTTCTCCGTTCATCTTCCGGTAGATCTGCCGCCAAATTAGTCAACCGAAACCCCAGGCTTCCTTCTCCTTCACCCGCGCGTCACGCCGCTCCATGTAGCTACCTCCTCGGCCGCGTCGCCGAGTATGCGACCTCTTCACCGGCAAGCTCTGCTGCGCCATCCTCTGCTCCTGCTAAGGATGAGGGGAAAAAGACCTATGATTACGGTGGCAAAGGTGCGATCGGGCGTGTTTGTCAGGTCATCGGTGCCATTGTCGATGTGAGATTCGAGGATCAGGAAGGATTGCCTCCGATCATGACATCTCTTGAGGTTCAGGATCATCCCACAAGGCTGGTGCTTGAGGTGTCTCATCATTTGGGTCAAAATGTCGTTAGGACCATTGCTATGGATGGTACTGAGGGTCTTGTCCGTGGAAGGAAGGTTCTCAACACTGGTGCTCCAATCACTGTAAGTGGCTTCTCTGTCTAG
>ath_circ_025986_7288_7410_-
ATGAGCAGTCACATTATGGATGTTAATTGGGAAAAATGTTATTTAATACCTGAACTTTCAAAAAATGGCCAAATTAACCGTGAACTTTTGAAATGGTCGTTTTATACCTCAACAAAAAGTTGA
>ath_circ_023786_1_120_+
GTGATAGTGCCAAAAGCACAACCCAAATCTCAACCTGCGTTTCTGGGATTCACACAAACAGCTGAGATATGGAACTCACGAGCTTGCATGATTGGTCTCATCGGTACTTTCATCGTCGAA
>ath_circ_023875_33229_33396_+
ATGATGAGCATTTTACTCAACTTTACATATGAAGAAGACACAAATGGAGACTACTCGTGCGAAGCGATCATTGTGAGGAATCAACCATATTCTATGGATGCAAAGAATGTGAAGTGGCACTCCATATTAAGAAATATGTTAAGATTCAATCTAAAAAAAATAACATAG
>ath_circ_026379_1_117_+
GGAATCAAGTATTCCGTATCTTTGCGTCAAAAAACCGCAGAGGAGGAGGATCCAATAATAAAAATGTGTATCGACTTCAAAGTACCTGCCTCAGCTTCTGCATTTGTCTCTATTTAG
>ath_circ_024809_507_695_-
TTATTAGAAGACCTTGGTGCTGCCGCACCTGGTTCTATAGTGCTTCTCCATGCCTGTGCCCATAACCCTACTGGTGTTGATCCAACCATTCAACAATGGGAGCAAATCAGGAAGTTGATGCGATCAAAGGGATTGATGCCCTTCTTCGATAGTGCTTATCAGGTACACCTGATGAATCCTTTTGTGTAA
>ath_circ_024527_3457_3576_+
ATGACTTTTTTGCTTGTTCTCACTGTTAAGGTACCTGTTGGAAGAGCTACCCTTGGCCGTATCATGAATGTGCTTGGAGAACCCATTGACGAGAGAGGCGAAATCAGTAAGAAGTCTTAG
>ath_circ_025986_7983_8183_-
ATGTTGTCAATCTCTTTGTACCATTCTTATTTCTTAACTAACCTGAGAAATCAATCAAAACGCAGCATTCCATTCACGGTGGAGGATATATCAAAGTCCATGCAACAAGTGGATGTAAATGACATTGAACCTCCTCAACTAATCCGTGAAAACTCGGGTTTCGGATTCTTGCTCACACGTAAAGAAGGCAGTACATCGTAA
>ath_circ_024149_3_128_+
GGAACAGAGATGGTCATGGTTCACGAGGTTCCTTTTCCTCCACAGATCATCACTTCCAAGCCACTCTCTCTTCTGGGCCAAGGTTTTTATTTCTTTTTTGCTTTCTTAATGTCTGATACCTTATAA
>ath_circ_023875_34139_34222_+
ATGAATAGTGCATTTGATTCTCAGTCTTCTAGTGTAGTCAAGTGGTTTAGACTTAGAATCATTGTGATGATTGTTTTGATGTAA
>ath_circ_026379_1842_1964_-
CATCAAAACCAACATAAAGAACGTCGGAAAGAGTCAACTCAAAGTCGGTGCCAGCTTCAATCACATATTCAGGGTTACATGCACTCACATCACATAGGTCGTAAGTTTTTAAAAGGCCTGTAA
>ath_circ_025113_2_100_+
ATCTACGGCTTGAGCTGTTTCTACAACTTTTGCATCACCAGAACAACATCCTCCTCCATGGTGATGATGATGACCGTGGGCGTGGTGATGGTTCTGCTT
>ath_circ_024527_3621_3734_+
ATGACAATACGTTCTTGCTGTTACTCAGAGACCGAGCATTACTTACCTATTCACAGAGATGCTCCGGCTTTGGTTGATCTAGCCACTGGGCAAGAGATCCTGGCCACTGGTATT
>ath_circ_025986_8864_9166_-
ATGAACAAAAGTAAAAATTTAACTTCTTTTGGCAATGATGTTTACAATCTATGTCTACATGATACAGGCTCCACCCTTCTTAGTCCGCAAAGTATTCACACAAATATTCTCCTTCATCAACGTTCAGCTTTTCAACAGGCATGTTTCAGTTGGACTCAATCTTTTTTTTCTTCTTATGTCCAAGCACTTTTTTCTTGGCTGACAGAAAGATTCCTGACATTCACTTGTGCAGTCTTCTTCTACGTCGTGAGTGTTGCTCATTCAGCAATGGGGAGTACGTTAAAGCTGGTTTGGCTGAATTAG
>ath_circ_024149_226_366_+
GTGAAGTTCACTGCGATCGGAGTTTACTTAGATCCTTCAGATGTTAAAACACATCTTGATAACTGGAAAGGCAAAACCGGAAAAGAACTCGCCGGCGATGATGACTTCTTCGACGCCCTTGCCTCCGGTAATCTTAATTAG
>ath_circ_023875_34310_34717_+
ATGAAATGCTTCTTATTCCCTCTTGGGGACAAGAAAGATGAACAGAGAAGCCCTAAACCGGTTTCACCAACGTCTAACTTCAGTGACGTAAACAAAAGCGGTTCAGATTTCAGTCCCCGGGATGTTTCTGGAACGAGCACAGTATCATCCACTGGTAGGAACTCGAACACTAGCATGTCAGCTAGAGAAAACAACCTTAGAGAGTTCACTATTGGTGATCTTAAATCTGCCACAAGGAACTTCAGCAGGTCAGGTATGATCGGGGAAGGCGGTTTTGGTTGTGTCTTCTGGGGAACAATCAAGAACTTAGAAGACCCATCGAAGAAAATCGAAGTCGCGGTTAAACAGCTCGGCAAAAGAGGGTTGCAGGTAAAGGTTTCTTCATCTTTTGTTCACAGAATTTGTTAG
>ath_circ_026751_1_117_+
ACTTTGCTTGCGAAAGGATATGATTTAGTGTCTGGAGGCACTGATAATCATTTAGTTTTGGTGAATCTGAAAAACAAGGTACTTCTCATTCTATCTTTAATTGCTCAAACCCTTTGA
>ath_circ_025300_2_94_-
TTCGTGTTCGACAGAAACCAGCACAATATTCTTGAAGTGAACAAGACTGACTATGAAGGATGTATCGCCGACCACCCAATACGCAACTGGACA
>ath_circ_024874_1_120_-
ATGGCATCTGTAGTATCAAAGATGGGTTTTGTATTCGTGGAGCAGGGATTTTCTACAATGTTCATTCCCATGTGCATTTCGATTAGTATATGCTGTAGTGGAACTGGATTTTTCTACCAG
>ath_circ_025986_9169_9300_-
GTGAAAGGAAGAGCACAAGCAAATGCTGTTGCTCAACAAGCTCTGATTGCACATTGGCAAAGTATCAGAAAAAGCCTAAACAGTTACTTGAATTTAATGAAAGCAAACAATGTGAGTCTGAAGTTCCATTAA
>ath_circ_024149_522_797_+
GTGTCCAACGAAATTGAACCGGTTCCTCTGCTTACTATTATACATTTTTCAGCGGAGATGGAGAAGGTTATAAGAGTGGTGGTGATAAAGGAGATAAAAGGAGCTCAGTACGGAGTGCAGCTAGAGAATACGGTGAGAGATCGTTTGGCTGAGGAGGATAAGTACGAGGAAGAAGAAGAAACTGAGCTCGAGAAGGTCGTTGGCTTTTTCCAGTCCAAGTACTTCAAAGCTAACTCCGTTATCACTTACCATTTCTCAGCCAAAGATGGCATTTGC
>ath_circ_023875_34731_35093_+
ATGTTTTGGGTTTTGCAGGGTCATAAAGAATGGGTGACTGAAGTGAACTTTCTCGGTGTAGTCGAGCATTCAAACTTGGTGAAGTTGCTGGGACATTGTGCAGAAGACGATGAACGTGGAATCCAAAGGCTTTTGGTTTATGAATATATGCCAAACCAAAGTGTCGAGTTCCATTTATCTCCGCGGTCACCGACAGTACTTACTTGGGACCTCAGATTGAGAATAGCACAAGACGCAGCTCGAGGTTTAACATACCTTCATGAAGAAATGGACTTTCAGGTAAAAATGAACATGAAATCCTCTGTTTCTTCACTTCATCAGTTAACTAAAATGTGTTTTCTTTTTGTAGATAATATTCCGTGA
>ath_circ_026751_425_517_+
GTGGAAAAAGTATTAGAATTAGTACATATTGCAGCAAACAAGAATACTGTTCCTGGTGATGTTTCTGCCATGGTTCCCGGTGGCATCCGTATG
>ath_circ_025690_2_280_-
CTGCGACCATTTCTTCTTCGGAGGTTAAAATCAGATGTAGAGAAAGGCTTACCTCCAAAAAAGGAGACAATACTCAAAGTTGGCATGTCTCAAATGCAAAAACAGTACTACAAGGCTTTACTGCAGAAGGATCTTGAAGTGGTTAATGGTGGTGGAGAACGCAAACGTCTGTTGAACATAGCAATGCAATTGCGGAAATGCTGCAATCACCCTTATCTCTTCCAGGGTGCGGAGCCTGGTCCCCCATATACTACAGGAGATCACCTTGTAACAAACGCA
>ath_circ_024874_154_264_-
GTGCTGTTAATTTTAGAAAACATAAAAGGAAGAACCTATGTCCTGGTGTCTGCAGAAACATTTGAGATAGAGAAAAATGTATTTGAACTGATTTTATCGTTTGTTGCGTAG
>ath_circ_025986_9823_10080_-
TTGTCTTTCATCCAGGTGCCAGATAACAATGAGGTTTTGGCGTATTGGTTATCTAATTCGGCCACCTTATTATTGCTTCTGCAACGCACACTCAAAGCAACTGGAGCAGCTAGTTTAACACCGCAGAGGCGAAGAACAACATCAGCATCCCTTTTTGGAAGGATGTCACAAGTAAGAAGCTGTAAAAATCAGATCATTTTTCTGACTTTTTTATCTGCCTCGCATGTCAGCATCAATTCATCGTGTGTACCTCTTTAA
>ath_circ_024443_3_140_-
ATGATAGAATGCTTAACTTCTGATTTTCGTGGGGATTTGGAGGCTGTCGACACTCTTGTGCACTCGGGATTGGATGTTTTTGCTCACAATGTCGAGACTGTGAAAAGGCTCCAGCGACTTGTGAGGGATCCTAGGGCT
>ath_circ_023875_35155_35793_+
TTGGCTCGCTTAGGTCCTTCACCAGGATCCAGCCATGTTTCTACTGATGTAAGTTTTGTACATTTTCACTTGACTGGTTATAAGAAATCGTTACAAGATCAAGAAAGTTGTAATTTTTGGGGCTTACAGGTAGTAGGAACAATGGGATACGCAGCTCCAGAGTATATCCAAACGGGTCGCCTCACGTCGAAAAGCGATGTGTGGGGATACGGAGTTTTCATCTATGAGCTCATTACAGGAAGAAGGCCACTAGACCGGAACAAGCCTAAAGGAGAGCAGAAGCTTTTAGAATGGGTGAGACCTTACTTATCCGACACAAGGAGGTTCCGGCTAATAGTAGACCCGAGGCTCGAGGGAAAGTACATGATCAAGTCAGTGCAGAAACTCGCGGTTGTAGCCAACCTTTGCCTTACTAGAAACGCAAAGGCGCGTCCAAAGATGAGCGAGGTGTTAGAGATGGTGACAAAGATTGTGGAAGCTTCATCGCCTGGGAATGGTGGCAAGAAGCCGCAGCTGGTTCCACTAAAGAGTCAAGAAACTTCTAGAGTCGAGGAAGGGAAGAATAAGAAGGTTCTTGATGGTGCTGAAGGAGGTTGGTTAGAAAAGTTGTGGAACCCAAAGAATGTGAGAGCTTGTTGA
>ath_circ_026910_3_716_-
GAGGACTTTGACCACAGGGTGATGGAGTACTTCATCAAGTTGATTAAGAAGAAGCACCAGAAGGACATCAGCAAGGACAACAAGGCTCTTGGTAAGCTCCGAAGGGAATGTGAGAGGGCAAAGAGAGCTCTAAGTAGTCAGCACCAAGTCCGTGTAGAGATTGAGTCACTCTTTGATGGTGTTGATTTTTCTGAGCCACTCACCAGAGCTCGTTTCGAGGAGCTTAACAATGATTTGTTCAGGAAGACCATGGGACCTGTGAAGAAGGCCATGGATGATGCCGGTCTACAGAAGAGCCAGATCGATGAGATTGTCCTTGTTGGTGGAAGCACCAGGATCCCAAAGGTTCAGCAACTGTTGAAGGACTTCTTTGAAGGTAAAGAGCCAAACAAGGGTGTGAACCCCGACGAGGCTGTTGCCTATGGTGCTGCTGTTCAGGGTGGTATTTTGAGCGGAGAAGGCGGTGATGAGACCAAAGATATCCTTCTTCTTGATGTTGCGCCACTCACTTTGGGTATCGAGACTGTAGGAGGAGTGATGACAAAGTTGATCCCGAGAAACACGGTTATTCCAACCAAGAAATCTCAGGTTTTCACAACGTACCAAGACCAGCAGACTACCGTCTCCATTCAGGTCTTTGAAGGTGAACGAAGTCTCACCAAGGACTGCAGGCTACTCGGGAAATTCGACCTCAATGGAATCCCACCGGCCCCA
>ath_circ_025900_149_391_+
ATGAACACCAATCTCTCTGTCATTACTGAACCGAAAGGGGAAAAAAGCTTAAATCTGAAAGCGTTGGAACTTCAGAGCTCTACCTCCTATAGAGTTGCAAATAAAGAAAGCTTCATCTTTGACCACATCCAGACAGAAATCATTGAGTTGCTCACCCCATGTCTCAAAAGTGTAGAATGGTTCTCCACCAAACTCACGAGGATTCGGTTTATCGGAGTATCCATATCCGATAAGATCGATTGA
>ath_circ_024874_447_527_+
GTGCATTTGGTAGGAGAAATTAAAGAGAGTAACATTAACGGTGATACTAGTTCTTATAGCTCAAAAAAATTAGATAGCTAA
>ath_circ_025986_10175_10360_-
ATGCAGGAAAACCAGGATTTACTAGTCAAGTGTATTTCACAAAATCTTGGATACAATGGAGACAAGCCTGTTGCTGCATGTGTCATATACAAATGTCTTCTTCACTGGAGATCATTTGAAGTGGAAAGAACTAGCGTCTTTGACCGTATCATTCAAACAATAGCTACAGCCATTGAAGTAAGTTGA
>ath_circ_024443_159_365_-
GTAGACTACATAGTTATTACCAGCGTAGACCGTGACGATATACCTGATGGTGGAAGTGGACATTTTGCGCAGACTGTCAAAGCTATGAAGGTTATTAATATTCTATTTGTTTATGCATTATGTTATTTAAGCATACCTTTTTGTGCATTTCTCGAATGTTGTTTCAGAGTATTTATGAAAATGAAAATATATATCTCATCTCTGTAG
>ath_circ_023875_35818_35886_-
ATGGAATGTAAGAAAACTCATAAGTTTGTTAAATTACAGTATTTAAACAAAGGCATTGAAATTCACTAA
>ath_circ_027393_1_357_-
ATGTTGAAGTTTCTATCAAAAGTAAGAATTGAGTTCAACACATTAGATCCAAGACTTGCGTCTTGTGTTGAATTCTTAGCTCAATGCAATGCAAGGAAGGCCAAAGAATCGAATCCCAATTGTCAGGTTTTGGTGAAACGTAGAACCGATGAGCAGCCGCCGCAGATCACTGTCACTTTTGTTAATGGTGTTGAGGAAGCTTTTGATGCAGCTGCAACCTCGGCTCAGTCGATTAGAAAGATGATTCTTGATAAAGGTCAGTATCTTGAGACAGAGCAAATGTTTCGTGAAGCTGGAGAACAATGGCCTGTGATTATCCCTGATGAAGAACTTCTCCAAGAGGCTCCTGGTGTTAAG
>ath_circ_026053_3_194_+
TCCACCAACAAAGGGAACACCCTTTCGCTTGGTAGGAAGGTCGCCTTGCAAACCGGGTATAATCTCAGTCATCTGTTGGACAATTCTATAATCCTCGCTGTAGCTCTCGTAGCATCTTCCCCATCTTGGATCCCTACAAACCTGTCAAAGCATATCCACATTGCAGAAATATTAAGCATACACGTTTCTTAA
>ath_circ_025145_3_359_-
GATCCAGCGAAGTACAAGAGCATCTCGTCTGGTTTTGGAATTTTGCTGAAAGAGCAAGGAGTCAAAGGCTTTTTCCGTGGATGGGTTCCTACTCTTTTGGGTTACAGTGCTCAGGGTGCCTGCAAGTTTGGATTCTACGAGTACTTTAAGAAGACTTACTCTGACCTTGCTGGACCTGAGTACACTGCCAAATACAAGACTCTCATCTACCTTGCTGGTTCTGCTTCTGCTGAGATCATTGCCGATATTGCACTTTGCCCATTTGAAGCTGTGAAGGTTCGTGTTCAGACACAGCCTGGATTTGCTAGGGGGATGTCTGATGGATTTCCCAAGTTTATCAAGTCCGAAGGATACGGA
>ath_circ_025986_10458_10598_+
ATGATACCTGTTGCTTTTCATTCAGATGTTTCTGTGGTTTCTCCTCAGACTCTGGTTCCCGTACAGCAAGAGTCATGTCCTGTGAAATTTTTAGACGATAAGCAATTGAAGAAACAACAAAGTATCCAAGTCTCCTTTTGA
>ath_circ_024657_1_123_-
ATGTTTCAGTCGCATCCATGGTTCAAAGGCACCCCATGGGACAAACTGTATGACATGGAGGCAGCTTATAGACCCATTGTCGATGGAGAACTAGACACACAAAATTTTGAGAAGTTTCCTGAA
>ath_circ_023875_38420_38596_-
ATGATGAAAAAAAAAGGATCGAGAATGATTCGAATAAAAATAAAGCTGTTCTTCCCTTTTTCGATTCGAGAAAGAAACCCAGAAAAATTAAAAAAAATTAAAAAGAAAAATGAGAAAACGCGCAAAATGCCACTCAATATTTATATGAAAATCTGGGCTTTAGTGATTTTGTCATGA
>ath_circ_027809_2_127_-
GTGCAGGACGCCGATGGGAGTGTGCCGTTCTTCTGGGGAACCGATGCTGAAGGGCACCTTGTGTTTTCTGATAACACCGAGATGGTGAAGAAAGGTTGCGCCAAATCTTATGGTCCTTTCCCTAAA
>ath_circ_026053_381_647_-
GTGCCCTCGGAAAAAGCTACTCCTGAAACTTGGGTGAACATGGTCAATGAGATTCAAAAGGCGTCTCTTTCGACCCGCCTTGGGATCCCTATGATCTACGGGATTGATGCTGTTCACGGTCACAACAATGTGTATGGCGCCACCATTTTCCCGCACAATGTAGGCCTTGGAGTCACCAGGCAAGTAGTTGTCATAGAAAGCCTTAACTCTGGTTATCACAAACTTGAAACGACTTTGTTCTTGTTGGAATTGGTCTGTTTTATATAG
>ath_circ_025354_1_96_+
GAGAAGAGCAATGTTCTGCTGGACAAGGCCAAGGATGCTGCAGCTGGTGCTGGAGCTGGAGCACAACAGGTAAACAATCCATACACAGACACATAA
>ath_circ_025986_10631_10897_-
AGAAGAGAAGCTTTCGAATTCAGAGTCAGAGATTCAAGTACTCCGTCAACAGGCACTTGCTATTTCGCCAACCAGCAGAACTATGGCCACACGATCAAAAACAATGCTTTTACCGGTGCCTACAACCTGCACTGTTTCTCCTCATTGTGGTTTATAAAATTTCAAGATGGCCTGTTTGTTAATGTAGTTTTTTTTTTTTTTTCAATGTTCAGAGAACTCCAGAGAATGGAAATTATCTTAATGGAGGAACAAAGACTACACCGGTAA
>ath_circ_024657_147_311_-
TTGAAGTTCCCTGAAGAACCAAAAATATCAGATGAAGCCAGAGACTTGATTTGTCGGTTGCTTTGTGATGTTGATTCAAGGTTGGGAACCAGAGGTGTTGAGGAGATAAAGGTGCGACTTCTGAAAAGGATATGTAAAATTACGATTCAGTTTCATGATCCTTGA
>ath_circ_023875_38721_38840_-
ATGGTTGAAATGAAGAAGAAGAAGTTAGATCAAAAGTTGAAGAAACTCACCTTTCACTTACTAAAATCTCTGCAACTTGAAGACGGAATTGAATTTTTACTAAAAATAGACAATTTTTAG
>ath_circ_027809_171_437_-
TTATTTGCTGTGGTGGATGATATTTTCTGTCTCTTCCAAGGACACATTGAGAACCTACCGTTTCTGAAGCAGCAGTATGGACTGAACAAAATCACAAACGAGGCCATCATTGTGATTGAGGCTTACAGGACACTACGTGATCGAGGTCCTTACCCTGTGGACAAAGTTGTTAGAGATTTCCATGGAAAGTTTGCGTTTATACTCTTCGATAGCGTCAAGAAAACTGTCTTTGCTGCTGCTGTAAGTCCAGCAGCTATACATTCTTGA
>ath_circ_026053_674_1021_-
CTGATTATCTGCACTTGTAGTGAAACTGTGGAAGAAGCAAAAATGGGGACTTTGAGTAAGGTGCTATGTCTCATGCTGCTTTGCTGTATCGTGGCTGCTGCTGAGGGTACTTTGAAGTACAAGGACCCAAAGCAGCCTTTGGGTGCAAGAATCAGAGATTTGATGAACCGTATGACTCTACAAGAGAAGATTGGTCAGATGGTTCAGATCGAACGCAGCGTCGCTACACCTGAAGTCATGAAGAAATACTTCATTGGTAAGAAGAAAATGAGCTTGGAGGAATTATTGTCTGTTAAGTGTTCGATATATTGTTTAAATGAGTGGACTTTGTTGGGTTTTGGTGTGTAG
>ath_circ_025813_1_171_-
GTGATAGCCGAACACTTATCAGTGGAGGAAGTAGCTGGCATCAAGGAAGCATTTGAGATGATGGACAGTAAAAAGACGGGAAAGATAAACCTCGAGGAGCTTAAATTTGGACTTCATAAACTCGGACAGCAGCAGATACCTGATACTGATCTACAGATTCTGATGGAAGCT
>ath_circ_026290_1_276_+
GTGGATGAGGAAACCGGTTACGTTCCTGTGATATGCGGCATTGCACGATGCAAAAAGAGAGACATCGAGGCAACTTGGGAGGCACTGAAGTATGCGAAGAGGCCGAGGGTAATGCTATTCACATCTACTAGTGAAATTCACATGAAATATAAGTTGAAAAAGACTAAAGAAGAAGTGATCGAGATGGCCGTGAACAGTGTTAAGTACGCTAAAAGCTTGGGCTTCAAAGACATCCAATTTGGGTGCGAAGATGGCGGCAGGTATCTTGAAACTTAG
>ath_circ_024657_459_662_+
ATGGGGGATACCCAACTAACATCTCATACAAAATTGCGCCGAGAGACCACCAATCACATTCCATTCCATATCCTTTCTTTAGGAGTACTTCTGGAGCCATGTAATCAAGAGTTCCAACGGTTGAATAAGCCTATAAAATTGAGAGACCTATTGATTACCCAAGATATTTTGGATGTGGTAACTGATCTCTATTGTGTAGCATAA
>ath_circ_023875_39279_39710_+
ATGGTGTCACATGAAGAGAACACAAGTATTGTGGAATGGTTTCTTGGTCCACATCCATACACGTATCCGCCTTATGGTATTGAGATGATTCATGAGGATGATGAAGTAGCAGTAGCTCATCATCATCATCATCACCAGAGCGGTGAGTATTACAGAGAGTATGAAGATCATCGTAGTAGCGATGTAGATAACGATGAGATCATTGCTAGAACTCTCCAAGACGATTTTTTGCAGCTTGAAATCGCAGAAAGTAACGATTATTCGCATCAGAATCAACAACAACAACATCAACAAGAAGGTTATACTAACAACTATAGTAATAACAACAATGGTTATGCTTGGAATGATCAGTCTCCTGCTGTGGATTATTCTTCAGGTTATTATTCATTGGTTTATGCTTTTCCTCTGTGTTGTTATGGTATTAGGGAATAG
>ath_circ_028368_3_227_-
TCAGTGGGAAAGGCGCGAGGGCTTCCAAACGACCAAGAGACGAAACTGTACATTGCAACTGATGGAAGGTCTAGACTACGTCCGCAGCTGCCTCCTGGTTACTTTGGGAATGTGATATTCACTGCAACACCATTGGCTGTTGCAGGGGATTTGTTATCTAAGCCAACATGGTATGCTGCAGGACAGATTCATGATTTCTTGGTTCGTATGGATGATAACTATCTG
>ath_circ_026573_1_258_-
GTGGCTAAGAAGAACGCACCGATGCAGAAGTACAAAATCGCGGCGGCTGGGGTAAAGAAGTTGTCTGACGATAAATCTGTGGTGTGTCACAAACAGAAGTACCCATTCGCGGTGTTCTACTGCCACAAGGCGATGATGACGACCGTCTACGCGGTTCCGCTCGAGGGAGAGAACGGGATGCGAGCTAAAGCAGTTGCGGTATGCCACAAGAACACCTCAGCTTGGAACCCAAACCACTTGGCCTTCAAAGTCTTAAAG
>ath_circ_025813_231_377_-
ACATTCTTGGATACAAAATGCGAAGAAGGCTCCAAATGTTTCACTCGGCGAGACGGTGAAAGCAAGACTCAAACAGTTTTCTGTTATGAACAAGCTCAAGAAAAGAGCGCTACGGGTATTCTGTCTAGCATTGCAGCTGCTTCATGA
>ath_circ_026290_719_898_+
GTGGGGTTTGCGGACACGGTCGGGATCAACATGCCGCAAGAATTCGGAGAACTCGTGGCCTATGTCATAGAAAACACTCCAGGGGCTGATGATATTGTCTTCGCCATTCATTGTCATAACGACCTTGGTGTTGCTACCGCCAACACAATATCCGTACGTAATTGCTCTCCCTTTGTCTGA
>ath_circ_024657_686_973_-
TTGGTTCTTGATTTGAGTTTGTTTCTTCTTGCCTGTAGGGACATCAAACCTGATAATTTGATACTAGACAAAAGTGGGCATTTGAAGCTTTCAGATTTTGGTTTATGTAAGCCACTTGATGACAAGTATTCTTCATTGCTATTAGAAGACGATGAAATGTTGTCTCAGGATTCAGAGAACCAGTCAGGAAAATCAGACGCTGACAAAGCACCCTGGCAAATGCCTAAAGAGCAGTTACTGCAGTGGAAACGCAATCGCCGTGCATTGGTACTTATGCTGCTTCTCTAA
>ath_circ_023875_39753_39890_+
ATGATAATGATCAAGATGGGAGGAGCGATGATTCGGTTAATGTCTTTTCGTGTTCAAGCCCGAGTGACACGGATGAGTATGTATACTCGTGGGAATCGGATCAGTGTGATGCTGATGGTGAATTTGGAAGGAGATTGA
>ath_circ_028547_143_340_+
TTGATTGGAGAGAAGAAGAAGACTGTACAAGATTATGAGAAGAATTGGAGAAGCGAGTCAAGGTTAGAAAGAAGATGTGATATCATTTTACTTGTGGCATTTGTTATTGTAATGTTAGTTAAGACTTGGATTGAGACTTGTATGGAGATTTTATATATATTGAATTTGATCAAAAAGAGGTTTCTTGCAAATGTGTAA
>ath_circ_026573_367_507_+
ATGGTTAGATTGGTTTATATATGTAAATCCAAAGAAACCGAAGCTAAAGCCAAACGTAAACCAATTAATTTGAGTATAAACGAACCACACGAACTTAAATTAAGAAATAATTTCTATGTTAAACTATCTAAGAAAAATTAG
>ath_circ_025976_1_117_-
GAAACTTTAGATGATTGTGTTTCAAAGGTGAAAACTTTAGATGACTGTGTTTCAAAGGTTGAAAATTTAGATGATTGTGTTCCAAAGGTGGAAACTTTAGATGATTGTGTTCCAAAG
>ath_circ_026652_2_199_+
AGACTAGGATTTAACCCGAAAGGATCTGGTGGAGGAAGACCACATGCACTTCCAATCTTCCTATATGCTCAAGGCCATAAGGCAAACGCAGTTGTTACAAACACTTGGGGAGCGGTTAATCTGCGGTTAAAGAATCAACGAAGCTCCAACCACAAACAATTATATTGTAAGAAAACTAAAAAAAAAAGGCTTAATTAA
>ath_circ_024657_1055_1309_-
GAGCATGTCAGGTCCGAGAGGAACTTACTTGCAGAAGTTGACAGCCGTTACATTGTAAAGCTTTTTTACTCTTTTCAAGATTCTGAATGTTTGTATCTTATCATGGAGTATTTACCTGGGGGTGACATCATGACACTACTCATGAGAGAAGACATTCTTTCTGAAGATGTTGCCCGTTTTTATATTGCTGAGAGCATTCTTGCCATCCATTCAATTCATCAACACAACTATGTTCACAGGTATAATAAGTTTTGA
>ath_circ_023875_40075_40206_-
ATGAAGAAGTATACCTGGCAATTACCATCTCCTGGAACCTTAACCTCAGTGAAGTCAAACATCTCTAACCTGAAACAATGGGAAAGTAATGCAATCAAGAATGGTTTATATATGATAGAAAACATAGAATGA
>ath_circ_028547_480_602_-
GTGTTTGCCGGAGCTATCTTAGAGTGGTCACATACAATAGCGTTTCTTGCTATGCTATTAAATGTTCACATATTATGGCGTAAAAGAAATGCTTTGATTTCCTTTGTTATTGCACAATTTTGA
>ath_circ_026573_779_1399_-
GTACGCGTGGACACAGGCAAGGGCAAGCCCGGAGGAGGGACACACGTGAGCGTTGGCAGCGGAAAAGGTCACGGAGGTGGCGTCGCAGTCCACACGGGTAAACCCGGTAAAAGAACCGACGTAGGAGTCGGTAAAGGCGGTGTGACGGTGCACACGCGCCACAAGGGAAGACCGATTTACGTTGGTGTGAAACCAGGAGCAAACCCTTTCGTGTATAACTATGCAGCGAAGGAGACTCAGCTCCACGACGATCCTAACGCGGCTCTCTTCTTCTTGGAGAAGGACTTGGTTCGCGGGAAAGAAATGAATGTCCGGTTTAACGCTGAGGATGGTTACGGAGGCAAAACTGCGTTCTTGCCACGTGGAGAGGCTGAAACGGTGCCTTTTGGATCGGAGAAGTTTTCGGAGACGTTGAAACGTTTCTCGGTGGAAGCTGGTTCGGAAGAAGCGGAGATGATGAAGAAGACCATTGAGGAGTGTGAAGCCAGAAAAGTTAGTGGAGAGGAGAAGTATTGTGCGACGTCTTTGGAGTCGATGGTCGACTTTAGTGTTTCGAAACTTGGTAAATATCACGTCAGGGCTGTTTCCACTGAGGTAAAAATACTAACTACTGTTTTTTAA
>ath_circ_026223_2_211_+
GTGCTTCCACTTAAAATTGGAACCTTCAAAGGTGGTGGTGCCCCATTAACAGGCTGTTGGTCAGCCAAAACCATAGCATTTGAAGGCTGTTGTTGTGCTCTAAGTTTGATGGCACTCTGGTCTGCGGTATCTTCAACGTTTTCTGCCTTTTTAATCAATGAAGACTATGGAAGAGACACGGAAAAAAAATCCAGCATCAAAGTCGTTTAG
>ath_circ_026652_221_433_+
ATGAATAGTAAGGATATAAATTGTTTTTTTTTTTTTTCTATCTTTGCAGCTGCAGCTTGGTACCCGATTCGAAGCGATTATGGTGTGGGAGTGAACAATATAATATTGATGTCAGAGCTAAAAGATGCATCAAAAGGGTATATGGTGAATGATGCCATTATCTTTGAAGCTGAAATGGTTAAGGTCTCTGTGACAAACATAGTCTCCGTTTAA
>ath_circ_024932_3_137_-
CGGTTCATGAAGTTAGATCCGGGTTGCAACGGTCTGGTCTTCATCCAAATGAAAAAGAGAGATGGTGACCCAAGTCCCAAAGAAATTGTACAGCATGCTATGACTTCTGCTGCTGCAACAAAAAAGCATATGTCA
>ath_circ_023875_40252_40374_+
TTGAATCTTGAATGCTCTCTCCCGATTTTTTCTTTTCAGTTCCGTGCTTTAGCTGATCAACTGTACAAAACCGCAGATCGCCATAAACATGTTCGACGACAAATAGTAAAACAGGTTTGGTGA
>ath_circ_028547_785_1300_-
ATGTTTTCAGGTAGCAAATTGCTAGAGTTTTCTGGTGGTTCACATGTGTTTCCAACTACATCTGTGTTGAACCCGAGCTGGGGAAATAGTCTTGTAAGCGTTGCTGTAGCCGCCAATGGTTCGAGTTATGGGCAGAGCCAGAGCTATGTTGTTGGTTCTTCTCCTGCAAAGACAGGGATAATGTTTCCAATCTCTTCTTCTCCAAACAGTACCAGAAGCATAGCAAAACAATTCCCTTTCTTGCAAGAAGAAGAAAGCTCGAGAACCGCATCGTTGTGTGAGAGAATGACGAGTTGCATCCATGACTCTGATTGTGCTCTCTCTCTTCTGTCATCCTCCTCGTCGTCAGTCCCTCATTTGCTTCAACCACCACTTTCTTTGTCCCAAGAAGCAGTTGAGACAGTTTTTTACGGGTCGGGATTGTTTGAGAATGCGAGTGCAGTCTCTGATGGATCGGTTATATCCGGTAACGAGGCTGTCCGTCTTCCGCAGACATTCCCGTTTCATTGGGAGTAG
>ath_circ_026766_1_117_+
TTGAACGAAGGAGATGGTGCATTTTATGGTCCAAAGATAGACATCACAGTTTCTGATGCAATGAATAGGAAATTCCAGTGTGCTACTTTACAGGTTATACTCCCAAATTCTTTTTAG
>ath_circ_026223_245_367_-
GTGGAGATACAACAGAGGGCAGTTGAATATTTTGAATTGAGTAAAAAAGGGCCTGCCTTTATGGATGTATTGGCTGAGATGCCAAAATTTCCGGAGCGCCAGGTTTGTAAAATTATTTTATGA
>ath_circ_026652_474_605_+
GTGGACTTTGATGAGTTTAATTTGTTATACGACAACGTTGTTGATGCTTGTGATGTAATCGTTGTTTCTGCTCTCCGAGTTTTCGTTTTACTTTTTTTTTCATGTTTTGCTATCAATGAAATAAAGGTATAA
>ath_circ_025169_1_117_-
GAGTCTTCAGCTCCTAAGGATCAGGCATGGTTTGATAAGAAGACAGAGGAGGAGCTTGAGGATCTTGAGGACGACAAAGATCTCGACGATGATCGCTTTCTCGAAGAATACAGGTTC
>ath_circ_023875_40586_40705_+
TTGTTAAAGCCTAGTGTTAAAATTTGGAACAGGAGCGGCGAATGGGGCGATCATGTGACATTACAGGCAGCTGCAGATGCGGTATTCATTCTTAAATCTTGTAAAAAAAAGATGCAGTGA
>ath_circ_028547_1578_2021_-
ATGGACTGGAATTTCAAACTTAGCTCTGGTTATTTATCTGGATTCGATCAAGAACCAGATTTATCACCAATGGATGGTTCGATCTCGTTTGGTGGGTCGTCACAGTCAAAAGCGGATTTTTCATTTGATCTAAAACTTGGAAGAAACATTGGAAACTCTTCCTCTGTTTTTGGTGATACAGAGCAAGTGATTAGTCTTAGTAAGTGGAAAGATAGTGCTTTAGCTAAACCAGAAGGTTCAAGAAGCTCGAGTTCAAAGAGAACAAGAGGGAATGGTGTTGGAACCAACCAGATGCCGATTTGTCTTGTTGATGGATGTGATTCTGATTTTAGTAATTGTAGAGAGTATCATAAGAGACATAAAGTTTGTGATGTTCATTCAAAAACTCCTGTGGTTACTATTAATGGTCATAAACAGAGGTTTTGTCAACAATGCAGCAGGTAA
>ath_circ_026766_170_451_+
ATGTTTCTTGTGGCCTCAAATCAGCTTGATTTTCAACTTCCGATTCGCTTCAACTTGGAATACGCAGCTGAGGATGAAGCGAAAAAGAGTAGACCTGTAATGATACATAGAGCCGTGTTGGGATCTGTGGAACGTATGTTTGCCATATTGTTGGAGCATTACAAAGGAAAATGGCCCTTCTGGATTAGTCCGCGACAGGCCATAGTTTGTCCTATATCAGAGAAATCTCAGCAATATGCAGAAAAGGTTACTTTTGTGGCTGTTGCTGTACTCTTTTACTGA
>ath_circ_026223_972_1040_+
ATGGCTGATACTCTGATTTTGAACAAGGCTTCCGAAGCAACGACTCGTTTCTATTTGTGGATTTGCTGA
>ath_circ_026652_742_813_+
ATGAGTTTAAAGCACGTAAATGACGACATGGTTATGTTTGGTGTATATATGTGGAAGAATGGATATAATTAG
>ath_circ_025525_2_493_-
ATGGCCAAACCCTCGCAGCCAACGCGAGACTCCCACGTGGCAGTTCTCGTTTTCCCCTTCGGCACTCATGCAGCTCCTCTCCTCGCCGTCACGTGCCGTCTCGCCACCGCTGCTCCCTCCACCGTCTTCTCCTTCTTCAGCACCGCACGATCCAACTCGTCGTTACTCTCCTCCGATATCCCCACAAACATTCGTGTCCACAACGTCGATGACGGTGTTCCTGAGGGATTCGTGTTGACGGGGAATCCACAGCACGCTGTTGAGCTGTTTCTTGAAGCGGCGCCAGAGATTTTCCGAAGAGAAATCAAGGCGGCCGAGACCGAAGTTGGTAGGAAGTTCAAGTGCATCCTTACGGATGCGTTCCTCTGGTTAGCAGCGGAGACGGCGGCTGCGGAGATGAAAGCGTCGTGGGTTGCGTACTATGGAGGCGGAGCAACCTCGCTCACTGCTCATCTCTACACAGATGCCATCAGAGAAAACGTCGGTGTCAAA
>ath_circ_023875_41642_41908_-
ATGGAGGAAGATATGGTGGATGATGAAGTTTCAGAGATTAGAGCTGCTCATTTCGAAGAGTCGATGAAATATGCAAGGAGAAGTGTGAGTGATGCTGATATTCGCAAGTACCAAGCTTTTGCTCAGACGCTGCAGCAATCCAGAGGGTTTGGATCTGAGTTCAGGTTTGACTCAACCGCTGGTGTCGGACGCACCACTGGTGTTGCAGCCGCCGATCCCTTTGCCACTTCTGCAGCTGCAGCTGATGACGACGATCTCTACAGTTAG
>ath_circ_028547_2294_2374_+
ATGATCTATTTTGATATTGAAAAAAAAACAAAAAAAAAATCCCAAAAAAGGCAAACTAATTGTACTGAAAAAACGAAATGA
>ath_circ_026766_505_639_+
TTGACACAACAGGTTCAAAAGCAAATTAAAGATGCTGGGTTCTATGTTGATGCTGACTTAACAGACAGAAAGATAGATAAAAAGGTAAACGATTTCGGTTCATGTTCCAAGTTTTGTTCTGTGGTTGGCTGGTGA
>ath_circ_026223_1339_1509_-
GTGATCCTTCAGTTGATCGACAAGGCTGGGGATTTTGTTAGCGATGACATATGGTTTCGTGTGGTTCAGTTTGTAACAAATAATGAAGACCTGCAGGTTTATATAATTGTTAGGAAAAATATATTGTTTATCCTATTTATGACATTCAAAGTTGCTTACATATTTCTTTGA
>ath_circ_026652_1955_2104_+
ATGAGAAATTATCATTTTCTCTTGTTCGCTGTATCAATTGCAGAGGCAGAGCAGACGGTGTTAAGCGCGAGAAAAGCAGCGAATCAGACGGCGTTAAACGGCGCAACTTTGGCGAGAAAAGCATCGGCGGAAGAAAATAATTGTACCTGA
>ath_circ_025525_1128_1997_-
ATGGAGGAAACATTAGGGTGTATTTCTGGAATGGAGAAGATCAGAGTTAAAGATACACCAGAAGGAGTTGTGTTTGGGAATTTAGACTCTGTTTTCTCGAAGATGTTGCACCAAATGGGACTTGCTTTGCCTCGTGCCACTACGGTTTACATGAATTCTTTTGAAGAATTAGACCCTACATTGACTGATAACCTCAGATTGAAATTCAAACGTTACCTGAGCATCGGTCCTCTTGCGTTGTTATTCTCTACTTCGCAAAGAGAAACACCATTGCATGATCCACACGGCTGCTTGGCTTGGATCAAGAAGCGGTCCACTGCTTCTGTAGTTTACATTGCCTTCGGTAGAGTCATGACACCGCCTCCTGGAGAGCTTGTAGTGGTAGCACAAGGATTGGAATCGAGTAAAGTGCCTTTTGTTTGGTCGCTCCAAGAGAAGAACATGGTTCATTTACCAAAAGGGTTTTTGGATGGGACAAGAGAGCAAGGAATGGTGGTCCCATGGGCACCACAAGTGGAGCTGCTAAACCATGAAGCAATGGGTGTGTTTGTGTCGCATGGTGGGTGGAACTCAGTGTTGGAGAGTGTATCGGCAGGTGTACCAATGATTTGTAGACCGATTTTCGGGGATCACGCACTCAATGCAAGATCCGTGGAGGCTGTGTGGGAAATTGGAATGACGATTAGTAGTGGAGTCTTCACGAAGGATGGATTTGAGGAGAGTTTGGATCGGGTTTTGGTTCAAGATGATGGCAAGAAGATGAAGTTTAATGCCAAGAAGCTTAAAGAACTAGCACAAGAAGCTGTCTCTACGGAAGGAAGCTCCTTTGAGAATTTCAAAGGTTTGTTGGACGAAGTTATGAAAGTTTGA
>ath_circ_023875_42033_43793_-
GTGTTTTCTAAACTTATATTGTTTTTTTCACCAGCTTACTTTCTGGAGGCGTACCGTCCAGTGAGGAAGGGAGATCTTTTCCTAGTGAGAGGAGGAATGAGGAGTGTGGAGTTCAAAGTGATCGAGACTGATCCTGCTGAGTACTGTGTGGTGGCTCCAGATACAGAGATTTTCTGTGAGGGTGAACCAGTTAAGAGGGAGGACGAAGAAAGGCTTGATGAGGTTGGTTATGACGATGTTGGTGGTGTCAGGAAACAGATGGCTCAGATTAGGGAATTGGTTGAACTTCCCTTGAGGCATCCACAACTCTTTAAATCAATTGGTGTGAAGCCACCAAAGGGAATTCTGCTTTACGGACCTCCTGGATCCGGGAAGACTCTTATTGCTCGTGCTGTGGCTAATGAAACCGGAGCATTCTTCTTCTGTATCAATGGACCGGAAATCATGTCGAAACTAGCTGGTGAGAGTGAGAGCAACCTCAGGAAAGCATTTGAGGAGGCTGAGAAGAATGCCCCGTCTATCATATTCATTGATGAGATTGACTCTATTGCACCAAAAAGAGAGAAGACGAATGGTGAGGTTGAGAGGAGGATTGTCTCTCAGCTCCTTACGCTTATGGATGGACTAAAATCACGTGCCCATGTTATTGTTATGGGAGCAACAAATCGTCCCAACAGTATTGATCCGGCTTTGAGAAGGTTTGGAAGATTCGACAGGGAAATTGATATCGGTGTTCCTGATGAAATTGGACGTCTTGAAGTTCTTAGGATCCACACGAAGAACATGAAGCTAGCTGAAGATGTTGATCTAGAAAGAATCTCCAAGGACACGCATGGATATGTTGGAGCTGATCTTGCAGCTCTATGCACTGAAGCTGCCCTTCAATGTATCAGAGAGAAGATGGATGTGATTGACTTGGAAGATGACTCAATTGACGCCGAAATCCTCAATTCCATGGCTGTGTCTAATGAACACTTCCACACTGCTCTTGGAAACAGCAACCCATCCGCCCTTCGTGAAACTGTTGTGGAGGTTCCAAATGTCTCCTGGGAGGATATTGGAGGTCTCGAGAATGTTAAGAGAGAGCTTCAGGAGACTGTTCAATACCCTGTGGAGCATCCAGAGAAATTCGAGAAGTTTGGTATGTCTCCATCAAAGGGAGTTCTTTTCTACGGTCCTCCTGGATGTGGTAAAACCCTGTTAGCCAAAGCTATAGCAAACGAGTGCCAAGCAAACTTCATCAGTGTCAAGGGACCCGAGCTTCTCACAATGTGGTTTGGAGAAAGTGAAGCCAACGTCCGAGAAATCTTTGACAAGGCTCGTCAATCTGCTCCTTGTGTTCTGTTTTTCGATGAGCTAGACTCCATTGCTACTCAGAGAGGGAACAGCGCGGGTGATGCCGGCGGTGCAGCTGACAGAGTGTTGAATCAGCTTTTGACAGAAATGGATGGAATGAATGCAAAGAAGACGGTATTCATTATTGGAGCAACTAACAGACCGGATATCATAGATTCAGCTCTTCTTCGACCTGGAAGACTCGACCAGCTTATCTACATTCCTCTACCTGATGAAGATTCCCGTCTCAATATCTTTAAGGCCTGCTTGAGAAAATCTCCCGTCGCTAAAGATGTAGATGTTACTGCACTCGCAAAGTACACTCAGGGATTCAGTGGTGCTGATATCACCGAGATCTGCCAGAGAGCTTGCAAGTACGCCATCAGAGAAAACATCGAAAAGGTCAGTGATTTGATTACCTCCTGA
>ath_circ_028547_2582_2680_+
TTGAGAAATCTTACCAAATCCATACACCTACCAGTAGAGTCAGTAGAAGAAGAAACTCCAAAAGAGAAAGATGAAAATATAAAAAAATGGGACAAGTGA
>ath_circ_026766_685_753_+
GTGCGAGAAGCTCAGCTTGCTCAGTACAACTACATTCTGGTCGTGGGTGAAACAGAAGCTGCTACAGGA
>ath_circ_026223_1658_1774_-
ATGGAAGCTAAAAATATATTGCAGTATCTTAGCACAGCAGAGTTTTCCATGCGGGAAGAATTATCACTTAAAGCTGCTATCCTTGCTGAGAAGTTTGCTCCTGATCTATCATGGTGA
>ath_circ_026652_2152_2250_+
ATGGTCGGGTATATGGGCAACGACACTAGTCAGGTAGGTGGCTCTAAAATGGGGAAAAATTTAGAAGATGCTTCAACAGTAGAGGAAGAAAAGAAATAA
>ath_circ_025525_2206_2733_-
ATGGCCAACTCCCACGTGGCAGTTCTCGCTTTTCCATTCGGCAGTCATGGTCAGGCTATCCTCGCCGTCACCCGTCGTCTCGCCACCGCAGCTCCTTCCACCGTCTTCTCCTTCTTGAACACCTCACAATCCAACTTCTCGTTGCTCTCCTCCGATCTTCCTCCGAACATTCGGGTCCATGACGTGTCCGACGGTGTTCCCGAGGGATACGTGCTCTCGAGGAATCCACAGGAGGCGGTCGAGCTGTTTCTTGAAGCGGCGCCGGAGATTTTTAGGAGAGAACTCGCGGTGGCGGAGACTGAGGTTGGTAGGAAAGTGACATGCATGCTCACGGATGCGTTCATCTGGTTCGCGGGGGATATGGCGGCGGAGATGAAAGTGTCGTGGGTTGCTTTCTGGACCTCCGGAACTCGCTCACTGCTCATCTCTACACAGATCTCATCAGAGAAACAATCGCTGTCAAAGGTTTATATATATTCCAACCTTGTGACTTTGTCATTAGACATGCTATTAAAGGAAAGTTCCTAA
>ath_circ_023875_43836_44162_-
TTGAGTTTAGAATTGGTTTGGATTGTTCTTTTTATCTCTGTGATTACTTACTTGATTGGGGTTTTGGATTTTCAGGGTAAGAAGAGGAAGGACACTGTATGCATTGCCCTCGCTGATGAAACATGTGAGGAACCCAAGATCAGAATGAATAAGGTTGTAAGGTCTAACTTGAGGGTTAGGCTGGGAGATGTTATTTCTGTTCACCAATGCCCAGATGTCAAGTATGGAAAGCGTGTTCACATCTTGCCTGTTGATGATACAGTTGAAGGCGTTACTGGAAACCTCTTTGATGCTTACCTGAAACGTAAGTTTGCTTTAATCTTTTGA
>ath_circ_028547_3142_3225_+
ATGTGGTTTTTTCTTTTTTATAACTATGATGATGATGAAAATGAAACAATAAATTGGAAAGTGATACTAAAGAAAGAGGTATAG
>ath_circ_026937_1_147_-
ATGTTAAAACAACAGTCCCTAACTTTTAATGTACAGGTTATGATATTGAGTCACGACCGTGACAGAGGAAGAGTAAGTCTCTCCACAAAGAAGCTGGAGCCAACACCTGGTGATATGATTCGTAACCCAAAACTTGTGTTCGAGAAG
>ath_circ_026223_1872_2132_-
ATGACGTTTGTTAGTAAAAGATGGATAAGTACCACAGTCCATTATGTCTTGATCTTATTTCCATTGCAAATGGTGGCTTCCGTTTTACAAACATATAGTTTGATTTATCATCTCTTGGTTCTTTTGCTTATGGTGTCAGATTCACTATTGGTTGAACTTTCCTGCAGTATTCGTAGGCGTGCTCTTGATTTATTATATGGGATGTGTGATGTGTCAAATGCAAAGGATATAGTCGAAGAGTTGCTGCAGGTAAGTCTTTGA
>ath_circ_026652_2897_3148_-
ATGATTGTACTTAATTCTAACATCGTTGATACTATTGATTCTTTCTATTATAAATTTATCTATGCATCTCAACATTTTATGTATTTTGCTGACATCTATATTTTAGAGTTATCTAATAATAATATATATTTAAACAAGTTCCTGTTTCAAAAATTTGTTATATTTTATTATATTGTTTTAAAATTAATAAAAAATGTTTTACATGTCTCAAAATCTAAGATCGATAAATTGACACATAGGACAATCGTATGA
>ath_circ_025525_3007_3246_-
ATGGATGAGAACTCTCCAATGGGTATAAATCTTAGCAGTGATGTCAAGGATACGTTGGATGAAGGAGCATATGGAGATAGCAAATTTGGGTTGCTGGACTGTGATCTTGAATGCACGGCTCAGAAAATCTTGAGGAAAAGACCGGTCAAGCGCTCGTGGTATTACTACCATCAGGGACTAGTGACCAACATTACAACTTCTTTACTCGATCTCATCCTTTGTTTATGTGTCGGTCATTGA
>ath_circ_023875_44204_44302_+
ATGTTTACAAGATCAGACAAAGTAAAAAACATAACTGAATATGTTTACAACATGCTCGTGATATACAGTCAAGACACAGACGATCCAAACCAAGTCTAA
>ath_circ_028547_3279_3350_-
ATGAAAGTCAAAGAAAATAACGCGTATCGGTGGAAAGAGAGAAGAAAAAAAACAGAAGAAGATGTTGTGTAA
>ath_circ_026937_162_407_-
GTGGAGGTTGATGAGGAACAAACAAAGCTTGTCCTCAGCAACCGTAAAGCTGTAGCAGATAGCCAAGCTCAGCTTGGAATTGGATCTGTGGTCCTCGGAGTTGTTCAGAGCTTGAAACCTTATGGTGCCTTCATTGACATTGGTGGAATCAATGGGCTTCTTCATGTCAGTCAGATAAGTCATGACCGTGTCTCAGATATCGCAACTGTTCTTCAGCCTGGTGACACTTTGAAGGTATACTCTTAA
>ath_circ_026223_2493_2615_+
ATGGCAAATCTAAACCAACCTGATGTCAGGGTCTTTCAAGGAGGTGATTATCTGAGACTGATGCTTCTTTATGATATCTTGAACATCTGTGACCATCAGCATCCGCGTCATATTTTCCTGTAA
>ath_circ_026652_3634_3867_+
ATGTTTTTCGCCAAAGAAGGGTATTATCAAAGTTTATCATTAAGAAGGGTATTATCAAAGTTTGATTATCTGGATAGTGATATTGTCTTGTGCCTGGATAAAAGACAATCTACCTTTCCCAAATTGTCTTGTGTTTGGACTTTGGATAAAAGTTTGGTTATCGGTGACAGTGATATTACCATTGACACTAAATCGATCATTGTAGTAATATATCGTGTACAATGTTTTGCTTAA
>ath_circ_025525_3598_4476_-
GTAGGTGAGCGTATGGAGGAGACAATAGGGGTTATCTCAGGAATGGAGAAGATCAGAGTCAAAGATACACCAGAAGGAGTTGTGTTTGGGAATTTAGACTCTGTTTTCTCAAAGATGCTTCATCAAATGGGTCTTGCTTTGCCTCGTGCCACTGCTGTTTTCATCAATTCTTTTGAAGATTTGGATCCTACATTGACGAATAACCTCAGATCGAGATTTAAACGATATCTGAACATCGGTCCTCTCGGGTTATTATCTTCTACATTGCAACAACTAGTGCAAGATCCTCACGGTTGTTTGGCTTGGATGGAGAAGAGATCTTCTGGTTCTGTGGCGTACATTAGCTTTGGTACGGTCATGACACCGCCTCCTGGAGAGCTTGCGGCGATAGCAGAAGGGTTGGAATCGAGTAAAGTGCCGTTTGTTTGGTCGCTTAAGGAGAAGAGCTTGGTTCAGTTACCAAAAGGGTTTTTGGATAGGACAAGAGAGCAAGGGATAGTGGTTCCATGGGCACCGCAAGTGGAACTGCTGAAACACGAAGCAACGGGTGTGTTTGTGACGCATTGTGGATGGAACTCGGTGTTGGAGAGTGTATCGGGTGGTGTACCGATGATTTGCAGGCCATTTTTTGGGGATCAGAGATTGAACGGAAGAGCGGTGGAGGTTGTGTGGGAGATTGGAATGACGATTATCAATGGAGTCTTCACGAAAGATGGGTTTGAGAAGTGTTTGGATAAAGTTTTAGTTCAAGATGATGGTAAGAAGATGAAATGTAATGCTAAGAAACTTAAAGAACTAGCTTACGAAGCTGTCTCTTCTAAAGGAAGGTCCTCTGAGAATTTCAGAGGATTGTTGGATGCAGTTGTAAACATTATTTGA
>ath_circ_023875_44390_44602_+
ATGGTAGTAGGATGGAGAGAGACAACAGAGTTGTCATCGTTAATAGCTTCATCGACAACAAGTCGGTTTGGAGACTTCTTCCTCTCTAGAATCGCAGTACTGAAATCCTTCTTAGTTTTCCTGAAACAAATACCCCAGGAAGACAAACAAAATCAGCTTTCAGATGAGATCAAACTAAAAAACCCTATTCTCAATATCGAAAAACCCAAGTAA
>ath_circ_028547_3730_3915_+
ATGGACGGAGATGAGCTCACCGAGCAGGAAACTGCTCTTTATGACCGTCAAATTAGGGTATGGGGAGCTGGTGCTCAAAGAAGGTACTTCACATTGAATCTAACTTCTATGGCTTCAAGCAACAACAAGTTATTGATTTTCCGTTTGAGTACTAATAAACTCTTCTTGTTGGGCTATACTCGGTGA
>ath_circ_026937_540_992_-
AAAGGAACAGTGTTCAAGACTGATGCAAATGGTGCATTAGTTGACATTTCTGCAAAGTCATCGGCTTACTTGTCGGTAGAACAAGCGTGTATTCATAGAATTAAGCATGTGGAAGAAGCTGGTATTGTACCTGGTATGGTGGAAGAGTTTGTCATCATTGGTGAAAATGAAAGTGATGACAGTTTGCTATTGAGCTTAAGGAATATTCAATACGAACTTGCTTGGGAACGTTGCAGGCAGCTTCAGGCTGAGGATGTTATTGTCAAGGCTAAGGTATGTTTGAAACTTGTTTGCTACTATTGTGGTTTCTGTGGTTATAGTTTCAGGAATTTGATTGTTATGTGTAGGTTATTGGTGCTAACAAAGGTGGATTGGTTGCTCTTGTGGAAGGTCTTCGTGGATTTGTGCCCTTTTCGCAGATATCATCGGTTAGTAGTTGCCTCAGAACTGTGA
>ath_circ_026223_2635_2829_+
ATGAGAAACCACCAACCACTTCACAAACTACTCCAGCTAGGCTTAGATGCAGGAAGTGGTATGCAAGATCTCACCAAGCCTAGATATCTGATGTTGGGCTCACGGACAGAAATAAACTTGCCAAGAAGAGCAACACACTGTGACATCATTTCCTTCTCAGCATCAAGATGCATGACCTATATCAAAACACATTAA
>ath_circ_026652_4186_4290_-
ATGAGAAACTCAGCTGAAGTGATGAACAGAAAAGCGAGAGATATGTATATGTATATGTATATGTATATGTTTTTACACAAATCATTTTTTCTTGTTTTTGTTTGA
>ath_circ_025870_2_361_-
TTGCTGACTGCAAAGGCAATTGAGTCTAATGATGGAAAGCCTCTACCGCTGTATCAGAAGGCACTATGTGGTCTGACAGCTGGTGCTATTGGTGCTTGCGTCGGTAGTCCAGCCGATCTAGCACTTATCAGAATGCAGGCCGATAATACTTTGCCGCTAGCTCAGCGCAGGAATTATACCAATGCTTTCCATGCGCTTACCCGTATTAGCGCTGATGAGGGAGTTTTAGCACTTTGGAAAGGGTGTGGGCCCACTGTGGTCAGAGCTATGGCTTTGAACATGGGAATGCTTGCATCTTATGATCAAAGTGCTGAATACATGAGAGATAATCTTGGTTTCGGGGAGATGTCTACGGTCGTA
>ath_circ_023875_44734_44823_+
TTGTTTCTAGAGAGATCGATTGGTGATGATGATGATGATGATGAATGGGATCTCAAGGGAGCTGAACTCGGGATTTTATACGCTCTGTGA
>ath_circ_028547_4108_4587_+
GTGAGTGTTGGCATCTTACTTGGTTTCCTCCATTTGGTGTTGCAGTTTTGTAAGAACATTGTGTTGGCAGGAGTAGGTAGTGTGACTCTGTTGGATGATCGATTGGTTACAACGGAAGTCTTCAACGCAAACTTCTTGATTCTTCCTGATGAAAATGCTTATGTAGGCAAAACCGTAGCTGAGATTTGTTGTGATTCACTTAAGGATTTTAACCCTATGGTTCATGTTTCAATAGAGAAAGGTTACTCCTCCTTTCTTCATTTCTCTCTAATTTTAGTAGAAACAAATGATTTTAGTAACATCGAGTCTATGTCTTCAATTTCAGGTGATTTGTCAACACTTGGTGTTGATTTTTTCGAGAAGTTTGATGTTGTGGTTATCGGCTACAGTTCTCGTGCTACTAAGGTACTGTTGATACCTCCTTCTTTTAGTTGTTCCAGTTGTTTTTGTCTTTTGTTGCCATGTAGATTGATCACTTGA
>ath_circ_027442_1_243_-
GTGCAGATTCAAGAACGTCCTAGTGAATCAAAAGCTTCACTAGAACCTAAGGAAGAGGTAGATCATATCTCAAATGAGACAGAGGAACATGAACATGTATTAGAGAGAGACGTACAACAGTGTGAGACCATAGAATCTGAGGCTGTTGAGACAAAAGAAGACACACAACCAAGTCTGGACCTGAAAGAGGATAAAGAAACAGAGGAAGCAGAGACATTCAAGACCGTCTTTTCGTCTGATGAG
>ath_circ_026223_3067_3339_-
ATGTCTTTGAATTTCCTCTCATGGCATGGCATTTCATGGAAATTTCAGGTCCTTCAGCGAATATTGATGGGGACAGATGTTGTGAAAAATGTGAATAAAAACAATGCGTCTCATGCTGTGCTGTTTGAAGCTCTATCCCTGGTAAGTTCGTCGGATAGCTGGGGAAATGTTGATACCATGAATTTTACTAGTGGGCACCTATTTTTCTCTCTCTTCCCCTTCACCCCTGCTCAACGTCCTGTAAAGACGCATTTACTCAAAGCAGACTACTGA
>ath_circ_026652_5094_5792_+
TTGGGATATCCTCTCGTTTCAAGTGGATATGTTTCACAGGCCATAACCTTTGATGTCCACGCTGCCCCTCCTACCTCAACTCAGAGAGCCTCTCCTACTCGTTCCATGGCCCAGACACGACAACGGTTTGTTACTTCTGTAAGATGGTGTATGTCTTTGTTTCTGGTTTTACCCCTCATTCAAAATTTCGTAGTGGTGCGATTTAATGCTGCAGTATGCAGTCTCTTTGAACTCAATCTGGCCTTTTGTGCTGTTTGTTTTGTTTCTCTTTCTTGGTGGCAGTTTGAAAAGAAACTAATTAATACACCTCGCCTGATGAATCTGGTTTTATCGGGTATTTGGTACCCTAGTAGCTTCTTATCGGAGCTAGTTATCTTCCCAAAGTTCCCTCCTCAGTGGAGTGGTTTGGATGTCCAAGAGTCGTCGGTATTGCAAGGATCTTCCTCCCGATTGATGTTCTTCTCTGCATTTGATGCAGTTCTTGTAACCTCTTGTGTTACGTTGGATACAGTCTTCCAAGAATCTAGCCAGATCGTTCTTATTGTTCGTTTTGCCTTATGTTATTCTTATGACTTCTGTTGCATATCTATCTATCCTTTAACCATTGTTATATGGTCTGTTTTGGCTTCTGTTGTTGTGTTTTATGTAGTTTTCTTCATGTTGGTTGTAATTCCTCTTTCTGAGGCTCCTAAAATTTAG
>ath_circ_025870_657_749_+
ATGCAGAAATCATATACATTACAAATCAACAAAAGTCATGAACATATCAATAGAAAACATACTACACAAAACGTACATCTTCAAGATAAGTAA
>ath_circ_023875_45251_45331_-
ATGCAAACAAAAATTTCTGCAATTATTGAATTGAATCGTATGTTGATAACTTCGTATAAAAAAAACGGAAATCTATTTTAG
>ath_circ_028547_4604_4864_+
ATGCAGAAAGCAGTTAATGAAAAGTGTAGGAACCTAGCAAAAGATGTAGCGTTCTATACAGTTGATTGTAGAGGCTCATGTGGCGAAATATTTGTCGACCTTCAGAATTATAAGTACACAAAGGTACTCATCTCGTTTTTTTCTTTTGACGGTTGTATATCACATGCCTTTCTTTTGGCATATAATGTGTTAACTTTCTTTCTCTATTGTCAATTTTGGCTTCATAGAAAAAGCTTGATGAAACAGTGGAATGTGAACTAA
>ath_circ_027442_320_796_-
AGATCTTCTGATGTTCAAGCAGAAGTATTTGGTGAACATACCGAACCTTGTAGCTCGGAGATCAAAGATGATAGACATGGAAGAGACGAATCTATTGAGGTCAAAGCTAAGGAGACAGGTCCAGAAATAGAAACCGCAGTAGATGGTGAATCAGTACATGAAATTGAAACTACAGAAAGAGTTCTTCTTGAAGCAGAAAAAGAAGAAGACAAGGAAGAGATAAAAATAGATGAAGAACCGAGTCTGAATGCGATAGAGAAAGCGGAAACAGAGAACGTAAAGATAGTTATAGAAGAGCCTGAGATTGTTAATAATGAAGAAACTTCAGTCCATGAATCTGAAAGCTTGAAGGAGAATGCAGAACCAGTGGAAGCAGTCAAAAACTCAGATGGTACAGAGCAAATCTCACGTGAAGTGACTGTAGACAGAGCAAAGGAAGAGGACATAGCCCCAAAAACAGAAGAGGTTTTTTCTTAA
>ath_circ_026223_3351_3545_-
GTGAAATTAGCTTATGAAAATAGAGGCTTGGCCCAGCTTTGGTGTATTTTTGTTACTCAGTTAAAGATATCGTGGATACTTATATATCTTTGGTTAGTACAGGTTAAGGCAATGAGGGCTCTTCAATATTTCCCGACCATTGAAGATCCCAGTACCAGAAAAGCTCTGTTTGAGGTTCAATATTTTCATGTGTAA
>ath_circ_026652_5861_6025_+
TTGTCTATTTTGCAAATTGTAAATAGTAGTGTTACTAGTTACATAATTATGTTTCCAAAAGTAACTATATTTCCAACAAACCCTTTTTTAATGTATTTTTTTGATAGATATATTAGTAGATTTTTTTTAACAATGGAAAACGAACAAGGTTATAAGGGCAGATGA
>ath_circ_025870_768_854_-
AGGATTCAACTTGGTCAGGGATCTGCAGCCAGTATAACCACCAACATGCTTAAGAATGAGGGCGTTGGTGCCTTCTACAAGGTATAA
>ath_circ_023875_45747_45875_+
ATGAATTTGGGGTTCTTAGTTGGAGTTTTCGGCGTTCTTATTCTTTCTCATGCCGCTTATTCAACAATCCAATGTATGTCTACTCTTCCCAATCCAATTCCAGTTCCAATTGAGTCAGATCTACTTTAA
>ath_circ_028547_5122_5253_+
GTGATAGAACTATTTGAGGAAACTGAAGGACGTAAACCTGGGGAATGTTCGCTGTCTGATCTCCCAAGAGTTTTGAAACTCAAAAAGGAACTATGTGAAGGAAATGTAAGTTTCTTTAACCTTTATTTGTAA
>ath_circ_027812_1_237_-
TTGCTGGATCTGTGTCCCGAGAAAGTCAGCAACTACGAAGAAAAGCTGAAGAACTTTTTCACAGAACACATTCACAAGGACGAAGAGATTCGGTACTGCCTAGCAGGAAGTGGCTACTTTGATGTTAGGGACAAGGATGATCGTTGGATCCGTATCTGGATGCAACCTGGCGATCTCATTGTCCTTCCTGCCGGAATCTACCACCGGTTCACACTCGACGCCAGCAACTACATCAAG
>ath_circ_026223_3636_3839_-
ATGGCACAACTTTTGGATGAACGAGATCTTGGTGTCTTGACGTCTTCTACGAGTCTTCTTGTAGCTCTGGTATCTAATAATCATGAGGCGTACTCAAGTTGTCTACCTAAATGTGTCAAAATATTAGAACGCCTTGCTAGGAACCAAGATGTTCCTCAGGAGTACACATACTATGGCATCCCATCTCCTTGGCTCCAGGTTTGA
>ath_circ_026652_7012_7080_-
ATGAACTCAGCTGAAGAGGAAGTGATGAAGAGAAAAGCGAGAGATATGAAACCTATACTCCATTTTTGA
>ath_circ_026003_2_226_+
TCAGCAATAGCATCAATTGTTTTCCAGGGAGAACGTACAACAAAATTAAGAAGCTTCAGGCTTTTCGTACCACTTCCTCCAATAAACCACTTCAAGAACGGCAGCAAAACGCCAGCCATATCAAGAATGGATGTGAAAGTATTTTCCAGAATCAATGCAGATACCTATATAGCGACATTGAGAAATGGTAAACATACAACTATAAGGCGTGTGGATATCAAATGA
>ath_circ_023875_45969_46214_-
ATGCAAAACAGAGAGTTCGAGAGAAACATGATCACAAACCTGTTTTCATCAGAATCCGGATGGATCGAGAGAAATTTACCAGGGAAAGTCAAAGCAGCCCACATACACAGAGCTAGTCCAATGATCAACTCCAGAATAACCTTAAATAAATCCAATCATGATTCATATAAAAGCATAATCATTGCTGATATAATTCAAACACAATTGAGGAAAAGAGAAACCGTTATCATTATATACTCACATTAA
>ath_circ_028547_5527_5631_+
GTGATAAAAGTTATATCAGGCAAAGGAGAGCCGTTGAAGAACTTCTTCTACTTTGATGCAGAGGATGGGAAAGGTGTAATCGAGGACCTATCCCACAAGCTTTAA
>ath_circ_027812_626_736_-
ATGAGATTAACGATTGTGACATATACTAGACACAGTAGGAGTGTAGGACTACATAATGAAGGTAGTACTCAAACCTTACAAAACCAGCCTATGAAGAAAGAAGCCTTATGA
>ath_circ_026223_4136_4255_+
ATGATTCAGCAAAATCCCTTCCACCGATATTTCCAACCTACAGGAGAACGTAAGCATGGCAAGGTAAGAAAGCTAGAAAGAAAGGACCAGTTTCATGAAGTAAGTGGCTCTGAATCGTGA
>ath_circ_026652_7154_7468_+
ATGAAACTACAATATATAGGTCACAAAGGGCAGAGGAATAGAGTACAACAGTTCTTACAGTCTCGAGGAGAATCTTGGTACACTTGTGTAGTTGTGTTGTCTGAAATCGTCTCTCTTTGGAATTTCTTGGTTAAAAACAGAAACCAATTTCTTTATTTTCTTGGAACATTTTTTGTGTTGATAGGAGTGACAAGAGAGTTGAGAGAAGAGCGACCATCGAGTAAGATAGTGACAATAACAAGCTTCTCAGTGATTAAAGGCAGAGGAGAACCCTATGAATCCTCTGTTTTTGAGGCTGCTGGTTACAAATGGTAA
>ath_circ_026003_457_630_-
ATGGCTTCTTATCAGTATATTAATGAGATTCTGGTTACTGTTGCAAATTATTATAACTCATGGTCTTTGGCAGATGACCTGGAGTCCAATTGTATAAAAATTTCTAGAGTACCTCTTTATTTAGATTCTAGTCACTTATCATCAGTAACAATCTACGCGGTTTGTACTATCTGA
>ath_circ_023875_46396_46566_+
TTGACTGAGAAGGTTTACGGATGTGTTGTTAATCAATTGATTCAAAGAACTTGTGCTCTAGAGATGTTTCGAGGGTCTAGTTTTGATGTCTCTTTAACTCTCTGTTGTGCATCAGTGTTTATCAATCTGAAACATGGAAATTTGGTAGTTATTATATTTCCCGATGATTGA
>ath_circ_028547_5941_6039_+
ATGGTTCATTGCTTAGTGACATTATTTGTTGTTGAGGGAGGTTTCAAACCAATAGAGATGAAAGTGGAAACTTCTCCACAAGTTGAGAAAAATATTTGA
>ath_circ_027963_3_116_+
TGTTTGGATGGTAGCGCGCCAGCATACCATTTCGATAAGGGATCGGGCTCAGGAGTGAACAATTGGATCGTTCATATGGAAGTTAGTATTATTTTTATTTTCTCATTTTATTAG
>ath_circ_026223_4683_4796_-
ATGGAGGTGTTTGCTGAAATATATTCTATTGATCAAGCTGAAACAAAGAAAGTTTCATTGAAGATCACACAGTTAGATCTAGATACCATTTCATGCGTTTGCAACTTGACTTGA
>ath_circ_026652_7566_7799_+
GTGAATGGTAATAAAAACGACGGTGGAAATGATCATATTTCCCTTTACGCAAGGATCGAAGAGACAAACTCTCTTCCATTAGGTTGGGAAGTGAATGTTGATCTCAAACTCTTTGTCCATAATGGGAAGCTACACAAATATTTGACTGTTACAGGTACTTTAAAATGTGTAGATTTCAATAATAATTCTAGCCACTGCTATTTTTACTTGGCATTTGTAGATTTCAAACATTAG
>ath_circ_026003_824_973_-
TTGGATCACCTTTCTGGAAGGACTGACATTGATACATCTAGAATAGTTGTATTTGGAAGGTCCCTTGGGGGAGCTGTTGGAGCTGTGCTTACCAAAAACAATCCAGATAAGGTACTATTAGTACATATTGCTATTGGTAGCATTTCATGA
>ath_circ_023875_47355_48179_-
ATGAAGATTCATAAACTCTGTTTTCTTGCTCTGCTCTTAGCTCACACCACTTCCGCCGTCAACCTCAACCTCAACCTCAAAACCTCAGAGTTGGTCTTCCTTGGAGACGCTGAGCTCGGTCCTGCTTCTGATGGCGTCAGCCGCTCCGGAGCTCTCTCCATGACACGAGACGAGAACCCATTCTCTCACGGCCAAAGTCTTTGGTCCACTCCAGTCCCTTTCAAGCCTTCTTCAAACTCTTCTTCTCCTTATCCATTTGAAACTTCTTTCACTTTCTCCATCTCTACTCGCATCAAACCCGCCCCTGGTCACGGCCTTGCTTTTGTTGTCGTCCCTTCCATTGAAAGTGACGGTCCTGGACCCGCTGGATACCTCGGGATATTCAACAAAACCAACAATGGCAACCCCAAAAACCACATCTTTGCTGTCGAATTCGACGTTTTTCAGGACAAAGGTTTTGGAGACATTAATGATAACCATGTCGGGATTAATATCAACTCTGTTACTTCCGTTGTTGCTGAGAAAGCTGGTTATTGGGTTCAGACAGGAATTGGGAAAATGAAACACTGGTCGTTTAAAGAGTTCAAGCTGAGTAATGGAGAGAGGTACAAGGCTTGGATTGAGTATAGAAACTCCAAGGTTACAGTTACTCTCGCGCCAGAAACCGTTAAGAAACCTAAGAAGCCTTTGATCGTTGCCCATTTAGATCTCTCTAAGGTTTTTCTTCAAAATATGTACCCCGGTTTTTCTGGTGCCATGGGCCGTGGCGTTGAACGTCATGACATTTGGAGTTGGACCTTCCAGAACAGTGCCAAGAGAATCTAA
>ath_circ_028547_6130_6243_+
ATGACAGTGACATCTGAACAGAAGAAAGCTCAAGAGTATATAAATTGTAGCTTAGCCTCTGGTGAAGCAGAATCACAAAGTCAAGGATATGGATTTAAACAACAAGATCTTTAA
>ath_circ_027963_243_485_+
ATGAAGGGTTCTTCTAAGCTTATGAACAAAGACTTTGGTTTCTCCGGTATCTTGGGTGGCAAGCAAAGCACCAATCCAGGTTTTCAATTCTTTTTTATTTCTTTTCATTTTGTTCAGCGAATTTTTTATTTGTTTTCTTATGCAATGAGACTGAATCGGATTTTGGGTGTTTTGCAGACTTTTACAATTGGAATAGAATCAAAGTTCGGTATTGCGATGGTTCATCTTTCACCGGTGATATAG
>ath_circ_026223_4800_4955_-
ATGCTTTATATACATATGCTAGGCTACGATGTGGATTTTGGCCATATGGAGGCGGTTTCTCTTATATCTGCGCCAAAGTATCCAGAAAAGCAGGTAAACCAACGTTTTGTTTGCTCAAACAAAGAAATTTTTCTTTGTAAGGCTAGGAGAAGATAA
>ath_circ_026652_7880_8203_+
GTGAAGCGATATAACAATGCGAAAAAAGAATGGGGTTTCGGACAATTGATTCCTCGATCAACATTCTACAACGCGAACGAAGGTTACCTTGACCAGGACACTGGTTCTTTTGGTGCTGAGATCTTTATTGTTAAACCGGCTCAACAACAAGAGAAAGTTACATTCATATCAAACCCTCCAAACAATGTTTTCACTTGGAAGATACTTCGTTTCTCTACCTTGGAAGATAAATTCTATTACTCCGATGATTTTCTCGTTGAAGACCGATACTGGTTAGTAATTTTAATAACCAAATTAATCTCAAAATTTGCAACTGTTATGTGA
>ath_circ_026003_1005_1088_+
ATGGATAATGAATACATGGAGACGCAACAGAAGAGATATGTGGATAAATTTAGGGAGACAAGCAAACCTGAGCATCTTTTATGA
>ath_circ_023875_48365_48469_+
GTGATTGTTAATAATGGAAAGAAAAAAAAATTAAAACAAAATCATCGAATGGTCACATCAGCACATGACATTTTGTCAAGTAAACGCGTGAAGACACTGTTGTGA
>ath_circ_028547_6540_6890_+
TTGACTCTAGTAGCTCGGAGAGAGGATCGTCTCCAGGTGGTGGCTGACCGGTGCAGGAAGCTTGGTTCACCAGACGTTGCTGTGGTACGCGGTGATGTCTCAGTCATCAAAGACTGTAAACGTTTTGTTCAAGAAACCATCTCTCGGTTTGGAAGATGTGAGTTAGTCACTATTATTCGAATAACTAATATTACTACTTGCTTAAAGAACATAAAAAATATAACAAAATTTACATCAGTGGATCACTTGGTGAACAATGCTGGAATTGCGGAGGCCAAATTTTTCGAGGACTATTCTGAAATTTCGGATGTTCTTCCCATTGTGGTATACATTTTTAGATTTAATACATAG
>ath_circ_027963_1027_1233_+
TTGAACAGTAAGGATATCACTGGAGGATCTTACATCCAATCCTACTACGCCAAAGTCGTAGCGACCCACGTAGGATACATCTCTCTTTTCCTTGGCCATATTTCTCTAATATATCAGGTGTATCCCATCACGACTAATCTCGATCACTATTTACAGGGATCTGCAAAGAGTCTACCTGCTTCTTGCACCTCAAGTATGAAGCCTGAT
>ath_circ_026223_5324_5524_+
ATGAAATTCCAAGTTGAAAGCAATAGTAGTGATGTTTCAAAAGGTAGAATAATTGCTAATCTACAAGGATTTGAGCTAGCTATACAACGGCAACATTATACTGCCTATCTATTTTCACAATTGGTGTTAAATCAAAATTTATTGCCTCAATCCGATAAAGTAAGAAACTACAAGCTCCAAAACTATCCACTCGGCATGTGA
>ath_circ_026652_8468_8683_+
ATGAAACTAACAGCTGATGTGAATTGGTATTTTGTTTGTGGTTTATTTGCAGCTGCAGCTTGGTACCCGATTGGAAGCGGTTATGGTGTGGGAGTGAACAATATCATACTGTTAGCTGATTTAAACGATGCATCAAAAGGATATTTGGTGAATGATGCCATTATCTTTGAAGCTGAAATGGTTAAGGTCTCTATAACCAACATCGTCTCCGCTTAA
>ath_circ_026003_1144_1314_-
ATCGCTCATCGTCTGGAGATGGTTCGCATCATGATACAAAAATTGAAGTGCAATGTATTCATGCTTTCATATCGCGGGTTAGTTTCAGTTTGCTGGTTTCTGGTCTATCTCTTATATAAATTGTTTGTTTTTGAGTCTAAACCTTGGATCTGTTTATACAATGCTTATTGA
>ath_circ_023875_49076_49171_+
ATGGAGGGTTCTTTTGCAAAAAGGAGCAAAAACGGATTGAGCAGTGTAGTTGAGGCTTTAAATATGGCCCATGAGTCGTTGTGGCCCACAACTTAA
>ath_circ_028547_7146_7313_+
TTGTTTCAGGCAAGCAAAGCAGCTATGATAAACTTCTACGAGACTCTTAGGATCGAGCTTCATCCAGAAGTTGGTGTGACAATCGTGTTTCCTGGTCTAATCGAAAACGGAAATACTAATCCGGACCTTTTAGCTGAGGTATTTTACTATCATCATTTTTCATTTTAG
>ath_circ_028386_1_279_-
GTGTCTGATGAGGCAAGAGCTATGTACAATGGTGGCGTGGCCGGTCTGACATATTGGAGTCCGAATGTGAATATCTTGAGGGACCCGCGGTGGGGCCGAGGCCAAGAAACTCCCGGAGAAGATCCTATCGTTGCCGCAAAATATGCCGCCAGCTACGTCCGGGGACTTCAGGGTACTGCTGCCGGTAACCGCCTTAAAGTCGCCGCATGTTGCAAACATTACACTGCTTATGATCTTGATAATTGGAATGGCGTCGACCGTTTCCACTTCAACGCTAAG
>ath_circ_026223_5726_6013_+
TTGAGAGTAACCTTCTCATTCTTGAAGCATGTACGAATGTTTCCGAGCTCCTTATCAACTCGTAGTCTCTCCGCTTCCTTGTTCTGGCAATTACGAACGTCGCTGATAAATACGGAGAGACCTCTCATTCCGGTCATGGTTGAACCAAATCCTCAAATCCACCGTGCTCCGCCGCCTCACACGGCGCAGATCCAAACTCGCGGCACCGGATCTAACTACGAGATAAACCACAGACTAAAGCTGAAGCATAAGCAATTCGAGAGAGGTGAGATCGAAATCCCAATCTAG
>ath_circ_026652_9317_9391_+
ATGACGATATTTGCTAATCCTAAATTTGAGACGAATTTGGGACTAATTCAAGAGTCCGAGTTACGTGACCCGTGA
>ath_circ_026315_1_225_+
GTTCGTGTAAAGGCTGCTCTTAACAGTCAATCAAAAACTAGGCTGATTGGCCCTAATTGTCCTGGTATTATCAAACCTGGTGAATGCAAGATTGGGATCATGCCAGGATACATACACAAGCCGGGGAAGATAGGGATTGTTTCTCGATCTGGAACATTGACATATGAAGCTGTAAGGTTCTTTGTGTTGCCTTCATGTTTGTCTCTGTCTTTCTCAACTTATTGA
>ath_circ_023875_49505_51559_+
ATGGATTCGGAGCAGCAGACGGAGCTCTTATTACGCATTAGTCAACTAGTGTCTTTCGTCGATCCTCTCTTTTGGATTTCGGATGAAGCAACGAGTTATGTCGTATTAGTCACTAGTCGCATAATCGATCTCCTCAGCTCTATGGATTTGGACTCGCTACCAAAACCGGAGACCAAACTCATGTCACTCACTACTCAAACCATAGCTCTCTTCAACACTATGGATTTGAAATCCCAGCCGAAGCCGCTAAGGAAGTTCATATCATTAGTATCTGAAAACATCCCTCTCGTCAACTCTATAGATTCTGCTACGGATCAGAAGCTCAAGTTGCTCTTTTTTAAAATAAGGGAACTCGAGCCGGAGCCGGAGCTCATATCACTCCTCCACCAAATTTACTACCTCGTCAAATCTAAGGATCCAGAGTGGGAGAAGCTTATTTCCTTATGCCCACAAGTACAAGTAAGCTTTCACGACGGAAAATTTCAGGTGACTGGAAATGTCCAGCGGTGCAGCAATAAAAAGCGGGACTGCCGATTTGAACGCTACAAGTTTTCAGGAGAAGACTACACCCATTTTCGCTGCTCGGCTTGCAATGGCGACGACCATGATGAAGAATATGACAAGGCTCCACTTGAGATCATTCACCCTCTTCATCCAAAACATTCTCTCCAGCTTGTCTTGATTGAAGCTTCTTATAGAACGAGGGAATGTTATTGCTGTGATGAAGATCTCGAACAGATGTTTTATTACTGCCCGGCTTGTGATTATGCTATCAATATAGCTTGTGTGGAGAAACCACGACGCTTATCTGTAGACCATCCCAAGTGGCATGAGCATACTCTTTCTCTGTTTCCAAGAAAGACTCCCTTGACTTGCAGCGTTTGTGCATTGACACATACAAGATGTCCTTTCTATATATGTCCCCCTTGTGACTTTGTGGCCCATCAAAGCTGTTTCAGCTTACCACGTGTCATTCGCATATCTCGTCATCACCATCGTATCTCTTTCACTCATTCTTTTGAGAAAGGAGATTGGTCTTGCGGTGTCTGCCGTAAAAAGATCGACAATGATTATGGCGGTTATTCTTGCATCAAGGACGGTTGTTTCTATGGGGCACATTCAAGATGTGCCACACGAAGAAGTGTGTGGGATGGTAAAGAACTCGAGGGAGAGCCAGAAGAAAATGAAGAAGAACTTAAGCCGTTTGTCAGGATAAGCGACGGAATCATACAACATTTCAGTCATAAGCATCATCATTTGAGACTTGATGAGAACACTGACAGAGATTACGATGAGAATATGGAGTGTCAAGCATGCGTCAGACCAATCTATTTCGGTAACTTCTACTCTTGTATGCAATGTGATTTCATTCTTCATGAAGCATGTGCGAATCTTCCTCGTAGACACCATCATCCAATACATGCACATTTGCTAACTCTAGTAACAGAGTATTACAATGTTATGGTCCATCGTAGCCAAGTTTGTTCAGCTTGTCCTTCGTTGTTGAGGGCTTGTTTCTTCTATAAGTGCGATGAACAAGACTGTGATTTCCAGCTACACGTTCAGTGCGCCGTAGTTTCTGAGCCGCTAGTCCATGAAAGTCATATGCATCCTTTATTCCTTACATCCGAACCATATGAGGCAAGACTTTGTTCGGTATGCAAAAAAGAATCATGGCTTCTTCTTTCCACAAAAGAAACATTCAATTGCATTGAAGAGTGTGATTTTGCTTTGTGTTTTGGATGTGCTACTTTACCTCAAAAGTTGAGGTATAAGCATGATAAGCATATGCTCACTCTTTCTTATGGGAACAAGACAAGTACCATGGCTTATTGGTGTGAAGTTTGCGAGGGATACTTAAATCCAAAAGAGCGATTTTATACGTGTGAGGAGGATTGTTGTGTCACCCTCCACATTGAATGTATATTTGCTATGACCATGAAACCTTATTCGTGGTGGCTCTTCTCCGGTAAAAAGGTATACGTTCTACCAAACAATGGTCATATGACTCACACATTTGCTTCGTTTGTGAGAAGCGTTGTCCACACAAAGTAG
>ath_circ_028547_7853_8074_-
ATGGGTGAAAATGTAGGTTTGTTTTTGTTAATGGTACTTTTGACTATGTATATTAACTATGTGTCTTTAAGAATAAGTGAGTTGCCTAATACTAAACATGTGTGTATCGAAACAGAAGAGAATCCAACCATACTGAAATATTTTAAACTGAATTCGAACAAAAGTTATATTTGTCTAGTAGTTGAGATTGGTAAACAAAATTTTTGCGGTTTGCATGAGTGA
>ath_circ_028552_1_435_+
TTTTGTAAGAACATTGTGTTGGCAGGAGTAGGTAGTGTGACTCTGTTGGATGATCGATTGGTTACAACGGAAGTCTTCAACGCAAACTTCTTGATTCTTCCTGATGAAAATGCTTATGTAGGCAAAACCGTAGCTGAGATTTGTTGTGATTCACTTAAGGATTTTAACCCTATGGTTCATGTTTCAATAGAGAAAGGTTACTCCTCCTTTCTTCATTTCTCTCTAATTTTAGTAGAAACAAATGATTTTAGTAACATCGAGTCTATGTCTTCAATTTCAGGTGATTTGTCAACACTTGGTGTTGATTTTTTCGAGAAGTTTGATGTTGTGGTTATCGGCTACAGTTCTCGTGCTACTAAGGTACTGTTGATACCTCCTTCTTTTAGTTGTTCCAGTTGTTTTTGTCTTTTGTTGCCATGTAGATTGATCACTTGA
>ath_circ_026223_6023_6238_+
ATGGCACCTTCAATCGAAGAAATTCAAAAGGAGAGACTGATCTTTGGAGAAGAGAGACACGCCTGCGGGAGAGAGACGAGAGACGACTTTTATTTTTCTTTATTTACAACTTTGACTATTCAATTTTGTGTAATTCAGTTTTTGTCTGTTTTGAAATTGGAATCCGAAATTGACCCGTCGAAAAACAGAATTAACGCGTCTAGACATTTGGACTAA
>ath_circ_026652_10334_10624_-
ATGCAAAGTGGCCAAAGAGGAGAAGCTAGTAGGACAATCTACCAAACTGGTCGATTGCGTGGTCGATTGGTCAGGACCAGAGCTACGGAGGAATACGAATCTACCAAACTGGTCGATTGGGTGGTCGATTGGTCCGGACCAGAGCTACGGAGGAATATGAATCTACCAAAGTGGTCGATTGCGTGGTCTACTGGTCAAGGATTAATGTTGTGGACGATATTGAATCTACCAAGTGATCTATTGCTTGGTCGATTGCCTTCCTTAACCGGGTCAAAACCCGGTTTGTTCTAG
>ath_circ_026315_374_529_+
ATGCAGGTTTTCCAAACTACTGCAGTAGGTTTGGGGCAATCTACTTGTGTAGGAATTGGTGGGGATCCGTTTAATGGGACAAATTTTGTTGACTGCTTGGAGAAGTTCTTTGTTGACCCCCAAACAGAAGGTCTCGGTTTCGGACACCATAATTGA
>ath_circ_023875_51615_51692_+
ATGGTAGAGGGAAGAGCAAATGTTTTGATGGAGATTGTAAGAAATGTTATTAATATTGTATTCCGTTGTATTGATTAA
>ath_circ_028547_8147_8353_-
GTGACAGAGCCATCATGGTTTAAGGTGACGTACCTTTGGAAAGTGCTATGTCCGGAGTTGATTGAGTGGGGTTGTCGGTTACTGTACATGACTGGAACTGGTATGTCCGAGGATACTGCACTCAACAAGAGGATCATGGACATTCCTGGTGTACGTAGTACTCTGTACCCGGAATCTATCAGAACTCCAGAAATCAAGTCGGATTAG
>ath_circ_028552_452_712_+
ATGCAGAAAGCAGTTAATGAAAAGTGTAGGAACCTAGCAAAAGATGTAGCGTTCTATACAGTTGATTGTAGAGGCTCATGTGGCGAAATATTTGTCGACCTTCAGAATTATAAGTACACAAAGGTACTCATCTCGTTTTTTTCTTTTGACGGTTGTATATCACATGCCTTTCTTTTGGCATATAATGTGTTAACTTTCTTTCTCTATTGTCAATTTTGGCTTCATAGAAAAAGCTTGATGAAACAGTGGAATGTGAACTAA
>ath_circ_026223_6899_6973_+
ATGGAAGCACCAACCATTAAACTACAAGGCTTTTATATGATTGTGATGATAAAGCATCAGCTTGCTGGGCTTTAG
>ath_circ_026652_10955_11056_-
ATGTTTCAACTTGATTGTGAGTCTTTGCTAATAGTTGGAGATTTGAAATTGAGCTATGCACTAAGAAGAGTATGGAGAAGTACGAAAGAGTATGATGATTGA
>ath_circ_026315_743_829_-
TTTATCAAAGCAGCGGCATCTTCTTCTGCAGTCCCACCGATTTCTCCAATGAGAACGATACCTGAAAATAAATCAATAATTTCTTAG
>ath_circ_023875_51738_52010_-
ATGTCTACTAAATATTCAAAGTTGGGTGCAGGTGAGGGTGGCAATAAAGGGAAAAATTACAAGAAGTGTGTTACAGGAACTGGACTGTTGAGAACGCTGAGCAGCTTGGGGTATAGGGATGGGTCAGGAACCGCAGGGATGGTTCAATGGAAGCACTCTTTTCAGGATCACCTGAAGCTGTTGATGAGATGCATCAGAGGTGCCGCCGTGGTCCTCCTGCAGCCATGGTTAGAGGCTTTCCCTTCCACTGAAGAACCGGGATCAAGTTTTTAA
>ath_circ_028547_8520_8657_-
ATGAGAATTGAGCTTGGTGGCGATGTACACATTACAATCGTCACACCTGGTTATATCGAGTCGGAGCTCACACAAGGCAAGTACTTCTCTGGTGAAGGCGAGTTAATAGTCAACCAAGACATGAGAGATGTAAGTTAA
>ath_circ_028552_970_1101_+
GTGATAGAACTATTTGAGGAAACTGAAGGACGTAAACCTGGGGAATGTTCGCTGTCTGATCTCCCAAGAGTTTTGAAACTCAAAAAGGAACTATGTGAAGGAAATGTAAGTTTCTTTAACCTTTATTTGTAA
>ath_circ_026223_7156_7293_+
TTGAGCGACATTGATGTTGGTGAAGCAAACTTGCAAAAGTCAGACTTACTCAAATTTTGCTTAATCACTCTTGTTTCACAAGCCCCGGATCTAGGGTTCTTATATTTTTTTTTATTTGCAAAATTACAAATGATATAG
>ath_circ_026652_11097_11210_+
ATGGAAGATAAATCATTCTCAATCGGTCTTGGTGAAGGCTTTTGGAGGTGGTTTCAAAAGATTTACATTTTGGTGGGTTTCTCTAAAAAAAATAGTAATGCTAGACAATCATGA
>ath_circ_026717_77_316_-
GTGACTTTGCAATTGATCCGAGATCCAACGAACGCTAGAGGCTTTCTGTCTGCGAGGTCTGTTACTGGTTTTCTTTCCGATCTTTACCGTACAGCTGCAGATGAAGTTGGAAAAATCTTCTTGATCGCCGATGACAGGGTAAATATCTTTGAAATGGTTGTTACTTTTGCAGTAGCGTCAAAACTATCTTCTTTGGAAATTTATGATTCTGTTATCTCAGATCCAAGGAGCTGTATTTGA
>ath_circ_023875_52140_52220_+
ATGCAGATGTACTTCGGTTATAGAATTGCATCTAACTCAACCTTTTTGATGGTCTCAGACTCTTCAAGTATGAAAGTTTAA
>ath_circ_028547_8937_9452_-
GTGAAACGGATATATATTTTATATGGTAAAATGATTGATTTGAGTCTATTTGCGTATATGAAATATCAGCAATTGGCATATGAGTACGCATGTAGAGGTGCATGTTTAGCCCTGACCGCCCGAAGGAAGAACCGTCTAGAGGAAGTGGCAGAGATTGCTCGTGAACTCGGATCTCCCAATGTTGTTACCGTTCATGCTGATGTCTCCAAACCTGATGACTGTAGACGAATCGTTGATGACACCATCACCCATTTTGGCAGATGTAAGTCACGCCACGGGACGCTAATCACTATCACTCTATCAAAACCGACCGTTTTTTTGTTACCATTCACAAGTTTGGTCTACAAAACATTGAATTTCTTTGGTCTTGCAGTGGATCATCTTGTAAATAATGCTGGGATGACGCAGATTTCAATGTTTGAGAACATTGAAGATATAACGAGGACAAAAGCAGTTTTGGTAATTAAAATAATTAATTACCAACCCTTTAATTTTATTCGTTGTCCTGATCTTTAA
>ath_circ_028552_1789_1887_+
ATGGTTCATTGCTTAGTGACATTATTTGTTGTTGAGGGAGGTTTCAAACCAATAGAGATGAAAGTGGAAACTTCTCCACAAGTTGAGAAAAATATTTGA
>ath_circ_026223_7597_7680_+
ATGACAACATTAAAATCTCTCAATGTGAAGGCTGGTGCGAAAAAACAGACCTCCCATCAGAAAACTCATGGAGAAACAGATTGA
>ath_circ_026652_12253_12387_+
ATGCAAACCTACATGATTTTTTTTGGATTTTTCAAAATTTTCAGATTTTTTTTTTATTTTTCTCAAAACATAGTTATTGACAATGCAAGACTCAAAGAAAGAAAATCAAAACATAACACAACATTAGATGGTTAG
>ath_circ_026717_487_831_-
GTGCACCGTTCTGGTCGTACTGGGCGTGCAGGGAAAGAAGGCTCTGCCATTCTCATGCACACCAGCAGCCAAAAGAGAACAGTGAGGTCTCTGGAGCGTGACGTAGGCTGCCATTTTGAATTCATTAGCCCACCAACTGTTGGAGACTTGTTGGAATCGTCAGCAGACCAAGTGGTGGCCACTCTAAATGGTGTTCACCCTGACTCCATAAAGTTTTTCTCAGCAACTGCTCAAAAACTATATGAGGAGAAAGGAACAGATGCTTTAGCTGCAGCTCTAGCTCACCTGAGTGGTTTCTCTCAGCCGCCTTCATCAAGATCTCTCCTCAGCCATGAGAAGGTATAA
>ath_circ_023875_52430_52594_+
ATGATGATTCTGATGATAACGGCGAACGGAGAGACTACGAGGATTATAGATTCTCAACAGGATTTGTGGAACCTTGCCGAAACTCAGGATTCTTGTTCGAATTCCGACGATGGAGGCCAAACTCAGAAATTTTCTCATGTTTCAGAGTTATTTCCTTTGGTTTAA
>ath_circ_028547_10411_10554_-
ATGATACTTCTATTAAATATGTTTGTATTGGTGAGATCGATTAAGTATAAAAAAAAAATTACAAAATCAAAAATTAATATGTTAAAACATAAAATTATTAAAGAAATTTTGTTTATCTTTTTTTTATTAAAGCGAAAATACTGA
>ath_circ_028552_1978_2091_+
ATGACAGTGACATCTGAACAGAAGAAAGCTCAAGAGTATATAAATTGTAGCTTAGCCTCTGGTGAAGCAGAATCACAAAGTCAAGGATATGGATTTAAACAACAAGATCTTTAA
>ath_circ_026223_7936_8052_-
ATGGGATCTCGAGCTCTAGTTCCAGCAGCAGGTCCAGCACCATCACCAGCAGTTCAACCGCCTAGCCCAGCGGCTTTAGCTGATGATCCAGGAGCTATGCTTGCTGGCTTACTTTAA
>ath_circ_026652_12516_14855_-
TTGAGAAATGAGATATCTAGCTTCACTCAAAGGAGTAATAAAAGTTTTTGTGAAGCTTGGGAAAGGTTCAAAGGATACAAAATGCAATGTCCTCATCATGGTTTCTCTAAAGAGTCTATACTAAGTACCTTGTATAGAGGAGTTCTCCCTAAATTTCGCATGTTGTTGGACACGGCAAGCAATGCAAACTTCTTGGGCCAAGATATTGATGATGGTTTGTCTTTGGTAGAGAATCTAGCTCAAAGTGATGGTAATTATGGTGAAGATTATGACCGCACTCCAAGAGAAAGTAATGAGATGAGTAATCTACACCGCAAAGAGATCAAAGCTTTGAATGAAAAGATAGATAAGATGATTCTTGCTAATCAAAAACCGATCCATTTTGTATCCGAGAGTGATGTCTACCAAGGGTATCAAGAACACATGGAAGGTTGTGTAGAGCGACAAGAGGAGGTCAACTATGCTATTGGACAAGGCTACAACAAATTCAACCTCAACTATAGGAATCATCCCAACCTTTCATATAGGAGCAATAATGTGGAGAACCCACAAGATCAAAGCTACCCACCCTTAAAGCCTCCCGGTTTCACACAACAACCCAACTATCAACCTCAACCCCAAAGGAACTTCCAACCAAAACCTCAAGCCTACCACCACAATCAACACCAAGGGAGTTCATCGAATCCTCCACCTCAAGCGGATACAAACGCTCTTCTTAGACAAATTCTAGAAGGGCAAGGAAGAGGAGCAATCGATCTTGCCACACAAATGAAAGGAATGCACACCAAGGTTGATGACATTTATGGTGAGCTCAATGCCAAAATAGAGCGTTTGAATGTCCATGTTTATAGCCCATCCTCATCCACTTCCAAGCATCCAATGGGAACTTTAAAGGGTAAATCTGAAACTAATCATAAGGAGTTTTGCAATGCTATCTTCATAAACGATTTTGATATGGTTGAAAATATGAGCTATACACAATCAAGAGAGGATGGTAGAATTGATGAGAATGAAAAGGCAATAGAAGAGATCTCTAAACTTCTATATGGTTCTAATGTTGAGAACTTAATGGTTGCTAGTGATGAGAAGGCCAAGAAGAGTACGAATGGGAATGATATGATAACCAAGAGTGTTGAAAAGAAAGAGGCATCAAGAGTTGAGCCTCTTCCTTATGAGCCTCTACTTCCGTTTCCCGGGCGAGTTCTTACCAAAGCTAAAAAGAAAGTTTTCTCAAGTTTTAAAGCCAACATGAGTAGAGTTGGAGCGCCTTTGCCTTGTGTGGAAAACTTGTCTCAAATTCCTCTTCACTTTAAGTTCATTCAAGCCATTCTAGAAAATCGAGAGAAAGTGGAAGAGATCATGAGAGCCTTTGATTCACCAATCACACCACAAACGGAACCAAAATCTATTATCAAGCTTGAAGATCCGGGTAAATTCACCATACCTTGCTCACTTGGTGATTTACAACTTGATGATGCCTTATGTGATTCGGGTGCAAGCGTGAATGTGATGTCACTTGAGATGGTAAAGAGTCTAGGGGTTAAAGATATGAACCACCACACCTCCTCCATCATGTTTGGAGATGCTTCTTCAACAACTCCTCTTGGTTTGATTGAAGACTATCCACTCAAAGTTGGTGATTGCATAGTCCCAACGGATTTCATGATAGTGGAGATGAAAGACACCCACAAGGTTCCTCTCATTCTAGGAACTCCATTTCTCAACACCGTGGGAGCCAACATCGACTTCCCAAACAAGAGAGTTACTCTTCTCCACGTGAATGGTAATGTCTCATATCCAATCAAGCCTTTCTCTACAAAGTTTTGTGGAACAATCACTAATGAAGAAGTGAAAACAAAGAAAGAGCCTAAAAGTTTGAAGGATCAACTTGAGATCAAAGTTGTGAATGCGAAGAATAGAGAGGATTTCACGGTTGATGAGAAAATCTTGGATGGTGAATGTCTACACTTTTTGTTTGATGCGCAAGAAGAAAGTACTAAAAAGAAGGAGTTGGGTAAAGCTAAGATGGTTCTTGAGAAGAACAAGAGGATGATGAAAAGAACCCACCCTCCCACCCTTGACAATTCACCAAATCCTACCTCTTCTATGACTCTAACACTTTTGAGGTATAATGATGGAATTTTAGAGTATAGAGTCAAGTGCAAGGGTCGATCCAACCCTTTTTCATCGGTTAAAGCGATTCTCACACCGGAGTTCAAAGAAAAAGGTTCAAAAAGTGTTGAAGAATTGATGAAAGAGGTCCTCACACTTGCATTCAAGGGCTCTACAAGGAGTTTCACAACTCCTCCTATCACTTCACTCCCTAAGGTTCACAACTAG
>ath_circ_026717_925_1221_-
GTGCTTTGGCTCTCAGTTGATTATTTTTATTTTCTTAATTTGAAGGTGTATGCGAAGGGTGGCAAGACCATTGTTTTTACCCAAACTAAAAGAGATGCAGACGAAGTTTCTCTTGCATTGTCAAACAGTATAGCTACCGAAGCACTTCATGGAGATATATCTCAGCATCAAAGAGAGAGAACACTCAATGCTTTCCGTCAAGGGAAATTCACCGTATTAGTTGCCACTGATGTTGCATCTCGTGGACTTGACATCCCGAACGTAGATCTAGTAAGTTCTCAAAGTTTCGGTACATAG
>ath_circ_023875_52732_52866_+
ATGATGGCCCAAGCCCAAAATACTGCAACCGTTCTGCACTGCAACAATTCACATCAAGACAAAGCAGAGGTTTACAGAGGAAGAAGACAGGTAGACAGGCTATGCAAAGAAGAGCGTATCGAGCGTACCATCTAA
>ath_circ_028547_10862_10978_+
ATGTCAATGATATCTTATACAATCGAATGTTTGGAAATTTTGAAGAAGTTAAATGATGATTCTCGTATTAATATAATTATTTTTATTAATACAATAGGACGTATTATCCATGCATGA
>ath_circ_028552_2388_2738_+
TTGACTCTAGTAGCTCGGAGAGAGGATCGTCTCCAGGTGGTGGCTGACCGGTGCAGGAAGCTTGGTTCACCAGACGTTGCTGTGGTACGCGGTGATGTCTCAGTCATCAAAGACTGTAAACGTTTTGTTCAAGAAACCATCTCTCGGTTTGGAAGATGTGAGTTAGTCACTATTATTCGAATAACTAATATTACTACTTGCTTAAAGAACATAAAAAATATAACAAAATTTACATCAGTGGATCACTTGGTGAACAATGCTGGAATTGCGGAGGCCAAATTTTTCGAGGACTATTCTGAAATTTCGGATGTTCTTCCCATTGTGGTATACATTTTTAGATTTAATACATAG
>ath_circ_026223_8157_8288_-
GTGACATTTTCCTTGGTTTGCGATTTTCAGGCAAGAATTGAAACAGACCCAGCGGACAGAACCCAACTACGATTGACAGTAGGCTCGGGAGATCCTACCCTTACATTTGAGTATGATATATCTGCCTCTTAA
>ath_circ_026652_14885_15436_-
ATGAACCTACGAAGTTACGGCCGAGCAAACTTAGTAGAAGAGATTAACGACATTCGCCGGTTTGAAAGAGAAAACGCTAGAGCAAGAAGAAAAAGAGAACGACTTGAACACCTTGCTCGGTTAGGCGTCATGAATGAACCCGAAGTTGGGGGCCATAATGGAAATGGCCAAGCTAATGGGGGTGGTCATATGCCACAACATCAACCAAGAGCTCATCAACCAATTGGAGCCTTTGATGAGCCAAACATCCGCGGAAATAGAAACGGTATTCAAGCTCCTCCGGTTGAGAACAACAACTTTGAGATTAAATCAAGCCTCATCAACATGGTTCAAAGCTCTAAGTTTCATTGTTTATCAATGGAGGACCCTTTGGATCATCTAGACCAATTTGATATGTTGTGTAGCACGGTGAAAATCAATGGGATCTCGGAAGATGCATTCAAACTTAGACTCTTCCCATTTTCTCTTGGAGACCGAGCTCGTATTTGGGAGAAGAATCTACCTCAAGGCTCCATCACCTCTTGGACCAATGCAAAAGAGCATTCCTCTTAA
>ath_circ_026717_1408_1893_-
GTGAGCAGGAGGTCTGGTCGTCTTCCTAAGTTCCTTGTCCTTGCGCCGACCCGAGAGCTGGCTAAGCAAGTGGAGAAGGAGATTAAGGAGTCTGCACCTTATTTGAGCACTGTTTGTGTGTATGGGGGAGTTTCTTATACCATTCAGCAGAGTGCTTTAACTCGTGGTGTTGATGTTGTTGTTGGAACTCCTGGAAGAATCATTGATTTGATTGAAGGAAGGAGTCTTAAATTGGGAGAAGTTGAGTATTTGGTACTTGATGAAGCTGATCAGATGCTTGCTGTTGGGTTTGAGGAGGCCGTGGAATCGATTCTTGAGAATCTTCCAACTAAGCGACAAAGTATGCTTTTCTCAGCAACTATGCCTACTTGGGTTAAGAAGTTGGCGAGGAAGTACCTTGACAATCCCTTGAATATTGATCTGGTAAACGCTTTCCTATGCTTGCCTTTGTTCCTTATCAATTTTCAGCTTGACTCAGATGCTTAA
>ath_circ_023875_53321_53419_-
ATGATTAACGAAATGGGCGTAGTTACTCAAAAACATCTCATTACATTAAAAAAGGATATAATATGTTTGATTAAGCAAGTTACAGTGAACCAACGGTAA
>ath_circ_028547_11535_11672_-
GTGGGCGTGCAAACACCTTTTGAATTATTAACTGTCTTTTTAACTCCTTTTAGTATTTTGTTGTCTTTCACCAAATCCATTTTCGAATGCTTAATTAAATTGGATGTAGAGGACCAATCCTTAGTTAAAGCATGTTGA
>ath_circ_028552_2994_3161_+
TTGTTTCAGGCAAGCAAAGCAGCTATGATAAACTTCTACGAGACTCTTAGGATCGAGCTTCATCCAGAAGTTGGTGTGACAATCGTGTTTCCTGGTCTAATCGAAAACGGAAATACTAATCCGGACCTTTTAGCTGAGGTATTTTACTATCATCATTTTTCATTTTAG
>ath_circ_026223_8938_9066_+
ATGCGTAATTTGGCACTGACCTATAAAAGATCCAGCATATCAGGTAGAGTCACAGATACTAAATATACCATTCACCAAAACAAGCTAAGTACTGTTGCAGTACGTACCACGTTTGTACCAAACTTGTAG
>ath_circ_026652_16384_16770_-
ATGCAAAGTGGCCAAAGAGGAGAAGCTAGTAGGACAATCTACCAAACTGGTCGATTGGTCAGGAGCAGAGCTACGGAGGAATACGAATCTACCAAACTGGTCGATTGGGTGGTCGATTGGTCCGGACCAGAGCTACGGAAGAATATGAATCTACCAAAGTGGTCGATTGCGTGGTCTACTGGTCAAGGATTAATGTTGCGGACGATATTGAATCTACCAAGTGATCTATTGCTTGGTCGATTGCCTTCCTTAACAGGGTCAAAACCCGGTTTGTTCCGGGTTGATCCGGTTTATTTTCTCATTACTAGAAATACTCTTAACCTAGTTTTAGAGAAAAAGAGCTTTTGTTTAGGGATCAAAACTTCTCTTGAAGGTTCTTTATCTTAG
>ath_circ_026717_1911_2114_-
GCTGTGTTGGTACCTGCACTGCAAGGAAGAGATATTATAGCTCGTGCAAAGACAGGAACTGGAAAGACTTTGGCTTTTGGTATTCCTATCATTAAACGTCTCACTGAAGAAGCTGGAGACTACACTGCTTTCAGGTCTTTGTTTATTTTTACTTTGGTATACCATTTGTTTAGATGTGACCTTTTTTCCATTGGATTTTGCTAA
>ath_circ_023875_53637_56684_+
ATGATATCTCTTATTTCTCAAATGTTAACCATCTCATTCTCCGGGGATGACTCACCACAGATGCATTCAAAGTACATAAGACTTGCTTGTCAACTAATCTCTTTGGTCAACTCTCTGGATTTGGATTCGCAGTCAGAGCCTAAGTCGAAGATCATATCGCTCATAAAGCAAATAATCTCTGTCAGCAACTCTGTTTCAGGACCAGGACCAGAGTGCGAGTTGGTATCACTGGTGACTAAAATGATCTCTATCATCAGCTCTACATATTTTGATCTCAAGCAGTCAGAGCCGGAGCTTATATCACTTACCGCTCAAATATTCTCTATCCTCCTAGCAATGGACCAGCGCTCGGAGCTCTTAACACTCCTTTCTCAGCTAGGCCGTCTCGTCCAGACGGAGGAACTGAAGATCACCAATAACCAACAAGTACCTCTCACCGAAGAAACAGATGTTTTCGACGGCTACACAGAGGTTACGAATTGGGAGTCGGAGCTCATTTTATATATCATTTCTCAAATGGTATCTTTAATAAGAGGTGAGGATATGTGTCTAGAGCTGGCAACAGATCTCACAGGATACGTTACTCAACTTATCCCTCTCATCAAATCTTTAAATCTGGATTCGAATCCGGAGTCGGAGCAAGAGCCGAAGATCACATCACTCATTAGGCAAATAATCTCTCTCAGAAACACGTATGTTTCTGGACCAGAGTCGCAGTTGGTATCACTCGTGACTCGGATTATATCTATCATCAGCTCTACAGACTTGGATCCCACGGAATCACAATGGAGGCTCACGTCAGTCACTTATAAAACATGCCGTATCCTCAACGAAATGAAGGATTCGAATTCGGAGATGGCATCACTCATTAATCAAATACACGATCTCGTTGATGCAGATGAGAGACGAAAGCCAGAGTCGAGGCTCATATCACGCATCACTCAACTAATGTCTCTCACAAACTCTTGGAGTTATACTTCAGATAGGGATTCCAAGATCATATCTCTCATTATTCGAATAATCGATCTGGTCAAATCGATGGATTTGGATTCGAAGACGAAGCCGAAGTCGAAGCTAATGTCACTCATTACTCAAACAATCTCTGTTTACAACTCTATGGATTTGGATTCTCAGCCGAAGCCGCTAAGGAAGCTCATATCACTTGTTTCTCACTGTCTTCATAACGTTAGGCCTACAGATTCGGACTCAGACTCAGATGGGAATTACGTGTCACACGTTGAAGATTCATTGAATCACGAGCCGGAGCTGGAGCTCATTTCACTCATCCATCAGATAGGCTCCCTCGTCATTTCTATGAATCCAAAATGGAAGAAGCTTATTTCCTTCTGCCCTATATTTGAAGTAAGTTTGAATCATGGTAAATTTCAAGTGAGCCAGGAACTCACCTGCAGAAGCAATCGGTTATACTATATCCCTATGAAGTGGGATTGTCTCCAGGTCAACTGGAATTTACTAAAGTTACCAGGAGAAAATGACTTCACTCATTTTCGATGTCGAGGTTGCAATGGTGAGAACCATAAAGGTTATGAACAGGCTCCGGTTGATGTCAAACACCCTCTTCATCCAAAACATTCTCTTCAGCTTGTTTCGTCGCAACCTTCTAGTGTTAGAACGAGGGAATGTTATTGCTGTGATGAAGATCTTGCCCATATATTCTATTGTTGTTTGGCTTGCAATTATGCTATGAATGTAGCTTGTGTGAAGAAACCTAGTGTCTTATATAGAGACTATACGAGGTGGCATGAGCATAAACTTGCTCTGTTTCCAAGACTGCAGGCTTCCAGCTTAACTTGCAACCTATGTGCCTTGGCTGATTCTAGCTCGCCTATCTATATGTGTCCCCCTTGCGACTTTGTCGTCCATCAAAGGTGTACCGGCTTACCACGTGTTATAAGGATTTCCCGCCATCTCCACCGTATATCATTTACCTACTCCTTTGACCAAGGAGATTTGTGTTGTAGTGTTTGTCGCAGAAAGATAGACAATGATTACGGGGGCTATTCTTGCATCAAGGACGGTTGTTCATATGCGGCTCATTCAAGATGTGCAACACAAAGAAATGTGTGGGATGGCATCGAACTTGAGGGAAAGCCAGAAGAAGTTGAAGAAGAAGTCGTTGAACCGTTTGTGACAATAAGCCATGGAATCATACAACATTTTAGTCACCCACAACATCATTTGAAACTTGACGAGAACACGAGCAAAGATTACGACGAGGATAAGTTATGTCAAGCATGCATCATGCCAATCTACTTCGGTAACTTCTACTCTTGTGTGCAATGTGATTATATACTCCACGACGAATGTGCGAGTTTCCCTCGCAAAATGCATCATCCGATACATCCACATCTGCTCACTTTAGTGAACTCTGATGGTGTTATCAACGTTAGAAAGAAATGTTCAGCTTGTCCTTGGATGTGCACAACTGGTTTCTTCTATGAGTGCAGTAAAGAAGATTTCCAGCTACATGTGCAGTGTGCCAACGTTTCTGAGCCACTAGTCCATGAAAGTCATATGCATCCTTTATTCCTAACAACCAAACCAGAAGAGTGGAGAGTATGTTCCGCTTGCAAAGAGTCAGATTGTACTGTGACAAATGAAACATTCAACTCCATAGAGTGTGATTTTGCTTTGTGCTTTAGATGTGCTACTTTACCTCAAAAGTTGAGGTATAAGCATGACAAGCATACGCTCACTCTTTCGTATGGCGAGGAGACAAGTACCATGCCATCTTGGTGTGAAATTTGCGAGAGAAATATAAATCCACAGGAGCGATTTTATATGTGTGATGAGTACTGTTGTGTCACCCTACATATTGAATGTATGCTTGGGGTGGCTTTATACATCAAGCCTGGTTCATCGTGGATCAGCTTCAACAATAAAAAGATGTATGCTCTGGCCAACAATCATCATATGTCTCGACCTCTTTGCTTCATTTGCAAGGAGCGTTGTCCCCACAAAATAGTTTTCAAGTACGATGAAGTTATATTTTGTTCCCAAAAGTGCAGGGGGAAATATAGGTACTAG
>ath_circ_028547_11932_12489_+
ATGGATCCCGTAATCGCCATGCAAGAGGCCCAAAGTAACAACGGACCAAGAACCTACAAGAAGCCATTTCTTAATTTTCTTGACCGCCTCTCCTTGTCATTTATCGTAGTTGTTTTCTGCGTTATTGTAGTTTTTAGTCCAATTTGGCTTCAATTTTCTAATAGTTTTTTCTTATTCACCATCCCTAGAGTTATTAATTACATCTTAAACCCTAAGGTTTTATTCATTCTCACAAATGTTATCGTGATCATCCTCATCGGAGAATCAAGGATTTCTAGACCAAGATCTTCTCTTCCAGCTAGCGCATTACTGAGAAGCCATTCTTATGGTTTGTGGTCTAATGAAAATGTGAGGGTGGAAATGGGATATCAACGATTTTTGGAAGAGAATATTGATCGACCGAGGCTCGGAGAAGGCAAGATATGTAAGCTTAGTCCGTTGGAGATGGATTCATTAAACCAGAGGGCTGATGATCTGATCGCTCGTGTGAACAGACAGAGGAGGCTTGAAATTGGGCTGTTACATAGACGCATAGACGAAGGCCACATATCATTATAG
>ath_circ_028552_3701_3922_-
ATGGGTGAAAATGTAGGTTTGTTTTTGTTAATGGTACTTTTGACTATGTATATTAACTATGTGTCTTTAAGAATAAGTGAGTTGCCTAATACTAAACATGTGTGTATCGAAACAGAAGAGAATCCAACCATACTGAAATATTTTAAACTGAATTCGAACAAAAGTTATATTTGTCTAGTAGTTGAGATTGGTAAACAAAATTTTTGCGGTTTGCATGAGTGA
>ath_circ_026223_9167_9421_-
TTGATTGTTTGTATTCCTCAGATTGGCATCAAAGCTGAATGGAGAGGACACCATGGGAGACTTGTTCTCTTCATGGGAAACAAGAATACTTCTCCACTTACATCAGTTCAAGCTCTGATACTACCCCCTGCCCACTTAAGACTGGATCTGTCTCCAGTACCTGATACAATTCCTCCTCGAGCACAGGTACTTTTGTTTGTTGATTTATTTAAGTTTGACTACTCAATCCGTCATTTTCTACTCATTTATGCATAA
>ath_circ_026652_16881_17003_+
ATGAATGCAAAGCAACAAAAACTAAGAGAAAAAGAGGTTTTAAAACACCCAAAAACACTAGATATCAACCCGTTACAGACTAGGATGATAGTGGAAAAAGTGTTTTGTGTGTTGAAAAAATAA
>ath_circ_026787_1_546_+
ATATTGGCTGATGAAATTGAAGCAGAACTGAAAGAGGCTGCTGTGATATCTATGGGAACTGAAGTCAGTGACCTTGATTTATTGCACATCCGAGAACTCTGTGACCAGGTTCTTTCTCTTGCCGAGTACAGAGCTCAGCTTTATGACTACTTGAAGAGCAGAATGAACACAATTGCACCAAATCTAACTGCCCTTGTCGGGGAGCTAGTCGGTGCTCGCTTAATATCTCACGGTGGTAGTTTGTTGAACCTCGCAAAGCAACCTGGAAGCACGGTTCAGATTCTTGGAGCTGAAAAAGCCTTATTTAGAGCCCTTAAGACCAAACACGCTACTCCAAAGTATGGTTTAATTTTCCATGCATCTGTTGTTGGCCAAGCTGCACCGAAGAACAAGGGTAAAATTTCACGGTCACTAGCTGCAAAATCTGTTCTTGCTATCCGTTGTGATGCTCTTGGTGACTCCCAAGACAACACTATGGGAGTTGAAAACCGTTTAAAGGTATCCTTCAATTTTTTTTTTTCCGATCTTCCTCTCGATCTGATCTAA
>ath_circ_023875_56750_56878_-
GTGCCAGAGACTTTGAGATATATCAATTTGAAAGAAAAAGAATCACCATCGATGCAAAGCAAATTACTTATTTGCGTAGAAATTATATGTGGAAATATCTCACAACAAACATATCAGTATCGTGGCTAA
>ath_circ_028547_12750_12833_+
ATGGGTCAACTCAACTCAACTCAACCCATGAACCCTAATGGGTTGATTTTTAACTCAAATGAGTTGATGGGTCAAATGAGTTGA
>ath_circ_028552_3995_4201_-
GTGACAGAGCCATCATGGTTTAAGGTGACGTACCTTTGGAAAGTGCTATGTCCGGAGTTGATTGAGTGGGGTTGTCGGTTACTGTACATGACTGGAACTGGTATGTCCGAGGATACTGCACTCAACAAGAGGATCATGGACATTCCTGGTGTACGTAGTACTCTGTACCCGGAATCTATCAGAACTCCAGAAATCAAGTCGGATTAG
>ath_circ_026223_9555_9689_+
ATGAAATCTCTCAGCAATATTTCCGATAAGCTGTATAAGAAAACAAAACAGTATAAGAAAAAAATACAAGCATGCAAATATATTATGGAGTACAAAAATGGCTCGGTTTCTTTTATTATGGATCTTGAATTGTGA
>ath_circ_026652_17164_17262_+
ATGAAATTTAATATTAGAACACATATTGTTAGTTTAACAAATTTGTTTGATAATGCGAATTTGACTAATATTACAAATGAAAGTTTAGTAATTAAGTAG
>ath_circ_026787_926_1186_+
GTGGATTCAGAGAACGGTGTGAAAGAGAAGAAAGACAAAAAGAAGAAGAAGAAGGCTGATGATGAGGAAGAAGCCAAAACTGAGGAGCCCTCAAAGAAGAAATCGAATAAGAAGAAGACAGAAGCAGAACCTGAAACCGCCGAAGAGCCTGCAAAGAAGGAGAAGAAGAAGAAGAGAAAACACGAGGAAGAGGAAACTGAAATGCCTGCTAAGAAGAAGGAAAAGAGTGAGAAGAAGAAGAAGAAGAAAACTGAGGTCTGA
>ath_circ_023875_57349_57627_-
ATGTTGGTGCAGGTGAGAGTGGTGATAAAGGGAAGAGTACAGGGAGTGTGCTACAGAAACTGGACTGTTGAGAACGCTGAGCAGCTGGGGATAAAGGGATGGGTTAGGAACCGCAGGGATGGTTCAGTGGAAGCACTCTTTTCAGGACCACCTGAAGCTGTTGATGAGATGCATCAGAGGTGTCGCCGTGGTCCTCCTGCAGCCATGGTTACCGGTTTGGAGGCTTTCCCTTCCACTGAAGAACCTGGATCAAGTTTTGAATACAGATCAACCGTCTGA
>ath_circ_028547_12962_13123_-
TTGATTCAATCAAAAGGGGCCGAGAAGATTAAAATCCCCGTCTCTTTAGGTTACAATCTCTATGACCTTCAAATTTTAACTCAACGAAACAAAACTGTTCAAACGATTGATTTCTTAAATTTGAGGATGATTTTATTAAATTGGTTTAGATGTGTTGGTTAA
>ath_circ_028552_4368_4505_-
ATGAGAATTGAGCTTGGTGGCGATGTACACATTACAATCGTCACACCTGGTTATATCGAGTCGGAGCTCACACAAGGCAAGTACTTCTCTGGTGAAGGCGAGTTAATAGTCAACCAAGACATGAGAGATGTAAGTTAA
>ath_circ_026223_9728_10117_-
CCTGAGTCAGTGGCTCGATCTCTCTCACATCCCAATGGAACTTTAAGTAATATAGATCCACAAACTCCATCACCTGATCTCCTTAGTGACCTACTCGGTCCTCTTGCAATAGAGGCTCCACCTGGAGCTGTCTCATATGAACAACATGGTCCCGTAGGGGCAGAAGGAGTTCCAGATGAAATTGATGGTTCCGCCATTGTACCTGTTGAAGAGCAAACAAATACAGTGGAGGTAATCTTTTCTTATTCCTTTGCTTTCTTTGGCATAGTAGGTGTTAGCATTATACTTCTACTTTTGCTAGCTCATTATTTCCCTAGTTTTTTTTTTAACTATAGCCATATTTTTTTCTGTTTCGTCTTTTTGTATTTATTACTTGGAAATGGTATGTAA
>ath_circ_026652_18786_18923_-
ATGGAAGCTGACTTGGCGTGGTGTCAAAGACAAGAAATATCAAGAAGATATGGAAGATATCATCTCGAAGATTTAGGAAGGAATAAGCTTGAAGAAAACAAAAAAGATTCCTTAAAACGAGATTTTCGGAGATCGTAG
>ath_circ_026787_1526_1612_+
ATGAATATTTGTGAGTCTAAAAAGTACCTTAATAGTCAATTGGAAATGGATTGGGTTGAGCATAAGGCAAATCATACCAGACCTTAG
>ath_circ_023875_57879_57965_+
ATGCAAAACAATAATGCAGATAGATTCGGTTATAGAATTGCATTTCTCACTCTACCTTTTGATGGTACCAAACTCTCAACCTTATGA
>ath_circ_028547_13273_13434_-
ATGAACTTAAATGGTGTATGGAGAAGAATTAAAGAAAATAAAAAAGTGAAAAACGTTTTTAGGGAGCAAATGGTAGGAAGAAGAAGAAGAAGAATGAGTTTATTAGGCATTTTAATAGATTTTGATGGTTATTGGGAAAGGAGAGAGAATGAATTTGATTAG
>ath_circ_028552_4785_5300_-
GTGAAACGGATATATATTTTATATGGTAAAATGATTGATTTGAGTCTATTTGCGTATATGAAATATCAGCAATTGGCATATGAGTACGCATGTAGAGGTGCATGTTTAGCCCTGACCGCCCGAAGGAAGAACCGTCTAGAGGAAGTGGCAGAGATTGCTCGTGAACTCGGATCTCCCAATGTTGTTACCGTTCATGCTGATGTCTCCAAACCTGATGACTGTAGACGAATCGTTGATGACACCATCACCCATTTTGGCAGATGTAAGTCACGCCACGGGACGCTAATCACTATCACTCTATCAAAACCGACCGTTTTTTTGTTACCATTCACAAGTTTGGTCTACAAAACATTGAATTTCTTTGGTCTTGCAGTGGATCATCTTGTAAATAATGCTGGGATGACGCAGATTTCAATGTTTGAGAACATTGAAGATATAACGAGGACAAAAGCAGTTTTGGTAATTAAAATAATTAATTACCAACCCTTTAATTTTATTCGTTGTCCTGATCTTTAA
>ath_circ_026649_3_341_+
GGAACAGTGAAGCGATACAACGATGCAAAAAAAGAGTGGGGATTCACACAATTGATTTCTCTTCCAACATTCTACAACGCGAACGAAGGGTACCTTGTGCAGGACACAGCTTCTTTTGGTGCTGAGATCTTCATCGTTAACCCGACAGAAAAACAAGAGAAAGTCACATTCATATCAAACCCTCCAGACAATGTTTTCACTTGGAAGATACTTCGTTTCTCTACCTTGGAAGATAAATTCTATTACTCTGATGATTTTCTTGTTGGAGACCGATACTGGTTAGTGCTCTTGGCTAGACTAAAGTCTAAATTAAGCTCAAGGCTTGCAACTGTTATGTGA
>ath_circ_026652_19224_19343_+
ATGGTAATCAAAACGACCGAATCTTTTCCAAGAGGTTGGGAAGTCAATGTTGATCTCAAACTCATTTATAACCCGAACCAGTCTATTTATATAAATGTATTGGCTAATGTATTCACTTGA
>ath_circ_026787_2012_2197_+
GTGTCTTTGAAATTTGCAACAATTACACAAATGACGAATATCACAACCTCACAAAATACAATGTGTATCACACATTGCTCTATAACTCTCAATAAAAGTCCTATTCAACTTTACTCAAATTGTAAAATAATATATGTGTTAAAATTAAGAAAACTTTTATTGGAAACAGCAAATAATCTTACATAA
>ath_circ_023875_57970_58080_-
TTGATTTATCATTCAAAACGTGTTACTAAGATTTATACTTTGAATGAAACTATGATTGCTTGTTCAGATTATAAACTCTTTTTATTGGTCTCAAATGTTGGAGTTTTTTAA
>ath_circ_028547_13945_14022_-
ATGAATGTTGAATTTTGTGATAAGAGTTTCATTATTCTAGAAAAGATGATTTTTTTTGGTCAAAAACTTGTAATGTAG
>ath_circ_028552_6259_6402_-
ATGATACTTCTATTAAATATGTTTGTATTGGTGAGATCGATTAAGTATAAAAAAAAAATTACAAAATCAAAAATTAATATGTTAAAACATAAAATTATTAAAGAAATTTTGTTTATCTTTTTTTTATTAAAGCGAAAATACTGA
>ath_circ_026649_614_826_+
ATGAATAGTAAGGATATAAATTGTTTTTTTTTTTTTTCTATCTTTGCAGCTGCAGCTTGGTACCCGATTCGAAGCGATTATGGTGTGGGAGTGAACAATATAATATTGATGTCAGAGCTAAAAGATGCATCAAAAGGGTATATGGTGAATGATGCCATTATCTTTGAAGCTGAAATGGTTAAGGTCTCTGTGACAAACATAGTCTCCGTTTAA
>ath_circ_026652_19837_19944_+
TTGTTAGAAGATTTAAAAAATTCATCAAAAGGATATTTGGTGAATGATGCCATTATCTTTGAAGCTGAACTTGTTAAGGTCTTTGTGACCAACATTGTTTCTGCTTAG
>ath_circ_026787_2392_2640_+
ATGTCATGTCATGCCACCCATCTCTCAATTTGGTTATCTTCTTCTTCTTCTTCTTCTTTTTCTGAATTGAAAGCCCCAAAACATTTGCATCCATTTTGTTTCTATATGATTCTCGCAAACTCATGTGGTCATTTTGTAGCAGCGGGTGTGCATGGAAAATGTAAGAAGATAAGACCAAGTAAAACGCAACAAAACGGCCAAAGGTTTATTGATATTCATACCAGCGATTGGGTGGACCAAACTCAGTGA
>ath_circ_023875_58101_58571_-
ATGGCCTCAATTGTCGGAATTCGAACAAGATTCCTGAGTTTCGGGAAGCTTTCACAAATCTCTTCTTCACTGTTGAGAATACACAATCCTCGTAATCATCAGAATCCTCTTATTCTCCCTCTTCCTTGTTTCTCTGCCGCTCCTAGTCGTCATCGTCCTCTGATTTGGCTTCGCTCATCTCCGCCTGTGTCCTCGATGACCACTCAGGCTGAATCTGGGTCTTCCCAGCAATCCGATTCTTCCAAAACGGTATTATATTCGTTGAAGTTGTGGCTAAAGTTGAGATTTTTTTTCTGGTATCTTTGGGTATTGAGAGTCGTCAATCCGTTTCTGTTTGAAATTATATTTTTCATTGGTTTTCTACTCAACGGGGTATTTTTCATTTCAATGTCGATTGATGATAGTTTTTCTTTGTTTGAATTCAGTGAATCTTATTCCATAGCCTTTAGGTTTGCTTCTTTGAGTATATAG
>ath_circ_028547_14085_14156_-
ATGATATTATCTCATCAAAATACCATTACAATGTATCAGTATATTTATATTTATCAAAATACAAGTATTTAA
>ath_circ_028552_6710_6826_+
ATGTCAATGATATCTTATACAATCGAATGTTTGGAAATTTTGAAGAAGTTAAATGATGATTCTCGTATTAATATAATTATTTTTATTAATACAATAGGACGTATTATCCATGCATGA
>ath_circ_026649_867_998_+
GTGGACTTTGATGAGTTTAATTTGTTATACGACAACGTTGTTGATGCTTGTGATGTAATCGTTGTTTCTGCTCTCCGAGTTTTCGTTTTACTTTTTTTTTCATGTTTTGCTATCAATGAAATAAAGGTATAA
>ath_circ_026652_20293_20469_-
ATGGAGGATTTAACACAATATGAGACTTTGATTTTCTCTCAATTAATTTTACTGATTTTTAATTTAATCAATGTTAAAAGACACATGTCATTTTCTTGTGTGATGATGTGTCACCCATATGAAGAGAGTTGGTCAACTTTCACATATATGATTTTTGTTTTTTTTAGTGTCCATTAA
>ath_circ_026787_2872_2943_+
ATGGGAGAGAAAGTAAAGAATCTTAATAACGTGGAAGAAGTAGTTGCTGAAAAAGTGGTTAAAAAAATTTAA
>ath_circ_023875_58649_58867_-
ATGACACATCTACTTGAAATTAATGACAGTTACAGTTCTAAAGAAGCAAAAACTATTGAAAACATGTTTTGTTTCTTCTTATTATTATCAATTGACGTTTTGTTGATCACTTTGGGCCTTGGGCTGCCAAGGAAAGTTATGGATATTTTGATAACATCTGAGGTACCATGTTTAAAAATTAAAATGACCGAACCTGATGCAATCGAACCGGTTAATTAA
>ath_circ_028547_14465_14560_-
ATGTATGAATCTAAATGTTTAGGACATTTAGGTACAACTGGTAGACGTATGTACAACTATGCTTCTAGGTTTATTTATGAATCTAAGATTTTTTGA
>ath_circ_028552_7383_7520_-
GTGGGCGTGCAAACACCTTTTGAATTATTAACTGTCTTTTTAACTCCTTTTAGTATTTTGTTGTCTTTCACCAAATCCATTTTCGAATGCTTAATTAAATTGGATGTAGAGGACCAATCCTTAGTTAAAGCATGTTGA
>ath_circ_026649_1135_1206_+
ATGAGTTTAAAGCACGTAAATGACGACATGGTTATGTTTGGTGTATATATGTGGAAGAATGGATATAATTAG
>ath_circ_026652_20590_20691_+
ATGGTCAATGGTCATCACTCTATAATGACTAAATATTTATTTGTGTTATTTTACCTTGATTTTTTATTATTATTACATTCTCGTTCATATCTTATCATATGA
>ath_circ_026787_3007_3132_+
TTGTGGAAGTGCAAAATTTTAGACTTAAAGCATACGTGTCAAAATGAGAAGCTTACAGTTTTTTTAAAAGTGACTGTTGATTTAGTATTATTAGATTTAGTTGCCGCGAAAAAGTTTAATATATAG
>ath_circ_023875_59631_59708_+
ATGGTTGCACGTGTGGCTGCGGCGACTGAGCAAATTTTGAAAAGTCAGAATTTACTTACAAATATTATCATTGTTTAA
>ath_circ_028547_14660_14770_-
ATGGACGAATTTTTTTGTATGTGTATATTAGCCTCGAACATTTGTGTCTTTATTACAAGAGGAAGAGGAGGAGGAAGAGAAGGAGAAGGAAAAAGAGAAAGAGAAGTATAA
>ath_circ_028552_7780_8337_+
ATGGATCCCGTAATCGCCATGCAAGAGGCCCAAAGTAACAACGGACCAAGAACCTACAAGAAGCCATTTCTTAATTTTCTTGACCGCCTCTCCTTGTCATTTATCGTAGTTGTTTTCTGCGTTATTGTAGTTTTTAGTCCAATTTGGCTTCAATTTTCTAATAGTTTTTTCTTATTCACCATCCCTAGAGTTATTAATTACATCTTAAACCCTAAGGTTTTATTCATTCTCACAAATGTTATCGTGATCATCCTCATCGGAGAATCAAGGATTTCTAGACCAAGATCTTCTCTTCCAGCTAGCGCATTACTGAGAAGCCATTCTTATGGTTTGTGGTCTAATGAAAATGTGAGGGTGGAAATGGGATATCAACGATTTTTGGAAGAGAATATTGATCGACCGAGGCTCGGAGAAGGCAAGATATGTAAGCTTAGTCCGTTGGAGATGGATTCATTAAACCAGAGGGCTGATGATCTGATCGCTCGTGTGAACAGACAGAGGAGGCTTGAAATTGGGCTGTTACATAGACGCATAGACGAAGGCCACATATCATTATAG
>ath_circ_026649_2348_2497_+
ATGAGAAATTATCATTTTCTCTTGTTCGCTGTATCAATTGCAGAGGCAGAGCAGACGGTGTTAAGCGCGAGAAAAGCAGCGAATCAGACGGCGTTAAACGGCGCAACTTTGGCGAGAAAAGCATCGGCGGAAGAAAATAATTGTACCTGA
>ath_circ_026652_22133_22252_+
ATGGTAGGACAGATTTGGATCAATAGTAATACGAGACGGTATACGACGGATGAAATCCTAGATATATCATTAAAAATAAAATTATATTATCTAAATACTAAAACAAACAAACAATATTAA
>ath_circ_026787_4135_5055_+
ATGCCTTCATCTGATTCCACGATGATGAAGAAAGGAACAAAGCGCAAAATCGAAATAAAGAAACGAGAAACCAAAGAGCAACGAGCCGTGACTTGCTCTAAACGCCGTCAAACTGTTTTTTCCAAAGCCGCCGATCTCTGTCTTATCTCCGGTGCTAACATCGCCGTCTTCGTAACCTCTCCCTCCGATAGTTCCGATGTTGTCTATTCCTTCTCCGGTTACTCCTCTGCCTACGAAATCGCTGATTGTTACCTAAATCGCAAGCCTCCACCCAAGATTGTTAACCCGGCCGGATCCAAACTAGGATTTTGGTGGGAAGACCCTGATCTCTACCATTCGTGTGATGATCTCTCTGAGTTAAGCATTATCGAGGATCGTTTACAGAGAATGAAGAAGCATGTGATGGCTTGCCTTGAGAAGGAAGAAAAATCTCAACTTGTTTCTAGTTTCGACCAAAACCCTAATAGTACTTGTTCTCTCGACGTCGAGGATTGTGATGGATCTTCTTATTCGCAAATTGCTTCTACTTTTACTCCAAACTCTGTCAACGAGTATTGCAGCGATCAAACCTTTTCTTCTTTCCATGGCGATCAAAACCCTAACCTCTCGTCTCCGTCTTTTGATCAGGACTGTTACTCCTCTCTCTATCAGATCTGTGGAGAATCATCTTCACAAGTTGCTTCTTTTGATCAAAACCCTAGCTCCGAGATCCAAGGATTTGAAACAGAGGAAGAGATTAACCAAATCAATCTACTACTACAAGAAACACAAACAGAGGCCAATGTCAATTTGGATGATGAGATCTGCTTTTGGAATGATCTATCCAACGATGATGTGTTTGGTCTAAACAGCTACTTCGGTCTCGATAACACCAATGCAATGATCAACTTCGGAGATTCCGACTTTAGACGTCATGTCTGA
>ath_circ_023875_60156_60359_+
ATGGGAAAGGAATATATATATTTGTCTCATGTAGCGAGTTTTTATTATTCATTTTGGAACACAACTACACAAGAAGAAGAAGACCATTCTATTTTCCAGCTGTACTTGTGGGGGAGACTCGTGCCGTGCAATCCAAACAGAGACAAAAATTGCCATGTGGGCCTGAGGTGGACCGGTCCTACTAATTATAACATGTCAACATAA
>ath_circ_028547_15476_15811_-
TTGGCTCTTTATGCAAATTGGTCACATGATATTTTAACTCCCCAAGAAGTTGTGGACAAGTATGAAGTGCCTCAAGATTTCAATGAAAAAGAATATTTTAACCTACGGTGTCTCTCCTTTGATTCACCTACACATACGGTGGCGCAGACTCCGGGGATTAGAGCATTTCAGCCGTTGGCCCGAGCGGTTCGGTCATCCCTCCGCCGTAAGACCACCGGGATCGCTTATCTGGTTTCACGCCGTCTCTTGGATTTTAATCTACTTGGCCCCCAAAGCTCGAAACATTTTCTGCTTAGCCCCCGATATAAGAAAAATGTCTTTATCTATTTATTTTAA
>ath_circ_028552_8598_8681_+
ATGGGTCAACTCAACTCAACTCAACCCATGAACCCTAATGGGTTGATTTTTAACTCAAATGAGTTGATGGGTCAAATGAGTTGA
>ath_circ_026649_2545_2643_+
ATGGTCGGGTATATGGGCAACGACACTAGTCAGGTAGGTGGCTCTAAAATGGGGAAAAATTTAGAAGATGCTTCAACAGTAGAGGAAGAAAAGAAATAA
>ath_circ_026652_22502_22711_-
ATGTTAGGATTTTTTTGGGTAAATTCGAATCAGAATTATATTGGACACTCAGAATTTCAAGTTTCTAGATCCCATTCAGATAGTTTTAATATACGAAATCGAATTAATATCGAATATTTTGAGCCGGGTTTAGTTTGGATCTTCGAGTCAGACTATTTTTCCAGCCCTAGATACAAGAACAAAGCTCGTGTTCAATTTGAAGGCTTTTGA
>ath_circ_026787_5255_5371_-
ATGACCATTAAGGAATCAAAAAGTGTTCAGCTAAAGGCTAAAACTCATGTAAAATTACAAGCAAAAGCTCCAAAAACTGTGTTCTTCTTTTCTGAGAATCCAAATTCAAATCACTAA
>ath_circ_023875_61008_61136_-
ATGTATAATGTATTGATATTTTCGATTTTTTTTTTTGTCGTGATATTTTCGATTTCTATTAACAAAACAAGTAATACAAAATATCGTGATGCACAATCCAGTCCTCTATTATCTAATACACGAAATTGA
>ath_circ_028547_15863_16114_-
TTGAGAGAAAACCAAGTTTGGGCTACTTATGATGATTATGGAATGCCACAGTGGTATGCACTGGTCCATAAGTTTGTCTCTCAAGAACCGTTCAAGATGTGCATTTGTTGGCTTAATGGCAAGAAAAATGGATATGTGGGTTCAATGAAGAAGTGGATTGATTTAGGGTATTACAAGACGAGTGGATGCTTCTCAATTAGGAAACATAGCAACAATGATTCTCTCAACTCATTCTCACATAGTGCCTTGTGA
>ath_circ_028552_8810_8971_-
TTGATTCAATCAAAAGGGGCCGAGAAGATTAAAATCCCCGTCTCTTTAGGTTACAATCTCTATGACCTTCAAATTTTAACTCAACGAAACAAAACTGTTCAAACGATTGATTTCTTAAATTTGAGGATGATTTTATTAAATTGGTTTAGATGTGTTGGTTAA
>ath_circ_026649_3290_3541_-
ATGATTGTACTTAATTCTAACATCGTTGATACTATTGATTCTTTCTATTATAAATTTATCTATGCATCTCAACATTTTATGTATTTTGCTGACATCTATATTTTAGAGTTATCTAATAATAATATATATTTAAACAAGTTCCTGTTTCAAAAATTTGTTATATTTTATTATATTGTTTTAAAATTAATAAAAAATGTTTTACATGTCTCAAAATCTAAGATCGATAAATTGACACATAGGACAATCGTATGA
>ath_circ_026652_23171_23293_+
TTGAATATGTGTGTATTATTATTGGTTCCACGACGAGTCTACTTTCAGTATTTTATTACCAAAGCAAACCAAAACGGATCTCAAAAAATGGATACTGAAAAATGGAGTCAAGGTATTAAGTGA
>ath_circ_026787_6014_6199_+
TTGATTAAAGGGTTTCTCGTAATCTTAAAGATGCTCGTACTGTTTGAGACGTCAGGTGGTTTTGCACTCTTTAAAGTATTAGATGAAGGAAAGCTCTCTAATGTTGAGGTTATTTACCTTATTCATTCTCTTACTTTCATTGATCTTAACCTTGTCTATATGTGTCGTTTGTTTTTAATATTCTAA
>ath_circ_023875_61392_61502_+
ATGACAGCGACAAAGGAACAACATTTGTTTATTGTTTACGATGTACGAAAATATATATTAAGTGTATGCTATCTAAAAGAAACAAGTTTTAAGTATTTGGTTAATATATAA
>ath_circ_028547_16230_16310_+
ATGCAAAGATCAAATGGTTATGTTATGTGTGCTCATTATCGCAAGCCCTTTGGAGCAATTGAGTACTTGCTCCATGGATAA
>ath_circ_028552_9121_9282_-
ATGAACTTAAATGGTGTATGGAGAAGAATTAAAGAAAATAAAAAAGTGAAAAACGTTTTTAGGGAGCAAATGGTAGGAAGAAGAAGAAGAAGAATGAGTTTATTAGGCATTTTAATAGATTTTGATGGTTATTGGGAAAGGAGAGAGAATGAATTTGATTAG
>ath_circ_026649_4027_4260_+
ATGTTTTTCGCCAAAGAAGGGTATTATCAAAGTTTATCATTAAGAAGGGTATTATCAAAGTTTGATTATCTGGATAGTGATATTGTCTTGTGCCTGGATAAAAGACAATCTACCTTTCCCAAATTGTCTTGTGTTTGGACTTTGGATAAAAGTTTGGTTATCGGTGACAGTGATATTACCATTGACACTAAATCGATCATTGTAGTAATATATCGTGTACAATGTTTTGCTTAA
>ath_circ_026652_24916_25119_+
GTGAATGGTAATGAAAAGGACGGTGGAAAAGATCATGTTTCACTTTACGCGAAGATCGTAGAGACAGAATCTCTTCCAGTAGGATGGGAAGTGAATGTTGATCTCAAACTCTTTGTCTACAATGGAAAGCTAAACAAATATTTGATTGTTACAGGTACTTTAAACTGTGAATGGATTTTTATTAGATCCATATATATATTCTAG
>ath_circ_026787_6336_6431_+
TTGAAAAATAACTGTGATGATGGTGAAATCTTAGCTGTGGCTGATCCAAAGCTTGGAGATATCATCACAGAGAAACTGGTGTGTATTTTGTTATGA
>ath_circ_023875_61549_61671_+
ATGAACCTTCTTATCTTAAAATTAGTATTGCATTTTTTAAACAATAAGAACAAAATTGTATATCAGAATCACACACGTAAACGTGATCATACGTCGGTCCGTCCAAATAACTACCCACTCTGA
>ath_circ_028547_17244_17324_-
ATGCTACAAGAACGGCATAATGACCATAAGCTGCGACCATCTGAGGATGATAATGATGATGAATTAGTACCCAAGAAATAA
>ath_circ_028552_9793_9870_-
ATGAATGTTGAATTTTGTGATAAGAGTTTCATTATTCTAGAAAAGATGATTTTTTTTGGTCAAAAACTTGTAATGTAG
>ath_circ_026649_4579_4683_-
ATGAGAAACTCAGCTGAAGTGATGAACAGAAAAGCGAGAGATATGTATATGTATATGTATATGTATATGTTTTTACACAAATCATTTTTTCTTGTTTTTGTTTGA
>ath_circ_026652_25336_25791_+
TTGTGGATTGTAGATGGTACAGTGAAACGATACAACAATGCGACAAAAGAGTTGGGTTACGGACAACTTATTCCTCAATCAACATTCTACGACGGGAACGATGGGTACCGTGAGCAGGACACTGGTACATTTGGTGCTGAGATCTACATCGTTAAACCAGCCCAACAAAAAGAGAAAGTCACATTCATATCAAACCCTCCAGACAATGTTTTCACTTGGAAGATACTTCATTTCTCTACCTTGGAAGATAAAGTCTATCAGTCTAACGAGTTTCTTGTTGGAGACCGATACTGGTTAGTCATTTTCGTAACCGGATATTTTAGACCAAAGTCCAAATTAATCTTAAAAGCTTGTTACTGTTATGTGACTTTCACAGTATTATTGTATAATCAGGAAATTAGGATTAAACCCGAAAGGAGGCTTAGTCCCAATCTTCCTATATGCTCAAGGCTTTAA
>ath_circ_026787_6747_6935_+
ATGATAATCCTATCTATCAGTCTGCTTGATGATCTTGACAAAGAGCTTAACACTTACACTACGAGCGTTTGTGAATTGTACGGTTTGCATTTTCCCGAGCTTGCTAATATTGTACAGGACAATATCTTATATGCCAAGGTGGTTAAACTAATGGGGAATCGGATTAATGCTGCAACGCTAGACTTCTCT
>ath_circ_023875_62418_62561_+
ATGTACATGTATCTATTGGAGAATGCTAATAGTTATTTGTCCCTTGGCAATTCTGACCACTCACAAGTTTTGATGATCATATCCGATGAAGACAGTTTTAACTCTAGCACAATTTCTTGTTCTGATACAATAAAGCTAACTTAA
>ath_circ_028547_17341_17460_+
ATGCAAATTAAAGACCACATGATTATTTGTGTTCATTGTTGCAAGCCATTTGAAGCTTTTGAAGTGTGTCTAGCTCCATCGATGGCTCGTGTTACTCCTGTGAACAATGAATTAGCATGA
>ath_circ_028552_9933_10004_-
ATGATATTATCTCATCAAAATACCATTACAATGTATCAGTATATTTATATTTATCAAAATACAAGTATTTAA
>ath_circ_026649_5487_6185_+
TTGGGATATCCTCTCGTTTCAAGTGGATATGTTTCACAGGCCATAACCTTTGATGTCCACGCTGCCCCTCCTACCTCAACTCAGAGAGCCTCTCCTACTCGTTCCATGGCCCAGACACGACAACGGTTTGTTACTTCTGTAAGATGGTGTATGTCTTTGTTTCTGGTTTTACCCCTCATTCAAAATTTCGTAGTGGTGCGATTTAATGCTGCAGTATGCAGTCTCTTTGAACTCAATCTGGCCTTTTGTGCTGTTTGTTTTGTTTCTCTTTCTTGGTGGCAGTTTGAAAAGAAACTAATTAATACACCTCGCCTGATGAATCTGGTTTTATCGGGTATTTGGTACCCTAGTAGCTTCTTATCGGAGCTAGTTATCTTCCCAAAGTTCCCTCCTCAGTGGAGTGGTTTGGATGTCCAAGAGTCGTCGGTATTGCAAGGATCTTCCTCCCGATTGATGTTCTTCTCTGCATTTGATGCAGTTCTTGTAACCTCTTGTGTTACGTTGGATACAGTCTTCCAAGAATCTAGCCAGATCGTTCTTATTGTTCGTTTTGCCTTATGTTATTCTTATGACTTCTGTTGCATATCTATCTATCCTTTAACCATTGTTATATGGTCTGTTTTGGCTTCTGTTGTTGTGTTTTATGTAGTTTTCTTCATGTTGGTTGTAATTCCTCTTTCTGAGGCTCCTAAAATTTAG
>ath_circ_026652_25935_26153_+
ATGAAACTAGGAATAGCTAAAGTAAATTTGTTTATGCTGCTCTGTTTTTTCTTTGCAGCTGCATATTGGTACCTGATTCCAAGCGGATTAGGTTTGGGAGTGAACACTATACCGTTATCAGATGTAAAAGATGCATCGAAAGGATATGTGGTGAATGATTCCATTATCATTGAAGTTGAAATGCTTACGGTCTCGGTGACGAACATTGTATCCGCTTAA
>ath_circ_027295_1_147_+
ACCAAGGCTTCTCCAAGTGGGGCATCAACCGCATCTGCACCAGCACCTAGTGCTACACAGGTGAATAAAAGTTCTTATGTAATATGGTTATGGTTTCTATTTGTAAGTGACAACAAAATAGTATATCTAGATAACAGTTTTGTCTAA
>ath_circ_023875_63951_64613_-
ATGTATAAATTTTTTTTTACAGGGGTTAATTCGGTTGCTATTGATAGTGCCAAGGATTTGGTTATAGTTAAGGGGATCATTGACGTGAAACAACTCACTCCTTATCTTAACGAGAAGCTTAAACGCACGGTGGAAGTTGTTCCGGCCAAAAAGGATGACGGAGCACCAGTGGCAGCTGCAGCGGCGGCTCCAGCTGGCGGTGAGAAGAAGGACAAAGTTGCTGGTGAAAAGAAAGAGATTAAAGATGTTGGAGAAAAGAAAGTCGACGGTGGTGGTGAGAAGAAGAAAGAAGTTGCTGTTGGCGGCGGTGGAGGAGGAGGTGGAGGTGGAGGAGACGGTGGTGCTATGGATGTGAAGAAATCGGAGTATAACGGTTACGGTTATCCTCCACAGCCGATGTATTACTACCCAGAAGGACAAGTATACGGTCAACAACATTACATGATGCAAGGTCAATCATCGCAATCGTATGTACAAGAACCGTATTCGAACCAAGGATACGTGCAAGAATCGTATATGAACCAAGGTTACGGTCAAGGGTATGGACAAGAAGCTCCACCACCACCATATATGAACCAACAAGGTTACGCAGATCCTTATGGTCACATGCGTGCGCCTGAGTTGTTTAGTGATGAGAATCCAAATGGGTGTTCTGTGATGTGA
>ath_circ_028547_18773_18859_+
ATGAATGACAAAGCAACAAAGCTAATGGAGGAAAATCCAAATAAAAAATGCAAATGTAAAAACAAAAAAAATCCAAATTTAAAATAA
>ath_circ_028552_10313_10408_-
ATGTATGAATCTAAATGTTTAGGACATTTAGGTACAACTGGTAGACGTATGTACAACTATGCTTCTAGGTTTATTTATGAATCTAAGATTTTTTGA
>ath_circ_026649_6254_6418_+
TTGTCTATTTTGCAAATTGTAAATAGTAGTGTTACTAGTTACATAATTATGTTTCCAAAAGTAACTATATTTCCAACAAACCCTTTTTTAATGTATTTTTTTGATAGATATATTAGTAGATTTTTTTTAACAATGGAAAACGAACAAGGTTATAAGGGCAGATGA
>ath_circ_026652_26386_26562_-
GTGGTCAAATTAAAGCGTTCAAAACGTTGTACATTGAAAATTGTAGATCAGGGCATGACCCTTACTCCAACGGGCAACGGTCGCATAAATAGAATGTGGCTACAAAAAAAAACATTCAATACTTTTTTCTTTTGGGTTATGTTTGAATTTGGCTACAAAACAAATTATGTAAAGTAA
>ath_circ_027890_3_626_-
ATGAATCTTGTTTTGACAATCCTTTATAAGTATATAAACACATTTTCTTCATTGACGCTAAAAAGAAAAAAAACACAAAACTCATCCATTTGGCTTCTCTCTTGCATATTCGCTGCAAGGATGGGAAATTCAAAACCACTCCCTACAATTTCTTGTATTATAGTTTCAGTCTTGTATTTTTCATTCTATTGCATAACACCAACTTCTTCATCAGCCTCCATCCAAGATCAATTCATAAACTGTGTCAAAAGAAACACACATGTTTCTTTTCCACTCGAGAAAACGTTATTCACCCCTGCGAAAAACGTCTCTTTGTTCAACCAAGTCCTTGAATCGACGGCTCAAAATCTCCAGTTCTTGGCAAAATCCATGCCTAAACCGGGATTCATATTCAGACCGATTCACCAGTCTCAAGTCCAAGCTTCCATCATTTGTTCAAAGAAACTCGGAATTCATTTTCGTGTTAGAAGTGGCGGTCACGATTTCGAGGCCTTGTCTTATGTTTCACGGATTGAAAAACCGTTTATATTACTCGACCTGTCAAAATTGAAACAAATCAATGTTGATATTGAATCCAATAGTGCTTGGGTTCAACCTGGTGCTACGCTTGGTGAGCTTTACTAC
>ath_circ_023875_64782_64913_-
GTGGTTTTGAAGACCAAGTTACATTGTGAAGGTTGCGAACACAAAATCAAAAGAATAGTCAACAAAATTAAAGGTATGTTTATGATCATTAATCCCATTTTAATTAAACAAATTGATACGGTTGGTGATTGA
>ath_circ_028547_18957_19637_-
ATGGACGAATCAAGAAAGGAAATCATTCGAGAAGAAGCTAAACGAGCGAAAGCCATCGCAGTGGAAAAATATAAAGCGGGTGATTTTGCTGGAGCCAAAGAGTTTGCTCTCAAGGCAAAACAAATTAATCCTGCACTTGGTGGTCTTCGCCGTCTCAATGCACTTCTTGACGTGTGCATGGGTTTCCAGAAGCAAGTCAATGGTGAAGTTGATTGGTATGATGTTTTAGCGGTCGAGCGAACCGCAGATTTTATAACAATCTTTAATCGTTATAGCACATTAGCTATTGACATTTCCCTTGACCGTGACGAATCTGTTGGTAGTGGTGTTAAAGAGGCACTGAAGATACTCACTGATGCCTCGAAATATTTTCTCGAGAGACGCGAACTTTTACCTTCACGGAGAGTTTCTGGTCCAATAAACCAACTAAGCAGGATTAGTTGTGAAGGAAGCAAACAAAAGGAACCTCCACCAACAAATCTACTTCATGTTTCTAAGTTAACAAGAATGAGCGAAGACGCAGAGATTAGACACGATATTTCTCCAAATAGGCTTCGAAGTGCATTGGCTCGAAAGGCTACGAGTGTGATCAAACTGAGTCTTGAAACGTTTGTTTGTTCTTCTCCGCACAATAATGTTGGTGCTGCTGAGGAAACTGATAATAAGGTCATGGAGGAGTGA
>ath_circ_028552_10508_10618_-
ATGGACGAATTTTTTTGTATGTGTATATTAGCCTCGAACATTTGTGTCTTTATTACAAGAGGAAGAGGAGGAGGAAGAGAAGGAGAAGGAAAAAGAGAAAGAGAAGTATAA
>ath_circ_026649_7405_7473_-
ATGAACTCAGCTGAAGAGGAAGTGATGAAGAGAAAAGCGAGAGATATGAAACCTATACTCCATTTTTGA
>ath_circ_026652_26889_26975_+
TTGAAAAGTTATGAGCTGCCAACTCAAGACTATGTGAATGGATTGTCATATAAGTATGTTATGGGCTTGATTGGTATAACTAATTAA
>ath_circ_027890_1240_1308_-
ATGGACGGTAATCCACAAAACAAGCTAAAACAAAGTCAACATTTTCAAGACATGACAAAAATTGCCTAA
>ath_circ_023875_64925_64999_-
ATGATTCCTTTAGTTATAATTAAGATTTTAACTATGATCATAATCGTTGTTTCTAATGAAATTTCTTTGATGTGA
>ath_circ_028547_20251_20367_-
TTGTATAAGAAAGAGATAAGTGATTTTGCTTTGATTTATGTTAAAACCATTTTTCTGAGATTAGTGAATGGTAAAGTTTGTTTGATTGATGGTGTTAATGGTTTGTGTTTTCAATAG
>ath_circ_028552_11324_11659_-
TTGGCTCTTTATGCAAATTGGTCACATGATATTTTAACTCCCCAAGAAGTTGTGGACAAGTATGAAGTGCCTCAAGATTTCAATGAAAAAGAATATTTTAACCTACGGTGTCTCTCCTTTGATTCACCTACACATACGGTGGCGCAGACTCCGGGGATTAGAGCATTTCAGCCGTTGGCCCGAGCGGTTCGGTCATCCCTCCGCCGTAAGACCACCGGGATCGCTTATCTGGTTTCACGCCGTCTCTTGGATTTTAATCTACTTGGCCCCCAAAGCTCGAAACATTTTCTGCTTAGCCCCCGATATAAGAAAAATGTCTTTATCTATTTATTTTAA
>ath_circ_026649_7547_7861_+
ATGAAACTACAATATATAGGTCACAAAGGGCAGAGGAATAGAGTACAACAGTTCTTACAGTCTCGAGGAGAATCTTGGTACACTTGTGTAGTTGTGTTGTCTGAAATCGTCTCTCTTTGGAATTTCTTGGTTAAAAACAGAAACCAATTTCTTTATTTTCTTGGAACATTTTTTGTGTTGATAGGAGTGACAAGAGAGTTGAGAGAAGAGCGACCATCGAGTAAGATAGTGACAATAACAAGCTTCTCAGTGATTAAAGGCAGAGGAGAACCCTATGAATCCTCTGTTTTTGAGGCTGCTGGTTACAAATGGTAA
>ath_circ_026652_27341_27502_-
ATGGTAGAATATATATATATGCACATTCACTTATTATTATTTTTGTATTTGACTTGGAATGTGTCAAGTATCAGATTCGATGTGGGTAGCATAATGTTCAAAATATTAAATATGATTGGATTGTTAAGCTTAACAATCCAATCATATGAAGCTATGAAGTAA
>ath_circ_027890_1466_2590_-
ATTGCAGAGAAGAGCAAGTTTCATGGATTCCCTGCAGGTGTTTACCCGAGCTTAGGCATCGGTGGGCATATAACAGGCGGTGCATACGGTTCCTTGATGAGGAAGTATGGTCTTGCTGCAGATAATGTTCTAGACGCAAAGATCGTTGATGCTAACGGTAAATTACTCGATAGAGCCTCGATGGGCGAGGATCTGTTTTGGGCAATTAGAGGAGGCAGTGGAGGGAGTTTTGGGATAATTTTGTCATGGAAAATCAAGCTTGTTCCTGTTCCTGAAACCCTAACCGTCTTCACGGTCACCAAAACATTCGAGCAAGATAGAAGTTTCAAGATTCTTTCAAAGTGGCAAGAAATTGCGGACAATCTTGTTGATGAGCTCTTCTTACGAGTGTTCTTCACTGTATCTGGAAACAAAGCAAACAAGACAGTGACGATGGCCTACATAGGTCAGTTTCTTGGCGAGAAAGGCACCTTGATGGAGGTAATGAAGAAGGATTTTCCAGAACTTGGGCTAACTCAGAAGGATTGTATAGAAATGAGTTGGATCGATTCCATTATTTACAACTCTGGATTCCCAACAAACCCTCCTCCTCCTATTGAGATTCTGCTTCAAGCAAAGTCTCCAATCGGAAAAGTTTACTTCAAAGGGAAATCGGATTTCGCTAAAAAACCTATTCCTGTTTTAGGGCTCGAAGGGATGTTCAAGAAGTTGCTTGAAGAAGACGCAGCGTTAGTAATTTGGACTCCTTACGGTGGAAAGATGGATAAAATCCCTGAATCTGAGATCCCATTTCCGCATAGAAACGGAACCAACTTCATGATTCAATATTACAGGAGCTGGTCAGATAGTGAGAAAAGACCAAACAGACGCACCAAATGGATCAGAGAGTTGTACGGATACATGACGCCTTACGTCTCAAGCAATCCAAGACAAGCATATGTGAACTACAGAGATCTAGACCTGGGACAGAACAAGGACAACTCAAAGTCTAACTTCATAGAAGCTAAAATATGGGGAGCTAATTATTTCAAAGACAATTTCAACAGATTGGTGAGGATTAAATCAAAGGTTGATCCAGATAACTTCTTCAGACACGAGCAGAGTATCCCAACTCTGCCCGTATGA
>ath_circ_023875_65149_65529_-
GTGGAAGATGTGAAGATTGATTATAAGAGTAACAAATTGACGGTGATCGGAAACGTAGATCCAGTGGAAGTTCGTGATAAAGTGGCCGACAAAATTAAGAGACCAGTCGAACTTGTCTCTACAGTAGCGCCGCCGAAGAAAGAGACACCTCCTTCATCAGGCGGTGCAGAGAAGAAGCCTTCTCCGGCAGCGGAGGAGAAACCGGCTGAGAAGAAACCAGCCGCCGTTGAGAAACCCGGTGAGAAAAAAGAAGAGAAGAAGAAAGAGGAAGGAGAGAAGAAAGCTTCTCCTCCACCACCACCTAAAGAGGTAATTAATTCATTAATTGTCTCTATCTGTCATTTATCTCTTCTAATTAAAGAATTTTATAAACAAACTTAA
>ath_circ_028547_20480_20566_+
ATGACAGAAACTCTAGAAAAGATAAGACAAGGACTAGGAAAAAAAATTCAAATAAAAGCACCGCAAGGTTCTATACCTTGTGAGTGA
>ath_circ_028552_11711_11962_-
TTGAGAGAAAACCAAGTTTGGGCTACTTATGATGATTATGGAATGCCACAGTGGTATGCACTGGTCCATAAGTTTGTCTCTCAAGAACCGTTCAAGATGTGCATTTGTTGGCTTAATGGCAAGAAAAATGGATATGTGGGTTCAATGAAGAAGTGGATTGATTTAGGGTATTACAAGACGAGTGGATGCTTCTCAATTAGGAAACATAGCAACAATGATTCTCTCAACTCATTCTCACATAGTGCCTTGTGA
>ath_circ_026649_7959_8111_+
GTGAATGGTAATAAAAACGACGGTGGAAATGATCATATTTCCCTTTACGCAAGGATCGAAGAGACAAACTCTCTTCCATTAGGTTGGGAAGTGAATGTTGATCTCAAACTCTTTGTCCATAATGGGAAGCTACACAAATATTTGACTGTTACA
>ath_circ_026652_27739_28077_+
TTGATTGGCTTATTACTAAAAGTAGCTTTTTACAAAATCCAGGTCACAGGGGGCAGAGGAGCAGAGTACAACAGTTCTTACAGTCTCAAGGAGAATTTTGGTACACTTGTTGTTATGAAATCTTCTTTCTTTAGATTTCTTGGTTTACAAAAAAAAAAAAAAAAAAAAAAAACTGAAACCCACTTCTTGGAACTTTTTGTGTTGACAGGAGGGACAAGAGTGTTGAGAGATGAGCGACCATCGAGTAAGATTCTGACAATAACAAACTTCTCTGTGATTAAGGGCAGAGTAGAACCCTATGAATCCTCTGTTTTTGAGGCTGCTGGTTACAAATGGTAA
>ath_circ_028265_1_249_+
GAAGATCTCTACTATCCACGCTCATTTTTACAAGATTTGTTTTGGAAGAGTGTTCACATGTTCTCAGAGAGTATCCTAGATCGATGGCCTTTAAACAAGCTAATAAGACAAAGAGCTCTTCAATCCACTATGGCACTCATTCACTATCATGACGAATCCACCAGATATATTACAGGCGGATGCCTGCCAAAGGTAGTCGTTGTGATAGTTTTATTTTGTTATTCTTCTCGTAACAAATTAAGTAATTAA
>ath_circ_023875_65605_65757_-
TTGCAGAAAAAGGAAGAAACGGCGACGAAACCTCAAGGAGAGAAGAAACCTACCGATGGTGGAATCACCACCGTCGTTATGAAGCTTGATATGCATTGTGAAGGTTGCGGCAAAAAAATCAAACGCATCTTCAAACATTTCAAAGGTATTTAA
>ath_circ_028547_21251_21661_-
TTGGGGCTCATCTACTATGCCATAGATTGGCCAGGGAAGATCTACGTAGTGACCATTGTGATAGGAATGGGTTATGGCGCTCATTGGGCGATTGCTCCTGCTTCAGTCTCTGACATTTTTGGCCTGAAGAGCTTCGGTTCTCTTTACAATTTCCAGATTACAGCTTTGCCTATTGGGTCATTTGTGTTCTCAGGTGTGATCGCTAGTAACATCTATGACTACTACGCCAGAAAGCAAGCCGGACCCACCACAGAGACTGAGTCGCTCGTCTGCACGGGCTCGGTGTGTTATTCAGTCACGTGCAGTCTCATGTCCATGTTGTGTCTAATGGCTATGGTTTTGAGTTTGAGTGTGGTTTATAGGACGAGGAAGTTTTACTTGAGGCTTCATCACCGAGTCTCAAAGACTTGA
>ath_circ_028552_12078_12158_+
ATGCAAAGATCAAATGGTTATGTTATGTGTGCTCATTATCGCAAGCCCTTTGGAGCAATTGAGTACTTGCTCCATGGATAA
>ath_circ_026767_1_258_+
CTTGATTTTCAACTTCCGATTCGCTTCAACTTGGAATACGCAGCTGAGGATGAAGCGAAAAAGAGTAGACCTGTAATGATACATAGAGCCGTGTTGGGATCTGTGGAACGTATGTTTGCCATATTGTTGGAGCATTACAAAGGAAAATGGCCCTTCTGGATTAGTCCGCGACAGGCCATAGTTTGTCCTATATCAGAGAAATCTCAGCAATATGCAGAAAAGGTTACTTTTGTGGCTGTTGCTGTACTCTTTTACTGA
>ath_circ_026652_28182_28343_+
GTGAATGGTAATCCAAACGACAGTGGAAATGATCATATTTCACTTTACGTGAGGATCGAAGAGACAGAATATCTTCCAAGAGGGTGGGAAGTGAATGTTGATCTCAAACTCTTTATCCACAATGGGAAGCTAAACAAATATTTGGCTATTTCAGGTACTTAA
>ath_circ_028265_294_464_+
ATGCTTGCATGTTGGATAGAAGACCCTAAGAGTGATTATTTTAAAAAACATCTTGCTCGAGTTCGCGAATACATATGGATTGGCGAGGATGGCCTGAAAATTCAAGTGGGTGCTTTTTTAATTATGACTCTTACTTATATACTCCGAACTCAAAACCAAAATCCTCCATAG
>ath_circ_023875_65772_65966_+
TTGAAATCAATCACGTGTTTGTTAGAGAGATCGGACAGAGAAATCGAAGAAGAAGAAGATGAAGTGACTAACCTCACCCATCGTAGTAGTAGTAGTAGAGAGAATCAGATTAATTTTTACTTTTTAAGGAAGAATTTGAATATACGCTCTGGAAAAAACCGAGAGAATATATTTTTGGTCTGGTTTGGAGAATAA
>ath_circ_028547_21667_22602_-
GTGGGAACAAATGGGGAAACATACTACAATACAGCGTCGCTTGTGTCATGCATTCATAACTTCCCAGAAAGCCGAGGTCCTGTGGTGGGAATCCTGAAAGGGTTTTCTGGCTTGAGTGGAGCAATCTTGACTCAGGTTTATTTGATGTTCAACCCTTCTCATGATTCTTCGGTTATTCTCATGGTTGCTCTTGGACCACCAGTCGTGGTTCTTGCTCTACTATTTATTGTTAGACCCGTGGAAAGAAGTTGCAGAACGAACTTGCGATCTGATGATTTAAGATTCCTGGCTATTTACGGTTTCTGTGTTGTCCTTGCGGTATATTTACTAGGATTGTTGGTACTTCAGAGTGTTTTTGATATGACTCAAACGATTATCACAACCTCTGGAGCCATCCTTGTCATTTTCATGGTTGTTCCAGTTCTTGTCCCTTTTTCATCGGTTTTCATCTCGGGTAATAATGTCACCTCAGTGAAGCCTGAAGAAGGAACTTCCAATGTGGATCAGCATGAGGCTAGAACTTTAATTGAGAGAAGTGACAGACCGCCGGAAAAGAAAAGAGCGCCGTGTATAGGAGAAGATTTCACCTTGTTACAAGCTTTGGGACAAGCTGACTTCTGGCTTATATTTATGTCTCTGGTTCTAGGTGTAGGTTCGGGAATCACGATTATAGACAATCTTGGTCAGATTTGTTATTCCCTCGGGTACAGCAACACCAAAATATTTGTCTCACTGATCAGCATCTCCAATTTTCTCGGCCGTGTTGCTGGTGGCTACTTCTCTGAGCTAATCATAAGGTACAAAACCCTTAACCATTTCACTTTCGCTTTTAAGAAGCATCTGTGTTTTTTACTGACAGATTCATCTCTTTCTGCCTCTTCAAAAGGAAACTCTCACTTCCAAGAACGTTGGCAATGTCTGTGGTTCAGGCGATAA
>ath_circ_028552_13092_13172_-
ATGCTACAAGAACGGCATAATGACCATAAGCTGCGACCATCTGAGGATGATAATGATGATGAATTAGTACCCAAGAAATAA
>ath_circ_026767_312_392_+
TTGACACAACAGGTTCAAAAGCAAATTAAAGATGCTGGGTTCTATGTTGATGCTGACTTAACAGACAGAAAGATAGATAAA
>ath_circ_026652_28464_28751_+
TTGTGGATTGTAGATGGAACATTGAAGTTATACAACGATGCGAAAAGAGAGTGGGGATTCGGACAACTTATTCCTCACGTAACATTCTACAACACGTATGGGTACATTGAGCAGGACATTGGTTCTTTTGGTGCTGAGATCTTCATCGTTAAACCGGCTCAACAACAAGAGAAAGTCACATTCATATCAAACCCTCCAACCAATGTTTTCACTTGGAAGATACTTCATTTCTCTATCTTGGAAGACAAGTTCTATTACTCTGACGATTTTCTCGTTGAAGACCGATAC
>ath_circ_028265_621_917_+
TTGAAGAAATCACAAATTACAGAGAACCCTCGCGGTGATCACTTCAAAATGTTTCGTCACAAGACAAAAGGTGGATGGACATTTTCAGATCAAGATCAAGGATGGCCTGTTTCAGATTGTACTGCTGAAAGCTTAGAGGTAACCGTCATTATTACACCGCCTTTTTGTACTAATATCCTAGTCATTAGTCTGAAATGTAAACAAATGTTTTGGCCATTTTCTTTAGTGTTGTCTATTCTTCGAGAGCATGCCGTCCGAGCTTATTGGAAAAAAAATGGATGTGGAGAAACTCTATGA
>ath_circ_023875_66220_66339_-
ATGGTAGTACAAAGTCAAGGCAAAATAAGTTTGACTCAAACCCTTAAAGTCAAATCCAATGGGCCGAGAATCGTTTCGTCAATTGCACCAGTCCCGGTTAAAAACTGGAAGAAGTTTTAA
>ath_circ_028547_22698_22787_+
TTGAATATCTGGAAGTTCAAGCCAAAATTAGAGAATCGTACAAATAATCAAAAGCAAAGCACAATTACTAACGAAATCGCAAATGTGTAA
>ath_circ_028552_13189_13308_+
ATGCAAATTAAAGACCACATGATTATTTGTGTTCATTGTTGCAAGCCATTTGAAGCTTTTGAAGTGTGTCTAGCTCCATCGATGGCTCGTGTTACTCCTGTGAACAATGAATTAGCATGA
>ath_circ_027037_2_145_-
GTAGCCGATGGTGTGTTTTACGCTGAACTCAATGAGGTTCTAACCAGAGAGCTTGCTGAGGATGGTTACTCTGGTGTTGAGGTTCGCGTCACTCCTATGCGTACTGAGATCATCATTAGAGCCACTCGTACTCAAAACGTTCTC
>ath_circ_026769_3_434_+
AGTCAGCAGTTGGTGTTGTCGACTGTTGTACGCCATCTGGACAATAAGCATGTTGCCAATGACCCTGAGCTCAAGGCTTATATCATACAAGTTGCTGGTTGTCTAGCAAAGCTGATCAGGACCAGCTCGTATCTTAGGGACATAAGTTTTGTTAATGACTTGTGTCGCCACCTGAGGAAAAGCTTTCAGGCGACAGCTAGATCAATTGGAGATGAGGAACTCAACTTGAACGTGATGATTCAAAACTCTATTGAAGATTGTCTGCGGGAGATAGCCAAAGGAATTGTTAATACACAGCCCCTGTTCGATATGATGGCTGTTTCAGTCGAGGGTCTTCCTTCTTCAGGAATTGTTTCACGCGCAGCCGTTGGATCACTGTTGATACTTGCACATGCAATGTCTTCAGCATTATCGCCATCTATGCGTTCACAA
>ath_circ_028438_2_148_+
TTGGCAAATAATCCAGTGTGTGGGGAGGTAGGGAACAAGCCGAGTTTCTGCTCAGCAATCAAACACAGTTCATCATTTTCTACCCTCCAAACAATCAAAGATCTATTTAAGAAGTTTATTTATAATGTGGACTCTGTGGCCGTTTAG
>ath_circ_023875_66811_67584_+
ATGTCTCAGCTTTTGGGTCGAACCGCTAAGATCTCCTCAGTTGTGAAGAAGCAGAGACTCTGTTTCAGTGAACTGCGGTCTTTCTCCACGGCGGCGACGCCGTATCTGCTTTTAAAGGATACCAACTACAGGGCGGCGTCTGGTGGATCAGTGGTCGACATTAACCTGTATGATCCGAGGAAGAAGGAAATAGTGAAAATTCGCGACCAATATCTGTCGGAGGAGCTCCAATGTACGATGAAGATGGGATCTTCGAGGGGATGGATTGTTGCGAAGACGATATACGAGCCCACATTGTATCTCACTAATATCTTCAACCCGTGTGCCTCTGTTTCGTCACATAAGGTTTTCAATCTGCCTCCATTGGAGGATGATGCTAAAGCTCGTATCTCCAGTATCTCTCTATCAGCCTCTCCAAACCAGCAAGACTGTGTATTGGCAGTCAAGTCCTCTAGTAGTCCATTCCTCAGCCTGTGGCGGCCTGGTGACTCGGCTTGGACACGCATCAAGGTCCCGTTTCCTGCCTCCAATGTGATGATGTATTCTGGAAGAGACCGCAAGTTCTATCTCCTCCCCAGGGAGAGTAAGGAAGAGTGTGAGGGTCCCATTGATCTCATCAACACTAGCTCCGACGACTTCCCTCAGGTGACTCTGTACCAGAGATTCCCTAACTCTGACATCCCCGTGAGTAGGCAAGAACAGCTTCTCTCAAGTATCAAGACTCGATACCTGGTCGAGTCACCTTCTGGCGACTCCTTCATCGTTTACTGGTAA
>ath_circ_028547_22808_23158_-
ATGATGACTTTGTGGCGTCACAAACTAGAGCTCCTAGTCAACGACCGATGGCTAGTTTTCGTCTGCGCCATGTGGGTCCAATCCGTCGCCGGCGTTGGCTATCTATTCGGCGGCTCTATGTCTCCGGCAATCAAGACTTCCCTTGGCTACAATCAGAAACAGATCGCTCTTCTCGGCGTAGCTAAAAACCTCGGTGACGCCATCGGATTCGTCTCCGGTGCTTTATCTGAAGTCTCACCTTCCTGGGTGGTTCTACTCGTCGGTGCAACTCAGAACCTTTTCGGCTACGGTGTTGTTTGGCTCGTCGTCACTGGCCAATTGCCTAATTTGCCTCTCTGGATGGTGAGATGA
>ath_circ_028552_14621_14707_+
ATGAATGACAAAGCAACAAAGCTAATGGAGGAAAATCCAAATAAAAAATGCAAATGTAAAAACAAAAAAAATCCAAATTTAAAATAA
>ath_circ_027600_1_90_+
ATCCATGGTACCGAGCTCCGCAAAGAAATGGTCGAGGAGACTGCGCTTCGCTTCTCGGACTTGGCAGTATACGATGGACTTGGGGATTGA
>ath_circ_027143_1_165_-
ATGTTAACGAGGTTTAGTGACTTAATTCACAATCTAGCTACTCTAGGTGCTACTAAGCCTGTTTTTGATTATAGTTATCATTTTTTTTCACAGGAGGAGATATTTGCTTCATCTTTTGCTGCTGCTGCATACTTGCAGTCTATTAATTTCCCAAAAGATAAGAAG
>ath_circ_028438_193_330_+
ATGTATGATATTTTCATTGACCAGATGAAGGATGGACAAATGGATGAAATCAGGCTAAACATAAGAAAGAGAGCTCAGGACATCCAAATATTATCACTAGAAATAATTTATTATGTTGTAAATGTAAATCATGTTTAA
>ath_circ_023875_67846_68160_+
GTGAAGCCGTGGACCGGAAAGAACCCTCCTCCTTCAAGGATCTCTTGCAGGCTTAAGACCAGAACCTTTGTGGTTTTTAGACAAGACAGTGAGCAAGGAATCGGTTCATACACTGAAGACATTGGCGATCTCTGCATTTTCCTAGGCCATAGGGAGGCCTTTTGCGTCTCTGCAACCGAATATCCCGGACTTCGCCCTAATTCTGTCTACTATGCAACCTCGGGCACGGGGTTTGGTTACTACGACCTCTCCTCCAACACTCTCCACGACGTTATCCATGAGGGCCTTTTCTCGTGGATTGCCCCACTCCAGTGA
>ath_circ_028547_23302_23391_+
ATGTGTAAGGTTGAGAAACAAATAAGCAACAAGATAAAAAAAAAAAAAAAAACACGAATCAATGAAGAGGTATACACTTCACAAGCTTAG
>ath_circ_028552_14805_15485_-
ATGGACGAATCAAGAAAGGAAATCATTCGAGAAGAAGCTAAACGAGCGAAAGCCATCGCAGTGGAAAAATATAAAGCGGGTGATTTTGCTGGAGCCAAAGAGTTTGCTCTCAAGGCAAAACAAATTAATCCTGCACTTGGTGGTCTTCGCCGTCTCAATGCACTTCTTGACGTGTGCATGGGTTTCCAGAAGCAAGTCAATGGTGAAGTTGATTGGTATGATGTTTTAGCGGTCGAGCGAACCGCAGATTTTATAACAATCTTTAATCGTTATAGCACATTAGCTATTGACATTTCCCTTGACCGTGACGAATCTGTTGGTAGTGGTGTTAAAGAGGCACTGAAGATACTCACTGATGCCTCGAAATATTTTCTCGAGAGACGCGAACTTTTACCTTCACGGAGAGTTTCTGGTCCAATAAACCAACTAAGCAGGATTAGTTGTGAAGGAAGCAAACAAAAGGAACCTCCACCAACAAATCTACTTCATGTTTCTAAGTTAACAAGAATGAGCGAAGACGCAGAGATTAGACACGATATTTCTCCAAATAGGCTTCGAAGTGCATTGGCTCGAAAGGCTACGAGTGTGATCAAACTGAGTCTTGAAACGTTTGTTTGTTCTTCTCCGCACAATAATGTTGGTGCTGCTGAGGAAACTGATAATAAGGTCATGGAGGAGTGA
>ath_circ_027600_191_448_-
GTGCAGGAACTAAAACAATACCCAGCTCTGAGAGTGGAGGTGACAAATGCGGCGATAGAGTCGCTGGATAAAATGCGGGAAGGAAGTAAGAAAGCAACACTGCAGCTGGTTGACATGGAGTGCAGTTACCTCACTGTTGATTTCTTCAGGAAACTTCCCCAGGATGTTGAGAAGGGTGGTAACCCCACACACTCCATTTTCGACCGCTACAACGATTCCTATCTCAGACGAATCGGTAAGGTTAACCCATATAAATAA
>ath_circ_027143_745_1056_-
ATGCTGAGTAGATCAGTTGCTTCTGCTGTTACACCGGTCTCATCTTCTTCTCTCTTACCAAACTCAAAGCCTATCTTCTGTCTGAAAACCCTCTCCGGTTATCGTTCTTCTTCTTTCTGTGGCGGCTGTATTCGTAAAATCAACCATAAGCCTCTTCGAATGACGAGTTCCAATATTACACCAAGAGCTATGGCCACACAACAGCTTGAGAACGCTGATCAGCTCATTGATTCTGTCGAAACTTTTATCTTCGATTGTGATGGTCAGTATCAACAAAACCACAAAATGAAATCTGATAATCACTTAGTTTAG
>ath_circ_028438_546_773_+
ATGGTGATGCATTTCGAGTTTGTGAGGGTATATTTGATTGCCGTGTTTGCCAAGGTACATCATAAGGAAAACACGGCTATGGGATCGACCTTCCGAATCTCTTTGCCAAGGTACTCAAATACATCACCATTTGACCATGGTGGTGGACGCCATGGGATCGACCTTCCAAATCTCTTTCATTTGTTCCTCTTAAGTCTTAACTCTATTAGCTTTCCATTATGGGTATAG
>ath_circ_023875_68921_69001_-
ATGTTAATGAAACAAACAACGGTTAATGTTAGAGACTACTCTTCAGTCATTAAAACTGCACACCTGAAGACAACACCTTGA
>ath_circ_028547_23448_23636_-
ATGGTGCAGGGTTTAAAATTGCATTTGGACTACACAGAAGAAAGAGGGCACAGGAGAGGTCTAAGTTCAGAGGATATGGACTACGACCAGTCAAACTCATGGGCAGCCGCTTACAAAACGGTTGCAGCCGGGGCTGCTCTTGCTGCTGGACTTGGAGTTTTGGTGTACCTTAAGCGCAACTCAAACTAA
>ath_circ_028552_16099_16215_-
TTGTATAAGAAAGAGATAAGTGATTTTGCTTTGATTTATGTTAAAACCATTTTTCTGAGATTAGTGAATGGTAAAGTTTGTTTGATTGATGGTGTTAATGGTTTGTGTTTTCAATAG
>ath_circ_027600_520_588_-
CATGCTATCTTAAAGGATCTGGTTCACAAGTCTGTGAATGAAACTGTGGTACGTTCTTTTTTCTTTTAG
>ath_circ_027143_1222_1575_+
TTGGATGAAGAATTGTTGGACACACATTGTGGAAAACAAAAAATTATTGTACAAACATTGAAATGTGACACTTTATCAGGAAAAAAAACATTGAAATGTGACATGACTTGCACTTTACAAGCACCAACCAAATTAGGTCTGGACGTTTACTTGGTTACGAAATCGGTTATATTTCGTTTTGGTTCTTTCATTTTTTTAGAATTTATGATCTATGTAAGGTACACAAAAAAACTTGGTTTGGTTCAGGTTTGGGTCCGGTGCTTCGGCTCACGAGTTTATGATCCATTTGGATATTTTTCAGGTATTTCCGGTATATATAATTGTATTTCGGGTATTTTTGAGTATCCAAAATAG
>ath_circ_028438_1095_1244_+
ATGTACGTTTTCTGTGATCTCAATATTAGATATAGTATTCCAGTTAATCGGAAACAAAGAAGCAACAATTTGCAAATCACGGAGGTTGAACCACTGGAGGAGTTGGATTCAGTCTGGAAGGAAATCCAAGTTAACCAACAACACTTTTAG
>ath_circ_023875_69470_69694_-
ATGAAGAAGCAGAGTGAAGAAGATTCTGACGTTGAGATTGCACAGATGATGTCAGAAGAAGAGATTGAAATTTGGGCAAAGGAGAAAGAAGCTGAGGCTGAGGGTGAGGCTGATGAGGGTAAGGTTTGGGGTTTGAAAGAGAAGACAGATTACTGGGAGGAGCGTAAAGTTCACTTTGTTACCGAGGCTAAGTATTGGGAGATCATGTACGGGTACTTAAGTTGA
>ath_circ_028547_23754_23921_+
ATGGATGTACAATTTATTACCTTCCAGCCTATTGATTTTGCATGTTCTACAGCAGCTCCAAGATCATTATCTGATGCTAAAACAACTTTGTCATTGTCTTCATCTTCGTACTACACAACACAAAATATGTCAACAAAAGAAGAAAATTTTTCCTATCTTCTCGTTTAA
>ath_circ_028552_16328_16414_+
ATGACAGAAACTCTAGAAAAGATAAGACAAGGACTAGGAAAAAAAATTCAAATAAAAGCACCGCAAGGTTCTATACCTTGTGAGTGA
>ath_circ_027824_1_96_-
GCTAGAGAAACTGGAGCACTCCAAGCAGCCAAGAACAAGCTAGAGAAGCAAGTTGAAGAGCTGACCTGGAGATTGCAGTTAGAGAAACGGATAAGG
>ath_circ_027143_1591_1719_+
GTGGGTTCTTTCGGTTATGAAGTTTATAATTTACTTTTTGGTTCCAGTTTGGTACTTTTGGTTCGATTATTTTGCCCACTAAATCAAACACATAGAAGAAGAGATAAGCTCAAAGGTCAGGTGTTTTGA
>ath_circ_028438_1394_1522_-
ATGGTATTGCCGGAATCACAAAGTTCTGGTGCAACAGTAACATTACCTAAGATGTATAAAGCTCATCAAATTCAATGTCTTAGAAAGGAAAGAATGTTGCCAGGGATGGATTCTCAAATGGTTTACTAG
>ath_circ_023875_70337_70516_-
ATGTACGGATACTTAGGCGACAACGACCATCGACAGTTATCAAAAATTTGTTCGTTTGTCTGCCGTTGGATGCAACGACGAATCACAGCAACTATCAATCGCAATTTAAAGTGTTTTATTTATGAAATTTATGTGTTCCACCTTTATCTGATAAGTGTTTTAATTATGGAGTTTGATTAA
>ath_circ_028547_24100_24228_-
ATGAAATTATCTTCGGAGATAGAAGTAACAAAATCATTTTCATATCCCAACACATTTGCTTTTAAACTCCAAGATAAAAAGGGACGAATGCATAGATTTATGTGTGGTACGTTAAATCATAACTCTTGA
>ath_circ_028552_17099_17509_-
TTGGGGCTCATCTACTATGCCATAGATTGGCCAGGGAAGATCTACGTAGTGACCATTGTGATAGGAATGGGTTATGGCGCTCATTGGGCGATTGCTCCTGCTTCAGTCTCTGACATTTTTGGCCTGAAGAGCTTCGGTTCTCTTTACAATTTCCAGATTACAGCTTTGCCTATTGGGTCATTTGTGTTCTCAGGTGTGATCGCTAGTAACATCTATGACTACTACGCCAGAAAGCAAGCCGGACCCACCACAGAGACTGAGTCGCTCGTCTGCACGGGCTCGGTGTGTTATTCAGTCACGTGCAGTCTCATGTCCATGTTGTGTCTAATGGCTATGGTTTTGAGTTTGAGTGTGGTTTATAGGACGAGGAAGTTTTACTTGAGGCTTCATCACCGAGTCTCAAAGACTTGA
>ath_circ_028110_1_117_-
TTGCTTGATTGTTGTAGACAAGAACTTGTATTGTTAGACAACGAGATTGCATTCAACGAGGCTGTGATTGAAGAAAGAGAGCAAGGAATACAAGAAATCCATCAGCAAATTGGTGAG
>ath_circ_027143_2117_2428_-
ATGGTAGCCACAGTCCTCACGGCCATTTTCCAAGGCGCTGTCTCTGTTCTGATATTCACGAGAACAGGGGATTTCCTTAGGTTCTTGAAATCTTATGTTCGGGAAGAAGACGGTGAAGTGATACTTAAACTCTCTGGTGGTTTGTGTGTATTGATGTTTTGCTTAGAGTGGATTGTTCTTGTGTTAGCGTTTTTGTTGAAGTATAGTGATTATTTGGATGAGAGTGTTGTAGATGATGATGATTTTAAGGTGAGGAGGCAAGAAGAAGATCTCAAGGATTGGCCTTCTTACCCATTTCAACTCAAGATTTAA
>ath_circ_028438_1559_1663_+
ATGCTTGTAAAACACATGTTTAATAAGTTATTCAAGACTTTTCCACAAGTCTTGTTGAACGTTTTTGAAGTTGTTGAGAGATATCATAGAAAATTCCAAAAATAA
>ath_circ_023875_70592_70753_-
ATGAATATTGATTCAGATTACGGTTACAAGAAGTGGAAGATGAAACGGCGAGGTGAAGAAGATTCTGAGTTGGAGAGAGCATTGATGATAATAGACGAGGAGATGGAAATATGGGCTAAGAAGAAAGAGGTTAAGGATGAGGTAGATGATGGTAAGGTGTGA
>ath_circ_028547_24293_24472_+
ATGGTTCAAAGGAATATGAGTAGAAACCTCCTCGTTTCATCGCCATCTTCGTTAGGAGACAAAGCCATAGCAGAGTCCCAAAACTTTTGCATCATTGAGTTTGCTGTCTCATTGTTTATTCCAGCCGTACTTCCAGCCTTGTCAAAAGGAAATAAAGAGTTTATAGCAAAACAAGAATAG
>ath_circ_028552_17515_18450_-
GTGGGAACAAATGGGGAAACATACTACAATACAGCGTCGCTTGTGTCATGCATTCATAACTTCCCAGAAAGCCGAGGTCCTGTGGTGGGAATCCTGAAAGGGTTTTCTGGCTTGAGTGGAGCAATCTTGACTCAGGTTTATTTGATGTTCAACCCTTCTCATGATTCTTCGGTTATTCTCATGGTTGCTCTTGGACCACCAGTCGTGGTTCTTGCTCTACTATTTATTGTTAGACCCGTGGAAAGAAGTTGCAGAACGAACTTGCGATCTGATGATTTAAGATTCCTGGCTATTTACGGTTTCTGTGTTGTCCTTGCGGTATATTTACTAGGATTGTTGGTACTTCAGAGTGTTTTTGATATGACTCAAACGATTATCACAACCTCTGGAGCCATCCTTGTCATTTTCATGGTTGTTCCAGTTCTTGTCCCTTTTTCATCGGTTTTCATCTCGGGTAATAATGTCACCTCAGTGAAGCCTGAAGAAGGAACTTCCAATGTGGATCAGCATGAGGCTAGAACTTTAATTGAGAGAAGTGACAGACCGCCGGAAAAGAAAAGAGCGCCGTGTATAGGAGAAGATTTCACCTTGTTACAAGCTTTGGGACAAGCTGACTTCTGGCTTATATTTATGTCTCTGGTTCTAGGTGTAGGTTCGGGAATCACGATTATAGACAATCTTGGTCAGATTTGTTATTCCCTCGGGTACAGCAACACCAAAATATTTGTCTCACTGATCAGCATCTCCAATTTTCTCGGCCGTGTTGCTGGTGGCTACTTCTCTGAGCTAATCATAAGGTACAAAACCCTTAACCATTTCACTTTCGCTTTTAAGAAGCATCTGTGTTTTTTACTGACAGATTCATCTCTTTCTGCCTCTTCAAAAGGAAACTCTCACTTCCAAGAACGTTGGCAATGTCTGTGGTTCAGGCGATAA
>ath_circ_028669_2_142_-
ATGGTTGCCTTCCCTGATGACTACATGACTCTCGTCCCAAAGCTGTTGGTTGAGACCATGGGAGTACTGGGGGCTAGTTTTGTTTCTCGTCTTAACCTTGCAACTGGAGATGCTGTTCCTGAAACAAAAGCACTCGCCAAA
>ath_circ_027143_2715_2840_+
ATGTTTGTTTTTGTGTTTCTTGATAAGTTCACTTTGATTTGGGGTTTATATGCATACATAAGAAACAAAGTTGAGGTAAGAGAAAGTAGAGATTTTGTTGGGATTAACGGTCGTTTTTGTTTTTGA
>ath_circ_028438_2494_2604_-
ATGATTTTGTTTGCCCAAATCGTTAGATCTCAGAAAGAGAGACTTGTGGAATATAGTTGTGGTCATCAACTATGCAGTGATATGTTTTTTTTAACAACCAAGATTGAATAA
>ath_circ_023875_71517_71888_+
ATGCGAGCAATTCACATCGTGACGACGCGATTGAGCTCCAGCTTTATTAGGCCTGTTCTTCTTGACTTCGTTTCTTGTTCGCCTCTACGCCAGTTCTCTACCCCTAGGCGCTTTATCTGTGCCGCGAGCAAGGTCAATGGAGGAGGCAGGTCAGGTTCGATTGTTGCTCCATTGGTAGTGAATGAAGAATTTCAGAACATCGATGTCAATCCTCCTAAAGGAACTCGTGATTTCCCTCCTGAGGATATGCGACTCCGCAACTGGCTCTTCAACCACTTCAAAGAGGTCAGAGAATTACATGAACTCTATGTTTTGTTTCTGCAATTCTTCTTTTGGTTCGATGAAATTTTGAATACTGTCCGTAAAGTTTGA
>ath_circ_028547_24684_24830_-
ATGACACCGAATCCAGAATCTGCAACAGTTGATATGGCAATTGTTGAAGCCTTACATATCATGCATAATGGCAAATTTCTGCATCTTCCTGTATTGGATAAAGGTAACAAAATGTCCTCAAAACTGACTTTGAGCTATAAAGTATGA
>ath_circ_028552_18546_18635_+
TTGAATATCTGGAAGTTCAAGCCAAAATTAGAGAATCGTACAAATAATCAAAAGCAAAGCACAATTACTAACGAAATCGCAAATGTGTAA
>ath_circ_028669_280_561_-
[truncated: 2,214,731 more chars]
