# Supplementary material for: CircCode: A Powerful Tool for Identifying circRNA Coding Ability
Source: Front Genet. 2019 Oct 10;10:981. doi: 10.3389/fgene.2019.00981 (PMC6795751; doi:10.3389/fgene.2019.00981)
Supplement: Supplementary Data 2 — GO enrichment and KEGG enrichment results for humans and Arabidopsis thaliana. [file DataSheet_2.zip]

Archive with 12 entries (9 files):
- Supplementary_data_2/
- Supplementary_data_2/.DS_Store
- __MACOSX/
- __MACOSX/Supplementary_data_2/
- __MACOSX/Supplementary_data_2/._.DS_Store
- Supplementary_data_2/human_GO.zip
- __MACOSX/Supplementary_data_2/._human_GO.zip
- Supplementary_data_2/ath_KEGG-enrich.csv
- __MACOSX/Supplementary_data_2/._ath_KEGG-enrich.csv
- Supplementary_data_2/ath_GO.zip
- Supplementary_data_2/human_KEGG-enrich.csv
- __MACOSX/Supplementary_data_2/._human_KEGG-enrich.csv
