# Supplementary material for: CircCode: A Powerful Tool for Identifying circRNA Coding Ability
Source: Front Genet. 2019 Oct 10;10:981. doi: 10.3389/fgene.2019.00981 (PMC6795751; doi:10.3389/fgene.2019.00981)
Supplement: Supplementary Data 2 — GO enrichment and KEGG enrichment results for humans and Arabidopsis thaliana. [file DataSheet_2.zip › Supplementary_data_2/ath_KEGG-enrich.csv]

ID	Description	GeneRatio	BgRatio	pvalue	p.adjust	qvalue	geneID	Count
ath01200	Carbon metabolism	66/523	267/5011	4.63559807357211e-12	4.821021996515e-10	4.14764038161715e-10	AT1G01090/AT1G12900/AT1G32060/AT1G53310/AT2G42600/ArthCp030/AT3G25530/AT3G52930/AT4G29130/AT5G09600/AT4G35090/AT4G35830/AT5G07440/AT5G11520/AT5G23250/AT5G26780/AT5G42740/AT5G65750/AT5G66760/ArthCp031/AT3G08590/AT1G04410/AT1G11860/AT1G17290/AT1G23310/AT1G34430/AT1G42970/AT1G53240/AT1G56190/AT1G65930/AT1G67090/AT1G79550/AT1G80380/AT5G08300/AT5G14590/AT5G48230/AT5G50850/AT5G52920/AT5G55070/AT3G12780…	66
ath00710	Carbon fixation in photosynthetic organisms	26/523	69/5011	1.57495689663593e-09	8.18977586250682e-08	7.04585980073967e-08	AT1G12900/AT1G32060/AT1G53310/AT2G42600/ArthCp030/AT3G52930/AT5G11520/AT1G04410/AT1G17290/AT1G23310/AT1G42970/AT1G53240/AT1G56190/AT1G67090/AT1G79550/AT3G12780/AT3G54050/AT2G13560/AT4G15530/AT4G37870/AT4G38970/AT3G04120/AT3G14940/AT5G11670/AT2G36460/AT3G60750	26
ath00020	Citrate cycle (TCA cycle)	23/523	63/5011	2.85260708943657e-08	9.88903791004676e-07	8.50777552989853e-07	AT1G01090/AT5G09600/AT4G35830/AT5G23250/AT5G49460/AT5G65750/AT5G66760/AT1G04410/AT1G09430/AT1G34430/AT1G53240/AT1G65930/AT5G08300/AT5G14590/AT3G06650/AT5G50850/AT5G55070/AT3G13930/AT3G55410/AT2G05710/AT2G47510/AT3G16950/AT4G37870	23
ath00620	Pyruvate metabolism	25/523	86/5011	1.12257582781356e-06	2.91869715231525e-05	2.51102487800401e-05	AT1G01090/AT1G53310/AT2G42600/ArthCp031/AT1G04410/AT1G34430/AT1G53240/AT1G54100/AT1G74040/AT5G48230/AT5G50850/AT5G52920/AT3G13930/AT3G48000/AT3G52990/AT2G13560/AT2G36580/AT2G47510/AT4G15530/AT3G16950/AT4G36250/AT4G37870/AT3G14940/AT5G11670/AT3G54600	25
ath00010	Glycolysis / Gluconeogenesis	29/523	116/5011	4.73917693447544e-06	9.85748802370892e-05	8.48063240906132e-05	AT1G01090/AT3G52930/AT4G29130/AT5G42740/AT5G51820/AT3G08590/AT1G23190/AT1G34430/AT1G54100/AT1G56190/AT1G79550/AT5G50850/AT5G52920/AT3G12780/AT3G13930/AT3G48000/AT3G50520/AT3G52990/AT3G54050/AT3G61610/AT2G24270/AT2G36580/AT3G16950/AT4G36250/AT4G37870/AT4G38970/AT3G04120/AT2G22480/AT2G36460	29
ath00630	Glyoxylate and dicarboxylate metabolism	22/523	78/5011	8.57060720550877e-06	0.000148557191562152	0.000127807300433026	ArthCp030/AT3G25530/AT3G48990/AT4G35090/AT4G35830/AT5G26780/AT1G04410/AT1G11860/AT1G23310/AT1G53240/AT1G67090/AT1G80380/AT5G04140/AT5G37600/AT5G48230/AT3G14420/AT2G05710/AT2G35370/AT2G41220/AT3G16950/AT4G32520/AT4G33010	22
ath00195	Photosynthesis	21/523	77/5011	2.41648628370617e-05	0.000359020819293488	0.000308874186639135	AT1G31330/AT4G12800/AT5G64040/ArthCp002/ArthCp007/ArthCp010/ArthCp022/ArthCp019/ArthCp029/ArthCp049/AT1G30510/AT1G60950/AT3G16140/AT1G03130/AT1G20340/AT1G55670/AT1G67740/AT3G50820/AT4G09650/AT4G21280/AT2G20260	21
ath00860	Porphyrin and chlorophyll metabolism	16/523	53/5011	5.91943530327288e-05	0.000769526589425475	0.000662042106287099	AT1G08520/AT1G44446/AT3G51820/AT4G01690/AT4G27440/AT5G14220/AT1G03630/AT1G69740/AT5G04900/AT5G08280/AT5G13630/AT5G64050/AT3G14930/AT3G48730/AT4G18480/AT1G09940	16
ath01230	Biosynthesis of amino acids	45/523	250/5011	0.000141285644262877	0.00163263411148214	0.00140459412425083	AT1G48860/AT3G03780/AT3G52930/AT2G36880/AT4G17830/AT4G35830/AT5G11520/AT5G17920/AT5G26780/AT5G53460/AT5G54810/AT5G65010/AT3G08590/AT3G01120/AT4G33680/AT1G02500/AT1G09795/AT1G17290/AT1G23310/AT1G56190/AT1G65930/AT1G74040/AT1G79550/AT5G14590/AT5G16290/AT5G37600/AT5G52920/AT3G12780/AT3G14390/AT3G23940/AT3G29200/AT3G50520/AT3G52990/AT2G05710/AT2G36580/AT4G19710/AT4G32520/AT4G34200/AT4G38970/AT4G39980…	45
