# Supplementary material for: CircCode: A Powerful Tool for Identifying circRNA Coding Ability
Source: Front Genet. 2019 Oct 10;10:981. doi: 10.3389/fgene.2019.00981 (PMC6795751; doi:10.3389/fgene.2019.00981)
Supplement: Supplementary Data 2 — GO enrichment and KEGG enrichment results for humans and Arabidopsis thaliana. [file DataSheet_2.zip › Supplementary_data_2/human_KEGG-enrich.csv]

ID	Description	GeneRatio	BgRatio	pvalue	p.adjust	qvalue	geneID	Count
hsa04141	Protein processing in endoplasmic reticulum	46/665	165/7866	1.17445632237218e-13	3.44115702455048e-11	2.76924438117229e-11	6746/1650/824/56886/29927/6184/51726/201595/6396/7323/9871/22872/51128/821/11231/3326/6745/81567/9601/27102/7991/3301/29979/10525/3312/3703/23193/84447/823/7184/10956/10808/3320/10484/30001/1965/6400/2923/267/3998/5589/5886/55968/10483/6185/7353	46
hsa03050	Proteasome	22/665	45/7866	1.13530868419005e-12	1.66322722233843e-10	1.33846918557143e-10	5686/5710/5692/10213/5707/5708/9861/5683/5695/5682/5719/5702/5720/5706/5685/5693/5717/5705/5718/5714/5704/9491	22
hsa01200	Carbon metabolism	35/665	116/7866	9.26998193721893e-12	9.05368235868383e-10	7.28588054012997e-10	3421/5160/5223/5230/5232/5226/6390/2023/6120/4190/3099/8802/7086/5162/128/6389/39/4199/2597/4967/4191/5214/3098/38/1431/2098/8803/4329/3419/226/2806/2653/25796/2821/5211	35
hsa03013	RNA transport	41/665	165/7866	1.43622896682894e-10	1.0520377182022e-08	8.4661918044653e-09	1968/8668/55706/9470/7514/23225/1981/1974/6396/25929/84321/57510/23165/8662/8667/23511/4686/8661/10556/1982/23279/1207/8665/79023/1967/11171/1975/57122/10419/1965/23191/10921/8663/9688/3837/1973/9775/8666/5976/8480/5905	41
hsa03040	Spliceosome	35/665	134/7866	7.76345240241547e-10	4.54938310781546e-08	3.66108071187593e-08	27316/10772/3192/10946/10450/23451/3178/6432/23020/1665/153527/84321/29896/22827/3190/4686/3312/220988/27339/9092/10992/3183/6430/6627/23450/10594/9343/1655/9775/6625/11338/4670/6629/6628/6431	35
hsa00020	Citrate cycle (TCA cycle)	14/665	30/7866	3.3753606973109e-08	1.64830114052016e-06	1.32645753718884e-06	3421/5160/6390/4190/8802/5162/6389/4967/4191/1431/8803/5106/3419/47	14
hsa00970	Aminoacyl-tRNA biosynthesis	18/665	66/7866	5.51331586586567e-06	0.000230771649814091	0.000185711692323896	55157/2058/55699/8565/1615/10056/5859/51520/5917/6897/2617/3376/4141/7453/16/3735/4677/2193	18
hsa05100	Bacterial invasion of epithelial cells	19/665	74/7866	8.00709755225686e-06	0.000293259947851408	0.000235998664698097	2335/10109/4735/1499/10093/55752/1495/60/10552/10095/3688/7414/2017/5829/999/1213/10801/71/1785	19
hsa01230	Biosynthesis of amino acids	19/665	75/7866	9.89186846968281e-06	0.000316182739099313	0.000254445602867779	3421/5223/5230/5232/5831/2023/6120/4144/7086/2597/445/5214/5832/1431/3419/226/2806/102724560/5211	19
hsa05016	Huntington disease	35/665	193/7866	1.07912197644817e-05	0.000316182739099313	0.000254445602867779	515/4720/6390/7388/4719/4705/1639/1173/5437/7384/7416/6389/3066/3065/5439/7419/4714/509/10105/5436/4723/4728/506/10540/55967/5432/1327/163/1213/498/4729/51079/5438/160/126328	35
hsa00190	Oxidative phosphorylation	27/665	133/7866	1.36269379863302e-05	0.000362972075454069	0.000292098957793107	515/4720/6390/533/7388/4719/4540/4705/523/7384/27068/6389/9551/4714/64077/5464/509/1355/4723/4728/506/55967/1327/498/4729/51079/126328	27
hsa05010	Alzheimer disease	31/665	171/7866	3.44982535352493e-05	0.000784014137035507	0.000630929285776733	515/4720/6390/824/7388/4719/4705/57142/7384/5533/5530/6389/2597/4714/509/3416/10313/823/4723/4728/488/506/55967/5595/1327/498/4729/51079/126328/351/5594	31
hsa00010	Glycolysis / Gluconeogenesis	17/665	68/7866	3.47856101756368e-05	0.000784014137035507	0.000630929285776733	5160/5223/5230/5232/2023/3099/5162/128/501/2597/5214/3098/5106/226/92579/2821/5211	17
hsa04919	Thyroid hormone signaling pathway	24/665	119/7866	4.55387495572864e-05	0.00090862335884699	0.000731207588940994	6567/4893/476/6513/3685/6772/483/1499/481/3066/3065/60/5214/595/488/207/3091/5604/5595/71/5566/4854/8202/5594	24
hsa05012	Parkinson disease	27/665	142/7866	4.65165542071838e-05	0.00090862335884699	0.000731207588940994	7317/2773/515/4720/6390/7388/4719/4540/4705/7384/2771/7416/6389/7419/4714/509/10105/4723/4728/506/55967/1327/498/4729/5566/51079/126328	27
hsa03010	Ribosome	28/665	153/7866	6.89569491609384e-05	0.00124277577358107	0.00100011414866951	6191/6202/6125/6168/6187/6152/11222/6144/6165/6206/6132/29088/6224/51116/3921/6188/6181/6142/6175/51065/7311/6161/51081/6173/100526842/6217/6223/23521	28
hsa05230	Central carbon metabolism in cancer	16/665	65/7866	7.21064442009494e-05	0.00124277577358107	0.00100011414866951	5160/5223/4893/6513/3099/5162/5214/3098/207/3091/5604/5595/8140/6510/5211/5594	16
hsa04714	Thermogenesis	37/665	231/7866	0.00010142076478358	0.00165090467119938	0.00132855270827613	515/4893/4720/6390/23028/7388/4719/2181/4540/4705/86/7384/6389/60/9551/4714/509/1355/4723/4728/1374/6602/506/55967/1327/6603/2885/71/498/4729/6597/6595/5566/51079/126328/2778/6598	37
hsa04110	Cell cycle	23/665	124/7866	0.000245404093803526	0.00378438944654911	0.00304545800620442	8243/991/4175/4171/9232/3066/3065/4172/4176/7534/5885/5591/4173/9184/595/51434/51433/1017/1019/7027/994/8318/4174	23
hsa04810	Regulation of actin cytoskeleton	33/665	214/7866	0.000484376390982166	0.00709611412788873	0.00571054271473711	4893/50649/10787/3685/2335/10109/5500/3693/5062/10093/1729/7430/60/10552/10095/2934/3688/7414/5962/54961/5501/5829/87/23191/5604/5595/3691/71/10627/81/79784/5594/4627	33
hsa05130	Pathogenic Escherichia coli infection	13/665	55/7866	0.000518793334891259	0.007238402243959	0.00582504797070888	10109/1499/10093/7430/60/10552/10095/7534/3688/2017/10376/999/71	13
