# Supplementary material for: CircCode: A Powerful Tool for Identifying circRNA Coding Ability
Source: Front Genet. 2019 Oct 10;10:981. doi: 10.3389/fgene.2019.00981 (PMC6795751; doi:10.3389/fgene.2019.00981)
Supplement: Supplementary Data 3 — Comparison of predicted translated circRNAs with validated translated circRNAs. [file DataSheet_3.zip]

Archive with 5 entries (2 files):
- Supplementary_data_3/
- Supplementary_data_3/Table_1.xlsx
- __MACOSX/
- __MACOSX/Supplementary_data_3/
- __MACOSX/Supplementary_data_3/._Table_1.xlsx
