# Supplementary material for: CircCode: A Powerful Tool for Identifying circRNA Coding Ability
Source: Front Genet. 2019 Oct 10;10:981. doi: 10.3389/fgene.2019.00981 (PMC6795751; doi:10.3389/fgene.2019.00981)
Supplement: Supplementary Data 3 — Comparison of predicted translated circRNAs with validated translated circRNAs. [file DataSheet_3.zip › Supplementary_data_3/Table_1.xlsx]

## Sheet: ribosome associated circRNA 
chr	start	end	strand	NM_id	gene_symbol	exon_no	cir_type	Identified by CircCode
chr1	12359258	12364785	+	NM_015378	VPS13D	2	circRNA	yes
chr1	109884635	109888500	-	NM_001205228	SORT1	2	circRNA	yes
chr1	228401141	228437941	+	NM_052843	OBSCN	12	circRNA	yes
chr1	46763234	46764042	-	NM_006369	LRRC41	2	circRNA	yes
chr1	78177431	78181553	-	NM_015017	USP33	4	circRNA	yes
chr1	26772806	26774151	+	NM_024887	DHDDS	2	circRNA	yes
chr1	89236034	89237562	+	NM_006256	PKN2	3	circRNA	yes
chr1	161138782	161139814	+	NM_000309	PPOX	3	circRNA	no
chr1	28223515	28224218	-	NM_001286076	RPA2	2	circRNA	yes
chr1	46543186	46546422	-	NM_001303429	PIK3R3	2	circRNA	yes
chr1	150804293	150804875	-	NM_001197325	ARNT	2	circRNA	no
chr1	6007163	6012896	-	NM_001291594	NPHP4	3	circRNA	yes
chr1	213341200	213349835	+	NM_001136138	RPS6KC1	2	circRNA	yes
chr1	10331559	10335561	+	NM_183416	KIF1B	3	circRNA	yes
chr1	1735857	1737977	-	NM_001282538	GNB1	2	circRNA	yes
chr1	176132004	176133027	-	NM_001001740	RFWD2	2	circRNA	yes
chr1	1693390	1696885	-	NM_023018	NADK	2	circRNA	yes
chr1	65243305	65255197	+	NM_018211	RAVER2	3	circRNA	yes
chr1	201970503	201972589	+	NM_020216	RNPEP	3	circRNA	yes
chr1	147458430	147460753	+	NM_016334	GPR89B	2	circRNA	yes
chr1	151297220	151297393	-	NM_001198773	PI4KB	1	circRNA	no
chr1	153909963	153912732	-	NM_014856	DENND4B	5	circRNA	yes
chr1	40422758	40424497	+	NM_001136493	MFSD2A	2	circRNA	no
chr1	85412715	85418213	-	NM_153259	MCOLN2	3	circRNA	yes
chr1	16528276	16529069	-	NM_153213	ARHGEF19	2	circRNA	no
chr1	197621364	197627499	-	NM_001195215	DENND1B	2	circRNA	yes
chr1	179054762	179057224	+	NM_022371	TOR3A	2	circRNA	yes
chr1	54252830	54254869	-	NM_001168551	NDC1	2	circRNA	yes
chr1	117944807	117948267	+	NM_006699	MAN1A2	2	circRNA	yes
chr1	155640110	155642522	-	NM_001198899	YY1AP1	2	circRNA	yes
chr1	167734819	167745403	+	NM_003953	MPZL1	4	circRNA	yes
chr1	231672958	231678357	+	NM_005999	TSNAX	2	circRNA	yes
chr1	100960373	100964818	+	NM_003672	CDC14A	4	circRNA	no
chr1	9991948	9992956	-	NM_032368	LZIC	2	circRNA	no
chr1	212236225	212238371	+	NM_001286229	DTL	2	circRNA	yes
chr1	17349102	17350569	-	NM_003000	SDHB	2	circRNA	no
chr1	233225806	233231609	-	NM_014801	PCNXL2	2	circRNA	yes
chr1	41578954	41582682	-	NM_001031694	SCMH1	2	circRNA	yes
chr1	1599765	1601590	-	NM_001110781	SLC35E2B	3	circRNA	yes
chr1	1192371	1192690	-	NM_058167	UBE2J2	2	circRNA	no
chr1	44804716	44804994	-	NM_001301698	ERI3	1	circRNA	yes
chr1	51253671	51323669	-	NM_007051	FAF1	3	circRNA	yes
chr1	246490502	246493839	-	NM_022743	SMYD3	2	circRNA	yes
chr1	53326402	53326543	+	NM_001004339	ZYG11A	1	circRNA	no
chr1	54291470	54293846	-	NM_018087	NDC1	2	circRNA	yes
chr1	247322307	247323115	-	NM_001243740	ZNF124	2	circRNA	no
chr10	930386	931700	-	NM_015155	LARP4B	2	circRNA	no
chr10	102697158	102698493	+	NM_001136123	SLF2	2	circRNA	yes
chr10	5690932	5695013	-	NM_024701	ASB13	3	circRNA	yes
chr10	1279635	1313264	-	NM_018702	ADARB2	3	circRNA	yes
chr10	27054146	27059274	-	NM_001012750	ABI1	3	circRNA	yes
chr10	98667021	98667504	+	NM_001170765	LCOR	2	circRNA	no
chr10	372945	415573	-	NM_014974	DIP2C	14	circRNA	yes
chr10	7285519	7327916	-	NM_001018039	SFMBT2	5	circRNA	yes
chr10	126185529	126186697	+	NM_001167880	LHPP	2	circRNA	yes
chr10	128923737	128926028	+	NM_001290223	DOCK1	2	circRNA	yes
chr10	103902801	103904847	+	NM_001288728	PPRC1	3	circRNA	yes
chr10	70954943	70958953	+	NM_001301683	SUPV3L1	4	circRNA	yes
chr10	70723046	70725250	+	NM_004728	DDX21	2	circRNA	yes
chr10	126370175	126370948	-	NM_014661	FAM53B	1	circRNA	no
chr10	126799558	126799662	-	NM_001290215	CTBP2	1	circRNA	no
chr10	12160747	12160917	+	NM_018706	DHTKD1	1	circRNA	yes
chr10	134503895	134523960	+	NM_005539	INPP5A	4	circRNA	yes
chr10	74474868	74475660	+	NR_073062	MCU	2	circRNA	no
chr10	90122308	90122482	-	NM_018363	RNLS	1	circRNA	no
chr10	7839009	7844817	+	NM_001001973	ATP5C1	6	circRNA	yes
chr10	126395204	126395456	-	NM_014661	FAM53B	1	circRNA	no
chr11	68115314	68157520	+	NM_002335	LRP5	6	circRNA	yes
chr11	61908175	61908516	+	NM_001040694	INCENP	2	circRNA	no
chr11	60668766	60670128	-	NM_014502	PRPF19	4	circRNA	no
chr11	85966263	85968638	+	NM_001308007	EED	3	circRNA	yes
chr11	12923486	12923660	+	NM_021961	TEAD1	1	circRNA	no
chr11	16872737	16877461	-	NM_175058	PLEKHA7	4	circRNA	yes
chr11	68272612	68287119	+	NM_001164164	PPP6R3	2	circRNA	yes
chr11	46515157	46534363	-	NM_017749	AMBRA1	4	circRNA	yes
chr11	62370620	62379068	-	NM_001300793	EML3	19	circRNA	yes
chr11	18322374	18327040	-	NM_007216	HPS5	2	circRNA	yes
chr11	66982810	66983420	+	NM_012308	KDM2A	2	circRNA	no
chr11	65347551	65347730	+	NM_001099409	EHBP1L1	1	circRNA	no
chr11	66006274	66006748	+	NM_018026	PACS1	2	circRNA	no
chr11	63662630	63663105	+	NM_001039469	MARK2	2	circRNA	no
chr11	60687157	60688460	+	NM_024092	TMEM109	2	circRNA	no
chr11	73418464	73429935	-	NM_001243719	RAB6A	3	circRNA	yes
chr11	19185847	19186692	+	NM_001001483	ZDHHC13	2	circRNA	no
chr11	47444124	47444524	-	NM_002804	PSMC3	2	circRNA	no
chr11	10019812	10024236	-	NM_030962	SBF2	3	circRNA	yes
chr11	46515157	46515754	-	NM_017749	AMBRA1	2	circRNA	no
chr11	68115314	68133170	+	NM_001291902	LRP5	4	circRNA	yes
chr11	47857202	47859175	-	NM_015231	NUP160	3	circRNA	yes
chr12	117402501	117402659	+	NM_012174	FBXW8	1	circRNA	no
chr12	112371689	112381173	-	NM_001193531	TMEM116	5	circRNA	yes
chr12	123694602	123699381	-	NM_022782	MPHOSPH9	2	circRNA	yes
chr12	109046047	109048186	-	NM_001105237	CORO1C	2	circRNA	no
chr12	70671911	70704797	+	NM_014515	CNOT2	2	circRNA	yes
chr12	110565164	110566935	+	NM_031473	IFT81	3	circRNA	yes
chr12	56998000	56999111	-	NM_001300905	BAZ2A	3	circRNA	no
chr12	8866406	8866637	+	NR_123740	RIMKLB	1	circRNA	no
chr12	122181534	122199644	+	NM_001080825	TMEM120B	5	circRNA	yes
chr12	131561345	131569208	+	NM_198827	ADGRD1	2	circRNA	yes
chr12	133357383	133360893	-	NM_005895	GOLGA3	3	circRNA	yes
chr12	50059614	50062337	-	NM_175736	FMNL3	3	circRNA	yes
chr13	42439871	42442613	-	NM_015058	VWA8	3	circRNA	no
chr13	28748408	28752072	+	NM_175854	PAN3	3	circRNA	yes
chr13	92345440	92408674	+	NM_004466	GPC5	3	circRNA	yes
chr13	114164552	114175048	+	NM_017905	TMCO3	2	circRNA	yes
chr13	49075877	49077050	-	NM_001268	RCBTB2	2	circRNA	yes
chr13	99890680	99896878	+	NM_001144072	UBAC2	3	circRNA	yes
chr14	70442431	70480208	+	NM_001034852	SMOC1	7	circRNA	yes
chr14	105718843	105739231	-	NM_001242788	BRF1	3	circRNA	yes
chr14	20863608	20864108	-	NM_007110	TEP1	2	circRNA	no
chr14	91937180	91943330	-	NM_001284280	PPP4R3A	6	circRNA	yes
chr14	77930940	77932010	+	NM_012111	AHSA1	2	circRNA	yes
chr14	76633005	76662315	+	NM_017926	GPATCH2L	7	circRNA	no
chr14	74040091	74040294	+	NR_046028	ACOT2	1	circRNA	yes
chr14	58678009	58680416	+	NM_018477	ACTR10	2	circRNA	no
chr15	90431752	90432372	-	NM_005829	AP3S2	2	circRNA	yes
chr15	64698528	64717830	+	NM_016213	TRIP4	6	circRNA	no
chr15	50901777	50901921	-	NM_001301212	TRPM7	1	circRNA	yes
chr15	76580186	76585041	-	NM_000126	ETFA	3	circRNA	no
chr15	85607600	85610435	+	NM_001243137	PDE8A	2	circRNA	yes
chr15	68061939	68065090	+	NM_002757	MAP2K5	2	circRNA	no
chr15	91542906	91543205	-	NM_001289148	VPS33B	2	circRNA	yes
chr15	75651044	75651494	-	NM_001256495	MAN2C1	2	circRNA	yes
chr15	44776421	44778898	+	NM_016396	CTDSPL2	2	circRNA	no
chr15	36983885	37002162	+	NM_001290233	C15orf41	5	circRNA	no
chr15	41999925	42000406	+	NM_001080541	MGA	2	circRNA	no
chr15	99250790	99251336	+	NM_000875	IGF1R	1	circRNA	yes
chr15	73052747	73067438	-	NM_031284	ADPGK	3	circRNA	yes
chr15	92459222	92459688	+	NM_013272	SLCO3A1	1	circRNA	no
chr15	94841429	94841959	+	NM_001159643	MCTP2	1	circRNA	no
chr16	2115519	2130378	+	NM_000548	TSC2	15	circRNA	yes
chr16	28177828	28181230	-	NM_001270940	XPO6	2	circRNA	no
chr16	88008653	88017865	+	NM_001173539	BANP	3	circRNA	no
chr16	89164998	89169167	+	NM_001243279	ACSF3	3	circRNA	yes
chr16	66857129	66857503	-	NM_001018159	NAE1	2	circRNA	yes
chr16	69874028	69905834	+	NM_001270455	WWP2	3	circRNA	yes
chr16	47531309	47549512	+	NM_000293	PHKB	5	circRNA	yes
chr16	4311779	4312702	-	NM_003223	TFAP4	3	circRNA	no
chr16	28967298	28970421	+	NM_032815	NFATC2IP	4	circRNA	yes
chr16	89164998	89199670	+	NM_001243279	ACSF3	7	circRNA	yes
chr16	56906262	56906698	+	NM_000339	SLC12A3	2	circRNA	no
chr16	29820860	29821085	+	NM_001042539	MAZ	1	circRNA	yes
chr16	249060	249237	-	NM_018032	LUC7L	1	circRNA	yes
chr16	87885329	87885455	-	NM_003486	SLC7A5	1	circRNA	no
chr16	89824984	89828430	-	NM_000135	FANCA	2	circRNA	no
chr16	396147	397106	-	NM_003502	AXIN1	1	circRNA	no
chr16	30740286	30740893	+	NM_006662	SRCAP	2	circRNA	no
chr16	142593	143323	-	NM_001039476	NPRL3	2	circRNA	yes
chr16	28914643	28914761	+	NM_004320	ATP2A1	1	circRNA	no
chr16	89371613	89383486	-	NM_001256182	ANKRD11	2	circRNA	no
chr16	67271559	67272031	-	NM_013241	FHOD1	2	circRNA	no
chr16	85667519	85667738	+	NM_014615	GSE1	1	circRNA	no
chr16	583945	586142	+	NM_005632	CAPN15	2	circRNA	yes
chr16	1544246	1557717	+	NM_016111	TELO2	19	circRNA	no
chr16	15186365	15186471	-	NM_001301064	RRN3	1	circRNA	no
chr16	69317950	69318147	+	NM_006750	SNTB2	1	circRNA	no
chr17	49233011	49237442	+	NM_001018136	NME1-NME2	2	circRNA	yes
chr17	75398140	75398785	+	NM_001113491	SEPT9	1	circRNA	no
chr17	76396757	76396936	+	NM_024419	PGS1	1	circRNA	no
chr17	76388556	76415756	+	NM_024419	PGS1	8	circRNA	yes
chr17	80714040	80739597	+	NM_005993	TBCD	6	circRNA	no
chr17	27052321	27052581	-	NM_138463	TLCD1	2	circRNA	no
chr17	74898636	74902269	+	NM_001199172	MGAT5B	5	circRNA	yes
chr17	2598150	2598574	-	NM_015229	CLUH	2	circRNA	yes
chr17	16979023	16981390	+	NM_015134	MPRIP	2	circRNA	no
chr17	80858526	80869665	+	NM_005993	TBCD	6	circRNA	no
chr17	7402357	7402810	+	NM_000937	POLR2A	2	circRNA	no
chr17	28003837	28004759	-	NM_033389	SSH2	2	circRNA	yes
chr17	79813017	79813462	-	NM_000918	P4HB	2	circRNA	yes
chr17	77073511	77073946	+	NM_001042573	ENGASE	2	circRNA	no
chr17	20149238	20163607	+	NM_001243439	SPECC1	5	circRNA	no
chr17	7127960	7128203	+	NM_001270447	ACADVL	2	circRNA	no
chr17	61787850	61788196	-	NM_001003786	STRADA	2	circRNA	no
chr17	44159806	44172067	-	NM_001193466	KANSL1	2	circRNA	yes
chr17	25877593	25877734	+	NM_014238	KSR1	1	circRNA	no
chr17	2075951	2091809	-	NM_001256828	SMG6	3	circRNA	no
chr17	76823326	76825089	-	NM_025090	USP36	2	circRNA	yes
chr17	38638380	38638668	-	NM_032865	TNS4	2	circRNA	no
chr18	13387339	13387761	+	NM_181482	LDLRAD4	1	circRNA	yes
chr18	12814201	12836890	-	NM_001207013	PTPN2	6	circRNA	yes
chr18	12999419	13001581	+	NM_032142	CEP192	2	circRNA	no
chr19	45403986	45404567	+	NM_001128916	TOMM40	3	circRNA	no
chr19	30476129	30477324	+	NM_001252641	URI1	2	circRNA	no
chr19	30462099	30477324	+	NM_001252641	URI1	3	circRNA	yes
chr19	18648410	18649246	-	NM_012181	FKBP8	2	circRNA	no
chr19	41292569	41292883	+	NR_037775	MIA-RAB4B	2	circRNA	no
chr19	14568842	14569187	+	NM_002741	PKN1	2	circRNA	no
chr19	47226370	47228185	-	NM_001039877	STRN4	2	circRNA	yes
chr19	19407797	19408153	-	NM_172231	SUGP1	1	circRNA	no
chr19	55610151	55614936	-	NM_001271618	PPP1R12C	3	circRNA	yes
chr19	6696389	6697805	-	NM_000064	C3	4	circRNA	yes
chr19	1147307	1154401	-	NM_014963	SBNO2	3	circRNA	yes
chr19	1271327	1272050	+	NM_001300815	CIRBP	3	circRNA	no
chr19	13039155	13039661	-	NM_004461	FARSA	3	circRNA	no
chr19	3573289	3576623	+	NM_006339	HMG20B	6	circRNA	yes
chr19	19675741	19680393	-	NM_025245	PBX4	2	circRNA	yes
chr19	5039846	5041262	+	NM_015015	KDM4B	2	circRNA	no
chr19	45901262	45901597	-	NM_006663	PPP1R13L	2	circRNA	no
chr19	18684102	18684558	+	NM_001033930	UBA52	2	circRNA	no
chr19	47653458	47653632	+	NM_001145713	SAE1	1	circRNA	no
chr19	41242890	41243674	+	NM_025194	ITPKC	2	circRNA	no
chr19	6230580	6270770	-	NM_005934	MLLT1	3	circRNA	yes
chr19	9767222	9771550	-	NM_001130031	ZNF562	4	circRNA	yes
chr19	6262238	6270770	-	NM_005934	MLLT1	2	circRNA	yes
chr19	2790418	2811732	+	NM_003249	THOP1	11	circRNA	yes
chr19	44160630	44160792	-	NM_001005376	PLAUR	1	circRNA	no
chr19	11446122	11446459	-	NM_004283	RAB3D	2	circRNA	no
chr19	18974246	18975060	+	NM_002911	UPF1	2	circRNA	no
chr19	18648410	18649243	-	NM_001308373	FKBP8	2	circRNA	no
chr19	45766370	45766625	+	NM_001199867	MARK4	2	circRNA	no
chr19	41782063	41787180	+	NM_144732	HNRNPUL1	3	circRNA	yes
chr19	48660270	48660397	-	NM_000234	LIG1	1	circRNA	no
chr19	3638881	3648706	-	NM_001195733	PIP5K1C	8	circRNA	yes
chr19	18650180	18650530	-	NM_001308373	FKBP8	2	circRNA	no
chr19	38621137	38621412	+	NM_015073	SIPA1L3	1	circRNA	no
chr19	49227593	49228217	-	NM_017805	RASIP1	2	circRNA	no
chr19	46025425	46026076	+	NM_003370	VASP	3	circRNA	no
chr2	43655238	43657441	-	NM_001083953	THADA	2	circRNA	yes
chr2	128855002	128861588	+	NM_020120	UGGT1	2	circRNA	yes
chr2	29006772	29011675	+	NM_206876	PPP1CB	2	circRNA	yes
chr2	224744840	224746789	-	NM_020830	WDFY1	2	circRNA	yes
chr2	36668400	36669878	+	NM_016441	CRIM1	2	circRNA	no
chr2	62110593	62112207	-	NM_006430	CCT4	2	circRNA	yes
chr2	3391390	3405664	+	NM_016030	TRAPPC12	2	circRNA	yes
chr2	74273404	74300766	+	NM_001287491	TET3	2	circRNA	yes
chr2	73315177	73316443	-	NM_015470	RAB11FIP5	2	circRNA	no
chr2	135703670	135705469	+	NM_001241	CCNT2	2	circRNA	no
chr2	211319830	211341136	-	NM_001136574	LANCL1	3	circRNA	yes
chr2	10559859	10560261	+	NM_002149	HPCAL1	1	circRNA	yes
chr2	85097348	85097909	-	NM_001080824	TRABD2A	1	circRNA	no
chr2	211421442	211421583	+	NM_001122633	CPS1	1	circRNA	no
chr2	220097211	220097405	+	NM_001282792	ANKZF1	1	circRNA	no
chr2	173435453	173460751	+	NR_103731	PDK1	4	circRNA	yes
chr2	238628165	238636578	+	NM_001137550	LRRFIP1	4	circRNA	yes
chr20	61292415	61300430	+	NM_016354	SLCO4A1	7	circRNA	no
chr20	35315894	35317187	-	NM_022477	NDRG3	2	circRNA	no
chr20	25498388	25507234	-	NM_025176	NINL	2	circRNA	yes
chr20	32207322	32211102	+	NM_001032999	CBFA2T2	2	circRNA	yes
chr20	62407030	62422143	-	NM_025224	ZBTB46	2	circRNA	yes
chr20	60747737	60749700	+	NM_001301778	SS18L1	2	circRNA	yes
chr20	2644305	2644651	-	NM_006899	IDH3B	2	circRNA	no
chr20	60887943	60888066	-	NM_005560	LAMA5	1	circRNA	no
chr20	31954664	31958435	-	NM_001278167	CDK5RAP1	2	circRNA	yes
chr20	5154168	5155925	+	NM_003818	CDS2	2	circRNA	yes
chr20	62572146	62572396	-	NM_001193379	UCKL1	2	circRNA	no
chr20	60888143	60888306	-	NM_005560	LAMA5	1	circRNA	no
chr21	47734629	47735461	-	NM_001286462	C21orf58	2	circRNA	no
chr21	46548316	46554747	+	NR_027673	ADARB1	2	circRNA	yes
chr21	37610898	37612253	+	NM_005128	DOPEY2	2	circRNA	yes
chr21	45451971	45457808	+	NM_003274	TRAPPC10	2	circRNA	yes
chr21	16386664	16415895	-	NM_003489	NRIP1	2	circRNA	yes
chr21	47722398	47735461	-	NM_001286462	C21orf58	4	circRNA	yes
chr21	45483418	45483666	+	NM_003274	TRAPPC10	1	circRNA	no
chr22	24047615	24052054	-	NR_024448	GUSBP11	3	circRNA	yes
chr22	24943875	24944969	-	NM_001284254	GUCD1	2	circRNA	no
chr22	35799199	35799535	+	NM_006739	MCM5	2	circRNA	no
chr22	42154368	42159325	+	NM_152513	MEI1	2	circRNA	yes
chr22	28397361	28410380	-	NM_001145418	TTC28	2	circRNA	yes
chr22	25771779	25771975	-	NM_001135772	LRP5L	1	circRNA	no
chr3	48572944	48577204	-	NM_004567	PFKFB4	5	circRNA	yes
chr3	141622461	141626116	+	NM_001679	ATP1B3	2	circRNA	yes
chr3	192053149	192078327	-	NM_021032	FGF12	2	circRNA	yes
chr3	49547851	49548252	+	NM_001177643	DAG1	1	circRNA	no
chr3	58242288	58253072	+	NM_020676	ABHD6	2	circRNA	yes
chr3	195785154	195785503	-	NM_003234	TFRC	2	circRNA	yes
chr3	126733024	126733674	+	NM_032242	PLXNA1	3	circRNA	no
chr3	9839342	9843440	+	NM_001024959	ARPC4	3	circRNA	yes
chr3	142284962	142286996	-	NM_001184	ATR	2	circRNA	yes
chr3	129174956	129177520	+	NM_001280545	IFT122	2	circRNA	yes
chr3	47142947	47147610	-	NM_014159	SETD2	3	circRNA	yes
chr3	54786625	54798378	+	NM_018398	CACNA2D3	2	circRNA	yes
chr3	48679283	48679442	-	NM_001407	CELSR3	1	circRNA	no
chr3	185638891	185639914	-	NM_001243879	TRA2B	2	circRNA	yes
chr3	13360571	13360825	-	NM_024923	NUP210	2	circRNA	no
chr3	63898263	63898901	+	NM_000333	ATXN7	2	circRNA	no
chr3	50145502	50145737	+	NM_005778	RBM5	2	circRNA	no
chr3	47466974	47470160	-	NM_012235	SCAP	5	circRNA	no
chr3	113507559	113508687	+	NM_001690	ATP6V1A	2	circRNA	yes
chr3	122808014	122811289	+	NM_006810	PDIA5	2	circRNA	no
chr3	36524483	36534721	+	NM_003149	STAC	4	circRNA	yes
chr4	2498733	2502465	+	NM_001185010	RNF4	2	circRNA	yes
chr4	103644027	103647840	-	NM_005908	MANBA	3	circRNA	yes
chr4	54292038	54294350	+	NM_001134937	FIP1L1	2	circRNA	yes
chr4	88116475	88116842	-	NM_001292003	KLHL8	1	circRNA	no
chr4	53578990	53579126	+	NR_024031	DANCR	1	circRNA	yes
chr4	170057468	170057771	-	NM_020870	SH3RF1	1	circRNA	no
chr4	76573822	76579265	-	NM_012297	G3BP2	2	circRNA	yes
chr4	2492063	2502465	+	NM_001185010	RNF4	3	circRNA	yes
chr4	144464661	144465125	+	NM_003601	SMARCA5	2	circRNA	yes
chr4	148860975	148876525	+	NM_024605	ARHGAP10	3	circRNA	yes
chr5	149199995	149206448	+	NM_001172698	PPARGC1B	2	circRNA	no
chr5	619104	620376	+	NM_018140	CEP72	2	circRNA	no
chr5	60768507	60768864	+	NM_020928	ZSWIM6	1	circRNA	no
chr5	179132679	179143295	+	NM_001024649	CANX	7	circRNA	yes
chr5	38981968	38996984	-	NM_001285439	RICTOR	3	circRNA	yes
chr5	156752489	156753275	+	NM_001037333	CYFIP2	2	circRNA	no
chr5	39388406	39388954	-	NM_001343	DAB2	2	circRNA	no
chr5	176963358	176966148	-	NM_001190946	FAM193B	3	circRNA	no
chr5	138614015	138614818	+	NR_036536	SNHG4	2	circRNA	yes
chr5	167880972	167887747	+	NM_001161661	WWC1	3	circRNA	yes
chr5	68400457	68404263	+	NM_022902	SLC30A5	2	circRNA	yes
chr5	72157634	72161556	+	NM_002270	TNPO1	2	circRNA	yes
chr5	72370568	72373320	+	NM_001146032	FCHO2	2	circRNA	no
chr5	180664608	180668639	-	NM_006098	GNB2L1	5	circRNA	yes
chr5	677864	678179	-	NM_007030	TPPP	1	circRNA	no
chr5	180668491	180669345	-	NM_006098	GNB2L1	2	circRNA	yes
chr5	180664608	180665239	-	NM_006098	GNB2L1	2	circRNA	yes
chr6	43523572	43526328	-	NM_020750	XPO5	2	circRNA	yes
chr6	90556280	90566918	+	NM_001137667	CASP8AP2	5	circRNA	yes
chr6	34935015	34937943	+	NM_015245	ANKS1A	2	circRNA	yes
chr6	111208707	111210186	+	NM_001287215	AMD1	2	circRNA	yes
chr6	84055891	84061858	-	NM_002395	ME1	2	circRNA	yes
chr6	146125507	146127557	-	NM_032145	FBXO30	1	circRNA	no
chr7	22999874	23030758	-	NM_032581	FAM126A	9	circRNA	yes
chr7	65751497	65751696	+	NM_003596	TPST1	1	circRNA	no
chr7	80456740	80458061	-	NM_006379	SEMA3C	2	circRNA	yes
chr7	139164372	139164993	-	NM_198508	KLRG2	2	circRNA	no
chr7	156516805	156520701	-	NM_022458	LMBR1	4	circRNA	no
chr7	73100965	73101230	+	NM_001202560	WBSCR22	2	circRNA	yes
chr7	98988515	98988876	+	NM_005720	ARPC1B	2	circRNA	yes
chr7	2584542	2587112	-	NM_152743	BRAT1	2	circRNA	yes
chr7	44684925	44687358	+	NM_001003941	OGDH	2	circRNA	yes
chr7	102279160	102279646	-	NM_032959	POLR2J2	2	circRNA	no
chr7	100454489	100454798	+	NM_001267812	SLC12A9	1	circRNA	no
chr7	44739739	44741214	+	NM_001165036	OGDH	2	circRNA	yes
chr7	44880497	44882953	-	NM_138635	H2AFV	2	circRNA	yes
chr7	6452441	6456552	-	NM_001142936	DAGLB	4	circRNA	yes
chr7	76069566	76069928	+	NM_007155	ZP3	2	circRNA	no
chr7	716865	751164	-	NM_002735	PRKAR1B	3	circRNA	yes
chr7	1608759	1608996	-	NM_001134340	PSMG3	1	circRNA	no
chr7	111127293	111161505	-	NM_032549	IMMP2L	2	circRNA	yes
chr7	120478830	120480163	-	NM_012338	TSPAN12	2	circRNA	yes
chr7	43679047	43680248	-	NR_047701	COA1	2	circRNA	no
chr7	77214859	77230123	+	NM_002835	PTPN12	4	circRNA	yes
chr8	43033216	43037403	+	NM_152419	HGSNAT	2	circRNA	yes
chr8	23423620	23425891	+	NM_016612	SLC25A37	2	circRNA	no
chr8	62593526	62596747	-	NM_001164750	ASPH	2	circRNA	yes
chr8	131370262	131374017	-	NM_001247996	ASAP1	2	circRNA	yes
chr8	145737774	145737944	-	NM_004260	RECQL4	1	circRNA	no
chr8	15601046	15605974	+	NM_006765	TUSC3	2	circRNA	yes
chr8	62475302	62475439	-	NM_001164750	ASPH	1	circRNA	no
chr8	28588739	28595180	+	NM_001440	EXTL3	2	circRNA	yes
chr8	15508205	15531345	+	NM_006765	TUSC3	4	circRNA	yes
chr8	17400826	17401224	+	NM_001008539	SLC7A2	1	circRNA	yes
chr8	124250037	124251384	-	NM_032847	C8orf76	2	circRNA	yes
chr8	68044185	68049838	+	NM_024790	CSPP1	2	circRNA	yes
chr8	38911999	38913291	+	NM_003816	ADAM9	2	circRNA	yes
chr8	11710118	11718988	-	NM_147780	CTSB	3	circRNA	yes
chr8	42924697	42927450	+	NM_002027	FNTA	2	circRNA	yes
chr8	38287199	38287466	-	NM_001174065	FGFR1	1	circRNA	yes
chr8	124392768	124392917	-	NM_014109	ATAD2	1	circRNA	no
chr8	62479726	62531578	-	NM_001164750	ASPH	4	circRNA	yes
chr9	100132203	100133988	+	NR_036527	LOC100499484-C9ORF174	3	circRNA	yes
chr9	139793164	139794124	+	NM_021138	TRAF2	2	circRNA	no
chr9	138773478	138774924	-	NM_015447	CAMSAP1	2	circRNA	no
chr9	4823547	4827033	+	NM_005772	RCL1	2	circRNA	yes
chr9	33971648	33973235	-	NM_018449	UBAP2	2	circRNA	no
chr9	103082546	103084053	-	NM_001161584	TEX10	2	circRNA	no
chr9	7046861	7128236	+	NM_001304339	KDM4C	4	circRNA	yes
chr9	138905044	138908275	-	NM_144653	NACC2	3	circRNA	yes
chr9	86297865	86301070	-	NM_013438	UBQLN1	2	circRNA	yes
chr9	33953282	33956144	-	NM_018449	UBAP2	2	circRNA	yes
chr9	33948371	33948585	-	NM_001282529	UBAP2	1	circRNA	no
chr9	138908110	138908275	-	NM_144653	NACC2	1	circRNA	no
chr9	33953282	33973235	-	NM_018449	UBAP2	6	circRNA	yes
chr9	126202638	126202770	-	NM_020946	DENND1A	1	circRNA	no
chr9	34220905	34234338	+	NM_001171203	UBAP1	2	circRNA	yes
chr9	139804371	139811067	+	NM_021138	TRAF2	2	circRNA	yes
chr9	4117767	4118881	-	NM_152629	GLIS3	1	circRNA	no
chr9	97686267	97690813	+	NM_001193331	C9orf3	2	circRNA	yes
chr9	96277948	96278551	+	NM_001286724	FAM120A	2	circRNA	yes
chr9	139338274	139340171	-	NM_014866	SEC16A	3	circRNA	yes
chrX	44870205	44879975	+	NM_001291415	KDM6A	2	circRNA	yes
chrX	41469156	41524705	-	NM_001126054	CASK	6	circRNA	yes
chrX	17047648	17121902	+	NM_001080975	REPS2	10	circRNA	yes
chrX	107838738	107840798	+	NM_000495	COL4A5	3	circRNA	no
